# Supplementary material for: A comprehensive mouse brain acetylome-the cellular-specific distribution of acetylated brain proteins
Source: Front Cell Neurosci. 2022 Aug 30;16:980815. doi: 10.3389/fncel.2022.980815 (PMC9468461; doi:10.3389/fncel.2022.980815)
Supplement: Supplementary Table 1 — Peptides identified from enriched samples. [file Table_1.xlsx]

## Sheet: All peptides Exp1
Confidence	PSM Ambiguity	Sequence	Annotated Sequence	Modifications	Modifications (all possible sites)	Modifications in Master Proteins	Modifications in Master Proteins (all Sites)	Qvality PEP	Qvality q-value	SVM_Score	# Protein Groups	# Proteins	# PSMs	Master Protein Accessions	Master Protein Descriptions	Protein Accessions	Positions in Master Proteins	# Missed Cleavages	Theo. MH+ [Da]	Sequence Length	Found in Sample: [S1] F1: Sample	Found in Sample Group: [S1] F1: Sample	Confidence (by Search Engine): Sequest HT	Charge (by Search Engine): Sequest HT	DeltaScore (by Search Engine): Sequest HT	DeltaCn (by Search Engine): Sequest HT	Rank (by Search Engine): Sequest HT	Search Engine Rank (by Search Engine): Sequest HT	Concatenated Rank (by Search Engine): Sequest HT	m/z [Da] (by Search Engine): Sequest HT	DeltaM [ppm] (by Search Engine): Sequest HT	Deltam/z [Da] (by Search Engine): Sequest HT	RT [min] (by Search Engine): Sequest HT	Percolator q-Value (by Search Engine): Sequest HT	Percolator PEP (by Search Engine): Sequest HT	Percolator SVMScore (by Search Engine): Sequest HT	XCorr (by Search Engine): Sequest HT
High	Unambiguous	AAAAVASAASSCRPLGSGTAPNPTAAAPASSPAPGPGPVGK	[R].AAAAVASAASSCRPLGSGTAPNPTAAAPASSPAPGPGPVGK.[G]	1xCarbamidomethyl [C12]	1xCarbamidomethyl [C12]			0.000480892	0	1.035	1	2	1	P58404	Striatin-4 OS=Mus musculus GN=Strn4 PE=1 SV=2	P58404; Q3U3S0	P58404 [6-46]	0	3597.81	41	High	High	High	4	0.5717	0	1	1	1	900.207	-0.13	-0.00012	41.8879	0	0.0002977	1.035	4.74
High	Unambiguous	AAAELLQSQGSQAGGSQTLK	[K].AAAELLQSQGSQAGGSQTLK.[R]					3.0946e-09	0	2.907	1	2	1	Q9R1T4	Septin-6 OS=Mus musculus GN=Sept6 PE=1 SV=4	Q9R1T4; Q3UUU4	Q9R1T4 [401-420]	0	1945	20	High	High	High	2	0.706	0	1	1	1	973.004	1.34	0.0013	37.1958	0	1.119e-09	2.907	4.66
High	Unambiguous	AAAELLQSQGSQAGGSQTLKR	[K].AAAELLQSQGSQAGGSQTLKR.[D]	1xAcetyl [K20]; 1xDeamidated [Q17]	1xAcetyl [K20]; 1xDeamidated [Q17]	Q9R1T4 1xAcetyl [K420]	Q9R1T4 1xAcetyl [K420]	1.38633e-06	0	1.951	1	2	2	Q9R1T4	Septin-6 OS=Mus musculus GN=Sept6 PE=1 SV=4	Q9R1T4; Q3UUU4	Q9R1T4 [401-421]	1	2144.09	21	High	High	High	3	0.195	0	1	1	1	715.373	4.59	0.00328	38.8761	0	1.102e-06	1.874	5.23
High	Unambiguous	AAAFEQLQKWK	[R].AAAFEQLQKWK.[E]	1xAcetyl [K9]	1xAcetyl [K9]	Q80TT4 1xAcetyl [K186]	Q80TT4 1xAcetyl [K186]	0.000101272	0	1.279	1	3	1	Q80TT4	MKIAA0719 protein (Fragment) OS=Mus musculus GN=Tomm70a PE=2 SV=1	Q9CZW5; Q3TSX8; Q80TT4	Q80TT4 [178-188]	1	1361.72	11	High	High	High	2	0.1038	0	1	1	1	681.366	2.73	0.00186	57.8854	0	5.845e-05	1.279	3.66
High	Unambiguous	AAAFEQLQKWK	[R].AAAFEQLQKWK.[E]	1xAcetyl [K9]; 1xDeamidated [Q8]	1xAcetyl [K9]; 1xDeamidated [Q8]	Q80TT4 1xAcetyl [K186]	Q80TT4 1xAcetyl [K186]	0.0110987	0.000100519	0.542	1	3	1	Q80TT4	MKIAA0719 protein (Fragment) OS=Mus musculus GN=Tomm70a PE=2 SV=1	Q9CZW5; Q3TSX8; Q80TT4	Q80TT4 [178-188]	1	1362.71	11	High	High	High	2	0.0537	0	1	1	1	681.862	7.85	0.00535	56.4343	6.844e-05	0.007944	0.542	2.42
High	Unambiguous	AAAFVTSPPLSPDPTTPDFLNSLLSCGDLQVTGSAHCTFNTAQK	[K].AAAFVTSPPLSPDPTTPDFLNSLLSCGDLQVTGSAHCTFNTAQK.[A]	2xCarbamidomethyl [C26; C37]; 1xDeamidated [N21]	2xCarbamidomethyl [C26; C37]; 1xDeamidated [N21]			1.04729e-13	0	4.519	1	1	1	O08553	Dihydropyrimidinase-related protein 2 OS=Mus musculus GN=Dpysl2 PE=1 SV=2	O08553	O08553 [298-341]	0	4635.2	44	High	High	High	4	0.0987	0	1	1	1	1159.56	4.92	0.0057	70.9713	0	2.361e-14	4.519	9.22
High	Unambiguous	AAAKSAALQVTK	[K].AAAKSAALQVTK.[Q]	1xAcetyl [K4]	1xAcetyl [K4]	Q9EQC8 1xAcetyl [K250]	Q9EQC8 1xAcetyl [K250]	5.84789e-05	0	1.365	1	2	1	Q9EQC8	Papillary renal cell carcinoma (Translocation-associated) OS=Mus musculus GN=Prcc PE=1 SV=1	Q05CA9; Q9EQC8	Q9EQC8 [247-258]	1	1200.69	12	High	High	High	2	0.6212	0	1	1	1	600.851	-0.13	-8e-05	30.5387	0	3.287e-05	1.365	3.96
High	Unambiguous	AAAQLLQSQAQQSGAQQTK	[K].AAAQLLQSQAQQSGAQQTK.[K]					3.76201e-10	0	3.237	1	3	2	A0A0J9YUL3	Septin 11, isoform CRA_b OS=Mus musculus GN=Sept11 PE=1 SV=1	Q8C1B7; A0A0J9YUL3; A0A0J9YTY0	A0A0J9YUL3 [400-418]	0	1957.01	19	High	High	High	2	0.6984	0	1	1	1	979.008	-0.92	-0.0009	30.5947	0	1.236e-10	3.237	5.04
High	Unambiguous	AAAQLLQSQAQQSGAQQTKK	[K].AAAQLLQSQAQQSGAQQTKK.[D]	1xAcetyl [K]	1xAcetyl [K19; K20]	A0A0J9YUL3 1xAcetyl [K]	A0A0J9YUL3 1xAcetyl [K418; K419]	1.74e-07	0	2.276	1	3	4	A0A0J9YUL3	Septin 11, isoform CRA_b OS=Mus musculus GN=Sept11 PE=1 SV=1	Q8C1B7; A0A0J9YUL3; A0A0J9YTY0	A0A0J9YUL3 [400-419]	1	2127.12	20	High	High	High	3	0.0229	0	1	1	1	709.71	0.09	6e-05	32.8299	0	7.539e-08	2.276	5.25
High	Unambiguous	AAAQLLQSQAQQSGAQQTKK	[K].AAAQLLQSQAQQSGAQQTKK.[D]	1xAcetyl [K19]; 1xDeamidated [Q]	1xAcetyl [K19; K20]; 1xDeamidated [Q7; Q11; Q16; Q17]	A0A0J9YUL3 1xAcetyl [K418]	A0A0J9YUL3 1xAcetyl [K418]	0.000496488	0	1.03	1	3	3	A0A0J9YUL3	Septin 11, isoform CRA_b OS=Mus musculus GN=Sept11 PE=1 SV=1	Q8C1B7; A0A0J9YUL3; A0A0J9YTY0	A0A0J9YUL3 [400-419]	1	2128.1	20	High	High	High	3	0.0186	0	1	1	1	710.042	5.97	0.00424	31.5387	0	0.001192	0.827	2.69
High	Unambiguous	AAASEGVQVKR	[K].AAASEGVQVKR.[V]	1xAcetyl [K10]	1xAcetyl [K10]	Q9Z2D6 1xAcetyl [K210]	Q9Z2D6 1xAcetyl [K210]	5.66413e-05	0	1.37	1	1	1	Q9Z2D6	Methyl-CpG-binding protein 2 OS=Mus musculus GN=Mecp2 PE=1 SV=1	Q9Z2D6	Q9Z2D6 [201-211]	1	1157.63	11	High	High	High	2	0.5013	0	1	1	1	579.317	-1.35	-0.00078	20.6375	0	3.189e-05	1.37	3.73
High	Unambiguous	AAASTDYYKR	[R].AAASTDYYKR.[G]	1xAcetyl [K9]	1xAcetyl [K9]	P35486 1xAcetyl [K244]	P35486 1xAcetyl [K244]	0.000301758	0	1.108	1	1	2	P35486	Pyruvate dehydrogenase E1 component subunit alpha, somatic form, mitochondrial OS=Mus musculus GN=Pdha1 PE=1 SV=1	P35486	P35486 [236-245]	1	1187.57	10	High	High	High	2	0.6486	0	1	1	1	594.288	-0.33	-0.00019	23.8755	0	0.0002132	1.085	3.33
High	Unambiguous	AADFQLHTHVNDGTEFGGSIYQK	[K].AADFQLHTHVNDGTEFGGSIYQK.[V]					0.000166643	0	1.201	1	5	1	J3QMG3	Voltage-dependent anion-selective channel protein 3 OS=Mus musculus GN=Vdac3 PE=1 SV=1	J3QMG3; Q3TTN3; Q5EBQ0; Q3TX38; A0A140T8V3	J3QMG3 [176-198]	0	2535.19	23	High	High	High	3	0.5993	0	1	1	1	845.735	0.33	0.00028	47.8374	0	9.863e-05	1.201	2.92
High	Unambiguous	AADIDQEVKER	[K].AADIDQEVKER.[A]	1xAcetyl [K9]	1xAcetyl [K9]	Q6ZQ38 1xAcetyl [K586]	Q6ZQ38 1xAcetyl [K586]	4.35946e-05	0	1.411	1	2	1	Q6ZQ38	Cullin-associated NEDD8-dissociated protein 1 OS=Mus musculus GN=Cand1 PE=1 SV=2	Q3UMI9; Q6ZQ38	Q6ZQ38 [578-588]	1	1315.65	11	High	High	High	2	0.608	0	1	1	1	658.328	0.15	0.0001	31.1827	0	2.424e-05	1.411	3.52
High	Unambiguous	AADQYKPK	[R].AADQYKPK.[A]	1xAcetyl [K6]	1xAcetyl [K6]	P19096 1xAcetyl [K2427]	P19096 1xAcetyl [K2427]	0.00615469	0.000100519	0.635	1	3	1	P19096	Fatty acid synthase OS=Mus musculus GN=Fasn PE=1 SV=2	Q3UHT6; P19096; A0A0U1RNJ1	P19096 [2422-2429]	0	962.494	8	High	High	High	2	0.1667	0	1	1	1	481.751	1	0.00048	19.4689	6.844e-05	0.004302	0.635	2.1
High	Unambiguous	AADQYKPKAK	[R].AADQYKPKAK.[Y]	1xAcetyl [K8]	1xAcetyl [K8]	P19096 1xAcetyl [K2429]	P19096 1xAcetyl [K2429]	0.000104558	0	1.274	1	3	1	P19096	Fatty acid synthase OS=Mus musculus GN=Fasn PE=1 SV=2	Q3UHT6; P19096; A0A0U1RNJ1	P19096 [2422-2431]	1	1161.63	10	High	High	High	2	0.1503	0	1	1	1	581.317	1.19	0.00069	13.5859	0	6.067e-05	1.274	3.26
High	Unambiguous	AAEEVEAKFK	[K].AAEEVEAKFK.[-R]	1xAcetyl [K8]	1xAcetyl [K8]	D3Z0L4 1xAcetyl [K178]	D3Z0L4 1xAcetyl [K178]	0.000249159	0	1.138	1	5	1	D3Z0L4	MICOS complex subunit (Fragment) OS=Mus musculus GN=Chchd3 PE=1 SV=1	Q9D9P1; Q91VG6; Q9CRB9; D3Z0L4; F6QFL0	D3Z0L4 [171-180]	1	1163.59	10	High	High	High	2	0.1209	0	1	1	1	582.301	-0.14	-8e-05	38.5604	0	0.0001497	1.138	2.73
High	Unambiguous	AAEEVKR	[K].AAEEVKR.[L]	1xAcetyl [K6]	1xAcetyl [K6]	Q4VWZ5 1xAcetyl [K62]	Q4VWZ5 1xAcetyl [K62]	0.058827	0.00137696	0.274	1	3	1	Q4VWZ5	Acyl-CoA-binding protein OS=Mus musculus GN=Dbi PE=1 SV=1	P31786; M0QWU8; Q4VWZ5	Q4VWZ5 [57-63]	1	844.452	7	High	High	High	2	0.1358	0	1	1	3	422.73	0.5	0.00021	13.4808	0.001379	0.04554	0.274	2.43
High	Unambiguous	AAFKEPK	[K].AAFKEPK.[M]	1xAcetyl [K4]	1xAcetyl [K4]	Q8CJ76 1xAcetyl [K246]	Q8CJ76 1xAcetyl [K246]	0.0867494	0.00214422	0.209	1	3	1	Q8CJ76	Leukemia-associated protein MLLT1 OS=Mus musculus GN=Mllt1 PE=4 SV=1	Q9EPX7; Q8CJ76; Q9ERL0	Q8CJ76 [243-249]	1	832.456	7	High	High	High	2	0.2622	0	1	1	1	416.732	0.72	0.0003	22.2034	0.002013	0.06858	0.209	1.64
High	Unambiguous	AAFKSGK	[R].AAFKSGK.[R]	1xAcetyl [K4]	1xAcetyl [K4]	Q5QGZ6 1xAcetyl [K1076]	Q5QGZ6 1xAcetyl [K1076]	0.0832373	0.00206112	0.216	1	3	1	Q5QGZ6	Retinoic acid induced 1 OS=Mus musculus GN=Rai1 PE=2 SV=1	Q61818; Q5QGZ6; A6H6H9	Q5QGZ6 [1073-1079]	1	750.414	7	High	High	High	2	0.2717	0	1	1	1	375.711	0.85	0.00032	15.6464	0.001955	0.06565	0.216	1.84
High	Unambiguous	AAFQSQYKSHFVAASLSNQK	[K].AAFQSQYKSHFVAASLSNQK.[A]	1xAcetyl [K8]; 1xDeamidated [Q6]	1xAcetyl [K8]; 1xDeamidated [Q6]	Q810A7 1xAcetyl [K709]	Q810A7 1xAcetyl [K709]	7.99622e-05	0	1.316	1	1	1	Q810A7	ATP-dependent RNA helicase DDX42 OS=Mus musculus GN=Ddx42 PE=1 SV=3	Q810A7	Q810A7 [702-721]	1	2255.11	20	High	High	High	3	0.1483	0	1	1	1	752.377	3.27	0.00245	50.83	0	4.567e-05	1.316	2.63
High	Unambiguous	AAGAEEYAQQEVVKR	[K].AAGAEEYAQQEVVKR.[S]					5.70664e-07	0	2.09	1	2	2	Q3TYV5	2',3'-cyclic-nucleotide 3'-phosphodiesterase OS=Mus musculus GN=Cnp PE=2 SV=1	Q3TYL9; Q3TYV5	Q3TYV5 [261-275]	1	1648.83	15	High	High	High	2	0.7781	0	1	1	1	824.916	-2.31	-0.00191	29.4579	0	2.598e-07	2.09	4.01
High	Unambiguous	AAGAEEYAQQEVVKR	[K].AAGAEEYAQQEVVKR.[S]	1xAcetyl [K14]	1xAcetyl [K14]	Q3TYV5 1xAcetyl [K274]	Q3TYV5 1xAcetyl [K274]	2.91091e-08	0	2.556	1	2	2	Q3TYV5	2',3'-cyclic-nucleotide 3'-phosphodiesterase OS=Mus musculus GN=Cnp PE=2 SV=1	Q3TYL9; Q3TYV5	Q3TYV5 [261-275]	1	1690.84	15	High	High	High	3	0.6076	0	1	1	1	564.284	-0.41	-0.00023	36.8648	0	4.23e-08	2.362	5.76
High	Unambiguous	AAGAEEYAQQEVVKR	[K].AAGAEEYAQQEVVKR.[S]	1xAcetyl [K14]; 1xDeamidated [Q]	1xAcetyl [K14]; 1xDeamidated [Q9; Q10]	Q3TYV5 1xAcetyl [K274]	Q3TYV5 1xAcetyl [K274]	0.00262389	0	0.769	1	2	5	Q3TYV5	2',3'-cyclic-nucleotide 3'-phosphodiesterase OS=Mus musculus GN=Cnp PE=2 SV=1	Q3TYL9; Q3TYV5	Q3TYV5 [261-275]	1	1691.82	15	High	High	High	2	0.0068	0	1	1	1	846.422	7.22	0.00611	35.3719	0	0.001762	0.769	2.95
High	Unambiguous	AAGDGGSGPPEKK	[R].AAGDGGSGPPEKK.[M]	1xAcetyl [K12]	1xAcetyl [K12]	Q3U319 1xAcetyl [K20]	Q3U319 1xAcetyl [K20]	1.00099e-06	0	2.002	1	3	1	Q3U319	E3 ubiquitin-protein ligase BRE1B OS=Mus musculus GN=Rnf40 PE=1 SV=2	A0A0X1KG60; A0A0U1RPJ4; Q3U319	Q3U319 [9-21]	1	1212.59	13	High	High	High	2	0.051	0	1	1	1	606.796	-0.7	-0.00042	14.2003	0	4.676e-07	2.002	4.51
High	Unambiguous	AAGGAVSTPAPGKK	[K].AAGGAVSTPAPGKK.[A]	1xAcetyl [K]	1xAcetyl [K13; K14]	E9Q5C9 1xAcetyl [K]	E9Q5C9 1xAcetyl [K509; K510]	1.35137e-06	0	1.955	1	1	2	E9Q5C9	Nucleolar and coiled-body phosphoprotein 1 OS=Mus musculus GN=Nolc1 PE=2 SV=1	E9Q5C9	E9Q5C9 [497-510]	1	1253.68	14	High	High	High	2	0.0416	0	1	1	1	627.346	-0.1	-6e-05	19.301	0	6.439e-07	1.955	3.61
High	Unambiguous	AAGQYSTSYAQQKR	[R].AAGQYSTSYAQQKR.[K]	1xAcetyl [K13]; 1xDeamidated [Q]	1xAcetyl [K13]; 1xDeamidated [Q11; Q12]	Q8BK99 1xAcetyl [K243]	Q8BK99 1xAcetyl [K243]	0.00138704	0	0.869	1	2	2	Q8BK99	Putative uncharacterized protein OS=Mus musculus GN=Opa1 PE=2 SV=1	Q8BK99; F6U775	Q8BK99 [231-244]	1	1601.76	14	High	High	High	2	0.0486	0	1	1	1	801.389	9.27	0.00742	23.5389	6.844e-05	0.003212	0.678	1.85
High	Unambiguous	AAHFFSTLQEWPQTHQASISYTGPR	[K].AAHFFSTLQEWPQTHQASISYTGPR.[E]					1.41764e-12	0	4.111	1	1	1	Q9ESW4	Acylglycerol kinase, mitochondrial OS=Mus musculus GN=Agk PE=1 SV=1	Q9ESW4	Q9ESW4 [234-258]	0	2860.38	25	High	High	High	3	0.7333	0	1	1	1	954.132	0.17	0.00016	60.5478	0	3.615e-13	4.111	6.15
High	Unambiguous	AAHFVFR	[K].AAHFVFR.[T]					0.0882959	0.00222974	0.206	1	5	1	P13595	Neural cell adhesion molecule 1 OS=Mus musculus GN=Ncam1 PE=1 SV=3	E9QB01; A0A0A6YY91; A0A0A6YY47; P13595; E9Q589	P13595 [685-691]	0	847.457	7	High	High	High	2	0.5961	0	1	1	1	424.233	0.53	0.00022	31.6317	0.002013	0.0697	0.206	2.55
High	Unambiguous	AAHNLVKR	[R].AAHNLVKR.[G]	1xAcetyl [K7]	1xAcetyl [K7]	P47857 1xAcetyl [K107]	P47857 1xAcetyl [K107]	0.00768592	0.000100519	0.6	1	3	1	P47857	ATP-dependent 6-phosphofructokinase, muscle type OS=Mus musculus GN=Pfkm PE=1 SV=3	Q1LZL7; P47857; Q99K08	P47857 [101-108]	1	950.553	8	High	High	High	2	0.5473	0	1	1	1	475.782	4.04	0.00192	14.8478	6.844e-05	0.005426	0.6	2.96
High	Unambiguous	AAHVFFTDSCPDALFNELVK	[R].AAHVFFTDSCPDALFNELVK.[S]	1xCarbamidomethyl [C10]	1xCarbamidomethyl [C10]			1.98441e-08	0	2.616	1	2	1	O08599	Syntaxin-binding protein 1 OS=Mus musculus GN=Stxbp1 PE=1 SV=2	O08599; A0A140LHJ4	O08599 [101-120]	0	2281.1	20	High	High	High	3	0.6957	0	1	1	1	761.036	-1.38	-0.00105	68.2589	0	7.777e-09	2.616	6.54
High	Unambiguous	AAKLAPEFAK	[R].AAKLAPEFAK.[R]	1xAcetyl [K3]	1xAcetyl [K3]	Q6A0D0 1xAcetyl [K59]	Q6A0D0 1xAcetyl [K59]	0.00246193	0	0.779	1	5	1	Q6A0D0	MKIAA0106 protein (Fragment) OS=Mus musculus GN=Prdx6 PE=2 SV=1	Q6GT24; D3Z0Y2; Q53ZU7; Q8BG37; Q6A0D0	Q6A0D0 [57-66]	1	1087.61	10	High	High	High	2	0.3488	0	1	1	1	544.311	0.13	7e-05	40.9528	0	0.001644	0.779	2.15
High	Unambiguous	AAKNEIGILK	[K].AAKNEIGILK.[M]	1xAcetyl [K3]; 1xDeamidated [N4]	1xAcetyl [K3]; 1xDeamidated [N4]	Q3UHL1 1xAcetyl [K68]	Q3UHL1 1xAcetyl [K68]	0.00619391	0.000100519	0.634	1	2	1	Q3UHL1	CaM kinase-like vesicle-associated protein OS=Mus musculus GN=Camkv PE=1 SV=2	A0A0A6YW88; Q3UHL1	Q3UHL1 [66-75]	1	1099.64	10	High	High	High	2	0.2936	0	1	1	1	550.327	9.11	0.00501	41.6774	6.844e-05	0.004322	0.634	2.35
High	Unambiguous	AAKTQLAVCQQR	[K].AAKTQLAVCQQR.[T]	1xAcetyl [K3]; 1xCarbamidomethyl [C9]	1xAcetyl [K3]; 1xCarbamidomethyl [C9]	P30416 1xAcetyl [K390]	P30416 1xAcetyl [K390]	6.71226e-06	0	1.704	1	1	1	P30416	Peptidyl-prolyl cis-trans isomerase FKBP4 OS=Mus musculus GN=Fkbp4 PE=1 SV=5	P30416	P30416 [388-399]	1	1415.74	12	High	High	High	2	0.6082	0	1	1	1	708.375	0.82	0.00058	28.9339	0	3.422e-06	1.704	3.19
High	Unambiguous	AALAIQGKFR	[K].AALAIQGKFR.[R]	1xAcetyl [K8]	1xAcetyl [K8]	Q6W8Q3 1xAcetyl [K55]	Q6W8Q3 1xAcetyl [K55]	0.000299837	0	1.109	1	1	1	Q6W8Q3	Purkinje cell protein 4-like protein 1 OS=Mus musculus GN=Pcp4l1 PE=1 SV=1	Q6W8Q3	Q6W8Q3 [48-57]	1	1116.65	10	High	High	High	2	0.6539	0	1	1	1	558.834	6.62	0.00369	49.6286	0	0.0001824	1.109	3.93
High	Unambiguous	AALCAVHVIR	[K].AALCAVHVIR.[K]	1xCarbamidomethyl [C4]	1xCarbamidomethyl [C4]			9.80899e-05	0	1.284	1	4	1	Q3UKX8	Putative uncharacterized protein OS=Mus musculus GN=Ap1g1 PE=2 SV=1	Q8CC03; Q8CBB7; Q3UKX8; P22892	Q3UKX8 [157-166]	0	1109.62	10	High	High	High	2	0.6341	0	1	1	1	555.317	1.02	0.00057	33.3766	0	5.643e-05	1.284	2.76
High	Unambiguous	AAIENYVLTYK	[R].AAIENYVLTYK.[S]					2.21549e-05	0	1.517	1	1	1	Q8BYI9	Tenascin-R OS=Mus musculus GN=Tnr PE=1 SV=2	Q8BYI9	Q8BYI9 [1066-1076]	0	1284.68	11	High	High	High	2	0.5963	0	1	1	1	642.845	-0.22	-0.00014	55.2118	0	1.196e-05	1.517	3.74
High	Unambiguous	AALEQPCEGSLTRPKK	[K].AALEQPCEGSLTRPKK.[A]	1xAcetyl [K]; 1xCarbamidomethyl [C7]	1xAcetyl [K15; K16]; 1xCarbamidomethyl [C7]	P84086 1xAcetyl [K]	P84086 1xAcetyl [K98; K99]	1.51034e-05	0	1.577	1	1	2	P84086	Complexin-2 OS=Mus musculus GN=Cplx2 PE=1 SV=1	P84086	P84086 [84-99]	1	1826.94	16	High	High	High	2	0.6938	0	1	1	1	913.976	1.24	0.00114	31.161	0	7.993e-06	1.577	2.58
High	Unambiguous	AAIKHALSAGYR	[K].AAIKHALSAGYR.[H]	1xAcetyl [K4]	1xAcetyl [K4]	Q3UJW9 1xAcetyl [K34]	Q3UJW9 1xAcetyl [K34]	6.91161e-07	0	2.06	1	5	1	Q3UJW9	Putative uncharacterized protein OS=Mus musculus GN=Akr1a1 PE=2 SV=1	Q80XJ7; Q540D7; Q3UJW9; B1AXW3; Q810X5	Q3UJW9 [31-42]	1	1299.72	12	High	High	High	2	0.7411	0	1	1	1	650.362	-0.24	-0.00015	32.3548	0	3.174e-07	2.06	3.94
High	Unambiguous	AALVKSR	[R].AALVKSR.[D]	1xAcetyl [K5]	1xAcetyl [K5]	D3Z7D3 1xAcetyl [K598]	D3Z7D3 1xAcetyl [K598]	0.198666	0.00718252	0.062	1	4	1	D3Z7D3	Disco-interacting protein 2 homolog A OS=Mus musculus GN=Dip2a PE=1 SV=1	Q8BWT5; Q66L71; D3Z7D3; F8WI56	D3Z7D3 [594-600]	1	786.483	7	High	High	High	2	0.1024	0	1	1	1	393.745	-0.2	-8e-05	18.6247	0.005785	0.1634	0.062	1.27
High	Unambiguous	AAMIWIVGEYAER	[R].AAMIWIVGEYAER.[I]					4.50577e-07	0	2.127	2	11	2	Q8CC13; Q5SWR1	AP complex subunit beta OS=Mus musculus GN=Ap1b1 PE=2 SV=1;AP complex subunit beta OS=Mus musculus GN=Ap2b1 PE=2 SV=1	Q8CC13; Q5SWR1; Q5SVG5; O35643; H3BIY9; Q5SVG4; H3BKM0; Q9DBG3; Q3TVN4; Q3U1K9; Q6NXY3	Q8CC13 [446-458]; Q5SWR1 [446-458]	0	1508.76	13	High	High	High	2	0.7463	0	1	1	1	754.882	-0.13	-0.0001	67.2787	0	2.04e-07	2.127	4.1
High	Unambiguous	AAMIWIVGEYAER	[R].AAMIWIVGEYAER.[I]	1xOxidation [M3]	1xOxidation [M3]			4.46045e-06	0	1.768	2	11	1	Q8CC13; Q5SWR1	AP complex subunit beta OS=Mus musculus GN=Ap1b1 PE=2 SV=1;AP complex subunit beta OS=Mus musculus GN=Ap2b1 PE=2 SV=1	Q8CC13; Q5SWR1; Q5SVG5; O35643; H3BIY9; Q5SVG4; H3BKM0; Q9DBG3; Q3TVN4; Q3U1K9; Q6NXY3	Q8CC13 [446-458]; Q5SWR1 [446-458]	0	1524.75	13	High	High	High	2	0.6932	0	1	1	1	762.879	-0.23	-0.00018	63.2968	0	2.229e-06	1.768	4.14
High	Unambiguous	AAMSVTLTSVK	[R].AAMSVTLTSVK.[R]					0.0872621	0.00222974	0.208	1	11	1	A0A0S3CWK3	NArgBP2 OS=Mus musculus GN=Sorbs2 PE=2 SV=1	A0A1L7NR37; A0A0R4J1X5; Q3UTJ2; D3Z4W6; D3YY43; D3YTN2; D3YUT0; B7ZWM6; B9EKP8; D3Z080; A0A0S3CWK3	A0A0S3CWK3 [13-23]	0	1107.61	11	High	High	High	2	0.529	0	1	1	1	554.308	1.41	0.00078	42.2224	0.002013	0.0687	0.208	1.55
High	Unambiguous	AANEVSSADVK	[K].AANEVSSADVK.[Q]					0.000151423	0	1.216	1	3	1	A0A087WP80	Limbic system-associated membrane protein OS=Mus musculus GN=Lsamp PE=1 SV=1	Q3TYE5; Q8BLK3; A0A087WP80	A0A087WP80 [216-226]	0	1090.54	11	High	High	High	2	0.4514	0	1	1	1	545.772	-1.03	-0.00056	16.5121	0	8.888e-05	1.216	2.88
High	Unambiguous	AANFVHMDTAQKK	[K].AANFVHMDTAQKK.[L]	1xAcetyl [K]; 1xDeamidated [Q11]	1xAcetyl [K12; K13]; 1xDeamidated [Q11]	P08414 1xAcetyl [K]	P08414 1xAcetyl [K311; K312]	0.0139332	0.000100519	0.506	1	2	2	P08414	Calcium/calmodulin-dependent protein kinase type IV OS=Mus musculus GN=Camk4 PE=1 SV=2	Q8BGR3; P08414	P08414 [300-312]	1	1503.73	13	High	High	High	2	0.0348	0	1	1	1	752.372	6.8	0.00511	29.5314	6.844e-05	0.01009	0.506	3.16
High	Unambiguous	AANMFKMAK	[R].AANMFKMAK.[N]	1xAcetyl [K6]	1xAcetyl [K6]	Q9CXX1 1xAcetyl [K53]; P28663 1xAcetyl [K53]	Q9CXX1 1xAcetyl [K53]; P28663 1xAcetyl [K53]	0.00299943	0.000100519	0.748	2	4	1	Q9CXX1; P28663	Putative uncharacterized protein OS=Mus musculus GN=Napa PE=2 SV=1;Beta-soluble NSF attachment protein OS=Mus musculus GN=Napb PE=1 SV=2	Q9CXX1; Q9DB05; P28663; D6RHL2	Q9CXX1 [48-56]; P28663 [48-56]	1	1053.52	9	High	High	High	2	0.1612	0	1	1	1	527.265	1.4	0.00074	42.7324	6.844e-05	0.002018	0.748	2.42
High	Unambiguous	AAPQWCQGKLQAHLVAQTNLLR	[K].AAPQWCQGKLQAHLVAQTNLLR.[N]	1xAcetyl [K9]; 1xCarbamidomethyl [C6]	1xAcetyl [K9]; 1xCarbamidomethyl [C6]	O08539 1xAcetyl [K189]	O08539 1xAcetyl [K189]	7.26221e-10	0	3.134	1	1	1	O08539	Myc box-dependent-interacting protein 1 OS=Mus musculus GN=Bin1 PE=1 SV=1	O08539	O08539 [181-202]	1	2545.35	22	High	High	High	3	0.6635	0	1	1	1	849.122	2.63	0.00223	63.2727	0	2.453e-10	3.134	5.23
High	Unambiguous	AAQEEYIK	[K].AAQEEYIK.[R]					0.00698808	0.000100519	0.615	1	5	1	A6ZI44	Fructose-bisphosphate aldolase OS=Mus musculus GN=Aldoa PE=1 SV=1	Q9CPQ9; A6ZI46; Q6NY00; A6ZI44; Q5FWB7	A6ZI44 [377-384]	0	951.478	8	High	High	High	2	0.5207	0	1	1	1	476.243	-0.34	-0.00016	20.8604	6.844e-05	0.004913	0.615	2.17
High	Unambiguous	AAQEEYIKR	[K].AAQEEYIKR.[A]					0.00176738	0	0.831	1	5	2	A6ZI44	Fructose-bisphosphate aldolase OS=Mus musculus GN=Aldoa PE=1 SV=1	Q9CPQ9; A6ZI46; Q6NY00; A6ZI44; Q5FWB7	A6ZI44 [377-385]	1	1107.58	9	High	High	High	2	0.5128	0	1	1	1	554.291	-3.49	-0.00193	16.5938	6.844e-05	0.002183	0.736	3.51
High	Unambiguous	AAQEEYIKR	[K].AAQEEYIKR.[A]	1xAcetyl [K8]	1xAcetyl [K8]	A6ZI44 1xAcetyl [K384]	A6ZI44 1xAcetyl [K384]	0.00146898	0	0.86	1	5	1	A6ZI44	Fructose-bisphosphate aldolase OS=Mus musculus GN=Aldoa PE=1 SV=1	Q9CPQ9; A6ZI46; Q6NY00; A6ZI44; Q5FWB7	A6ZI44 [377-385]	1	1149.59	9	High	High	High	2	0.6573	0	1	1	1	575.298	-0.12	-7e-05	25.6611	0	0.0009573	0.86	3.21
High	Unambiguous	AAQLGFGGVYVR	[K].AAQLGFGGVYVR.[T]					0.0118232	0.000100519	0.532	1	3	1	A0A0R4J0P1	Acyl-Coenzyme A dehydrogenase family, member 8 OS=Mus musculus GN=Acad8 PE=1 SV=1	D3YTT4; A0A0R4J0P1; Q9D7B6	A0A0R4J0P1 [79-90]	0	1237.67	12	High	High	High	2	0.6064	0	1	1	1	619.339	0.95	0.00059	55.7926	6.844e-05	0.008493	0.532	2.49
High	Unambiguous	AAQLQGLSHFLR	[R].AAQLQGLSHFLR.[D]					0.116712	0.003683	0.158	1	2	1	Q80VQ0	Aldehyde dehydrogenase family 3 member B1 OS=Mus musculus GN=Aldh3b1 PE=1 SV=1	Q80VQ0; Q3U3J9	Q80VQ0 [27-38]	0	1340.74	12	High	High	High	2	0.2406	0	1	1	1	670.875	-1.03	-0.00069	55.171	0.003118	0.09335	0.158	1.33
High	Unambiguous	AAQPPTETAESSQAEEEKDAVDEAKPK	[K].AAQPPTETAESSQAEEEKDAVDEAKPK.[E]					2.21549e-05	0	1.517	1	1	2	P06837	Neuromodulin OS=Mus musculus GN=Gap43 PE=1 SV=1	P06837	P06837 [182-208]	1	2856.34	27	High	High	High	4	0.75	0	1	1	1	714.84	0.23	0.00017	31.5147	0	1.197e-05	1.517	3.84
High	Unambiguous	AAQPPTETAESSQAEEEKDAVDEAKPK	[K].AAQPPTETAESSQAEEEKDAVDEAKPK.[E]	1xAcetyl [K27]	1xAcetyl [K27]	P06837 1xAcetyl [K208]	P06837 1xAcetyl [K208]	2.24637e-07	0	2.236	1	1	1	P06837	Neuromodulin OS=Mus musculus GN=Gap43 PE=1 SV=1	P06837	P06837 [182-208]	1	2898.35	27	High	High	High	3	0.1603	0	1	1	1	966.787	-0.63	-0.00061	36.0352	0	9.821e-08	2.236	3.12
High	Unambiguous	AAQPPTETAESSQAEEEKDAVDEAKPK	[K].AAQPPTETAESSQAEEEKDAVDEAKPK.[E]	1xAcetyl [K18]; 2xDeamidated [Q3; Q13]	1xAcetyl [K18]; 2xDeamidated [Q3; Q13]	P06837 1xAcetyl [K199]	P06837 1xAcetyl [K199]	0.000420561	0	1.056	1	1	1	P06837	Neuromodulin OS=Mus musculus GN=Gap43 PE=1 SV=1	P06837	P06837 [182-208]	1	2900.32	27	High	High	High	3	0.47	0	1	1	1	967.453	9.05	0.00875	38.1971	0	0.0002591	1.056	2.17
High	Unambiguous	AAQTSVAYGCIK	[K].AAQTSVAYGCIK.[Y]	1xCarbamidomethyl [C10]	1xCarbamidomethyl [C10]			0.000224964	0	1.154	1	2	1	Q9D0I9	Arginine--tRNA ligase, cytoplasmic OS=Mus musculus GN=Rars PE=1 SV=2	Q3UAZ3; Q9D0I9	Q9D0I9 [493-504]	0	1268.63	12	High	High	High	2	0.6175	0	1	1	1	634.819	-0.15	-9e-05	30.5309	0	0.0001348	1.154	2.85
High	Unambiguous	AASAFFTYVSLNQEGKPMPVPQLVPETEDEKKR	[R].AASAFFTYVSLNQEGKPMPVPQLVPETEDEKKR.[F]	1xAcetyl [K16]; 1xOxidation [M18]	1xAcetyl [K16]; 1xOxidation [M18]	E9PYH2 1xAcetyl [K344]	E9PYH2 1xAcetyl [K344]	9.38021e-05	0	1.291	1	2	1	E9PYH2	Cytosolic acyl coenzyme A thioester hydrolase OS=Mus musculus GN=Acot7 PE=1 SV=1	E9PYH2; Q91V12	E9PYH2 [329-361]	2	3764.88	33	High	High	High	4	0.1877	0	1	1	1	941.982	5.67	0.00533	58.5555	0	5.417e-05	1.291	2.93
High	Unambiguous	AASDIAMTELPPTHPIR	[K].AASDIAMTELPPTHPIR.[L]					0.0180387	0.000196267	0.465	1	2	1	Q5SS40	Putative uncharacterized protein OS=Mus musculus GN=Ywhae PE=1 SV=1	Q5SS40; Q8BPH1	Q5SS40 [154-170]	0	1819.94	17	High	High	High	2	0.1168	0	1	1	1	910.466	-6.77	-0.00616	47.3437	0.0001337	0.01321	0.465	1.37
High	Unambiguous	AASGTKEDPNLVPSISNKR	[K].AASGTKEDPNLVPSISNKR.[I]	1xAcetyl [K18]	1xAcetyl [K18]	Q9D881 1xAcetyl [K86]	Q9D881 1xAcetyl [K86]	1.46444e-07	0	2.303	1	2	4	Q9D881	Cytochrome c oxidase subunit 5B, mitochondrial OS=Mus musculus GN=Cox5b PE=1 SV=1	P19536; Q9D881	Q9D881 [69-87]	2	2026.06	19	High	High	High	3	0.656	0	1	1	1	676.024	0.9	0.00061	39.0975	0	6.938e-06	1.598	4.39
High	Unambiguous	AATEGYKILK	[R].AATEGYKILK.[A]	1xAcetyl [K7]	1xAcetyl [K7]	Q8C0M9 1xAcetyl [K53]	Q8C0M9 1xAcetyl [K53]	0.00153605	0	0.853	1	1	1	Q8C0M9	Isoaspartyl peptidase/L-asparaginase OS=Mus musculus GN=Asrgl1 PE=1 SV=1	Q8C0M9	Q8C0M9 [47-56]	1	1135.64	10	High	High	High	2	0.2625	0	1	1	1	568.322	0.86	0.00049	40.4475	0	0.001003	0.853	3.2
High	Unambiguous	AATFGLILDDVSLTHLTFGK	[R].AATFGLILDDVSLTHLTFGK.[E]					1.68084e-08	0	2.642	1	4	2	P67778	Prohibitin OS=Mus musculus GN=Phb PE=1 SV=1	Q3TV00; P67778; Q5SQG5; Q3V2K0	P67778 [158-177]	0	2119.14	20	High	High	High	3	0.366	0	1	1	1	707.053	0.09	7e-05	71.3603	0	7.524e-06	1.586	4.29
High	Unambiguous	AATKIQASFR	[K].AATKIQASFR.[G]	1xAcetyl [K4]	1xAcetyl [K4]	P06837 1xAcetyl [K37]	P06837 1xAcetyl [K37]	0.00391884	0.000100519	0.706	1	1	1	P06837	Neuromodulin OS=Mus musculus GN=Gap43 PE=1 SV=1	P06837	P06837 [34-43]	1	1134.63	10	High	High	High	2	0.525	0	1	1	1	567.817	0.63	0.00036	36.9914	6.844e-05	0.002678	0.706	2.8
High	Unambiguous	AATIVIQSYLR	[R].AATIVIQSYLR.[G]					2.24396e-05	0	1.515	1	3	1	D3Z4J3	Unconventional myosin-Va OS=Mus musculus GN=Myo5a PE=1 SV=1	Q99104; D3YZ62; D3Z4J3	D3Z4J3 [839-849]	0	1234.72	11	High	High	High	2	0.6102	0	1	1	1	617.861	-0.36	-0.00022	58.4386	0	1.211e-05	1.515	3.72
High	Unambiguous	AAVAFKNAK	[K].AAVAFKNAK.[Q]	1xAcetyl [K6]	1xAcetyl [K6]	Q8C1T5 1xAcetyl [K46]	Q8C1T5 1xAcetyl [K46]	0.00389399	0.000100519	0.707	1	3	1	Q8C1T5	Putative uncharacterized protein OS=Mus musculus GN=Napg PE=2 SV=1	Q9CWZ7; Q8C1T5; D3Z4B2	Q8C1T5 [41-49]	1	961.547	9	High	High	High	2	0.1531	0	1	1	1	481.277	-0.25	-0.00012	27.5042	6.844e-05	0.002654	0.707	2.94
High	Unambiguous	AAVAIQSQFR	[R].AAVAIQSQFR.[K]					0.000275957	0	1.122	1	2	1	D3YXH0	Immunoglobulin superfamily member 5 OS=Mus musculus GN=Igsf5 PE=4 SV=1	P63054; D3YXH0	D3YXH0 [278-287]	0	1090.6	10	High	High	High	2	0.6027	0	1	1	1	545.804	0.86	0.00047	36.5512	0	0.0001668	1.122	3.65
High	Unambiguous	AAVENLPTFLVELSR	[R].AAVENLPTFLVELSR.[V]					2.00245e-07	0	2.254	1	4	1	P70168	Importin subunit beta-1 OS=Mus musculus GN=Kpnb1 PE=1 SV=2	Q3TFE8; Q7TSZ6; Q3UHW8; P70168	P70168 [28-42]	0	1658.91	15	High	High	High	2	0.5626	0	1	1	1	829.958	-2.08	-0.00173	71.3875	0	8.738e-08	2.254	4.23
High	Unambiguous	AAVESLGFILFR	[R].AAVESLGFILFR.[T]					1.77838e-06	0	1.912	1	7	1	Q3TXS7	26S proteasome non-ATPase regulatory subunit 1 OS=Mus musculus GN=Psmd1 PE=1 SV=1	A0JLU3; Q05CG9; Q5HZG6; Q8BU34; Q8CGG2; Q3TXS7; Q8CGI9	Q3TXS7 [617-628]	0	1322.75	12	High	High	High	2	0.7067	0	1	1	1	661.877	-0.48	-0.00032	70.7776	0	8.556e-07	1.912	4.33
High	Unambiguous	AAVEWFDGKDFQGSKLK	[K].AAVEWFDGKDFQGSKLK.[V]	1xAcetyl [K15]	1xAcetyl [K15]	Q5SUS9 1xAcetyl [K444]	Q5SUS9 1xAcetyl [K444]	1.17988e-09	0	3.058	1	6	1	Q5SUS9	RNA-binding protein EWS OS=Mus musculus GN=Ewsr1 PE=1 SV=1	Q9CRS5; Q5SUT0; Q61545; Q6NVA3; Q3UI30; Q5SUS9	Q5SUS9 [430-446]	2	1967.99	17	High	High	High	2	0.0824	0	1	1	1	984.498	1.12	0.0011	59.9954	0	4.058e-10	3.058	5.22
High	Unambiguous	AAVLSVFVR	[K].AAVLSVFVR.[L]					0.0171536	0.000100519	0.473	1	3	1	B9EIU3	Attractin OS=Mus musculus GN=Atrn PE=2 SV=1	B9EIU3; Q8CHF0; Q9WU60	B9EIU3 [1365-1373]	0	961.583	9	High	High	High	2	0.4845	0	1	1	1	481.295	0.15	7e-05	59.7744	6.844e-05	0.01257	0.473	1.94
High	Unambiguous	AAVMVHQLSKK	[K].AAVMVHQLSKK.[E]	1xAcetyl [K]; 1xDeamidated [Q7]	1xAcetyl [K10; K11]; 1xDeamidated [Q7]	Q02248 1xAcetyl [K]	Q02248 1xAcetyl [K180; K181]	0.113408	0.00359904	0.163	1	4	2	Q02248	Catenin beta-1 OS=Mus musculus GN=Ctnnb1 PE=1 SV=1	F6QZ47; Q02248; E9Q6A9; Q3UZT7	Q02248 [171-181]	1	1254.69	11	High	High	High	2	0.0455	0	1	1	1	627.853	9.56	0.006	25.3046	0.003	0.09091	0.163	1.98
High	Unambiguous	AAVPDAVGK	[R].AAVPDAVGK.[C]					0.00577586	0.000100519	0.645	3	14	1	Q8VDN2; Q6ZQ49; Q8VCE0	Sodium/potassium-transporting ATPase subunit alpha-1 OS=Mus musculus GN=Atp1a1 PE=1 SV=1;Sodium/potassium-transporting ATPase subunit alpha (Fragment) OS=Mus musculus GN=Atp1a2 PE=2 SV=1;Sodium/potassium-transporting ATPase subunit alpha OS=Mus musculus GN=Atp1a3 PE=1 SV=1	A0A0G2JGX4; Q3TXF9; Q8VDN2; Q6ZQ49; Q8VCE0; Q3UCH8; Q8R0E8; Q6PIC6; Q8R3M4; D3YYN7; Q8K2R2; Q8R0B0; Q3UHK5; Q8R3A9	Q8VDN2 [597-605]; Q6ZQ49 [607-615]; Q8VCE0 [587-595]	0	827.462	9	High	High	High	2	0.3904	0	1	1	1	414.234	-0.76	-0.00032	19.8957	6.844e-05	0.004018	0.645	1.46
High	Unambiguous	AAVPDAVGKCR	[R].AAVPDAVGKCR.[S]	1xAcetyl [K9]; 1xCarbamidomethyl [C10]	1xAcetyl [K9]; 1xCarbamidomethyl [C10]	Q8VDN2 1xAcetyl [K605]; Q6ZQ49 1xAcetyl [K615]; Q8VCE0 1xAcetyl [K595]	Q8VDN2 1xAcetyl [K605]; Q6ZQ49 1xAcetyl [K615]; Q8VCE0 1xAcetyl [K595]	0.000309563	0	1.104	3	14	1	Q8VDN2; Q6ZQ49; Q8VCE0	Sodium/potassium-transporting ATPase subunit alpha-1 OS=Mus musculus GN=Atp1a1 PE=1 SV=1;Sodium/potassium-transporting ATPase subunit alpha (Fragment) OS=Mus musculus GN=Atp1a2 PE=2 SV=1;Sodium/potassium-transporting ATPase subunit alpha OS=Mus musculus GN=Atp1a3 PE=1 SV=1	A0A0G2JGX4; Q3TXF9; Q8VDN2; Q6ZQ49; Q8VCE0; Q3UCH8; Q8R0E8; Q6PIC6; Q8R3M4; D3YYN7; Q8K2R2; Q8R0B0; Q3UHK5; Q8R3A9	Q8VDN2 [597-607]; Q6ZQ49 [607-617]; Q8VCE0 [587-597]	1	1185.6	11	High	High	High	2	0.6542	0	1	1	1	593.306	0.28	0.00017	27.8683	0	0.0001883	1.104	2.4
High	Unambiguous	AAVPSGASTGIYEALELR	[R].AAVPSGASTGIYEALELR.[D]					4.2859e-09	0	2.856	2	18	2	Q5FW97; Q3UJ20	Enolase 1, alpha non-neuron OS=Mus musculus GN=EG433182 PE=1 SV=1;Putative uncharacterized protein OS=Mus musculus GN=Eno2 PE=2 SV=1	D3YVD3; Q8CF78; Q5FW97; Q4FK59; Q5SX59; A0A0N4SUI6; B1ARR6; B0QZL1; D3Z6E4; A0A0N4SUX5; P21550; Q5SX61; Q545V3; D3Z2S4; Q922A0; Q5SX60; Q3UJ20; B1ARR7	Q5FW97 [33-50]; Q3UJ20 [33-50]	0	1804.94	18	High	High	High	2	0.6283	0	1	1	1	902.974	-2.1	-0.00189	64.7239	0	1.563e-09	2.856	4.95
High	Unambiguous	AAVPSIKFCLDNGAK	[K].AAVPSIKFCLDNGAK.[S]	1xAcetyl [K7]; 1xCarbamidomethyl [C9]	1xAcetyl [K7]; 1xCarbamidomethyl [C9]	P09411 1xAcetyl [K48]; B0LAA9 1xAcetyl [K48]	P09411 1xAcetyl [K48]; B0LAA9 1xAcetyl [K48]	7.70416e-07	0	2.043	2	3	1	P09411; B0LAA9	Phosphoglycerate kinase 1 OS=Mus musculus GN=Pgk1 PE=1 SV=4;Phosphoglycerate kinase (Fragment) OS=Mus musculus GN=Pgk1 PE=2 SV=1	P09411; S4R2M7; B0LAA9	P09411 [42-56]; B0LAA9 [42-56]	1	1632.84	15	High	High	High	2	0.4216	0	1	1	1	816.924	-0.99	-0.00081	60.3819	0	3.571e-07	2.043	3.89
High	Unambiguous	AAVPSIKFCLDNGAK	[K].AAVPSIKFCLDNGAK.[S]	1xAcetyl [K7]; 1xCarbamidomethyl [C9]; 1xDeamidated [N12]	1xAcetyl [K7]; 1xCarbamidomethyl [C9]; 1xDeamidated [N12]	P09411 1xAcetyl [K48]; B0LAA9 1xAcetyl [K48]	P09411 1xAcetyl [K48]; B0LAA9 1xAcetyl [K48]	1.88359e-06	0	1.903	2	3	2	P09411; B0LAA9	Phosphoglycerate kinase 1 OS=Mus musculus GN=Pgk1 PE=1 SV=4;Phosphoglycerate kinase (Fragment) OS=Mus musculus GN=Pgk1 PE=2 SV=1	P09411; S4R2M7; B0LAA9	P09411 [42-56]; B0LAA9 [42-56]	1	1633.83	15	High	High	High	2	0.5276	0	1	1	1	817.418	1.98	0.00162	61.2924	0	9.102e-07	1.903	3.62
High	Unambiguous	AAVPTPAKK	[K].AAVPTPAKK.[A]	1xAcetyl [K]	1xAcetyl [K8; K9]	P09405 1xAcetyl [K]	P09405 1xAcetyl [K79; K80]	0.00228069	0	0.791	1	8	2	P09405	Nucleolin OS=Mus musculus GN=Ncl PE=1 SV=2	Q8CD23; Q3TL52; P09405; Q3TGR3; Q3TT41; A0A087WRM5; Q8CE30; Q9CT46	P09405 [72-80]	1	924.551	9	High	High	High	2	0.0049	0	1	1	1	462.779	0.46	0.00021	21.0704	0	0.00152	0.791	2.06
High	Unambiguous	AAVSHWQQQSYLDSGIHSGATTTAPSLSGK	[K].AAVSHWQQQSYLDSGIHSGATTTAPSLSGK.[G]					1.00685e-11	0	3.804	1	6	1	Q02248	Catenin beta-1 OS=Mus musculus GN=Ctnnb1 PE=1 SV=1	D3Z5Q1; D3YUH4; E9PW26; Q02248; E9Q6A9; Q3UZT7	Q02248 [20-49]	0	3085.5	30	High	High	High	3	0.7941	0	1	1	1	1029.17	-0.2	-0.0002	45.8152	0	2.803e-12	3.804	6.46
High	Unambiguous	AAVTPGKK	[K].AAVTPGKK.[A]	1xAcetyl [K]	1xAcetyl [K7; K8]	P09405 1xAcetyl [K]	P09405 1xAcetyl [K87; K88]	0.0259421	0.000292579	0.407	1	7	2	P09405	Nucleolin OS=Mus musculus GN=Ncl PE=1 SV=2	Q8CD23; P09405; Q3TGR3; Q3TT41; A0A087WRM5; Q8CE30; Q9CT46	P09405 [81-88]	1	813.483	8	High	High	High	2	0.0113	0	1	1	1	407.245	-0.06	-3e-05	13.966	0.0001994	0.01928	0.407	2.66
High	Unambiguous	AAWKFIK	[K].AAWKFIK.[D]	1xAcetyl [K4]	1xAcetyl [K4]	Q11011 1xAcetyl [K830]	Q11011 1xAcetyl [K830]	0.0602667	0.00146203	0.27	1	3	1	Q11011	Puromycin-sensitive aminopeptidase OS=Mus musculus GN=Npepps PE=1 SV=2	F6QYF8; Q11011; E9Q039	Q11011 [827-833]	1	905.524	7	High	High	High	2	0.2657	0	1	1	1	453.266	-0.04	-2e-05	55.367	0.001436	0.04676	0.27	1.43
High	Unambiguous	AAYIYIR	[R].AAYIYIR.[G]					0.0303121	0.000478346	0.382	1	5	1	Q91YT0	NADH dehydrogenase [ubiquinone] flavoprotein 1, mitochondrial OS=Mus musculus GN=Ndufv1 PE=1 SV=1	D3YXX5; D3Z1U9; D3Z0K1; D3YUM1; Q91YT0	Q91YT0 [153-159]	0	869.488	7	High	High	High	2	0.5113	0	1	1	1	435.247	-0.46	-0.0002	40.9154	0.000326	0.02269	0.382	2.21
High	Unambiguous	AAYVLFYQR	[K].AAYVLFYQR.[RQ]					0.000876189	0	0.941	2	13	1	Q8R5H1; P35123	Ubiquitin carboxyl-terminal hydrolase 15 OS=Mus musculus GN=Usp15 PE=1 SV=1;Ubiquitin carboxyl-terminal hydrolase 4 OS=Mus musculus GN=Usp4 PE=1 SV=3	Q6NXV6; Q3TPN5; Q99K46; Q3TEX8; Q3TQZ9; Q8R5H1; A0A0A6YW28; P35123; Q3TSV9; Q921M8; Q3TFK2; Q3T9X4; Q8C0C2	Q8R5H1 [924-932]; P35123 [913-921]	0	1130.6	9	High	High	High	2	0.6909	0	1	1	1	565.804	0.66	0.00037	55.6315	0	0.0005567	0.941	2.75
High	Unambiguous	ACADATLSQITNNIDPVGR	[K].ACADATLSQITNNIDPVGR.[I]	1xCarbamidomethyl [C2]	1xCarbamidomethyl [C2]			0.00153605	0	0.853	1	4	1	Q3TQ70	Beta1 subnuit of GTP-binding protein OS=Mus musculus GN=Gnb1 PE=1 SV=1	H3BKR2; Q3TQ70; H3BLF7; Q3U1B1	Q3TQ70 [24-42]	0	2015.98	19	High	High	High	2	0.3763	0	1	1	1	1008.49	-1.71	-0.00172	62.9079	0	0.001005	0.853	1.86
High	Unambiguous	ACALSIAESCRPGDK	[R].ACALSIAESCRPGDK.[V]	2xCarbamidomethyl [C2; C10]	2xCarbamidomethyl [C2; C10]			0.000154351	0	1.213	1	1	1	Q8K2B3	Succinate dehydrogenase [ubiquinone] flavoprotein subunit, mitochondrial OS=Mus musculus GN=Sdha PE=1 SV=1	Q8K2B3	Q8K2B3 [466-480]	0	1634.76	15	High	High	High	2	0.6708	0	1	1	1	817.887	2.46	0.00201	34.1545	0	9.118e-05	1.213	3.19
High	Unambiguous	ACCVFIFQPNGK	[K].ACCVFIFQPNGK.[I]	2xCarbamidomethyl [C2; C3]; 1xDeamidated [N10]	2xCarbamidomethyl [C2; C3]; 1xDeamidated [N10]			1.12591e-05	0	1.623	1	5	1	E9QKC6	Tripartite motif-containing protein 2 OS=Mus musculus GN=Trim2 PE=1 SV=1	Q3URK9; Q3TPI3; Q9ESN6; E9QKC6; Q3UHH4	E9QKC6 [622-633]	0	1441.66	12	High	High	High	2	0.1188	0	1	1	1	721.334	0.11	8e-05	59.4064	0	5.905e-06	1.623	3.2
High	Unambiguous	ACGLIIFR	[R].ACGLIIFR.[R]	1xCarbamidomethyl [C2]	1xCarbamidomethyl [C2]			0.00250944	0	0.776	1	2	1	P56380	Bis(5'-nucleosyl)-tetraphosphatase [asymmetrical] OS=Mus musculus GN=Nudt2 PE=1 SV=3	Q3V1C8; P56380	P56380 [5-12]	0	949.529	8	High	High	High	2	0.6764	0	1	1	1	475.268	-0.47	-0.00022	59.0881	0	0.001679	0.776	2.75
High	Unambiguous	ACGVSRPVIACSVTIK	[R].ACGVSRPVIACSVTIK.[E]	2xCarbamidomethyl [C2; C11]	2xCarbamidomethyl [C2; C11]			0.000162441	0	1.205	1	1	2	Q9D0T1	NHP2-like protein 1 OS=Mus musculus GN=Snu13 PE=1 SV=4	Q9D0T1	Q9D0T1 [92-107]	0	1717.91	16	High	High	High	2	0.4336	0	1	1	1	859.459	1.37	0.00117	39.5427	0	0.0004026	0.99	3.69
High	Unambiguous	ACLSGHSAVSSTSKPFK	[K].ACLSGHSAVSSTSKPFK.[T]	1xAcetyl [K14]; 1xCarbamidomethyl [C2]	1xAcetyl [K14]; 1xCarbamidomethyl [C2]	F7C0E4 1xAcetyl [K135]	F7C0E4 1xAcetyl [K135]	2.98938e-10	0	3.273	1	6	2	F7C0E4	Ataxin-7-like protein 1 OS=Mus musculus GN=Atxn7l1 PE=1 SV=2	A0A1W2P743; D3Z7I2; F7C0E4; Q3U1F1; F6X2K7; B2RW07	F7C0E4 [122-138]	0	1805.89	17	High	High	High	2	0.2066	0	1	1	1	903.446	-0.01	-1e-05	32.4833	0	9.675e-11	3.273	6.1
High	Unambiguous	ACLYAGVK	[R].ACLYAGVK.[I]	1xCarbamidomethyl [C2]	1xCarbamidomethyl [C2]			0.00351697	0.000100519	0.723	1	4	1	P15105	Glutamine synthetase OS=Mus musculus GN=Glul PE=1 SV=6	V9GZP0; D3YVK1; V9GZG5; P15105	P15105 [182-189]	0	881.455	8	High	High	High	2	0.6066	0	1	1	1	441.231	0.41	0.00018	28.9803	6.844e-05	0.002392	0.723	2.44
High	Unambiguous	ACNCLLLK	[K].ACNCLLLK.[V]	2xCarbamidomethyl [C2; C4]	2xCarbamidomethyl [C2; C4]			0.00486502	0.000100519	0.672	1	8	1	Q3UJ20	Putative uncharacterized protein OS=Mus musculus GN=Eno2 PE=2 SV=1	Q4FK59; J3QPZ9; D3Z6E4; A0A0N4SUX5; P21550; Q545V3; Q922A0; Q3UJ20	Q3UJ20 [336-343]	0	991.506	8	High	High	High	2	0.5625	0	1	1	1	496.257	0.1	5e-05	37.1146	6.844e-05	0.003357	0.672	2.72
High	Unambiguous	ACNCLLLKVNQIGSVTEAIQACK	[K].ACNCLLLKVNQIGSVTEAIQACK.[L]	1xAcetyl [K8]; 3xCarbamidomethyl [C2; C4; C22]	1xAcetyl [K8]; 3xCarbamidomethyl [C2; C4; C22]	Q3UJ20 1xAcetyl [K343]	Q3UJ20 1xAcetyl [K343]	9.99385e-10	0	3.084	1	5	1	Q3UJ20	Putative uncharacterized protein OS=Mus musculus GN=Eno2 PE=2 SV=1	D3Z6E4; A0A0N4SUX5; Q545V3; Q922A0; Q3UJ20	Q3UJ20 [336-358]	1	2632.33	23	High	High	High	3	0.7023	0	1	1	1	878.115	1.61	0.00141	70.1024	0	3.423e-10	3.084	7.29
High	Unambiguous	ACNQLGQFLQHR	[R].ACNQLGQFLQHR.[E]	1xCarbamidomethyl [C2]	1xCarbamidomethyl [C2]			1.16989e-05	0	1.617	2	5	1	Q69ZW4; P17426	MKIAA0899 protein (Fragment) OS=Mus musculus GN=Ap2a2 PE=2 SV=1;AP-2 complex subunit alpha-1 OS=Mus musculus GN=Ap2a1 PE=1 SV=1	Q6PEE6; Q3U7X9; P17427; Q69ZW4; P17426	Q69ZW4 [358-369]; P17426 [330-341]	0	1471.72	12	High	High	High	2	0.6875	0	1	1	1	736.365	0.75	0.00055	46.3702	0	6.124e-06	1.617	4
High	Unambiguous	ACTILLR	[K].ACTILLR.[G]	1xCarbamidomethyl [C2]	1xCarbamidomethyl [C2]			0.0224684	0.000196267	0.43	1	5	1	Q3U4U6	T-complex protein 1 subunit gamma OS=Mus musculus GN=Cct3 PE=1 SV=1	Q3UJP4; E9Q133; Q3U0I3; Q3U4U6; F6Q609	Q3U4U6 [371-377]	0	846.487	7	High	High	High	2	0.4709	0	1	1	1	423.747	0.42	0.00018	37.3824	0.0001337	0.01668	0.43	2.06
High	Unambiguous	ACVIHGTDLK	[K].ACVIHGTDLK.[D]	1xAcetyl [K10]; 1xCarbamidomethyl [C2]	1xAcetyl [K10]; 1xCarbamidomethyl [C2]	Q8VCE0 1xAcetyl [K661]	Q8VCE0 1xAcetyl [K661]	0.00340679	0.000100519	0.728	1	5	1	Q8VCE0	Sodium/potassium-transporting ATPase subunit alpha OS=Mus musculus GN=Atp1a3 PE=1 SV=1	A0A0G2JGX4; Q8VCE0; Q8R0E8; Q6PIC6; Q8R0B0	Q8VCE0 [652-661]	0	1155.58	10	High	High	High	2	0.5537	0	1	1	1	578.295	-0.59	-0.00034	36.2422	6.844e-05	0.002309	0.728	3.54
High	Unambiguous	ACVVHGSDLK	[K].ACVVHGSDLK.[D]	1xCarbamidomethyl [C2]	1xCarbamidomethyl [C2]			0.00017426	0	1.194	2	10	1	Q8VDN2; Q6ZQ49	Sodium/potassium-transporting ATPase subunit alpha-1 OS=Mus musculus GN=Atp1a1 PE=1 SV=1;Sodium/potassium-transporting ATPase subunit alpha (Fragment) OS=Mus musculus GN=Atp1a2 PE=2 SV=1	Q3TXF9; Q8VDN2; Q6ZQ49; Q3UCH8; Q8R3M4; D3YYN7; Q8K2R2; Q3UHK5; Q3UF49; Q8R3A9	Q8VDN2 [662-671]; Q6ZQ49 [672-681]	0	1085.54	10	High	High	High	2	0.5725	0	1	1	1	543.274	-0.04	-2e-05	16.3979	0	0.0001031	1.194	2.69
High	Unambiguous	ADALQAGASQFETSAAK	[R].ADALQAGASQFETSAAK.[L]					2.35782e-08	0	2.589	1	4	2	B0QZN5	Vesicle-associated membrane protein 2 OS=Mus musculus GN=Vamp2 PE=1 SV=1	B0QZN5; P63024; Q8CHR4; O35619	B0QZN5 [67-83]	0	1665.81	17	High	High	High	2	0.697	0	1	1	1	833.408	0.02	1e-05	44.6576	0	9.341e-09	2.589	4.72
High	Unambiguous	ADALQAGASQFETSAAK	[R].ADALQAGASQFETSAAK.[L]	1xAcetyl [K17]	1xAcetyl [K17]	B0QZN5 1xAcetyl [K83]	B0QZN5 1xAcetyl [K83]	0.0563854	0.00128691	0.281	1	4	1	B0QZN5	Vesicle-associated membrane protein 2 OS=Mus musculus GN=Vamp2 PE=1 SV=1	B0QZN5; P63024; Q8CHR4; O35619	B0QZN5 [67-83]	0	1707.82	17	High	High	High	2	0.6264	0	1	1	1	854.411	-1.68	-0.00144	53.728	0.001319	0.04348	0.281	2.65
High	Unambiguous	ADALQAGASQFETSAAKLK	[R].ADALQAGASQFETSAAKLK.[R]	1xAcetyl [K17]	1xAcetyl [K17]	B0QZN5 1xAcetyl [K83]	B0QZN5 1xAcetyl [K83]	3.85526e-08	0	2.512	1	4	1	B0QZN5	Vesicle-associated membrane protein 2 OS=Mus musculus GN=Vamp2 PE=1 SV=1	B0QZN5; P63024; Q8CHR4; O35619	B0QZN5 [67-85]	1	1949	19	High	High	High	2	0.0556	0	1	1	1	975.003	0.89	0.00087	61.9654	0	1.561e-08	2.512	4.68
High	Unambiguous	ADDGRPFPQVIKSK	[K].ADDGRPFPQVIKSK.[G]	1xAcetyl [K12]	1xAcetyl [K12]	A6ZI44 1xAcetyl [K153]	A6ZI44 1xAcetyl [K153]	1.07383e-06	0	1.991	1	10	4	A6ZI44	Fructose-bisphosphate aldolase OS=Mus musculus GN=Aldoa PE=1 SV=1	A0A0U1RPT5; Q9CPQ9; D3YWI1; A0A0U1RPN8; D3YV98; A6ZI46; D3Z510; Q6NY00; A6ZI44; Q5FWB7	A6ZI44 [142-155]	1	1599.85	14	High	High	High	3	0.0622	0	1	1	1	533.955	0.04	2e-05	40.9967	0	5.052e-07	1.991	5.47
High	Unambiguous	ADDGRPFPQVIKSK	[K].ADDGRPFPQVIKSK.[G]	1xAcetyl [K12]; 1xDeamidated [Q9]	1xAcetyl [K12]; 1xDeamidated [Q9]	A6ZI44 1xAcetyl [K153]	A6ZI44 1xAcetyl [K153]	0.00292398	0.000100519	0.752	1	10	1	A6ZI44	Fructose-bisphosphate aldolase OS=Mus musculus GN=Aldoa PE=1 SV=1	A0A0U1RPT5; Q9CPQ9; D3YWI1; A0A0U1RPN8; D3YV98; A6ZI46; D3Z510; Q6NY00; A6ZI44; Q5FWB7	A6ZI44 [142-155]	1	1600.83	14	High	High	High	3	0.128	0	1	1	1	534.286	7.13	0.0038	39.4539	6.844e-05	0.001972	0.752	3.36
High	Unambiguous	ADDPTMGEGPDK	[K].ADDPTMGEGPDK.[A]	1xAcetyl [K12]	1xAcetyl [K12]	O08599 1xAcetyl [K225]	O08599 1xAcetyl [K225]	0.215043	0.00823179	0.047	1	1	1	O08599	Syntaxin-binding protein 1 OS=Mus musculus GN=Stxbp1 PE=1 SV=2	O08599	O08599 [214-225]	0	1274.52	12	High	High	High	2	0.6897	0	1	1	1	637.764	-0.59	-0.00038	31.2796	0.006677	0.1779	0.047	1.45
High	Unambiguous	ADDPTMGEGPDKAR	[K].ADDPTMGEGPDKAR.[S]	1xAcetyl [K12]	1xAcetyl [K12]	O08599 1xAcetyl [K225]	O08599 1xAcetyl [K225]	3.81649e-07	0	2.153	1	1	1	O08599	Syntaxin-binding protein 1 OS=Mus musculus GN=Stxbp1 PE=1 SV=2	O08599	O08599 [214-227]	1	1501.66	14	High	High	High	2	0.7868	0	1	1	1	751.333	0.03	2e-05	26.1456	0	1.715e-07	2.153	3.33
High	Unambiguous	ADDYEQVKNVADYYPEYK	[R].ADDYEQVKNVADYYPEYK.[L]	1xAcetyl [K8]	1xAcetyl [K8]	P51863 1xAcetyl [K265]	P51863 1xAcetyl [K265]	1.43283e-08	0	2.667	1	2	3	P51863	V-type proton ATPase subunit d 1 OS=Mus musculus GN=Atp6v0d1 PE=1 SV=2	Q921S5; P51863	P51863 [258-275]	1	2252	18	High	High	High	2	0.637	0	1	1	1	1126.5	-1.02	-0.00114	60.0993	0	5.534e-09	2.667	4.05
High	Unambiguous	ADDYEQVKNVADYYPEYK	[R].ADDYEQVKNVADYYPEYK.[L]	1xAcetyl [K8]; 1xDeamidated [N9]	1xAcetyl [K8]; 1xDeamidated [N9]	P51863 1xAcetyl [K265]	P51863 1xAcetyl [K265]	3.95081e-06	0	1.787	1	2	2	P51863	V-type proton ATPase subunit d 1 OS=Mus musculus GN=Atp6v0d1 PE=1 SV=2	Q921S5; P51863	P51863 [258-275]	1	2252.99	18	High	High	High	2	0.087	0	1	1	1	1127	3.49	0.00393	58.7656	0	1.967e-06	1.787	3.68
High	Unambiguous	ADEDEDKEDDFRAPLYKNVDVR	[R].ADEDEDKEDDFRAPLYKNVDVR.[G]	1xAcetyl [K17]; 1xDeamidated [N18]	1xAcetyl [K17]; 1xDeamidated [N18]	Q2TGE7 1xAcetyl [K92]	Q2TGE7 1xAcetyl [K92]	0.000255604	0	1.134	1	2	1	Q2TGE7	Palmitoyltransferase OS=Mus musculus GN=Zdhhc8 PE=2 SV=1	Q5Y5T5; Q2TGE7	Q2TGE7 [76-97]	3	2682.22	22	High	High	High	3	0.4493	0	1	1	1	894.747	4.23	0.00378	49.2494	0	0.0001545	1.134	3.45
High	Unambiguous	ADEDKSDAEGKPAR	[K].ADEDKSDAEGKPAR.[Q]	1xAcetyl [K11]	1xAcetyl [K11]	Q8CCT4 1xAcetyl [K40]	Q8CCT4 1xAcetyl [K40]	0.00106103	0	0.911	1	3	1	Q8CCT4	Transcription elongation factor A protein-like 5 OS=Mus musculus GN=Tceal5 PE=1 SV=1	A2AJS1; A2AJS2; Q8CCT4	Q8CCT4 [30-43]	1	1530.7	14	High	High	High	2	0.5668	0	1	1	1	765.855	-0.57	-0.00044	13.7274	0	0.0006815	0.911	2.47
High	Unambiguous	ADETKDEQFEEYVQNFKR	[K].ADETKDEQFEEYVQNFKR.[Q]	1xAcetyl [K17]	1xAcetyl [K17]	A0A0G2JEG8 1xAcetyl [K47]	A0A0G2JEG8 1xAcetyl [K47]	2.24396e-05	0	1.515	1	3	1	A0A0G2JEG8	Amphiphysin OS=Mus musculus GN=Amph PE=1 SV=1	A0A0G2JEG8; Q7TQF7; Q8BXH2	A0A0G2JEG8 [31-48]	2	2318.06	18	High	High	High	3	0.5175	0	1	1	1	773.358	0.81	0.00062	62.6847	0	1.212e-05	1.515	3.15
High	Unambiguous	ADETKDEQFEEYVQNFKR	[K].ADETKDEQFEEYVQNFKR.[Q]	1xAcetyl [K]; 1xDeamidated [N/Q]	1xAcetyl [K5; K17]; 1xDeamidated [Q8; Q14; N15]	A0A0G2JEG8 1xAcetyl [K]	A0A0G2JEG8 1xAcetyl [K35; K47]	5.96752e-07	0	2.083	1	3	5	A0A0G2JEG8	Amphiphysin OS=Mus musculus GN=Amph PE=1 SV=1	A0A0G2JEG8; Q7TQF7; Q8BXH2	A0A0G2JEG8 [31-48]	2	2319.04	18	High	High	High	3	0.0145	0	1	1	1	773.689	5.07	0.00392	61.6113	0	9.725e-05	1.203	5.52
High	Unambiguous	ADEVAPAKK	[R].ADEVAPAKK.[A]	1xAcetyl [K]	1xAcetyl [K8; K9]	Q3V117 1xAcetyl [K]	Q3V117 1xAcetyl [K468; K469]	0.00803486	0.000100519	0.593	1	5	2	Q3V117	ATP-citrate synthase OS=Mus musculus GN=Acly PE=1 SV=1	Q3TS02; Q3TED3; Q3UEA1; Q3V117; Q91V92	Q3V117 [461-469]	1	970.52	9	High	High	High	2	0.044	0	1	1	1	485.764	0.18	9e-05	15.8622	6.844e-05	0.005677	0.593	2.5
High	Unambiguous	ADFCIIHYAGK	[K].ADFCIIHYAGK.[V]	1xCarbamidomethyl [C4]	1xCarbamidomethyl [C4]			2.16769e-06	0	1.881	2	8	2	Q3UH59; Q8VDD5	Myosin-10 OS=Mus musculus GN=Myh10 PE=1 SV=1;Myosin-9 OS=Mus musculus GN=Myh9 PE=1 SV=4	Q80T68; Q8BLI3; Q8BWI3; Q5SV64; Q3UH59; Q8VDD5; Q8BLI1; Q61879	Q3UH59 [610-620]; Q8VDD5 [566-576]	0	1294.62	11	High	High	High	2	0.6833	0	1	1	1	647.816	-0.12	-8e-05	47.8254	0	1.054e-06	1.881	4.42
High	Unambiguous	ADFCIIHYAGKVDYK	[K].ADFCIIHYAGKVDYK.[A]	1xAcetyl [K11]; 1xCarbamidomethyl [C4]	1xAcetyl [K11]; 1xCarbamidomethyl [C4]	Q3UH59 1xAcetyl [K620]; Q8VDD5 1xAcetyl [K576]	Q3UH59 1xAcetyl [K620]; Q8VDD5 1xAcetyl [K576]	0.0784474	0.00197307	0.226	2	8	1	Q3UH59; Q8VDD5	Myosin-10 OS=Mus musculus GN=Myh10 PE=1 SV=1;Myosin-9 OS=Mus musculus GN=Myh9 PE=1 SV=4	Q80T68; Q8BLI3; Q8BWI3; Q5SV64; Q3UH59; Q8VDD5; Q8BLI1; Q61879	Q3UH59 [610-624]; Q8VDD5 [566-580]	1	1841.89	15	High	High	High	2	0.2871	0	1	1	1	921.45	1.5	0.00138	59.8273	0.001839	0.06176	0.226	2.02
High	Unambiguous	ADFSEAYKR	[R].ADFSEAYKR.[L]	1xAcetyl [K8]	1xAcetyl [K8]	Q3TYV5 1xAcetyl [K101]	Q3TYV5 1xAcetyl [K101]	0.00332113	0.000100519	0.732	1	2	1	Q3TYV5	2',3'-cyclic-nucleotide 3'-phosphodiesterase OS=Mus musculus GN=Cnp PE=2 SV=1	Q3TYL9; Q3TYV5	Q3TYV5 [94-102]	1	1128.53	9	High	High	High	2	0.6358	0	1	1	1	564.77	-0.07	-4e-05	34.0333	6.844e-05	0.002257	0.732	3.02
High	Unambiguous	ADGSTQVIDTK	[K].ADGSTQVIDTK.[N]					5.73694e-05	0	1.368	1	2	1	O08749	Dihydrolipoyl dehydrogenase, mitochondrial OS=Mus musculus GN=Dld PE=1 SV=2	O08749; Q3TIE8	O08749 [167-177]	0	1134.56	11	High	High	High	2	0.6429	0	1	1	1	567.785	-1.38	-0.00078	18.8534	0	3.237e-05	1.368	3.22
High	Unambiguous	ADKDYHFKVDNDENEHQLSLR	[K].ADKDYHFKVDNDENEHQLSLR.[T]	1xAcetyl [K8]	1xAcetyl [K8]	Q3U536 1xAcetyl [K32]	Q3U536 1xAcetyl [K32]	6.85285e-15	0	4.946	1	9	1	Q3U536	Putative uncharacterized protein OS=Mus musculus GN=Npm1 PE=2 SV=1	Q5SQB7; Q5SQB0; Q8BSZ3; Q5BL09; Q5U438; Q9DAY9; Q3UDA7; Q5SQB5; Q3U536	Q3U536 [25-45]	2	2615.21	21	High	High	High	3	0.2488	0	1	1	1	872.41	0.94	0.00082	40.2817	0	1.366e-15	4.946	8.28
High	Unambiguous	ADKLAEEHGS	[K].ADKLAEEHGS.[-]	1xAcetyl [K3]	1xAcetyl [K3]	P56480 1xAcetyl [K522]	P56480 1xAcetyl [K522]	0.00353943	0.000100519	0.722	1	1	1	P56480	ATP synthase subunit beta, mitochondrial OS=Mus musculus GN=Atp5b PE=1 SV=2	P56480	P56480 [520-529]	1	1098.51	10	High	High	High	2	0.7138	0	1	1	1	549.757	0.04	2e-05	19.5628	6.844e-05	0.0024	0.722	2.9
High	Unambiguous	ADIGVAMGIAGSDVSK	[K].ADIGVAMGIAGSDVSK.[Q]	1xOxidation [M7]	1xOxidation [M7]			0.0301244	0.000478346	0.383	1	5	1	Q8VCE0	Sodium/potassium-transporting ATPase subunit alpha OS=Mus musculus GN=Atp1a3 PE=1 SV=1	A0A0G2JGX4; Q8VCE0; Q8R0E8; Q6PIC6; Q8R0B0	Q8VCE0 [718-733]	0	1506.75	16	High	High	High	2	0.4648	0	1	1	1	753.877	-0.47	-0.00035	39.752	0.000326	0.02264	0.383	2.56
High	Unambiguous	ADIKAPEDKK	[K].ADIKAPEDKK.[K]	1xAcetyl [K9]	1xAcetyl [K9]	Q3UD06 1xAcetyl [K88]	Q3UD06 1xAcetyl [K88]	0.000827286	0	0.95	1	9	1	Q3UD06	ATP synthase subunit gamma OS=Mus musculus GN=Atp5c1 PE=1 SV=1	A2AKV0; A2AKV1; A2AKV2; Q9ERA8; Q8C2Q8; Q9D9D7; Q3UD06; A2AKV3; A2AKU9	Q3UD06 [80-89]	2	1156.62	10	High	High	High	2	0.1544	0	1	1	1	578.814	-0.51	-0.00029	17.5282	0	0.0005255	0.95	2.59
High	Unambiguous	ADIKAPEDKKK	[K].ADIKAPEDKKK.[H]	1xAcetyl [K9]	1xAcetyl [K9]	Q3UD06 1xAcetyl [K88]	Q3UD06 1xAcetyl [K88]	6.47695e-05	0	1.349	1	9	1	Q3UD06	ATP synthase subunit gamma OS=Mus musculus GN=Atp5c1 PE=1 SV=1	A2AKV0; A2AKV1; A2AKV2; Q9ERA8; Q8C2Q8; Q9D9D7; Q3UD06; A2AKV3; A2AKU9	Q3UD06 [80-90]	3	1284.72	11	High	High	High	2	0.1006	0	1	1	1	642.861	-0.12	-7e-05	14.5602	0	3.664e-05	1.349	3.28
High	Unambiguous	ADLIAYLK	[R].ADLIAYLK.[K]					0.00340679	0.000100519	0.728	1	1	1	Q56A15	Cytochrome c OS=Mus musculus GN=Cycs PE=1 SV=1	Q56A15	Q56A15 [93-100]	0	906.529	8	High	High	High	2	0.2927	0	1	1	1	453.768	-0.06	-3e-05	59.8978	6.844e-05	0.002314	0.728	2.87
High	Unambiguous	ADLIAYLKK	[R].ADLIAYLKK.[A]					0.00272612	0	0.763	1	1	1	Q56A15	Cytochrome c OS=Mus musculus GN=Cycs PE=1 SV=1	Q56A15	Q56A15 [93-101]	1	1034.62	9	High	High	High	2	0.5286	0	1	1	1	517.816	0.18	0.0001	49.1859	0	0.00183	0.763	2.97
High	Unambiguous	ADLIAYLKK	[R].ADLIAYLKK.[A]	1xAcetyl [K]	1xAcetyl [K8; K9]	Q56A15 1xAcetyl [K]	Q56A15 1xAcetyl [K100; K101]	0.00236958	0	0.785	1	1	2	Q56A15	Cytochrome c OS=Mus musculus GN=Cycs PE=1 SV=1	Q56A15	Q56A15 [93-101]	1	1076.64	9	High	High	High	2	0.0281	0	1	1	1	538.821	-0.24	-0.00013	63.163	0	0.001583	0.785	3.2
High	Unambiguous	ADLINNLGTIAK	[K].ADLINNLGTIAK.[S]					1.72708e-05	0	1.556	2	10	1	Q80Y52; P11499	Heat shock protein 90, alpha (Cytosolic), class A member 1 OS=Mus musculus GN=Hsp90aa1 PE=1 SV=2;Heat shock protein HSP 90-beta OS=Mus musculus GN=Hsp90ab1 PE=1 SV=3	Q3TKB9; Q80Y52; B7ZC50; Q3TKA2; Q3UIF3; A0PJ91; Q8C2A9; P11499; Q3TKG0; Q8C5U3	Q80Y52 [101-112]; P11499 [96-107]	0	1242.71	12	High	High	High	2	0.5202	0	1	1	1	621.856	0.09	6e-05	56.3546	0	9.218e-06	1.556	3.21
High	Unambiguous	ADPPQEAAQFTSQVIILNHPGQISAGYSPVIDCHTAHIACK	[K].ADPPQEAAQFTSQVIILNHPGQISAGYSPVIDCHTAHIACK.[F]	2xCarbamidomethyl [C33; C40]	2xCarbamidomethyl [C33; C40]			8.98476e-14	0	4.543	1	1	1	P62631	Elongation factor 1-alpha 2 OS=Mus musculus GN=Eef1a2 PE=1 SV=1	P62631	P62631 [331-371]	0	4442.17	41	High	High	High	5	0.6031	0	1	1	1	889.241	2.72	0.00241	63.5833	0	2.013e-14	4.543	11.01
High	Unambiguous	ADPPQEAAQFTSQVIILNHPGQISAGYSPVIDCHTAHIACK	[K].ADPPQEAAQFTSQVIILNHPGQISAGYSPVIDCHTAHIACK.[F]	2xCarbamidomethyl [C33; C40]; 1xDeamidated [Q/N]	2xCarbamidomethyl [C33; C40]; 1xDeamidated [Q5; Q9; Q13; N18; Q22]			7.52987e-06	0	1.686	1	1	5	P62631	Elongation factor 1-alpha 2 OS=Mus musculus GN=Eef1a2 PE=1 SV=1	P62631	P62631 [331-371]	0	4443.15	41	High	High	High	4	0.0272	0	1	1	1	1111.54	-3.25	-0.00361	61.7016	0	1.062e-05	1.535	4.41
High	Unambiguous	ADQELLMYSHDNIICGITSVAFSR	[R].ADQELLMYSHDNIICGITSVAFSR.[S]	1xCarbamidomethyl [C15]	1xCarbamidomethyl [C15]			2.81789e-13	0	4.364	1	4	1	E9QKR0	Guanine nucleotide-binding protein G(I)/G(S)/G(T) subunit beta-2 OS=Mus musculus GN=Gnb2 PE=1 SV=1	E9QKR0; E9PWM7; P62880; D3YZX3	E9QKR0 [299-322]	0	2740.31	24	High	High	High	3	0.5276	0	1	1	1	914.116	9.55	0.00872	69.7485	0	6.675e-14	4.364	6.88
High	Unambiguous	ADQELMTYSHDNIICGITSVSFSK	[R].ADQELMTYSHDNIICGITSVSFSK.[S]	1xCarbamidomethyl [C15]; 1xOxidation [M6]	1xCarbamidomethyl [C15]; 1xOxidation [M6]			0.000325784	0	1.096	1	2	1	Q3TQ70	Beta1 subnuit of GTP-binding protein OS=Mus musculus GN=Gnb1 PE=1 SV=1	Q3TQ70; Q3U1B1	Q3TQ70 [257-280]	0	2732.25	24	High	High	High	3	0.5128	0	1	1	1	911.423	-0.12	-0.00011	63.9861	0	0.0001989	1.096	3.9
High	Unambiguous	ADQLADESLESTR	[R].ADQLADESLESTR.[R]					0.000854107	0	0.945	1	1	1	P60879	Synaptosomal-associated protein 25 OS=Mus musculus GN=Snap25 PE=1 SV=1	P60879	P60879 [18-30]	0	1434.67	13	High	High	High	2	0.4131	0	1	1	1	717.836	-4.12	-0.00296	33.688	0	0.0005442	0.945	2.13
High	Unambiguous	ADQLYKQK	[K].ADQLYKQK.[FI]	1xAcetyl [K6]	1xAcetyl [K6]	P35486 1xAcetyl [K83]	P35486 1xAcetyl [K83]	0.019821	0.000196267	0.45	1	3	1	P35486	Pyruvate dehydrogenase E1 component subunit alpha, somatic form, mitochondrial OS=Mus musculus GN=Pdha1 PE=1 SV=1	Q9D9X9; P35486; P35487	P35486 [78-85]	1	1035.55	8	High	High	High	2	0.1617	0	1	1	1	518.277	0.19	0.0001	20.9803	0.0001337	0.01459	0.45	3.03
High	Unambiguous	ADQLYKQKIIR	[K].ADQLYKQKIIR.[G]	2xAcetyl [K6; K8]; 1xDeamidated [Q7]	2xAcetyl [K6; K8]; 1xDeamidated [Q7]	P35486 2xAcetyl [K83; K85]	P35486 2xAcetyl [K83; K85]	0.000601272	0	1	1	1	1	P35486	Pyruvate dehydrogenase E1 component subunit alpha, somatic form, mitochondrial OS=Mus musculus GN=Pdha1 PE=1 SV=1	P35486	P35486 [78-88]	2	1460.81	11	High	High	High	2	0.1377	0	1	1	1	730.915	7.59	0.00554	48.5074	0	0.0003767	1	2.47
High	Unambiguous	ADTIAKNELHK	[K].ADTIAKNELHK.[F]	1xAcetyl [K6]; 1xDeamidated [N7]	1xAcetyl [K6]; 1xDeamidated [N7]	A0A0J9YUL3 1xAcetyl [K190]	A0A0J9YUL3 1xAcetyl [K190]	0.0613683	0.00146203	0.267	1	4	1	A0A0J9YUL3	Septin 11, isoform CRA_b OS=Mus musculus GN=Sept11 PE=1 SV=1	Q8C1B7; A0A0J9YVA6; A0A0J9YUL3; A0A0J9YTY0	A0A0J9YUL3 [185-195]	1	1282.66	11	High	High	High	2	0.1953	0	1	1	1	641.835	-0.13	-9e-05	23.9776	0.001436	0.04758	0.267	1.69
High	Unambiguous	ADTISKSELHK	[K].ADTISKSELHK.[F]	1xAcetyl [K6]	1xAcetyl [K6]	B1AQZ0 1xAcetyl [K193]	B1AQZ0 1xAcetyl [K193]	1.60993e-05	0	1.567	1	4	1	B1AQZ0	Septin-8 OS=Mus musculus GN=Sept8 PE=1 SV=1	B7ZC46; Q8CHH9; B1AQZ0; B1AQY9	B1AQZ0 [188-198]	1	1270.66	11	High	High	High	2	0.3466	0	1	1	1	635.836	0.52	0.00033	26.3976	0	8.578e-06	1.567	3.52
High	Unambiguous	ADTLTLKER	[K].ADTLTLKER.[E]	1xAcetyl [K7]	1xAcetyl [K7]	P42208 1xAcetyl [K190]	P42208 1xAcetyl [K190]	0.00198229	0	0.813	1	5	1	P42208	Septin-2 OS=Mus musculus GN=Sept2 PE=1 SV=2	P42208; D3Z3C0; D3YYB1; E9Q3V6; F6WYM0	P42208 [184-192]	1	1088.59	9	High	High	High	2	0.5242	0	1	1	1	544.801	-0.04	-2e-05	35.4567	0	0.001311	0.813	2.69
High	Unambiguous	ADTLTPEECQQFKK	[K].ADTLTPEECQQFKK.[Q]	1xAcetyl [K]; 1xCarbamidomethyl [C9]	1xAcetyl [K13; K14]; 1xCarbamidomethyl [C9]	E9Q1G8 1xAcetyl [K]	E9Q1G8 1xAcetyl [K208; K209]	4.07899e-06	0	1.782	1	6	3	E9Q1G8	Septin-7 OS=Mus musculus GN=Sept7 PE=1 SV=2	E9Q1G8; Q8C2A3; E9Q9F5; Q5DTS3; Q3UNN1; O55131	E9Q1G8 [196-209]	1	1736.82	14	High	High	High	2	0.0675	0	1	1	1	868.91	-1.46	-0.00126	38.542	0	2.034e-06	1.782	3.11
High	Unambiguous	ADVFHAYLSLLK	[K].ADVFHAYLSLLK.[Q]					5.43689e-06	0	1.737	1	2	1	Q6ZQ38	Cullin-associated NEDD8-dissociated protein 1 OS=Mus musculus GN=Cand1 PE=1 SV=2	Q3UMI9; Q6ZQ38	Q6ZQ38 [392-403]	0	1376.76	12	High	High	High	2	0.5659	0	1	1	1	688.882	-0.57	-0.00039	68.5997	0	2.755e-06	1.737	4.17
High	Unambiguous	ADVVESWIGEK	[K-].ADVVESWIGEK.[E]					0.00436647	0.000100519	0.689	1	12	1	A3KGU9	Spectrin alpha chain, non-erythrocytic 1 OS=Mus musculus GN=Sptan1 PE=1 SV=2	B9EKJ1; E9Q447; Q3TYI8; B2RXX6; Q6PA04; A3KGU9; P16546; B7ZWK3; A3KGU7; A3KGU5; P08032; Q58ES7	A3KGU9 [1990-2000]	0	1232.62	11	High	High	High	2	0.5471	0	1	1	1	616.812	0.4	0.00025	56.0467	6.844e-05	0.002995	0.689	2.76
High	Unambiguous	ADVVPKTAENFR	[K].ADVVPKTAENFR.[A]	1xAcetyl [K6]	1xAcetyl [K6]	Q99KR7 1xAcetyl [K72]	Q99KR7 1xAcetyl [K72]	9.02763e-05	0	1.297	1	1	1	Q99KR7	Peptidyl-prolyl cis-trans isomerase F, mitochondrial OS=Mus musculus GN=Ppif PE=1 SV=1	Q99KR7	Q99KR7 [67-78]	1	1388.72	12	High	High	High	2	0.6377	0	1	1	1	694.862	-0.17	-0.00012	41.9085	0	5.197e-05	1.297	2.76
High	Unambiguous	AEAQIAAKNLDK	[K].AEAQIAAKNLDK.[E]	1xAcetyl [K8]	1xAcetyl [K8]	P05202 1xAcetyl [K90]	P05202 1xAcetyl [K90]	2.87854e-05	0	1.476	1	1	1	P05202	Aspartate aminotransferase, mitochondrial OS=Mus musculus GN=Got2 PE=1 SV=1	P05202	P05202 [83-94]	1	1313.71	12	High	High	High	2	0.1489	0	1	1	1	657.357	0.01	1e-05	32.7234	0	1.567e-05	1.476	4.23
High	Unambiguous	AEAQIAAKNLDKEYLPIGGLAEFCK	[K].AEAQIAAKNLDKEYLPIGGLAEFCK.[A]	1xAcetyl [K8]; 1xCarbamidomethyl [C24]	1xAcetyl [K8]; 1xCarbamidomethyl [C24]	P05202 1xAcetyl [K90]	P05202 1xAcetyl [K90]	4.76466e-10	0	3.2	1	1	1	P05202	Aspartate aminotransferase, mitochondrial OS=Mus musculus GN=Got2 PE=1 SV=1	P05202	P05202 [83-107]	2	2791.43	25	High	High	High	3	0.0974	0	1	1	1	931.151	2.22	0.00207	66.0671	0	1.577e-10	3.2	7.6
High	Unambiguous	AECTAEKCYR	[K].AECTAEKCYR.[V]	1xAcetyl [K7]; 2xCarbamidomethyl [C3; C8]	1xAcetyl [K7]; 2xCarbamidomethyl [C3; C8]	Q8BMF3 1xAcetyl [K454]	Q8BMF3 1xAcetyl [K454]	0.00111659	0	0.903	1	2	1	Q8BMF3	NADP-dependent malic enzyme, mitochondrial OS=Mus musculus GN=Me3 PE=1 SV=2	Q8BMF3; Q8BMY6	Q8BMF3 [448-457]	1	1329.56	10	High	High	High	2	0.7785	0	1	1	1	665.282	0.25	0.00017	19.8504	0	0.0007215	0.903	2.98
High	Unambiguous	AEDEGSTEEGGKADEDKSDAEGKPAR	[R].AEDEGSTEEGGKADEDKSDAEGKPAR.[Q]	1xAcetyl [K23]	1xAcetyl [K23]	Q8CCT4 1xAcetyl [K40]	Q8CCT4 1xAcetyl [K40]	0.000283095	0	1.118	1	3	1	Q8CCT4	Transcription elongation factor A protein-like 5 OS=Mus musculus GN=Tceal5 PE=1 SV=1	A2AJS1; A2AJS2; Q8CCT4	Q8CCT4 [18-43]	2	2720.18	26	High	High	High	3	0.3659	0	1	1	1	907.398	0.88	0.0008	15.6021	0	0.000171	1.118	3.58
High	Unambiguous	AEDSGEYHCVYHFVSAPK	[R].AEDSGEYHCVYHFVSAPK.[A]	1xCarbamidomethyl [C9]	1xCarbamidomethyl [C9]			1.51919e-10	0	3.379	1	4	3	P97300	Neuroplastin OS=Mus musculus GN=Nptn PE=1 SV=3	H3BIX4; P97300; Z4YLB7; A0A0A0MQN8	P97300 [209-226]	0	2095.92	18	High	High	High	3	0.7286	0	1	1	1	699.311	-0.34	-0.00024	40.9593	0	4.78e-11	3.379	6.3
High	Unambiguous	AELLYKK	[K].AELLYKK.[N]	1xAcetyl [K]	1xAcetyl [K6; K7]	Q3U890 1xAcetyl [K]	Q3U890 1xAcetyl [K443; K444]	0.24099	0.00948763	0.025	1	6	2	Q3U890	Putative uncharacterized protein OS=Mus musculus GN=Hars PE=2 SV=1	Q3U890; Q8C2D1; Q61035; Q8VDX8; Q3UDH1; Q9D094	Q3U890 [438-444]	1	906.529	7	High	High	High	2	0.0064	0	1	1	1	453.768	-0.06	-3e-05	34.9377	0.007937	0.2012	0.025	1.57
High	Unambiguous	AELNNEKK	[K].AELNNEKK.[E]	1xAcetyl [K]	1xAcetyl [K7; K8]	Q5SWR1 1xAcetyl [K]	Q5SWR1 1xAcetyl [K26; K27]	0.0231826	0.000196267	0.425	1	6	2	Q5SWR1	AP complex subunit beta OS=Mus musculus GN=Ap2b1 PE=2 SV=1	Q5SWR1; H3BIY9; Q5SWR0; H3BKM0; Q9DBG3; H3BJ06	Q5SWR1 [20-27]	1	987.511	8	High	High	High	2	0.0198	0	1	1	1	494.258	-1.63	-0.00081	14.5	0.0001337	0.01714	0.425	2.02
High	Unambiguous	AEIVPVTTTVLDDKGDKK	[R].AEIVPVTTTVLDDKGDKK.[T]	1xAcetyl [K]	1xAcetyl [K17; K18]	Q3UPU8 1xAcetyl [K]	Q3UPU8 1xAcetyl [K237; K238]	9.56163e-05	0	1.288	1	5	2	Q3UPU8	Putative uncharacterized protein OS=Mus musculus GN=Acaa1a PE=2 SV=1	H3BJZ9; Q3UPU8; Q8BLD7; H3BKL5; Q921H8	Q3UPU8 [221-238]	2	1971.06	18	High	High	High	2	0.1559	0	1	1	1	986.035	-1.25	-0.00123	49.1408	0	5.504e-05	1.288	2.63
High	Unambiguous	AEMDAAVESCKR	[K].AEMDAAVESCKR.[A]	1xAcetyl [K11]; 1xCarbamidomethyl [C10]	1xAcetyl [K11]; 1xCarbamidomethyl [C10]	Q9EQ20 1xAcetyl [K87]	Q9EQ20 1xAcetyl [K87]	9.35576e-06	0	1.652	1	2	1	Q9EQ20	Methylmalonate-semialdehyde dehydrogenase [acylating], mitochondrial OS=Mus musculus GN=Aldh6a1 PE=1 SV=1	Q9EQ20; Q1LZK2	Q9EQ20 [77-88]	1	1408.62	12	High	High	High	2	0.665	0	1	1	1	704.813	-0.39	-0.00027	29.2769	0	4.866e-06	1.652	3.97
High	Unambiguous	AENFFILR	[R].AENFFILR.[R]					0.00515152	0.000100519	0.663	1	6	1	P59999	Actin-related protein 2/3 complex subunit 4 OS=Mus musculus GN=Arpc4 PE=1 SV=3	P59999; Q9D3C4; Q3TX55; Q8BVW6; E9PWA7; Q7TPD9	P59999 [98-105]	0	1009.55	8	High	High	High	2	0.6087	0	1	1	1	505.277	0.78	0.00039	62.9486	6.844e-05	0.003567	0.663	2.3
High	Unambiguous	AENSSLNLIGKAK	[K].AENSSLNLIGKAK.[T]	1xAcetyl [K11]	1xAcetyl [K11]	P46460 1xAcetyl [K198]	P46460 1xAcetyl [K198]	1.64107e-05	0	1.564	1	2	1	P46460	Vesicle-fusing ATPase OS=Mus musculus GN=Nsf PE=1 SV=2	G3UX86; P46460	P46460 [188-200]	1	1386.76	13	High	High	High	2	0.0757	0	1	1	1	693.884	1.73	0.0012	46.0933	0	8.757e-06	1.564	3.83
High	Unambiguous	AENSSLNLIGKAK	[K].AENSSLNLIGKAK.[T]	1xAcetyl [K11]; 1xDeamidated [N7]	1xAcetyl [K11]; 1xDeamidated [N7]	P46460 1xAcetyl [K198]	P46460 1xAcetyl [K198]	0.200789	0.00726431	0.06	1	2	1	P46460	Vesicle-fusing ATPase OS=Mus musculus GN=Nsf PE=1 SV=2	G3UX86; P46460	P46460 [188-200]	1	1387.74	13	High	High	High	2	0.0984	0	1	1	1	694.381	8.02	0.00556	44.3806	0.005956	0.1655	0.06	1.93
High	Unambiguous	AEPEKSEGAAEEQPEPAPAPEQEAAAPGPAAGGEAPK	[K].AEPEKSEGAAEEQPEPAPAPEQEAAAPGPAAGGEAPK.[A]	1xDeamidated [Q22]	1xDeamidated [Q22]			0.000746985	0	0.966	1	1	1	Q91XV3	Brain acid soluble protein 1 OS=Mus musculus GN=Basp1 PE=1 SV=3	Q91XV3	Q91XV3 [87-123]	1	3566.64	37	High	High	High	3	0.075	0	1	1	1	1189.56	5.07	0.00603	30.8717	0	0.000473	0.966	2.4
High	Unambiguous	AESFYQKHMQEALK	[K].AESFYQKHMQEALK.[V]	1xAcetyl [K7]; 1xDeamidated [Q6]	1xAcetyl [K7]; 1xDeamidated [Q6]	A2ARP8 1xAcetyl [K920]	A2ARP8 1xAcetyl [K920]	0.000678792	0	0.981	1	2	1	A2ARP8	Microtubule-associated protein 1A OS=Mus musculus GN=Map1a PE=1 SV=1	A2ARP8; Q9QYR6	A2ARP8 [914-927]	1	1752.83	14	High	High	High	2	0.2598	0	1	1	1	876.923	7.47	0.00654	44.6709	0	0.0004285	0.981	3.31
High	Unambiguous	AETAAKHGEAQVK	[K].AETAAKHGEAQVK.[I]	1xAcetyl [K6]	1xAcetyl [K6]	Q3U7Z6 1xAcetyl [K106]	Q3U7Z6 1xAcetyl [K106]	2.1074e-07	0	2.246	1	2	1	Q3U7Z6	Phosphoglycerate mutase OS=Mus musculus GN=Pgam1 PE=1 SV=1	Q3U7Z6; Q6NWV5	Q3U7Z6 [101-113]	1	1381.71	13	High	High	High	2	0.531	0	1	1	1	691.358	0.57	0.0004	13.486	0	9.216e-08	2.246	4.84
High	Unambiguous	AETAAKHGEEQVKIWR	[K].AETAAKHGEEQVKIWR.[R]	1xAcetyl [K]	1xAcetyl [K6; K13]	O70250 1xAcetyl [K]	O70250 1xAcetyl [K106; K113]	0.0105509	0.000100519	0.55	1	1	2	O70250	Phosphoglycerate mutase 2 OS=Mus musculus GN=Pgam2 PE=1 SV=3	O70250	O70250 [101-116]	2	1894.98	16	High	High	High	3	0.0211	0	1	1	1	632.334	5.65	0.00357	31.1968	0.0006345	0.03808	0.302	2.84
High	Unambiguous	AETFTFHSDICTLPEK	[K].AETFTFHSDICTLPEK.[E]	1xCarbamidomethyl [C11]	1xCarbamidomethyl [C11]			1.20913e-07	0	2.333	1	1	1	Q546G4	Albumin 1 OS=Mus musculus GN=Alb PE=1 SV=1	Q546G4	Q546G4 [528-543]	0	1895.88	16	High	High	High	2	0.6658	0	1	1	1	948.448	2.15	0.00204	52.1407	0	5.137e-08	2.333	3.74
High	Unambiguous	AETFTFHSDICTLPEKEK	[K].AETFTFHSDICTLPEKEK.[Q]	1xAcetyl [K]; 1xCarbamidomethyl [C11]	1xAcetyl [K16; K18]; 1xCarbamidomethyl [C11]	Q546G4 1xAcetyl [K]	Q546G4 1xAcetyl [K543; K545]	1.42371e-08	0	2.668	1	1	3	Q546G4	Albumin 1 OS=Mus musculus GN=Alb PE=1 SV=1	Q546G4	Q546G4 [528-545]	1	2195.03	18	High	High	High	3	0.0251	0	1	1	1	732.348	-1.4	-0.00103	55.0313	0	5.484e-09	2.668	5.17
High	Unambiguous	AETMTVSSLAIR	[K].AETMTVSSLAIR.[K]					3.04882e-05	0	1.467	1	6	1	A2AUK5	Band 4.1-like protein 1 OS=Mus musculus GN=Epb41l1 PE=1 SV=1	A2AUK7; A2AUK5; A2AUK6; B6ZHC9; A2AUK8; Q9Z2H5	A2AUK5 [696-707]	0	1278.67	12	High	High	High	2	0.7011	0	1	1	1	639.84	0.19	0.00012	49.978	0	1.667e-05	1.467	3.58
High	Unambiguous	AEVSSSIYFHKPR	[K].AEVSSSIYFHKPR.[E]					5.15238e-07	0	2.106	1	2	1	Q99JG2	Prosaposin receptor GPR37L1 OS=Mus musculus GN=Gpr37l1 PE=1 SV=2	Q99JG2; A1L151	Q99JG2 [457-469]	0	1520.79	13	High	High	High	3	0.5881	0	1	1	1	507.6	-0.39	-0.0002	30.0621	0	2.34e-07	2.106	4.2
High	Unambiguous	AFAAGADIKEMQNR	[K].AFAAGADIKEMQNR.[T]	1xAcetyl [K9]; 1xOxidation [M11]	1xAcetyl [K9]; 1xOxidation [M11]	Q8BH95 1xAcetyl [K101]	Q8BH95 1xAcetyl [K101]	1.0946e-06	0	1.988	1	2	1	Q8BH95	Enoyl-CoA hydratase, mitochondrial OS=Mus musculus GN=Echs1 PE=1 SV=1	Q8BU95; Q8BH95	Q8BH95 [93-106]	1	1579.75	14	High	High	High	2	0.674	0	1	1	1	790.381	0.89	0.00071	36.4005	0	5.137e-07	1.988	4.08
High	Unambiguous	AFAFDGFKAQR	[R].AFAFDGFKAQR.[W]	1xAcetyl [K8]	1xAcetyl [K8]	E9Q401 1xAcetyl [K1141]	E9Q401 1xAcetyl [K1141]	0.00040735	0	1.061	1	2	1	E9Q401	Ryanodine receptor 2 OS=Mus musculus GN=Ryr2 PE=1 SV=1	E9Q401; F6U7V1	E9Q401 [1134-1144]	1	1299.65	11	High	High	High	2	0.6077	0	1	1	1	650.329	2.14	0.00139	59.9386	0	0.0002508	1.061	2.6
High	Unambiguous	AFEEEQQAQWDCVNAKYK	[K].AFEEEQQAQWDCVNAKYK.[Q]	1xAcetyl [K16]; 1xCarbamidomethyl [C12]; 1xDeamidated [N14]	1xAcetyl [K16]; 1xCarbamidomethyl [C12]; 1xDeamidated [N14]	Q0VE82 1xAcetyl [K268]	Q0VE82 1xAcetyl [K268]	0.132289	0.00434298	0.136	1	1	1	Q0VE82	Copine-7 OS=Mus musculus GN=Cpne7 PE=1 SV=1	Q0VE82	Q0VE82 [253-270]	1	2287	18	High	High	High	2	0.1186	0	1	1	1	1144.01	5.89	0.00673	50.8566	0.003562	0.1068	0.136	1.77
High	Unambiguous	AFFKGAWSNVLR	[K].AFFKGAWSNVLR.[G]	1xAcetyl [K4]	1xAcetyl [K4]	P51881 1xAcetyl [K272]	P51881 1xAcetyl [K272]	4.79767e-05	0	1.396	1	1	1	P51881	ADP/ATP translocase 2 OS=Mus musculus GN=Slc25a5 PE=1 SV=3	P51881	P51881 [269-280]	1	1437.76	12	High	High	High	2	0.5798	0	1	1	1	719.386	0.94	0.00067	67.0028	0	2.684e-05	1.396	3.07
High	Unambiguous	AFGGQSLKFGK	[R].AFGGQSLKFGK.[G]	1xAcetyl [K8]	1xAcetyl [K8]	Q8K2B3 1xAcetyl [K179]	Q8K2B3 1xAcetyl [K179]	0.000121098	0	1.251	1	2	1	Q8K2B3	Succinate dehydrogenase [ubiquinone] flavoprotein subunit, mitochondrial OS=Mus musculus GN=Sdha PE=1 SV=1	Q8K2B3; Q6IWE1	Q8K2B3 [172-182]	1	1181.63	11	High	High	High	2	0.1695	0	1	1	1	591.319	0.18	0.00011	47.1797	0	7.068e-05	1.251	2.95
High	Unambiguous	AFGKTVAHIQTVQHK	[K].AFGKTVAHIQTVQHK.[L]	1xAcetyl [K4]	1xAcetyl [K4]	A0A0R4J083 1xAcetyl [K322]	A0A0R4J083 1xAcetyl [K322]	5.40801e-08	0	2.459	1	2	2	A0A0R4J083	Long-chain-specific acyl-CoA dehydrogenase, mitochondrial OS=Mus musculus GN=Acadl PE=1 SV=1	A0A0R4J083; P51174	A0A0R4J083 [319-333]	1	1706.93	15	High	High	High	2	0.7031	0	1	1	1	853.969	-1.24	-0.00106	31.0704	0	2.215e-08	2.459	4.21
High	Unambiguous	AFGQAKHQPTAIIAK	[K].AFGQAKHQPTAIIAK.[T]	1xAcetyl [K6]	1xAcetyl [K6]	P40142 1xAcetyl [K232]	P40142 1xAcetyl [K232]	3.13438e-09	0	2.905	1	1	2	P40142	Transketolase OS=Mus musculus GN=Tkt PE=1 SV=1	P40142	P40142 [227-241]	1	1622.9	15	High	High	High	2	0.6285	0	1	1	1	811.954	0.14	0.00012	34.7576	0	1.127e-09	2.905	5.06
High	Unambiguous	AFGQAKHQPTAIIAK	[K].AFGQAKHQPTAIIAK.[T]	1xAcetyl [K6]; 1xDeamidated [Q4]	1xAcetyl [K6]; 1xDeamidated [Q4]	P40142 1xAcetyl [K232]	P40142 1xAcetyl [K232]	0.0345285	0.000662951	0.361	1	1	1	P40142	Transketolase OS=Mus musculus GN=Tkt PE=1 SV=1	P40142	P40142 [227-241]	1	1623.89	15	High	High	High	2	0.1687	0	1	1	1	812.451	6.08	0.00494	33.3112	0.0004518	0.0261	0.361	1.66
High	Unambiguous	AFLLMVSQYQQPQENEVAVLLKPISEK	[R].AFLLMVSQYQQPQENEVAVLLKPISEK.[I]					1.44201e-08	0	2.666	1	1	1	Q9CYT6	Adenylyl cyclase-associated protein 2 OS=Mus musculus GN=Cap2 PE=1 SV=1	Q9CYT6	Q9CYT6 [87-113]	0	3102.65	27	High	High	High	3	0.6651	0	1	1	1	1034.89	0.87	0.0009	70.1392	0	5.582e-09	2.666	6.57
High	Unambiguous	AFIITGQTYTR	[R].AFIITGQTYTR.[K]					0.000267287	0	1.127	1	5	1	P54822	Adenylosuccinate lyase OS=Mus musculus GN=Adsl PE=1 SV=2	Q3TMB8; E9Q3T7; A0A140LHU1; P54822; E9Q242	P54822 [235-245]	0	1270.68	11	High	High	High	2	0.5559	0	1	1	1	635.843	-0.56	-0.00036	47.4689	0	0.0001617	1.127	3.04
High	Unambiguous	AFIITINSFGTELSK	[R].AFIITINSFGTELSK.[E]					1.11874e-05	0	1.624	1	2	1	P51863	V-type proton ATPase subunit d 1 OS=Mus musculus GN=Atp6v0d1 PE=1 SV=2	Q921S5; P51863	P51863 [220-234]	0	1640.89	15	High	High	High	2	0.5424	0	1	1	1	820.949	0.33	0.00027	68.1955	0	5.867e-06	1.624	3.3
High	Unambiguous	AFIITINSFGTELSKEDR	[R].AFIITINSFGTELSKEDR.[A]					3.33217e-10	0	3.256	1	2	2	P51863	V-type proton ATPase subunit d 1 OS=Mus musculus GN=Atp6v0d1 PE=1 SV=2	Q921S5; P51863	P51863 [220-237]	1	2041.06	18	High	High	High	3	0.6895	0	1	1	1	681.025	-0.48	-0.00033	65.7432	0	1.084e-10	3.256	6.86
High	Unambiguous	AFLSSPEHVNRPINGNGKQ	[K].AFLSSPEHVNRPINGNGKQ.[-]	1xAcetyl [K18]	1xAcetyl [K18]	P19157 1xAcetyl [K209]	P19157 1xAcetyl [K209]	0.00486502	0.000100519	0.672	1	2	1	P19157	Glutathione S-transferase P 1 OS=Mus musculus GN=Gstp1 PE=1 SV=2	P46425; P19157	P19157 [192-210]	1	2107.07	19	High	High	High	3	0.4152	0	1	1	1	703.028	0.46	0.00033	36.648	6.844e-05	0.003362	0.672	2.24
High	Unambiguous	AFLSSPEHVNRPINGNGKQ	[K].AFLSSPEHVNRPINGNGKQ.[-]	1xAcetyl [K18]; 1xDeamidated [N14]	1xAcetyl [K18]; 1xDeamidated [N14]	P19157 1xAcetyl [K209]	P19157 1xAcetyl [K209]	3.57087e-08	0	2.524	1	2	2	P19157	Glutathione S-transferase P 1 OS=Mus musculus GN=Gstp1 PE=1 SV=2	P46425; P19157	P19157 [192-210]	1	2108.05	19	High	High	High	3	0.1045	0	1	1	1	703.355	-0.38	-0.00027	38.8787	0	5.031e-08	2.336	5.84
High	Unambiguous	AFMLLFLK	[R].AFMLLFLK.[Q]					0.0550336	0.00128691	0.285	1	1	1	Q9EPN1	Neurobeachin OS=Mus musculus GN=Nbea PE=1 SV=1	Q9EPN1	Q9EPN1 [672-679]	0	982.579	8	High	High	High	2	0.2562	0	1	1	1	491.793	-0.25	-0.00012	70.927	0.001319	0.04237	0.285	1.21
High	Unambiguous	AFPFHIIFDR	[K].AFPFHIIFDR.[N]					0.173651	0.00614759	0.087	1	3	1	O54865	Guanylate cyclase soluble subunit beta-1 OS=Mus musculus GN=Gucy1b3 PE=1 SV=1	O54865; Q80YP4; Q3UTI4	O54865 [216-225]	0	1262.67	10	High	High	High	2	0.1098	0	1	1	1	631.838	0.01	1e-05	65.9014	0.005022	0.1423	0.087	1.64
High	Unambiguous	AFPSYFSKGIPNVLR	[R].AFPSYFSKGIPNVLR.[R]	1xAcetyl [K8]	1xAcetyl [K8]	Q9CQ69 1xAcetyl [K33]	Q9CQ69 1xAcetyl [K33]	0.000394553	0	1.066	1	1	1	Q9CQ69	Cytochrome b-c1 complex subunit 8 OS=Mus musculus GN=Uqcrq PE=1 SV=3	Q9CQ69	Q9CQ69 [26-40]	1	1737.93	15	High	High	High	2	0.5815	0	1	1	1	869.473	3.44	0.00299	68.0832	0	0.0002428	1.066	3.56
High	Unambiguous	AFSIDIIR	[K].AFSIDIIR.[H]					0.00407135	0.000100519	0.7	1	9	1	E9PVY8	Microtubule-actin cross-linking factor 1 OS=Mus musculus GN=Macf1 PE=1 SV=2	B1ARU1; B1ARU4; E9QA63; E9QNP1; F7ACR9; Q9QXZ0; A0A0A0MQA6; F6Q750; E9PVY8	E9PVY8 [5676-5683]	0	934.536	8	High	High	High	2	0.3371	0	1	1	1	467.771	0	0	61.7029	6.844e-05	0.00278	0.7	1.78
High	Unambiguous	AFSIQGAPSDSGPLR	[K].AFSIQGAPSDSGPLR.[I]					0.00262389	0	0.769	1	3	1	A0A0G2JEG8	Amphiphysin OS=Mus musculus GN=Amph PE=1 SV=1	C6EQG9; A0A0G2JEG8; Q7TQF7	A0A0G2JEG8 [242-256]	0	1502.76	15	High	High	High	2	0.511	0	1	1	1	751.885	1.66	0.00124	48.7627	0	0.001762	0.769	2.27
High	Unambiguous	AFSVFLFNTENK	[R].AFSVFLFNTENK.[L]					4.22247e-05	0	1.416	1	5	1	G3XA48	Isopentenyl-diphosphate Delta-isomerase 1 OS=Mus musculus GN=Idi1 PE=1 SV=1	H3BKD7; H3BLF8; P58044; G3XA48; H3BLP1	G3XA48 [109-120]	0	1416.72	12	High	High	High	2	0.5211	0	1	1	1	708.86	-1.73	-0.00122	67.0733	0	2.339e-05	1.416	3.32
High	Unambiguous	AFTDVPSVQIYSSR	[K].AFTDVPSVQIYSSR.[E]					1.9447e-06	0	1.898	1	9	1	B9EJA4	Clasp2 protein OS=Mus musculus GN=Clasp2 PE=2 SV=1	E9Q8N5; A0A1L1ST22; F7DCH5; Q8BRT1; B9EJA4; Q08EB5; Q3UF57; Q8BSE7; Q08EB6	B9EJA4 [79-92]	0	1569.79	14	High	High	High	2	0.6548	0	1	1	1	785.398	-1.42	-0.00112	55.6873	0	9.364e-07	1.898	4.2
High	Unambiguous	AFTHGVAMSGGGGVNMASHQKWK	[K].AFTHGVAMSGGGGVNMASHQKWK.[V]	1xAcetyl [K21]; 1xDeamidated [Q20]	1xAcetyl [K21]; 1xDeamidated [Q20]	Q9QYB5 1xAcetyl [K363]	Q9QYB5 1xAcetyl [K363]	0.00515152	0.000100519	0.663	1	6	1	Q9QYB5	Gamma-adducin OS=Mus musculus GN=Add3 PE=1 SV=2	Q3UNK1; Q05C56; Q8BM29; Q9QYB5; Q8BJH2; Q05DT0	Q9QYB5 [343-365]	1	2401.12	23	High	High	High	3	0.132	0	1	1	1	801.047	4.04	0.00324	40.4804	6.844e-05	0.003563	0.663	2.5
High	Unambiguous	AFVDSCLQLHETKR	[R].AFVDSCLQLHETKR.[L]	1xAcetyl [K13]; 1xCarbamidomethyl [C6]	1xAcetyl [K13]; 1xCarbamidomethyl [C6]	A0A0R4J083 1xAcetyl [K358]	A0A0R4J083 1xAcetyl [K358]	8.67483e-08	0	2.385	1	2	2	A0A0R4J083	Long-chain-specific acyl-CoA dehydrogenase, mitochondrial OS=Mus musculus GN=Acadl PE=1 SV=1	A0A0R4J083; P51174	A0A0R4J083 [346-359]	1	1745.86	14	High	High	High	2	0.762	0	1	1	1	873.433	-2.82	-0.00246	44.5179	0	3.626e-08	2.385	4.79
High	Unambiguous	AFVDSCLQLHETKR	[R].AFVDSCLQLHETKR.[L]	1xAcetyl [K13]; 1xCarbamidomethyl [C6]; 1xDeamidated [Q8]	1xAcetyl [K13]; 1xCarbamidomethyl [C6]; 1xDeamidated [Q8]	A0A0R4J083 1xAcetyl [K358]	A0A0R4J083 1xAcetyl [K358]	0.130801	0.00426103	0.138	1	2	1	A0A0R4J083	Long-chain-specific acyl-CoA dehydrogenase, mitochondrial OS=Mus musculus GN=Acadl PE=1 SV=1	A0A0R4J083; P51174	A0A0R4J083 [346-359]	1	1746.85	14	High	High	High	2	0.2789	0	1	1	1	873.934	6.81	0.00594	43.2675	0.003506	0.1053	0.138	1.47
High	Unambiguous	AFVHWYVGEGMEEGEFSEAR	[R].AFVHWYVGEGMEEGEFSEAR.[E]					1.47301e-12	0	4.105	2	10	6	P68369; P68368	Tubulin alpha-1A chain OS=Mus musculus GN=Tuba1a PE=1 SV=1;Tubulin alpha-4A chain OS=Mus musculus GN=Tuba4a PE=1 SV=1	P05214; Q3TIZ0; Q9JJZ2; Q99KA2; P68369; Q9D9Y2; P05213; Q52L87; A0A0A0MQA5; P68368	P68369 [403-422]; P68368 [403-422]	0	2330.02	20	High	High	High	3	0.7423	0	1	1	1	777.345	0.44	0.00034	62.7465	0	5.011e-10	3.027	6.83
High	Unambiguous	AFVHWYVGEGMEEGEFSEAR	[R].AFVHWYVGEGMEEGEFSEAR.[E]	1xOxidation [M11]	1xOxidation [M11]			2.81944e-08	0	2.561	2	10	6	P68369; P68368	Tubulin alpha-1A chain OS=Mus musculus GN=Tuba1a PE=1 SV=1;Tubulin alpha-4A chain OS=Mus musculus GN=Tuba4a PE=1 SV=1	P05214; Q3TIZ0; Q9JJZ2; Q99KA2; P68369; Q9D9Y2; P05213; Q52L87; A0A0A0MQA5; P68368	P68369 [403-422]; P68368 [403-422]	0	2346.01	20	High	High	High	3	0.7171	0	1	1	1	782.676	0.51	0.0004	57.8147	0	6.817e-08	2.291	6.15
High	Unambiguous	AFWDVHRPVPGCVNTTEVDIKK	[R].AFWDVHRPVPGCVNTTEVDIKK.[S]	1xAcetyl [K]; 1xCarbamidomethyl [C12]; 1xDeamidated [N14]	1xAcetyl [K21; K22]; 1xCarbamidomethyl [C12]; 1xDeamidated [N14]	A0A0A6YW36 1xAcetyl [K]	A0A0A6YW36 1xAcetyl [K215; K216]	1.47225e-05	0	1.581	1	3	2	A0A0A6YW36	Regulator of G-protein-signaling 7 OS=Mus musculus GN=Rgs7 PE=1 SV=1	A0A0A6YW36; Q80XD3; O54829	A0A0A6YW36 [195-216]	1	2611.3	22	High	High	High	3	0.0281	0	1	1	1	871.109	5.87	0.00511	54.885	0	7.807e-06	1.581	4.99
High	Unambiguous	AGAAGGPEEEAEKPVK	[R].AGAAGGPEEEAEKPVK.[T]	1xAcetyl [K13]	1xAcetyl [K13]	Q6P8I4 1xAcetyl [K29]	Q6P8I4 1xAcetyl [K29]	3.18819e-05	0	1.46	1	2	1	Q6P8I4	PEST proteolytic signal-containing nuclear protein OS=Mus musculus GN=Pcnp PE=1 SV=1	Q3TM89; Q6P8I4	Q6P8I4 [17-32]	0	1581.78	16	High	High	High	2	0.1369	0	1	1	1	791.392	0.92	0.00072	26.6191	0	1.753e-05	1.46	3.36
High	Unambiguous	AGAGLSSLCLVLSTRPHC	[K].AGAGLSSLCLVLSTRPHC.[-]	2xCarbamidomethyl [C9; C18]	2xCarbamidomethyl [C9; C18]			7.60639e-07	0	2.045	1	1	1	Q99LD8	N(G),N(G)-dimethylarginine dimethylaminohydrolase 2 OS=Mus musculus GN=Ddah2 PE=1 SV=1	Q99LD8	Q99LD8 [268-285]	0	1898.96	18	High	High	High	3	0.5548	0	1	1	1	633.658	0.66	0.00042	63.4391	0	3.518e-07	2.045	4.38
High	Unambiguous	AGAGSATLSMAYAGAR	[K].AGAGSATLSMAYAGAR.[F]					9.79385e-08	0	2.366	1	1	2	P08249	Malate dehydrogenase, mitochondrial OS=Mus musculus GN=Mdh2 PE=1 SV=3	P08249	P08249 [242-257]	0	1454.71	16	High	High	High	2	0.7643	0	1	1	1	727.858	2.33	0.00169	42.2169	0	4.116e-08	2.366	5.26
High	Unambiguous	AGAGSATLSMAYAGAR	[K].AGAGSATLSMAYAGAR.[F]	1xOxidation [M10]	1xOxidation [M10]			1.37751e-06	0	1.952	1	1	1	P08249	Malate dehydrogenase, mitochondrial OS=Mus musculus GN=Mdh2 PE=1 SV=3	P08249	P08249 [242-257]	0	1470.7	16	High	High	High	2	0.6588	0	1	1	1	735.855	0.91	0.00067	32.891	0	6.54e-07	1.952	5.1
High	Unambiguous	AGAYDFPSPEWDTVTPEAK	[K].AGAYDFPSPEWDTVTPEAK.[DN]					1.3753e-09	0	3.034	4	24	1	Q5SVJ0; Q80TN1; Q923T9; E9Q1T1	Calcium/calmodulin-dependent protein kinase II, beta, isoform CRA_b OS=Mus musculus GN=Camk2b PE=1 SV=1;MKIAA0968 protein (Fragment) OS=Mus musculus GN=Camk2a PE=2 SV=3;Calcium/calmodulin-dependent protein kinase type II subunit gamma OS=Mus musculus GN=Camk2g PE=1 SV=1;Calcium/calmodulin-dependent protein kinase type II subunit delta OS=Mus musculus GN=Camk2d PE=1 SV=1	P11798; P28652; Q5SVI3; Q5SVI9; Q3TY93; Q8CCM0; Q5SVI0; Q5SVJ0; E9Q1W0; Q80TN1; F8WIS9; Q8BL41; Q923T9; A0A0G2JGS4; Q5SVJ1; E9Q1V9; Q6PHZ2; Q8C8X9; Q5SVI1; Q8C4I3; Q68EG2; Q6ZWS7; Q5SVI2; E9Q1T1	Q5SVJ0 [228-246]; Q80TN1 [236-254]; Q923T9 [228-246]; E9Q1T1 [228-246]	0	2080.95	19	High	High	High	2	0.8017	0	1	1	1	1040.98	-1.36	-0.00141	63.1707	0	4.771e-10	3.034	4.74
High	Unambiguous	AGEASAESTGAADGAAPEEGEAK	[K].AGEASAESTGAADGAAPEEGEAK.[K]					3.81036e-10	0	3.235	1	1	1	Q91XV3	Brain acid soluble protein 1 OS=Mus musculus GN=Basp1 PE=1 SV=3	Q91XV3	Q91XV3 [124-146]	0	2075.9	23	High	High	High	2	0.8166	0	1	1	1	1038.45	1.02	0.00106	20.4914	0	1.245e-10	3.235	5.78
High	Unambiguous	AGEASAESTGAADGAAPEEGEAKK	[K].AGEASAESTGAADGAAPEEGEAKK.[T]	1xAcetyl [K23]	1xAcetyl [K23]	Q91XV3 1xAcetyl [K146]	Q91XV3 1xAcetyl [K146]	0.0220502	0.000196267	0.433	1	1	1	Q91XV3	Brain acid soluble protein 1 OS=Mus musculus GN=Basp1 PE=1 SV=3	Q91XV3	Q91XV3 [124-147]	1	2246.01	24	High	High	High	3	0.0611	0	1	1	1	749.34	0.39	0.00029	23.8143	0.0001337	0.01631	0.433	2.62
High	Unambiguous	AGEQDASIHLK	[K].AGEQDASIHLK.[V]					0.000904594	0	0.936	1	6	1	P13595	Neural cell adhesion molecule 1 OS=Mus musculus GN=Ncam1 PE=1 SV=3	E9QB01; A0A0A6YWU2; A0A0A6YY91; A0A0A6YY47; P13595; E9Q589	P13595 [294-304]	0	1168.6	11	High	High	High	2	0.5893	0	1	1	1	584.803	2.44	0.00142	21.9341	0	0.0005768	0.936	3.36
High	Unambiguous	AGEQDASIHLK	[K].AGEQDASIHLK.[V]	1xAcetyl [K11]	1xAcetyl [K11]	P13595 1xAcetyl [K304]	P13595 1xAcetyl [K304]	0.00164766	0	0.842	1	6	1	P13595	Neural cell adhesion molecule 1 OS=Mus musculus GN=Ncam1 PE=1 SV=3	E9QB01; A0A0A6YWU2; A0A0A6YY91; A0A0A6YY47; P13595; E9Q589	P13595 [294-304]	0	1210.61	11	High	High	High	2	0.3736	0	1	1	1	605.807	0.44	0.00026	36.8452	0	0.001077	0.842	1.82
High	Unambiguous	AGFAGDQIPKYCFPNYVGRPK	[K].AGFAGDQIPKYCFPNYVGRPK.[H]	1xAcetyl [K10]; 1xCarbamidomethyl [C12]	1xAcetyl [K10]; 1xCarbamidomethyl [C12]	P61164 1xAcetyl [K32]	P61164 1xAcetyl [K32]	9.22225e-09	0	2.736	1	2	1	P61164	Alpha-centractin OS=Mus musculus GN=Actr1a PE=1 SV=1	P61164; Q8R5C5	P61164 [23-43]	1	2427.19	21	High	High	High	3	0.5164	0	1	1	1	809.735	-0.11	-9e-05	61.2658	0	3.484e-09	2.736	5.81
High	Unambiguous	AGHYAASVIIR	[R].AGHYAASVIIR.[R]					1.80603e-05	0	1.549	1	2	2	P55264	Adenosine kinase OS=Mus musculus GN=Adk PE=1 SV=2	P55264; Q8BWS6	P55264 [338-348]	0	1157.64	11	High	High	High	3	0.5607	0	1	1	1	386.552	-1.12	-0.00043	31.2298	0.0001337	0.01747	0.422	3.21
High	Unambiguous	AGKDSGKAK	[K].AGKDSGKAK.[AT]	2xAcetyl [K3; K7]	2xAcetyl [K3; K7]	B2RVP5 2xAcetyl [K8; K12]; P0C0S6 2xAcetyl [K8; K12]	B2RVP5 2xAcetyl [K8; K12]; P0C0S6 2xAcetyl [K8; K12]	0.00436647	0.000100519	0.689	2	6	1	B2RVP5; P0C0S6	Histone H2A OS=Mus musculus GN=H2afv PE=2 SV=1;Histone H2A.Z OS=Mus musculus GN=H2afz PE=1 SV=2	B2RVP5; P0C0S6; Q8R029; G3UX40; Q3UA95; G3UWL7	B2RVP5 [6-14]; P0C0S6 [6-14]	2	945.5	9	High	High	High	2	0.502	0	1	1	1	473.254	1.79	0.00084	11.5828	6.844e-05	0.003001	0.689	2.49
High	Unambiguous	AGKDSGKAKAK	[K].AGKDSGKAKAK.[A]	3xAcetyl [K3; K7; K9]	3xAcetyl [K3; K7; K9]	B2RVP5 3xAcetyl [K8; K12; K14]	B2RVP5 3xAcetyl [K8; K12; K14]	0.00577586	0.000100519	0.645	1	2	1	B2RVP5	Histone H2A OS=Mus musculus GN=H2afv PE=2 SV=1	B2RVP5; Q8R029	B2RVP5 [6-16]	3	1186.64	11	High	High	High	2	0.431	0	1	1	1	593.826	1.27	0.00075	15.5689	6.844e-05	0.004013	0.645	2.39
High	Unambiguous	AGKDSGKAKTK	[K].AGKDSGKAKTK.[A]	3xAcetyl [K3; K7; K9]	3xAcetyl [K3; K7; K9]	P0C0S6 3xAcetyl [K8; K12; K14]	P0C0S6 3xAcetyl [K8; K12; K14]	4.38738e-05	0	1.41	1	4	1	P0C0S6	Histone H2A.Z OS=Mus musculus GN=H2afz PE=1 SV=2	P0C0S6; G3UX40; Q3UA95; G3UWL7	P0C0S6 [6-16]	3	1216.65	11	High	High	High	2	0.6241	0	1	1	1	608.83	0.28	0.00017	15.332	0	2.436e-05	1.41	4.07
High	Unambiguous	AGKNTLFVSNNSR	[R].AGKNTLFVSNNSR.[R]	1xAcetyl [K3]	1xAcetyl [K3]	P60487 1xAcetyl [K52]	P60487 1xAcetyl [K52]	3.83679e-05	0	1.431	1	1	1	P60487	Pyridoxal phosphate phosphatase OS=Mus musculus GN=Pdxp PE=1 SV=1	P60487	P60487 [50-62]	1	1449.74	13	High	High	High	2	0.6583	0	1	1	1	725.377	2.16	0.00157	38.592	0	2.126e-05	1.431	3.6
High	Unambiguous	AGLAEAPLVTGQPGPGHGKK	[K].AGLAEAPLVTGQPGPGHGKK.[L]	1xAcetyl [K]	1xAcetyl [K19; K20]	F8WHW6 1xAcetyl [K]	F8WHW6 1xAcetyl [K56; K57]	0.000683138	0	0.98	1	3	2	F8WHW6	Phosphatidylinositol 4-phosphate 5-kinase type-1 gamma OS=Mus musculus GN=Pip5k1c PE=1 SV=1	O70161; E0CYP4; F8WHW6	F8WHW6 [38-57]	1	1927.04	20	High	High	High	3	0.0125	0	1	1	1	643.018	-0.41	-0.00027	38.4133	0	0.000431	0.98	3.21
High	Unambiguous	AGIATHFVDSEKLR	[R].AGIATHFVDSEKLR.[V]	1xAcetyl [K12]	1xAcetyl [K12]	Q8QZS1 1xAcetyl [K220]	Q8QZS1 1xAcetyl [K220]	6.54992e-08	0	2.429	1	2	2	Q8QZS1	3-hydroxyisobutyryl-CoA hydrolase, mitochondrial OS=Mus musculus GN=Hibch PE=1 SV=1	Q8QZS1; E0CX19	Q8QZS1 [209-222]	1	1585.83	14	High	High	High	3	0.5213	0	1	1	1	529.282	-0.22	-0.00012	46.716	0	8.374e-08	2.26	4.47
High	Unambiguous	AGLILFGNDDR	[K].AGLILFGNDDR.[M]					0.202931	0.00741017	0.058	1	3	1	Q8CIF2	10-formyltetrahydrofolate dehydrogenase OS=Mus musculus GN=Aldh1l1 PE=2 SV=1	Q8CIF2; A0A0N4SW56; Q8R0Y6	Q8CIF2 [275-285]	0	1190.62	11	High	High	High	2	0.5447	0	1	1	1	595.811	-1.32	-0.00079	61.192	0.006058	0.1674	0.058	2.46
High	Unambiguous	AGLQFPVGR	[R].AGLQFPVGR.[VI]					0.00075658	0	0.964	6	18	1	B2RVP5; P0C0S6; A0AUV1; Q8R1M2; P27661; B2RWH3	Histone H2A OS=Mus musculus GN=H2afv PE=2 SV=1;Histone H2A.Z OS=Mus musculus GN=H2afz PE=1 SV=2;Histone H2A (Fragment) OS=Mus musculus GN=Hist1h2ah PE=2 SV=1;Histone H2A.J OS=Mus musculus GN=H2afj PE=1 SV=1;Histone H2AX OS=Mus musculus GN=H2afx PE=1 SV=2;Histone H2A OS=Mus musculus GN=Hist2h2aa1 PE=2 SV=1	Q64523; Q8BFU2; B2RVP5; Q64522; C0HKE6; P0C0S6; Q8CGP5; A0AUV1; Q8CGP4; Q8R1M2; P27661; Q3UA95; A0A0N4SV66; Q8CGP7; F8WIX8; G3UWL7; A3KPD0; B2RWH3	B2RVP5 [24-32]; P0C0S6 [24-32]; A0AUV1 [21-29]; Q8R1M2 [22-30]; P27661 [22-30]; B2RWH3 [22-30]	0	944.531	9	High	High	High	2	0.3483	0	1	1	1	472.769	-0.35	-0.00017	47.6723	0	0.0004778	0.964	2.9
High	Unambiguous	AGISTNPKNQK	[K].AGISTNPKNQK.[I]	1xAcetyl [K8]	1xAcetyl [K8]	A0A0M3HEQ0 1xAcetyl [K340]	A0A0M3HEQ0 1xAcetyl [K340]	4.06375e-05	0	1.422	1	7	1	A0A0M3HEQ0	Thioredoxin reductase 2, mitochondrial OS=Mus musculus GN=Txnrd2 PE=1 SV=1	A0A0M3HEQ0; Q9JLT4; J3QMQ8; A0A0U1RQA4; D3Z0K8; A0A0U1RPV8; J3QMN4	A0A0M3HEQ0 [333-343]	1	1199.64	11	High	High	High	2	0.1825	0	1	1	1	600.323	-0.04	-2e-05	19.3053	0	2.253e-05	1.422	4
High	Unambiguous	AGLYGLPKR	[K].AGLYGLPKR.[S]	1xAcetyl [K8]	1xAcetyl [K8]	P19096 1xAcetyl [K49]	P19096 1xAcetyl [K49]	0.00205958	0	0.807	1	4	1	P19096	Fatty acid synthase OS=Mus musculus GN=Fasn PE=1 SV=2	Q3UHT6; P19096; Q3TB22; A0A0U1RNJ1	P19096 [42-50]	1	1016.59	9	High	High	High	2	0.4903	0	1	1	1	508.797	-1.27	-0.00065	44.1507	0	0.001362	0.807	2.59
High	Unambiguous	AGMSTAQAQHFLEKISTQQVK	[K].AGMSTAQAQHFLEKISTQQVK.[N]	1xAcetyl [K14]	1xAcetyl [K14]	Q9DCM2 1xAcetyl [K158]	Q9DCM2 1xAcetyl [K158]	1.17863e-07	0	2.337	1	1	1	Q9DCM2	Glutathione S-transferase kappa 1 OS=Mus musculus GN=Gstk1 PE=1 SV=3	Q9DCM2	Q9DCM2 [145-165]	1	2345.19	21	High	High	High	3	0.3616	0	1	1	1	782.403	1.24	0.00097	64.5786	0	5.018e-08	2.337	4.37
High	Unambiguous	AGMSTAQAQHFLEKISTQQVK	[K].AGMSTAQAQHFLEKISTQQVK.[N]	1xAcetyl [K14]; 1xOxidation [M3]	1xAcetyl [K14]; 1xOxidation [M3]	Q9DCM2 1xAcetyl [K158]	Q9DCM2 1xAcetyl [K158]	1.76894e-08	0	2.634	1	1	1	Q9DCM2	Glutathione S-transferase kappa 1 OS=Mus musculus GN=Gstk1 PE=1 SV=3	Q9DCM2	Q9DCM2 [145-165]	1	2361.19	21	High	High	High	3	0.2485	0	1	1	1	787.733	-0.68	-0.00053	61.337	0	6.886e-09	2.634	4.95
High	Unambiguous	AGNAVHTLLLYR	[R].AGNAVHTLLLYR.[H]					3.92566e-06	0	1.788	1	1	1	Q8BGD5	Carnitine O-palmitoyltransferase 1, brain isoform OS=Mus musculus GN=Cpt1c PE=1 SV=1	Q8BGD5	Q8BGD5 [271-282]	0	1327.75	12	High	High	High	2	0.6385	0	1	1	1	664.378	-0.16	-0.00011	48.1161	0	1.962e-06	1.788	3.43
High	Unambiguous	AGNTIHAILLYR	[R].AGNTIHAILLYR.[R]					0.00246193	0	0.779	1	3	1	A8ASF5	Acyltransferase OS=Mus musculus GN=Cpt1a PE=2 SV=1	Q3UGT1; A8ASF5; P97742	A8ASF5 [272-283]	0	1341.76	12	High	High	High	3	0.5954	0	1	1	1	447.926	-0.87	-0.00039	50.6163	0	0.001639	0.779	2.62
High	Unambiguous	AGPAWMVTR	[K].AGPAWMVTR.[NST]					0.00150694	0	0.856	1	3	1	Q7TSJ2	Microtubule-associated protein 6 OS=Mus musculus GN=Map6 PE=1 SV=2	D3Z6W1; Q7TSJ2; A0A140LIT9	Q7TSJ2 [239-247]; [285-293]; [331-339]	0	988.503	9	High	High	High	2	0.614	0	1	1	1	494.756	0.68	0.00034	44.9937	0	0.0009838	0.856	2.72
High	Unambiguous	AGPVQVLIVK	[K].AGPVQVLIVK.[D]					3.96127e-05	0	1.426	1	1	1	Q8BH66	Atlastin-1 OS=Mus musculus GN=Atl1 PE=1 SV=1	Q8BH66	Q8BH66 [32-41]	0	1023.66	10	High	High	High	2	0.6836	0	1	1	1	512.331	-0.43	-0.00022	48.6283	0	2.2e-05	1.426	3.54
High	Unambiguous	AGQENISVSKR	[K].AGQENISVSKR.[D]	1xAcetyl [K10]	1xAcetyl [K10]	Q6ZQ49 1xAcetyl [K455]	Q6ZQ49 1xAcetyl [K455]	0.000129082	0	1.241	1	3	1	Q6ZQ49	Sodium/potassium-transporting ATPase subunit alpha (Fragment) OS=Mus musculus GN=Atp1a2 PE=2 SV=1	Q6ZQ49; D3YYN7; Q3UHK5	Q6ZQ49 [446-456]	1	1230.64	11	High	High	High	2	0.5821	0	1	1	1	615.826	0.79	0.00049	24.4144	0	7.543e-05	1.241	3.47
High	Unambiguous	AGQSVTIVAQYRPEEYSR	[R].AGQSVTIVAQYRPEEYSR.[F]					0.0190882	0.000196267	0.456	1	5	1	Q80TH1	Discs, large homolog 3 (Drosophila), isoform CRA_c (Fragment) OS=Mus musculus GN=Dlg3 PE=2 SV=1	A2BEF2; A2BEE9; P70175; Q80TH1; Q52KF7	Q80TH1 [588-605]	0	2054.03	18	High	High	High	2	0.6535	0	1	1	1	1027.52	-0.64	-0.00066	43.2662	0.0001337	0.01397	0.456	3.03
High	Unambiguous	AGQTVTVWAAGAGATHSPPSTLVWK	[R].AGQTVTVWAAGAGATHSPPSTLVWK.[S]					2.39065e-10	0	3.308	1	3	1	A0A0R4J0Q5	Lamin-B2 OS=Mus musculus GN=Lmnb2 PE=1 SV=1	Q3V159; A0A0R4J0Q5; P21619	A0A0R4J0Q5 [520-544]	0	2493.29	25	High	High	High	3	0.6553	0	1	1	1	831.768	0.46	0.00038	61.316	0	7.669e-11	3.308	7.34
High	Unambiguous	AGQVFLEELGNHK	[K].AGQVFLEELGNHK.[A]	1xAcetyl [K13]	1xAcetyl [K13]	Q3TYV5 1xAcetyl [K216]	Q3TYV5 1xAcetyl [K216]	2.27281e-05	0	1.513	1	3	1	Q3TYV5	2',3'-cyclic-nucleotide 3'-phosphodiesterase OS=Mus musculus GN=Cnp PE=2 SV=1	Q09J73; Q3TYL9; Q3TYV5	Q3TYV5 [204-216]	0	1483.75	13	High	High	High	2	0.695	0	1	1	1	742.382	1.76	0.00131	60.3557	0	1.23e-05	1.513	4.23
High	Unambiguous	AGQVFLEELGNHK	[K].AGQVFLEELGNHK.[A]	1xAcetyl [K13]; 1xDeamidated [N11]	1xAcetyl [K13]; 1xDeamidated [N11]	Q3TYV5 1xAcetyl [K216]	Q3TYV5 1xAcetyl [K216]	0.000881798	0	0.94	1	3	1	Q3TYV5	2',3'-cyclic-nucleotide 3'-phosphodiesterase OS=Mus musculus GN=Cnp PE=2 SV=1	Q09J73; Q3TYL9; Q3TYV5	Q3TYV5 [204-216]	0	1484.74	13	High	High	High	2	0.5166	0	1	1	1	742.879	8.44	0.00626	58.6265	0	0.0005607	0.94	3.31
High	Unambiguous	AGQVFLEELGNHKAFK	[K].AGQVFLEELGNHKAFK.[K]	1xAcetyl [K13]	1xAcetyl [K13]	Q3TYV5 1xAcetyl [K216]	Q3TYV5 1xAcetyl [K216]	5.2576e-09	0	2.824	1	3	2	Q3TYV5	2',3'-cyclic-nucleotide 3'-phosphodiesterase OS=Mus musculus GN=Cnp PE=2 SV=1	Q09J73; Q3TYL9; Q3TYV5	Q3TYV5 [204-219]	1	1829.95	16	High	High	High	2	0.115	0	1	1	1	915.48	-1.21	-0.00111	60.9611	0	2.425e-08	2.446	5.48
High	Unambiguous	AGQVVTIWASGAGATHSPPTDLVWK	[K].AGQVVTIWASGAGATHSPPTDLVWK.[A]					7.67134e-11	0	3.486	1	2	1	P48678	Prelamin-A/C OS=Mus musculus GN=Lmna PE=1 SV=2	P48678; Q9CTL2	P48678 [491-515]	0	2549.31	25	High	High	High	3	0.6707	0	1	1	1	850.442	-1.42	-0.00121	64.1144	0	2.333e-11	3.486	7.53
High	Unambiguous	AGTFKLVFTPK	[R].AGTFKLVFTPK.[D]	1xAcetyl [K5]	1xAcetyl [K5]	P54071 1xAcetyl [K193]	P54071 1xAcetyl [K193]	4.76713e-05	0	1.397	1	3	1	P54071	Isocitrate dehydrogenase [NADP], mitochondrial OS=Mus musculus GN=Idh2 PE=1 SV=3	A0A0U1RP68; P54071; D6RIL6	P54071 [189-199]	1	1250.71	11	High	High	High	2	0.544	0	1	1	1	625.86	-0.72	-0.00045	62.8874	0	2.654e-05	1.397	3.18
High	Unambiguous	AGVGAPVTQVTLQSTQR	[K].AGVGAPVTQVTLQSTQR.[R]					0.00156572	0	0.85	1	16	2	Q9QXS1	Plectin OS=Mus musculus GN=Plec PE=1 SV=3	Q499F9; Q6S390; Q05CR3; E9Q9J6; E9PW24; A0A0R4J221; A0A0R4J218; E9Q3W4; Q6S388; Q6S385; Q6S392; A0A0R4J223; Q8C8S5; Q6S387; Q9QXS1; Q6S393	Q9QXS1 [642-658]	0	1712.93	17	High	High	High	2	0.6144	0	1	1	1	856.968	-0.17	-0.00014	42.5732	0	0.001026	0.85	3.06
High	Unambiguous	AGVHIKLPHLGK	[R].AGVHIKLPHLGK.[H]	1xAcetyl [K6]	1xAcetyl [K6]	Q04447 1xAcetyl [K298]	Q04447 1xAcetyl [K298]	1.45356e-05	0	1.583	1	1	5	Q04447	Creatine kinase B-type OS=Mus musculus GN=Ckb PE=1 SV=1	Q04447	Q04447 [293-304]	1	1311.79	12	High	High	High	3	0.522	0	1	1	1	437.935	0.14	6e-05	47.3623	0	7.695e-06	1.583	4.31
High	Unambiguous	AGVHIKLPLLSK	[R].AGVHIKLPLLSK.[D]	1xAcetyl [K6]	1xAcetyl [K6]	Q545N7 1xAcetyl [K332]	Q545N7 1xAcetyl [K332]	3.33393e-05	0	1.453	1	1	2	Q545N7	Creatine kinase, mitochondrial 1, ubiquitous, isoform CRA_a OS=Mus musculus GN=Ckmt1 PE=1 SV=1	Q545N7	Q545N7 [327-338]	1	1317.83	12	High	High	High	2	0.5322	0	1	1	1	659.416	-0.32	-0.00021	62.1315	0	1.833e-05	1.453	4.04
High	Unambiguous	AGVKINPK	[K].AGVKINPK.[N]	1xAcetyl [K4]	1xAcetyl [K4]	P26443 1xAcetyl [K187]	P26443 1xAcetyl [K187]	0.0107531	0.000100519	0.547	1	1	1	P26443	Glutamate dehydrogenase 1, mitochondrial OS=Mus musculus GN=Glud1 PE=1 SV=1	P26443	P26443 [184-191]	1	868.525	8	High	High	High	2	0.4222	0	1	1	1	434.767	1.3	0.00056	21.41	6.844e-05	0.007707	0.547	2.7
High	Unambiguous	AGVWLIDFGK	[R].AGVWLIDFGK.[T]					0.000374909	0	1.074	1	1	1	Q8R071	Inositol-trisphosphate 3-kinase A OS=Mus musculus GN=Itpka PE=1 SV=1	Q8R071	Q8R071 [408-417]	0	1105.6	10	High	High	High	2	0.5952	0	1	1	1	553.306	-0.3	-0.00017	67.9349	0	0.0002293	1.074	2.89
High	Unambiguous	AGVYPER	[R].AGVYPER.[V]					0.0316589	0.000478346	0.375	1	4	1	A0A0J9YUN4	Dynamin-1 OS=Mus musculus GN=Dnm1 PE=1 SV=1	P39053; A0A0J9YUN4; F6W8Z8; A0A0J9YUE9	A0A0J9YUN4 [623-629]	0	791.405	7	High	High	High	2	0.4101	0	1	1	1	396.205	-3.56	-0.00141	17.907	0.000326	0.02373	0.375	1.78
High	Unambiguous	AHAFVVQQR	[K].AHAFVVQQR.[E]					0.00264066	0	0.768	1	8	1	Q9QXS1	Plectin OS=Mus musculus GN=Plec PE=1 SV=3	Q6S390; E9Q3W4; Q6S388; Q6S385; Q6S392; Q6S387; Q9QXS1; Q6S393	Q9QXS1 [2198-2206]	0	1055.57	9	High	High	High	2	0.6604	0	1	1	1	528.29	-1.63	-0.00086	19.2584	0	0.001772	0.768	2.68
High	Unambiguous	AHCIQQMTSK	[R].AHCIQQMTSK.[L]	1xCarbamidomethyl [C3]	1xCarbamidomethyl [C3]			0.000283095	0	1.118	1	3	1	Q9Z2Q6	Septin-5 OS=Mus musculus GN=Sept5 PE=1 SV=2	Q9Z2Q6; B7ZNM7; Q68FM0	Q9Z2Q6 [309-318]	0	1203.56	10	High	High	High	2	0.7821	0	1	1	1	602.284	-0.11	-7e-05	15.2458	0	0.0001717	1.118	3.12
High	Unambiguous	AHDGGIYAISWSPDSTHLLSASGDK	[K].AHDGGIYAISWSPDSTHLLSASGDK.[T]					2.12424e-16	0	5.49	1	7	2	Q3U136	Putative uncharacterized protein (Fragment) OS=Mus musculus GN=Wdr1 PE=2 SV=1	Q3TNK2; Q3TJY2; Q9DC08; Q3TE06; Q3U136; Q9DBM8; Q80ZI9	Q3U136 [265-289]	0	2585.23	25	High	High	High	3	0.7603	0	1	1	1	862.414	0.71	0.00061	60.9366	0	3.616e-17	5.49	8.72
High	Unambiguous	AHDGGIYAISWSPDSTHLLSASGDKTSK	[K].AHDGGIYAISWSPDSTHLLSASGDKTSK.[I]	1xAcetyl [K25]	1xAcetyl [K25]	Q3U136 1xAcetyl [K289]	Q3U136 1xAcetyl [K289]	9.66427e-13	0	4.171	1	7	1	Q3U136	Putative uncharacterized protein (Fragment) OS=Mus musculus GN=Wdr1 PE=2 SV=1	Q3TNK2; Q3TJY2; Q9DC08; Q3TE06; Q3U136; Q9DBM8; Q80ZI9	Q3U136 [265-292]	1	2943.41	28	High	High	High	3	0.0544	0	1	1	1	981.809	0.02	2e-05	61.3884	0	2.419e-13	4.171	6.62
High	Unambiguous	AHEHIFGMVLMNDWSAR	[K].AHEHIFGMVLMNDWSAR.[D]					4.63466e-06	0	1.762	1	1	1	P35505	Fumarylacetoacetase OS=Mus musculus GN=Fah PE=1 SV=2	P35505	P35505 [221-237]	0	2013.94	17	High	High	High	3	0.4655	0	1	1	1	671.985	-0.55	-0.00037	63.8384	0	2.332e-06	1.762	3.91
High	Unambiguous	AHGELAEQHKR	[R].AHGELAEQHKR.[K]	1xAcetyl [K10]	1xAcetyl [K10]	A0A1L1SQR4 1xAcetyl [K1935]	A0A1L1SQR4 1xAcetyl [K1935]	0.0779828	0.00197307	0.227	1	3	1	A0A1L1SQR4	Dedicator of cytokinesis protein 6 OS=Mus musculus GN=Dock6 PE=1 SV=1	Q6ZPS1; A0A1L1SQR4; Q8VDR9	A0A1L1SQR4 [1926-1936]	1	1317.67	11	High	High	High	2	0.6957	0	1	1	1	659.337	0.65	0.00043	11.9308	0.001839	0.06111	0.227	1.84
High	Unambiguous	AHGELHEQFKR	[R].AHGELHEQFKR.[K]	1xAcetyl [K10]	1xAcetyl [K10]	A2A9M4 1xAcetyl [K1952]	A2A9M4 1xAcetyl [K1952]	3.56709e-06	0	1.803	1	7	2	A2A9M4	Dedicator of cytokinesis protein 7 OS=Mus musculus GN=Dock7 PE=1 SV=2	A2A9M4; A2A9M5; Q3U806; A0A0U1RNK7; E9PX48; Q8R1A4; Q7TPP0	A2A9M4 [1943-1953]	1	1393.7	11	High	High	High	3	0.6247	0	1	1	1	465.237	-0.25	-0.00012	19.3212	0	1.774e-06	1.803	4.69
High	Unambiguous	AHGFFR	[R].AHGFFR.[W]					0.156456	0.00515806	0.106	1	2	1	P63318	Protein kinase C gamma type OS=Mus musculus GN=Prkcg PE=1 SV=1	Q2NKI4; P63318	P63318 [610-615]	0	734.373	6	High	High	High	2	0.3699	0	1	1	1	367.69	-0.35	-0.00013	23.9725	0.004114	0.1275	0.106	1.46
High	Unambiguous	AHGFTFTR	[R].AHGFTFTR.[G]					0.0116747	0.000100519	0.534	1	1	1	P35486	Pyruvate dehydrogenase E1 component subunit alpha, somatic form, mitochondrial OS=Mus musculus GN=Pdha1 PE=1 SV=1	P35486	P35486 [120-127]	0	936.469	8	High	High	High	2	0.7019	0	1	1	1	468.738	0.09	4e-05	29.5841	6.844e-05	0.008388	0.534	2.08
High	Unambiguous	AHGGYSVFAGVGER	[K].AHGGYSVFAGVGER.[T]					2.65915e-06	0	1.849	1	1	2	P56480	ATP synthase subunit beta, mitochondrial OS=Mus musculus GN=Atp5b PE=1 SV=2	P56480	P56480 [226-239]	0	1406.68	14	High	High	High	2	0.7494	0	1	1	1	703.844	-0.03	-2e-05	40.576	0	1.299e-06	1.849	4.11
High	Unambiguous	AHGSVVKSEDYAFPTYADR	[R].AHGSVVKSEDYAFPTYADR.[R]	1xAcetyl [K7]	1xAcetyl [K7]	P19783 1xAcetyl [K29]	P19783 1xAcetyl [K29]	5.99611e-10	0	3.164	1	1	2	P19783	Cytochrome c oxidase subunit 4 isoform 1, mitochondrial OS=Mus musculus GN=Cox4i1 PE=1 SV=2	P19783	P19783 [23-41]	1	2155.01	19	High	High	High	3	0.7174	0	1	1	1	719.007	-1.77	-0.00127	48.373	0	2e-10	3.164	5.91
High	Unambiguous	AHIEKR	[K].AHIEKR.[I]	1xAcetyl [K5]	1xAcetyl [K5]	P63038 1xAcetyl [K369]	P63038 1xAcetyl [K369]	0.173651	0.00614759	0.087	1	1	1	P63038	60 kDa heat shock protein, mitochondrial OS=Mus musculus GN=Hspd1 PE=1 SV=1	P63038	P63038 [365-370]	1	795.447	6	High	High	High	2	0.4189	0	1	1	1	398.227	-0.5	-0.0002	11.1131	0.005022	0.1418	0.087	1.48
High	Unambiguous	AHLEYSHTYETLYILSK	[R].AHLEYSHTYETLYILSK.[T]					3.32331e-11	0	3.617	1	1	2	Q6NS60	F-box only protein 41 OS=Mus musculus GN=Fbxo41 PE=1 SV=3	Q6NS60	Q6NS60 [27-43]	0	2068.04	17	High	High	High	2	0.7602	0	1	1	1	1034.52	0.2	0.0002	55.3645	0	9.774e-12	3.617	4.92
High	Unambiguous	AHLVAVFNEYQR	[R].AHLVAVFNEYQR.[M]					7.43431e-06	0	1.688	1	1	2	P97384	Annexin A11 OS=Mus musculus GN=Anxa11 PE=1 SV=2	P97384	P97384 [387-398]	0	1446.75	12	High	High	High	2	0.6546	0	1	1	1	723.878	0.45	0.00033	45.1594	0	3.827e-06	1.688	3.88
High	Unambiguous	AHIVFDFHQAADGIQEQQR	[R].AHIVFDFHQAADGIQEQQR.[Q]					1.19758e-13	0	4.498	1	2	3	P46664	Adenylosuccinate synthetase isozyme 2 OS=Mus musculus GN=Adss PE=1 SV=2	P46664; Q8C909	P46664 [133-151]	0	2210.07	19	High	High	High	3	0.7296	0	1	1	1	737.362	-0.7	-0.00051	50.4764	0	9.411e-13	3.967	6.36
High	Unambiguous	AHLVFDFHQAVDGLQEVQR	[R].AHLVFDFHQAVDGLQEVQR.[Q]					6.58489e-06	0	1.707	1	1	1	Q3UBP0	Adenylosuccinate synthetase isozyme 1 OS=Mus musculus GN=Adssl1 PE=2 SV=1	Q3UBP0	Q3UBP0 [134-152]	0	2209.11	19	High	High	High	3	0.4123	0	1	1	1	737.043	-0.54	-0.0004	62.9358	0	3.35e-06	1.707	4.05
High	Unambiguous	AHMGMFTELAILYSK	[R].AHMGMFTELAILYSK.[F]					1.28065e-07	0	2.324	1	5	2	Q80U89	MKIAA0034 protein (Fragment) OS=Mus musculus GN=mKIAA0034 PE=4 SV=2	Q80U89; Q68FD5; Q5SXR6; Q3UPJ3; Q8K2I5	Q80U89 [1321-1335]	0	1711.85	15	High	High	High	2	0.6298	0	1	1	1	856.432	1.15	0.00098	67.4063	0	5.477e-08	2.324	4.7
High	Unambiguous	AHMGMFTELAILYSK	[R].AHMGMFTELAILYSK.[F]	1xOxidation [M]	1xOxidation [M3; M5]			5.1716e-08	0	2.466	1	5	5	Q80U89	MKIAA0034 protein (Fragment) OS=Mus musculus GN=mKIAA0034 PE=4 SV=2	Q80U89; Q68FD5; Q5SXR6; Q3UPJ3; Q8K2I5	Q80U89 [1321-1335]	0	1727.85	15	High	High	High	3	0.0481	0	1	1	1	576.62	-1.69	-0.00097	63.8307	0	9.697e-08	2.238	5.41
High	Unambiguous	AHMGMFTELAILYSK	[R].AHMGMFTELAILYSK.[F]	2xOxidation [M3; M5]	2xOxidation [M3; M5]			1.15627e-07	0	2.34	1	5	2	Q80U89	MKIAA0034 protein (Fragment) OS=Mus musculus GN=mKIAA0034 PE=4 SV=2	Q80U89; Q68FD5; Q5SXR6; Q3UPJ3; Q8K2I5	Q80U89 [1321-1335]	0	1743.84	15	High	High	High	2	0.6995	0	1	1	1	872.425	-0.6	-0.00052	60.7759	0	4.902e-08	2.34	3.96
High	Unambiguous	AHPVFYQGTYSQALNDAKR	[R].AHPVFYQGTYSQALNDAKR.[E]	1xAcetyl [K18]; 1xDeamidated [N15]	1xAcetyl [K18]; 1xDeamidated [N15]	Q3TDN2 1xAcetyl [K167]	Q3TDN2 1xAcetyl [K167]	2.15389e-06	0	1.882	1	1	1	Q3TDN2	FAS-associated factor 2 OS=Mus musculus GN=Faf2 PE=1 SV=2	Q3TDN2	Q3TDN2 [150-168]	1	2209.07	19	High	High	High	3	0.198	0	1	1	1	737.031	5.42	0.00399	48.6339	0	1.048e-06	1.882	4.04
High	Unambiguous	AHQANQLYPFAISLIESVR	[K].AHQANQLYPFAISLIESVR.[T]					1.02798e-08	0	2.719	1	1	1	Q9JHU4	Cytoplasmic dynein 1 heavy chain 1 OS=Mus musculus GN=Dync1h1 PE=1 SV=2	Q9JHU4	Q9JHU4 [766-784]	0	2157.15	19	High	High	High	3	0.6625	0	1	1	1	719.719	-1.07	-0.00077	70.6162	0	3.915e-09	2.719	4.8
High	Unambiguous	AHQLVMEGYNWCHDR	[R].AHQLVMEGYNWCHDR.[N]	1xCarbamidomethyl [C12]	1xCarbamidomethyl [C12]			3.11772e-11	0	3.627	1	4	2	P63330	Serine/threonine-protein phosphatase 2A catalytic subunit alpha isoform OS=Mus musculus GN=Ppp2ca PE=1 SV=1	P62715; Q8BN07; Q8VED4; P63330	P63330 [240-254]	0	1915.83	15	High	High	High	3	0.7454	0	1	1	1	639.282	-0.43	-0.00027	41.2824	0	9.102e-12	3.627	5.97
High	Unambiguous	AHQLWLSVEALK	[K].AHQLWLSVEALK.[Y]					1.02689e-06	0	1.998	1	10	1	Q8CAQ8	MICOS complex subunit Mic60 OS=Mus musculus GN=Immt PE=1 SV=1	A6H604; Q3U7N2; Q6P8Y5; Q8CAQ8; Q3TVZ5; Q2YDW0; E9Q800; Q3TQL4; Q3TEY5; A0A0U1RQ14	Q8CAQ8 [565-576]	0	1394.78	12	High	High	High	2	0.7304	0	1	1	1	697.894	1.15	0.0008	60.1156	0	4.824e-07	1.998	4.6
High	Unambiguous	AHSDGGDGVVSQVK	[R].AHSDGGDGVVSQVK.[I]					0.0131638	0.000100519	0.515	1	1	1	P12960	Contactin-1 OS=Mus musculus GN=Cntn1 PE=1 SV=1	P12960	P12960 [980-993]	0	1355.65	14	High	High	High	2	0.7702	0	1	1	1	678.331	0.21	0.00014	17.1186	6.844e-05	0.009477	0.515	3.09
High	Unambiguous	AHSDYMLYVYDSR	[K].AHSDYMLYVYDSR.[A]					7.68367e-08	0	2.404	1	1	2	E0CY16	Cell adhesion molecule 1 OS=Mus musculus GN=Cadm1 PE=1 SV=1	E0CY16	E0CY16 [325-337]	0	1619.72	13	High	High	High	2	0.7516	0	1	1	1	810.362	1.04	0.00084	50.8438	0	3.204e-08	2.404	4.83
High	Unambiguous	AHSSMVGVNLPQK	[R].AHSSMVGVNLPQK.[A]					2.68617e-07	0	2.208	1	2	1	P09411	Phosphoglycerate kinase 1 OS=Mus musculus GN=Pgk1 PE=1 SV=4	P09411; S4R2M7	P09411 [172-184]	0	1367.71	13	High	High	High	2	0.7221	0	1	1	1	684.359	0.19	0.00013	32.1923	0	1.187e-07	2.208	4.21
High	Unambiguous	AHSSMVGVNLPQK	[R].AHSSMVGVNLPQK.[A]	1xOxidation [M5]	1xOxidation [M5]			0.000319604	0	1.099	1	2	1	P09411	Phosphoglycerate kinase 1 OS=Mus musculus GN=Pgk1 PE=1 SV=4	P09411; S4R2M7	P09411 [172-184]	0	1383.7	13	High	High	High	2	0.7012	0	1	1	1	692.357	1.36	0.00094	24.5923	0	0.0001945	1.099	4.05
High	Unambiguous	AHTEYTFCVTSLR	[R].AHTEYTFCVTSLR.[N]	1xCarbamidomethyl [C8]	1xCarbamidomethyl [C8]			2.64222e-06	0	1.85	1	1	2	Q68FM6	Protein phosphatase 1 regulatory subunit 29 OS=Mus musculus GN=Elfn2 PE=1 SV=1	Q68FM6	Q68FM6 [353-365]	0	1584.75	13	High	High	High	3	0.649	0	1	1	1	528.921	0.25	0.00013	49.0077	0	0.0005936	0.932	3.39
High	Unambiguous	AHTMTDDVTFWK	[K].AHTMTDDVTFWK.[W]					0.00492729	0.000100519	0.67	1	6	1	Q80U89	MKIAA0034 protein (Fragment) OS=Mus musculus GN=mKIAA0034 PE=4 SV=2	Q80U89; Q68FD5; Q5SXR6; Q3TAN1; Q3U0H2; Q3TYQ2	Q80U89 [111-122]	0	1451.66	12	High	High	High	2	0.5851	0	1	1	1	726.334	-1.5	-0.00109	51.3975	6.844e-05	0.003393	0.67	2.41
High	Unambiguous	AHVDEFKSVSK	[K].AHVDEFKSVSK.[F]	1xAcetyl [K7]	1xAcetyl [K7]	Q91ZJ5 1xAcetyl [K319]	Q91ZJ5 1xAcetyl [K319]	2.97193e-05	0	1.471	1	3	1	Q91ZJ5	UTP--glucose-1-phosphate uridylyltransferase OS=Mus musculus GN=Ugp2 PE=1 SV=3	Q3U548; Q8R0M2; Q91ZJ5	Q91ZJ5 [313-323]	1	1288.65	11	High	High	High	2	0.3202	0	1	1	1	644.83	0.36	0.00023	27.0836	0	1.623e-05	1.471	3.56
High	Unambiguous	AHVIVMAATNRPNSIDPALR	[R].AHVIVMAATNRPNSIDPALR.[R]					0.000286732	0	1.116	1	2	2	Q01853	Transitional endoplasmic reticulum ATPase OS=Mus musculus GN=Vcp PE=1 SV=4	Q01853; Q8BNF8	Q01853 [339-358]	0	2146.15	20	High	High	High	3	0.6856	0	1	1	1	716.056	-0.84	-0.0006	42.0549	0	0.000174	1.116	3.88
High	Unambiguous	AHVIVMAATNRPNSIDPALR	[R].AHVIVMAATNRPNSIDPALR.[R]	1xOxidation [M6]	1xOxidation [M6]			0.00323761	0.000100519	0.736	1	2	1	Q01853	Transitional endoplasmic reticulum ATPase OS=Mus musculus GN=Vcp PE=1 SV=4	Q01853; Q8BNF8	Q01853 [339-358]	0	2162.15	20	High	High	High	3	0.5236	0	1	1	1	721.388	-0.32	-0.00023	36.1626	6.844e-05	0.002185	0.736	2.75
High	Unambiguous	AHVIVMAATNRPNSIDPALRR	[R].AHVIVMAATNRPNSIDPALRR.[F]					7.79457e-05	0	1.32	1	2	2	Q01853	Transitional endoplasmic reticulum ATPase OS=Mus musculus GN=Vcp PE=1 SV=4	Q01853; Q8BNF8	Q01853 [339-359]	1	2302.26	21	High	High	High	4	0.6083	0	1	1	1	576.319	-0.73	-0.00042	36.6978	0	4.452e-05	1.32	5.08
High	Unambiguous	AKDDATLSGKR	[K].AKDDATLSGKR.[M]	1xAcetyl [K10]	1xAcetyl [K10]	B2RTB0 1xAcetyl [K172]	B2RTB0 1xAcetyl [K172]	0.000683138	0	0.98	1	2	1	B2RTB0	MCG17262 OS=Mus musculus GN=Pdap1 PE=1 SV=1	Q1WWJ8; B2RTB0	B2RTB0 [163-173]	2	1203.63	11	High	High	High	2	0.6076	0	1	1	1	602.321	1.52	0.00091	15.6721	0	0.0004313	0.98	3.16
High	Unambiguous	AKDEQSAVSMLK	[K].AKDEQSAVSMLK.[K]					1.37238e-05	0	1.592	1	3	1	Q62261	Spectrin beta chain, non-erythrocytic 1 OS=Mus musculus GN=Sptbn1 PE=1 SV=2	Q3TTX2; Q62261; A0A0A0MQG2	Q62261 [1621-1632]	1	1306.67	12	High	High	High	2	0.5355	0	1	1	1	653.837	0.24	0.00016	29.5275	0	7.233e-06	1.592	3.66
High	Unambiguous	AKDEQSAVSMLKK	[K].AKDEQSAVSMLKK.[H]	1xAcetyl [K]	1xAcetyl [K12; K13]	Q62261 1xAcetyl [K]	Q62261 1xAcetyl [K1632; K1633]	2.18158e-06	0	1.88	1	3	2	Q62261	Spectrin beta chain, non-erythrocytic 1 OS=Mus musculus GN=Sptbn1 PE=1 SV=2	Q3TTX2; Q62261; A0A0A0MQG2	Q62261 [1621-1633]	2	1476.77	13	High	High	High	2	0.0476	0	1	1	1	738.89	0.68	0.0005	35.3689	0	1.057e-06	1.88	4.62
High	Unambiguous	AKDEQSAVSMLKK	[K].AKDEQSAVSMLKK.[H]	1xAcetyl [K2]; 1xDeamidated [Q5]	1xAcetyl [K2]; 1xDeamidated [Q5]	Q62261 1xAcetyl [K1622]	Q62261 1xAcetyl [K1622]	0.00730553	0.000100519	0.608	1	3	1	Q62261	Spectrin beta chain, non-erythrocytic 1 OS=Mus musculus GN=Sptbn1 PE=1 SV=2	Q3TTX2; Q62261; A0A0A0MQG2	Q62261 [1621-1633]	2	1477.76	13	High	High	High	2	0.2209	0	1	1	1	739.389	9.43	0.00697	33.1605	6.844e-05	0.005114	0.608	1.63
High	Unambiguous	AKEEGSWKK	[K].AKEEGSWKK.[F]	1xAcetyl [K8]	1xAcetyl [K8; K9]	P14094 1xAcetyl [K13]	P14094 1xAcetyl [K13]	0.00439434	0.000100519	0.688	1	3	1	P14094	Sodium/potassium-transporting ATPase subunit beta-1 OS=Mus musculus GN=Atp1b1 PE=1 SV=1	Q3TV47; Q3TSQ1; P14094	P14094 [6-14]	2	1104.57	9	High	High	High	2	0.142	0	1	1	1	552.788	-0.05	-3e-05	16.3033	6.844e-05	0.003018	0.688	3.17
High	Unambiguous	AKEEQVSSFCLGSGKK	[R].AKEEQVSSFCLGSGKK.[S]	1xAcetyl [K]; 1xCarbamidomethyl [C10]	1xAcetyl [K15; K16]; 1xCarbamidomethyl [C10]	Q5U4C1 1xAcetyl [K]	Q5U4C1 1xAcetyl [K470; K471]	4.0315e-08	0	2.505	1	2	2	Q5U4C1	G-protein coupled receptor-associated sorting protein 1 OS=Mus musculus GN=Gprasp1 PE=1 SV=1	Q5U4C1; Q6PD32	Q5U4C1 [456-471]	2	1796.88	16	High	High	High	2	0.0302	0	1	1	1	898.945	-0.58	-0.00052	36.205	0	1.636e-08	2.505	3.97
High	Unambiguous	AKFENLCK	[K].AKFENLCK.[L]	1xAcetyl [K2]; 1xCarbamidomethyl [C7]	1xAcetyl [K2]; 1xCarbamidomethyl [C7]	P11499 1xAcetyl [K559]	P11499 1xAcetyl [K559]	0.00834645	0.000100519	0.587	1	3	1	P11499	Heat shock protein HSP 90-beta OS=Mus musculus GN=Hsp90ab1 PE=1 SV=3	Q811H6; Q80YC2; P11499	P11499 [558-565]	1	1051.52	8	High	High	High	2	0.3386	0	1	1	1	526.266	0.63	0.00033	34.4079	6.844e-05	0.005908	0.587	2.54
High	Unambiguous	AKGPSPPGAKR	[R].AKGPSPPGAKR.[R]	1xAcetyl [K10]	1xAcetyl [K10]	Q91XU0 1xAcetyl [K70]	Q91XU0 1xAcetyl [K70]	0.0617397	0.00146203	0.266	1	1	1	Q91XU0	ATPase WRNIP1 OS=Mus musculus GN=Wrnip1 PE=1 SV=2	Q91XU0	Q91XU0 [61-71]	2	1107.63	11	High	High	High	2	0.5305	0	1	1	1	554.318	0.76	0.00042	14.0596	0.001436	0.04783	0.266	2.13
High	Unambiguous	AKLAEQAER	[K].AKLAEQAER.[Y]	1xAcetyl [K2]	1xAcetyl [K2]	F6VW30 1xAcetyl [K69]; Q9CQV8 1xAcetyl [K13]; P63101 1xAcetyl [K11]	F6VW30 1xAcetyl [K69]; Q9CQV8 1xAcetyl [K13]; P63101 1xAcetyl [K11]	0.00294266	0.000100519	0.751	3	12	1	F6VW30; Q9CQV8; P63101	14-3-3 protein theta (Fragment) OS=Mus musculus GN=Ywhaq PE=1 SV=1;14-3-3 protein beta/alpha OS=Mus musculus GN=Ywhab PE=1 SV=3;14-3-3 protein zeta/delta OS=Mus musculus GN=Ywhaz PE=1 SV=1	A3KML3; F6VW30; D3YW45; O70456; Q9CQV8; Q8BWN0; Q9JJ20; D3YXN6; A2A5N1; D3YXF4; F6YY69; P63101	F6VW30 [68-76]; Q9CQV8 [12-20]; P63101 [10-18]	1	1057.56	9	High	High	High	2	0.4762	0	1	1	1	529.286	0.66	0.00035	19.3319	6.844e-05	0.001978	0.751	2.1
High	Unambiguous	AKLEEHFKNQELR	[K].AKLEEHFKNQELR.[Q]	1xAcetyl [K8]; 1xDeamidated [N9]	1xAcetyl [K8]; 1xDeamidated [N9]	Q8BKC5 1xAcetyl [K806]	Q8BKC5 1xAcetyl [K806]	2.75271e-05	0	1.483	1	4	1	Q8BKC5	Importin-5 OS=Mus musculus GN=Ipo5 PE=1 SV=3	Q6NZC1; Q7TN23; Q3TT04; Q8BKC5	Q8BKC5 [799-811]	2	1684.87	13	High	High	High	2	0.0732	0	1	1	1	842.942	7.15	0.00603	29.3162	0	1.499e-05	1.483	2.05
High	Unambiguous	AKIESALTSLHQR	[R].AKIESALTSLHQR.[I]					0.0822582	0.00197307	0.218	1	2	1	Q62443	Neuronal pentraxin-1 OS=Mus musculus GN=Nptx1 PE=1 SV=1	Q62443; Q3UST4	Q62443 [199-211]	1	1453.81	13	High	High	High	2	0.4741	0	1	1	1	727.409	-0.31	-0.00023	31.6422	0.001839	0.06491	0.218	1.16
High	Unambiguous	AKLFPHCGR	[R].AKLFPHCGR.[L]	1xAcetyl [K2]; 1xCarbamidomethyl [C7]	1xAcetyl [K2]; 1xCarbamidomethyl [C7]	P51863 1xAcetyl [K239]	P51863 1xAcetyl [K239]	0.000709804	0	0.974	1	2	3	P51863	V-type proton ATPase subunit d 1 OS=Mus musculus GN=Atp6v0d1 PE=1 SV=2	Q921S5; P51863	P51863 [238-246]	1	1127.58	9	High	High	High	3	0.7292	0	1	1	1	376.531	-0.33	-0.00012	29.0044	0	0.0004491	0.974	2.77
High	Unambiguous	AKLGSKK	[K].AKLGSKK.[V]	2xAcetyl [K2; K6]	2xAcetyl [K2; K6]	Q9JI44 2xAcetyl [K86; K90]	Q9JI44 2xAcetyl [K86; K90]	0.238535	0.00924363	0.027	1	1	1	Q9JI44	DNA methyltransferase 1-associated protein 1 OS=Mus musculus GN=Dmap1 PE=1 SV=1	Q9JI44	Q9JI44 [85-91]	2	815.499	7	High	High	High	2	0.1044	0	1	1	1	408.253	0.77	0.00031	16.9417	0.007599	0.1981	0.027	1.82
High	Unambiguous	AKIIFVVGGPGSGK	[K].AKIIFVVGGPGSGK.[G]					0.000244432	0	1.141	1	2	1	Q9R0Y5	Adenylate kinase isoenzyme 1 OS=Mus musculus GN=Ak1 PE=1 SV=1	Q9R0Y5; Z4YN97	Q9R0Y5 [8-21]	1	1329.79	14	High	High	High	2	0.6406	0	1	1	1	665.398	0.01	1e-05	44.1652	0	0.0001471	1.141	3.45
High	Unambiguous	AKLYPVTSFFTHK	[K].AKLYPVTSFFTHK.[R]	1xAcetyl [K2]	1xAcetyl [K2]	Q7TSQ8 1xAcetyl [K853]	Q7TSQ8 1xAcetyl [K853]	6.48405e-07	0	2.07	1	1	2	Q7TSQ8	Pyruvate dehydrogenase phosphatase regulatory subunit, mitochondrial OS=Mus musculus GN=Pdpr PE=1 SV=1	Q7TSQ8	Q7TSQ8 [852-864]	1	1580.85	13	High	High	High	3	0.6573	0	1	1	1	527.621	0.39	0.0002	63.7915	0	2.987e-07	2.07	4.64
High	Unambiguous	AKNTVIATGGYGR	[R].AKNTVIATGGYGR.[T]	1xAcetyl [K2]	1xAcetyl [K2]	Q8K2B3 1xAcetyl [K250]	Q8K2B3 1xAcetyl [K250]	1.82925e-05	0	1.547	1	1	1	Q8K2B3	Succinate dehydrogenase [ubiquinone] flavoprotein subunit, mitochondrial OS=Mus musculus GN=Sdha PE=1 SV=1	Q8K2B3	Q8K2B3 [249-261]	1	1349.72	13	High	High	High	2	0.7339	0	1	1	1	675.365	3.61	0.00244	33.3241	0	9.765e-06	1.547	3.42
High	Unambiguous	AKNTVIATGGYGR	[R].AKNTVIATGGYGR.[T]	1xAcetyl [K2]; 1xDeamidated [N3]	1xAcetyl [K2]; 1xDeamidated [N3]	Q8K2B3 1xAcetyl [K250]	Q8K2B3 1xAcetyl [K250]	0.000723525	0	0.971	1	1	1	Q8K2B3	Succinate dehydrogenase [ubiquinone] flavoprotein subunit, mitochondrial OS=Mus musculus GN=Sdha PE=1 SV=1	Q8K2B3	Q8K2B3 [249-261]	1	1350.7	13	High	High	High	2	0.3477	0	1	1	1	675.858	6.18	0.00418	31.4643	0	0.0004559	0.971	2.56
High	Unambiguous	AKNYADQISR	[K].AKNYADQISR.[L]	1xAcetyl [K2]; 1xDeamidated [N3]	1xAcetyl [K2]; 1xDeamidated [N3]	K3W4S4 1xAcetyl [K141]	K3W4S4 1xAcetyl [K141]	0.0174804	0.000100519	0.47	1	10	1	K3W4S4	C-Jun-amino-terminal kinase-interacting protein 3 OS=Mus musculus GN=Mapk8ip3 PE=1 SV=1	B8X349; E9Q6E0; Q8CHB5; K3W4S4; E9Q6B6; Q58A65; J3QNR6; Q6NV54; Q6P1F1; Q3UHB5	K3W4S4 [140-149]	1	1208.59	10	High	High	High	2	0.2763	0	1	1	1	604.803	7.45	0.0045	26.6152	6.844e-05	0.01282	0.47	1.52
High	Unambiguous	AKPAETPAPAHK	[K].AKPAETPAPAHK.[A]	1xAcetyl [K2]	1xAcetyl [K2]	Q9D2G2 1xAcetyl [K155]	Q9D2G2 1xAcetyl [K155]	0.00013327	0	1.236	1	1	1	Q9D2G2	Dihydrolipoyllysine-residue succinyltransferase component of 2-oxoglutarate dehydrogenase complex, mitochondrial OS=Mus musculus GN=Dlst PE=1 SV=1	Q9D2G2	Q9D2G2 [154-165]	0	1259.67	12	High	High	High	2	0.6171	0	1	1	1	630.342	1.26	0.00079	14.6205	0	7.771e-05	1.236	2.69
High	Unambiguous	AKPAPGPGAAPVAGKR	[R].AKPAPGPGAAPVAGKR.[R]	1xAcetyl [K15]	1xAcetyl [K15]	Q91WM3 1xAcetyl [K25]	Q91WM3 1xAcetyl [K25]	0.0174804	0.000100519	0.47	1	1	1	Q91WM3	U3 small nucleolar RNA-interacting protein 2 OS=Mus musculus GN=Rrp9 PE=1 SV=1	Q91WM3	Q91WM3 [11-26]	1	1486.85	16	High	High	High	2	0.621	0	1	1	1	743.928	-0.4	-0.0003	19.7428	6.844e-05	0.01278	0.47	2.48
High	Unambiguous	AKPSYLIDKNLESAVK	[K].AKPSYLIDKNLESAVK.[F]	1xAcetyl [K9]; 1xDeamidated [N10]	1xAcetyl [K9]; 1xDeamidated [N10]	A2AS98 1xAcetyl [K57]	A2AS98 1xAcetyl [K57]	4.86462e-07	0	2.115	1	3	2	A2AS98	Nck-associated protein 1 OS=Mus musculus GN=Nckap1 PE=1 SV=1	P28660; A1L0U6; A2AS98	A2AS98 [49-64]	1	1818.98	16	High	High	High	3	0.3937	0	1	1	1	607.004	6.45	0.00391	51.1393	0	1.376e-05	1.496	3.48
High	Unambiguous	AKPVVSFIAGITAPPGR	[K].AKPVVSFIAGITAPPGR.[R]					1.95402e-09	0	2.979	1	1	3	Q9WUM5	Succinate--CoA ligase [ADP/GDP-forming] subunit alpha, mitochondrial OS=Mus musculus GN=Suclg1 PE=1 SV=4	Q9WUM5	Q9WUM5 [279-295]	0	1680.98	17	High	High	High	3	0.6546	0	1	1	1	560.998	-0.03	-1e-05	61.0488	0	6.89e-10	2.979	5.27
High	Unambiguous	AKPVWYAGR	[R].AKPVWYAGR.[D]					0.161722	0.00540637	0.1	1	3	1	Q60597	2-oxoglutarate dehydrogenase, mitochondrial OS=Mus musculus GN=Ogdh PE=1 SV=3	Q60597; Q6P8I7; Z4YJV4	Q60597 [980-988]	0	1047.57	9	High	High	High	2	0.2302	0	1	1	1	524.292	3.33	0.00175	29.3815	0.004342	0.1317	0.1	1.39
High	Unambiguous	AKPVWYAGRDPAAAPATGNKK	[R].AKPVWYAGRDPAAAPATGNKK.[T]	1xAcetyl [K]	1xAcetyl [K20; K21]	Q60597 1xAcetyl [K]	Q60597 1xAcetyl [K999; K1000]	5.59226e-05	0	1.372	1	3	4	Q60597	2-oxoglutarate dehydrogenase, mitochondrial OS=Mus musculus GN=Ogdh PE=1 SV=3	Q60597; Q6P8I7; Z4YJV4	Q60597 [980-1000]	2	2211.17	21	High	High	High	3	0.0204	0	1	1	1	737.726	-2.25	-0.00166	32.7618	0	3.146e-05	1.372	3.92
High	Unambiguous	AKSQIALK	[R].AKSQIALK.[L]	1xAcetyl [K2]	1xAcetyl [K2]	P14152 1xAcetyl [K164]	P14152 1xAcetyl [K164]	0.0358339	0.000662951	0.355	1	1	1	P14152	Malate dehydrogenase, cytoplasmic OS=Mus musculus GN=Mdh1 PE=1 SV=3	P14152	P14152 [163-170]	1	900.551	8	High	High	High	2	0.416	0	1	1	1	450.779	-0.29	-0.00013	26.1349	0.0004518	0.02713	0.355	2.62
High	Unambiguous	AKTDHGAEIVYK	[K].AKTDHGAEIVYK.[S]	1xAcetyl [K2]	1xAcetyl [K2]	A2A5Y6 1xAcetyl [K693]	A2A5Y6 1xAcetyl [K693]	0.000718922	0	0.972	1	7	1	A2A5Y6	Microtubule-associated protein OS=Mus musculus GN=Mapt PE=1 SV=1	A0A0A0MQC7; Q547J4; A2A5Y6; Q8C5K4; B1AQW2; Q3UH19; P10637	A2A5Y6 [692-703]	1	1373.71	12	High	High	High	2	0.6735	0	1	1	1	687.357	0.88	0.0006	24.8605	0	0.000454	0.972	3.43
High	Unambiguous	AKTDNIAR	[K].AKTDNIAR.[I]	1xAcetyl [K2]	1xAcetyl [K2]	Q80VD1 1xAcetyl [K245]	Q80VD1 1xAcetyl [K245]	0.0330635	0.000478346	0.368	1	1	1	Q80VD1	Protein FAM98B OS=Mus musculus GN=Fam98b PE=1 SV=1	Q80VD1	Q80VD1 [244-251]	1	930.5	8	High	High	High	2	0.325	0	1	1	1	465.754	0.45	0.00021	17.201	0.000326	0.02498	0.368	2
High	Unambiguous	AKTNADTDGMVK	[R].AKTNADTDGMVK.[I]	1xAcetyl [K2]	1xAcetyl [K2]	O08749 1xAcetyl [K430]	O08749 1xAcetyl [K430]	0.000233749	0	1.148	1	2	1	O08749	Dihydrolipoyl dehydrogenase, mitochondrial OS=Mus musculus GN=Dld PE=1 SV=2	O08749; Q3TIE8	O08749 [429-440]	1	1292.62	12	High	High	High	2	0.5817	0	1	1	1	646.812	0.87	0.00056	21.8996	0	0.0001401	1.148	3.49
High	Unambiguous	AKTNADTDGMVK	[R].AKTNADTDGMVK.[I]	1xAcetyl [K2]; 1xDeamidated [N4]	1xAcetyl [K2]; 1xDeamidated [N4]	O08749 1xAcetyl [K430]	O08749 1xAcetyl [K430]	0.00228069	0	0.791	1	2	1	O08749	Dihydrolipoyl dehydrogenase, mitochondrial OS=Mus musculus GN=Dld PE=1 SV=2	O08749; Q3TIE8	O08749 [429-440]	1	1293.6	12	High	High	High	2	0.6642	0	1	1	1	647.303	-0.83	-0.00054	24.2643	0	0.001515	0.791	2.65
High	Unambiguous	AKTNADTDGMVK	[R].AKTNADTDGMVK.[I]	1xAcetyl [K2]; 1xOxidation [M10]	1xAcetyl [K2]; 1xOxidation [M10]	O08749 1xAcetyl [K430]	O08749 1xAcetyl [K430]	0.000211049	0	1.164	1	2	1	O08749	Dihydrolipoyl dehydrogenase, mitochondrial OS=Mus musculus GN=Dld PE=1 SV=2	O08749; Q3TIE8	O08749 [429-440]	1	1308.61	12	High	High	High	2	0.581	0	1	1	1	654.809	0.41	0.00027	14.6942	0	0.0001261	1.164	3.15
High	Unambiguous	AKTSDFLK	[R].AKTSDFLK.[V]	1xAcetyl [K2]	1xAcetyl [K2]	Q9CVB6 1xAcetyl [K269]	Q9CVB6 1xAcetyl [K269]	0.0167272	0.000100519	0.477	1	4	1	Q9CVB6	Actin-related protein 2/3 complex subunit 2 OS=Mus musculus GN=Arpc2 PE=1 SV=3	Q9CVB6; D3YXG6; Q4FZG5; Q3UA52	Q9CVB6 [268-275]	1	951.515	8	High	High	High	2	0.5242	0	1	1	1	476.261	-0.09	-4e-05	36.4269	6.844e-05	0.01223	0.477	2.48
High	Unambiguous	AKVDFILLK	[R].AKVDFILLK.[Y]					0.000678792	0	0.981	1	1	1	Q8BYI9	Tenascin-R OS=Mus musculus GN=Tnr PE=1 SV=2	Q8BYI9	Q8BYI9 [529-537]	1	1046.66	9	High	High	High	2	0.4872	0	1	1	1	523.834	0.53	0.00028	54.0518	0	0.0004277	0.981	3.12
High	Unambiguous	AKWDSWNK	[K].AKWDSWNK.[L]	1xAcetyl [K2]	1xAcetyl [K2]	Q4VWZ5 1xAcetyl [K103]	Q4VWZ5 1xAcetyl [K103]	0.0139332	0.000100519	0.506	1	4	1	Q4VWZ5	Acyl-CoA-binding protein OS=Mus musculus GN=Dbi PE=1 SV=1	P31786; D3Z563; Q3ULV8; Q4VWZ5	Q4VWZ5 [102-109]	1	1076.52	8	High	High	High	2	0.5463	0	1	1	1	538.761	-0.24	-0.00013	46.8115	6.844e-05	0.0101	0.506	2.05
High	Unambiguous	AKWDSWNKLK	[K].AKWDSWNKLK.[G]	1xAcetyl [K8]; 1xDeamidated [N7]	1xAcetyl [K8]; 1xDeamidated [N7]	Q4VWZ5 1xAcetyl [K109]	Q4VWZ5 1xAcetyl [K109]	0.228908	0.00909718	0.035	1	4	1	Q4VWZ5	Acyl-CoA-binding protein OS=Mus musculus GN=Dbi PE=1 SV=1	P31786; D3Z563; Q3ULV8; Q4VWZ5	Q4VWZ5 [102-111]	2	1318.68	10	High	High	High	2	0.2047	0	1	1	1	659.849	9.33	0.00615	46.5584	0.007448	0.1905	0.035	1.71
High	Unambiguous	ALAAFLKK	[R].ALAAFLKK.[S]	1xAcetyl [K]	1xAcetyl [K7; K8]	D3Z722 1xAcetyl [K]	D3Z722 1xAcetyl [K23; K24]	0.0110287	0.000100519	0.543	1	7	2	D3Z722	40S ribosomal protein S19 OS=Mus musculus GN=Rps19 PE=1 SV=1	D3YUT3; D3Z722; S4R223; D3Z5R8; Q5M9P3; Q9CZX8; D3YUG3	D3Z722 [17-24]	1	903.566	8	High	High	High	2	0.0147	0	1	1	1	452.287	-0.18	-8e-05	51.2483	6.844e-05	0.007901	0.543	2.04
High	Unambiguous	AIAAHWQAAAAHWQQQQQQR	[K].AIAAHWQAAAAHWQQQQQQR.[V]					6.25354e-11	0	3.518	1	4	1	D3YWX2	YLP motif-containing protein 1 OS=Mus musculus GN=Ylpm1 PE=1 SV=2	Q9R0I7; Q8C8U8; D3YWX2; E9Q803	D3YWX2 [389-408]	0	2328.15	20	High	High	High	3	0.7456	0	1	1	1	776.722	1.35	0.00105	42.711	0	1.894e-11	3.518	5.66
High	Unambiguous	AIADHIR	[K].AIADHIR.[D]					0.0288411	0.000478346	0.39	1	1	1	P14152	Malate dehydrogenase, cytoplasmic OS=Mus musculus GN=Mdh1 PE=1 SV=3	P14152	P14152 [249-255]	0	795.447	7	High	High	High	2	0.4646	0	1	1	1	398.227	-0.7	-0.00028	17.0666	0.000326	0.02155	0.39	1.98
High	Unambiguous	AIAGTGANVIVTGGK	[K].AIAGTGANVIVTGGK.[V]					2.28131e-06	0	1.873	1	8	1	Q6A0F1	MKIAA0002 protein (Fragment) OS=Mus musculus GN=Cct8 PE=2 SV=1	Q9CS06; H3BJB6; Q8BVY8; Q3UKQ2; Q6A0F1; H3BL49; Q3UL22; Q9WVS5	Q6A0F1 [289-303]	0	1328.75	15	High	High	High	2	0.5936	0	1	1	1	664.88	0.17	0.00011	36.7522	0	1.11e-06	1.873	3.74
High	Unambiguous	ALAGVTFAAK	[K].ALAGVTFAAK.[G]					0.00365389	0.000100519	0.717	1	4	1	Q8BKX1	Brain-specific angiogenesis inhibitor 1-associated protein 2 OS=Mus musculus GN=Baiap2 PE=1 SV=2	B1AZ46; Q3TV50; Q8BKX1; Q3UKP6	Q8BKX1 [41-50]	0	948.551	10	High	High	High	2	0.5232	0	1	1	1	474.78	0.93	0.00044	41.5434	6.844e-05	0.002479	0.717	1.51
High	Unambiguous	AIAHYEQSADYYK	[K].AIAHYEQSADYYK.[G]					3.26549e-08	0	2.538	2	3	1	Q9CXX1; P28663	Putative uncharacterized protein OS=Mus musculus GN=Napa PE=2 SV=1;Beta-soluble NSF attachment protein OS=Mus musculus GN=Napb PE=1 SV=2	Q9CXX1; Q9DB05; P28663	Q9CXX1 [141-153]; P28663 [141-153]	0	1558.72	13	High	High	High	2	0.7287	0	1	1	1	779.863	1.15	0.0009	29.4206	0	1.308e-08	2.538	4.35
High	Unambiguous	AIAHYEQSADYYKGEESNSSANK	[K].AIAHYEQSADYYKGEESNSSANK.[C]					1.84879e-13	0	4.43	2	3	1	Q9CXX1; P28663	Putative uncharacterized protein OS=Mus musculus GN=Napa PE=2 SV=1;Beta-soluble NSF attachment protein OS=Mus musculus GN=Napb PE=1 SV=2	Q9CXX1; Q9DB05; P28663	Q9CXX1 [141-163]; P28663 [141-163]	1	2562.14	23	High	High	High	3	0.768	0	1	1	1	854.718	1.06	0.0009	26.988	0	4.277e-14	4.43	6.38
High	Unambiguous	AIAHYEQSADYYKGEESNSSANK	[K].AIAHYEQSADYYKGEESNSSANK.[C]	1xDeamidated [Q7]	1xDeamidated [Q7; N18]			1.25901e-11	0	3.769	2	3	1	Q9CXX1; P28663	Putative uncharacterized protein OS=Mus musculus GN=Napa PE=2 SV=1;Beta-soluble NSF attachment protein OS=Mus musculus GN=Napb PE=1 SV=2	Q9CXX1; Q9DB05; P28663	Q9CXX1 [141-163]; P28663 [141-163]	1	2563.12	23	High	High	High	3	0.1034	0	1	1	1	855.052	7.7	0.00658	26.9572	0	3.543e-12	3.769	5.61
High	Unambiguous	AIAHYEQSADYYKGEESNSSANKCLLK	[K].AIAHYEQSADYYKGEESNSSANKCLLK.[V]	1xAcetyl [K23]; 1xCarbamidomethyl [C24]	1xAcetyl [K23]; 1xCarbamidomethyl [C24]	Q9CXX1 1xAcetyl [K163]; P28663 1xAcetyl [K163]	Q9CXX1 1xAcetyl [K163]; P28663 1xAcetyl [K163]	7.92023e-11	0	3.481	2	3	2	Q9CXX1; P28663	Putative uncharacterized protein OS=Mus musculus GN=Napa PE=2 SV=1;Beta-soluble NSF attachment protein OS=Mus musculus GN=Napb PE=1 SV=2	Q9CXX1; Q9DB05; P28663	Q9CXX1 [141-167]; P28663 [141-167]	2	3118.44	27	High	High	High	3	0.1065	0	1	1	1	1040.15	-0.99	-0.00103	41.638	0	2.414e-11	3.481	7.42
High	Unambiguous	ALAMGYKPK	[R].ALAMGYKPK.[A]	1xAcetyl [K7]	1xAcetyl [K7]	Q99JY0 1xAcetyl [K333]	Q99JY0 1xAcetyl [K333]	0.00340679	0.000100519	0.728	1	1	1	Q99JY0	Trifunctional enzyme subunit beta, mitochondrial OS=Mus musculus GN=Hadhb PE=1 SV=1	Q99JY0	Q99JY0 [327-335]	0	1020.55	9	High	High	High	2	0.1303	0	1	1	1	510.781	-0.08	-4e-05	37.2053	6.844e-05	0.002305	0.728	2.38
High	Unambiguous	ALANSLACQGK	[R].ALANSLACQGK.[Y]	1xCarbamidomethyl [C8]	1xCarbamidomethyl [C8]			0.000183392	0	1.186	1	5	1	A6ZI44	Fructose-bisphosphate aldolase OS=Mus musculus GN=Aldoa PE=1 SV=1	Q9CPQ9; A6ZI46; Q6NY00; A6ZI44; Q5FWB7	A6ZI44 [386-396]	0	1132.58	11	High	High	High	2	0.5201	0	1	1	1	566.793	1.16	0.00066	25.0989	0	0.000109	1.186	2.98
High	Unambiguous	ALANSLACQGK	[R].ALANSLACQGK.[Y]	1xCarbamidomethyl [C8]; 1xDeamidated [N4]	1xCarbamidomethyl [C8]; 1xDeamidated [N4]			0.0345285	0.000662951	0.361	1	5	1	A6ZI44	Fructose-bisphosphate aldolase OS=Mus musculus GN=Aldoa PE=1 SV=1	Q9CPQ9; A6ZI46; Q6NY00; A6ZI44; Q5FWB7	A6ZI44 [386-396]	0	1133.56	11	High	High	High	2	0.3702	0	1	1	1	567.285	0.19	0.00011	22.7292	0.0004518	0.02613	0.361	2.08
High	Unambiguous	ALANSLACQGK	[R].ALANSLACQGK.[Y]	1xAcetyl [K11]; 1xCarbamidomethyl [C8]	1xAcetyl [K11]; 1xCarbamidomethyl [C8]	A6ZI44 1xAcetyl [K396]	A6ZI44 1xAcetyl [K396]	0.00592453	0.000100519	0.641	1	5	1	A6ZI44	Fructose-bisphosphate aldolase OS=Mus musculus GN=Aldoa PE=1 SV=1	Q9CPQ9; A6ZI46; Q6NY00; A6ZI44; Q5FWB7	A6ZI44 [386-396]	0	1174.59	11	High	High	High	2	0.4586	0	1	1	1	587.798	1.05	0.00061	38.1879	6.844e-05	0.004122	0.641	2.9
High	Unambiguous	ALASLMTYK	[K].ALASLMTYK.[C]					0.00230994	0	0.789	1	1	1	P26443	Glutamate dehydrogenase 1, mitochondrial OS=Mus musculus GN=Glud1 PE=1 SV=1	P26443	P26443 [163-171]	0	997.539	9	High	High	High	2	0.5486	0	1	1	1	499.273	0.04	2e-05	48.9292	0	0.001535	0.789	2.57
High	Unambiguous	ALAVVYGPHEIR	[K].ALAVVYGPHEIR.[G]					0.0290211	0.000478346	0.389	1	1	1	Q542B0	Putative uncharacterized protein OS=Mus musculus GN=Exosc4 PE=1 SV=1	Q542B0	Q542B0 [48-59]	0	1324.74	12	High	High	High	2	0.3964	0	1	1	1	662.871	-2.34	-0.00155	39.8481	0.000326	0.02168	0.389	2.22
High	Unambiguous	ALCAEADRLQQSHPLSASQIQVKR	[K].ALCAEADRLQQSHPLSASQIQVKR.[E]	1xAcetyl [K23]; 1xCarbamidomethyl [C3]; 1xDeamidated [Q]	1xAcetyl [K23]; 1xCarbamidomethyl [C3]; 1xDeamidated [Q19; Q21]	A3KGU9 1xAcetyl [K335]	A3KGU9 1xAcetyl [K335]	6.1841e-08	0	2.438	1	10	2	A3KGU9	Spectrin alpha chain, non-erythrocytic 1 OS=Mus musculus GN=Sptan1 PE=1 SV=2	Q3URW8; B9EKJ1; E9Q447; B2RXX6; A3KGU9; Q3V1V5; P16546; B7ZWK3; A3KGU7; A3KGU5	A3KGU9 [313-336]	2	2749.4	24	High	High	High	3	0.0175	0	1	1	1	917.145	5.93	0.00544	44.2627	0	2.553e-08	2.438	3.99
High	Unambiguous	ALCQPMKER	[R].ALCQPMKER.[C]	1xAcetyl [K7]; 1xCarbamidomethyl [C3]; 1xOxidation [M6]	1xAcetyl [K7]; 1xCarbamidomethyl [C3]; 1xOxidation [M6]	Q3UGZ4 1xAcetyl [K1478]	Q3UGZ4 1xAcetyl [K1478]	0.0140214	0.000100519	0.505	1	3	2	Q3UGZ4	Spectrin beta chain OS=Mus musculus GN=Sptbn2 PE=2 SV=1	Q68FG2; Q3UGZ4; Q6A087	Q3UGZ4 [1472-1480]	1	1190.57	9	High	High	High	2	0.5258	0	1	1	1	595.786	-0.27	-0.00016	19.976	6.844e-05	0.01016	0.505	2.13
High	Unambiguous	ALDVGSGSGILTACFAR	[K].ALDVGSGSGILTACFAR.[M]	1xCarbamidomethyl [C14]	1xCarbamidomethyl [C14]			0.000181065	0	1.188	1	6	1	E0CYV0	Protein-L-isoaspartate O-methyltransferase OS=Mus musculus GN=Pcmt1 PE=1 SV=1	E0CYV0; F6V9F1; E9PWE0; F7D432; P23506; Q8BPI6	E0CYV0 [140-156]	0	1694.85	17	High	High	High	2	0.5094	0	1	1	1	847.931	1.3	0.0011	63.4417	0	0.0001076	1.188	3.71
High	Unambiguous	ALEDLAQELEKENYHDQKR	[K].ALEDLAQELEKENYHDQKR.[I]	1xAcetyl [K]; 1xDeamidated [N/Q]	1xAcetyl [K11; K18]; 1xDeamidated [N13; Q17]	B2RX08 1xAcetyl [K]	B2RX08 1xAcetyl [K490; K497]	9.06176e-06	0	1.657	1	5	2	B2RX08	Spectrin beta chain OS=Mus musculus GN=Sptb PE=2 SV=1	Q3UGY4; P15508; E9Q397; B2RX08; Q3UGX2	B2RX08 [480-498]	2	2372.14	19	High	High	High	3	0.0074	0	1	1	1	791.388	5.39	0.00426	56.5904	0	2.283e-05	1.42	4.07
High	Unambiguous	ALEHFTDLYDIK	[R].ALEHFTDLYDIK.[R]					6.71226e-06	0	1.704	1	3	1	Q80U89	MKIAA0034 protein (Fragment) OS=Mus musculus GN=mKIAA0034 PE=4 SV=2	Q80U89; Q68FD5; Q5SXR6	Q80U89 [636-647]	0	1464.74	12	High	High	High	2	0.626	0	1	1	1	732.873	1.22	0.0009	56.5956	0	3.419e-06	1.704	3.61
High	Unambiguous	ALEHFTDLYDIKR	[R].ALEHFTDLYDIKR.[A]					7.83228e-08	0	2.401	1	3	3	Q80U89	MKIAA0034 protein (Fragment) OS=Mus musculus GN=mKIAA0034 PE=4 SV=2	Q80U89; Q68FD5; Q5SXR6	Q80U89 [636-648]	1	1620.84	13	High	High	High	3	0.657	0	1	1	1	540.951	0.2	0.00011	49.2053	0	3.271e-08	2.401	5.19
High	Unambiguous	ALEHFTDLYDIKR	[R].ALEHFTDLYDIKR.[A]	1xAcetyl [K12]	1xAcetyl [K12]	Q80U89 1xAcetyl [K647]	Q80U89 1xAcetyl [K647]	3.44581e-07	0	2.169	1	3	2	Q80U89	MKIAA0034 protein (Fragment) OS=Mus musculus GN=mKIAA0034 PE=4 SV=2	Q80U89; Q68FD5; Q5SXR6	Q80U89 [636-648]	1	1662.85	13	High	High	High	2	0.7267	0	1	1	1	831.928	0.06	5e-05	59.2978	0	1.543e-07	2.169	4.39
High	Unambiguous	AIELFSVGQGPAK	[K].AIELFSVGQGPAK.[T]					6.81641e-05	0	1.341	1	1	1	O70310	Glycylpeptide N-tetradecanoyltransferase 1 OS=Mus musculus GN=Nmt1 PE=1 SV=1	O70310	O70310 [95-107]	0	1316.72	13	High	High	High	2	0.2606	0	1	1	1	658.865	1.24	0.00081	57.8296	0	3.857e-05	1.341	1.88
High	Unambiguous	AIEINPDSAQPYKWR	[R].AIEINPDSAQPYKWR.[G]	1xAcetyl [K13]	1xAcetyl [K13]	Q3U3N7 1xAcetyl [K185]	Q3U3N7 1xAcetyl [K185]	0.000265585	0	1.128	1	6	1	Q3U3N7	Putative uncharacterized protein OS=Mus musculus GN=St13 PE=2 SV=1	F8WJK8; Q3U9V1; Q3U8D2; Q3U3N7; Q3TGW8; Q99L47	Q3U3N7 [173-187]	1	1829.92	15	High	High	High	2	0.6084	0	1	1	1	915.464	0.96	0.00088	58.4642	0	0.0001606	1.128	2.86
High	Unambiguous	AIEINPDSAQPYKWR	[R].AIEINPDSAQPYKWR.[G]	1xAcetyl [K13]; 1xDeamidated [Q10]	1xAcetyl [K13]; 1xDeamidated [Q10]	Q3U3N7 1xAcetyl [K185]	Q3U3N7 1xAcetyl [K185]	0.000636822	0	0.991	1	6	1	Q3U3N7	Putative uncharacterized protein OS=Mus musculus GN=St13 PE=2 SV=1	F8WJK8; Q3U9V1; Q3U8D2; Q3U3N7; Q3TGW8; Q99L47	Q3U3N7 [173-187]	1	1830.9	15	High	High	High	2	0.2659	0	1	1	1	915.96	6.1	0.00558	57.467	0	0.0003997	0.991	2.52
High	Unambiguous	AIELWYHDPACTTPVLK	[R].AIELWYHDPACTTPVLK.[L]	1xCarbamidomethyl [C11]	1xCarbamidomethyl [C11]			9.89335e-09	0	2.725	1	2	1	Q9EPK7	Exportin-7 OS=Mus musculus GN=Xpo7 PE=1 SV=3	E9PUW7; Q9EPK7	Q9EPK7 [757-773]	0	2014.01	17	High	High	High	3	0.645	0	1	1	1	672.007	-2.51	-0.00169	61.0072	0	3.77e-09	2.725	5.38
High	Unambiguous	ALEIYATR	[R].ALEIYATR.[L]					0.0286622	0.000387432	0.391	1	3	1	Q91YS4	Kinesin light chain 2 OS=Mus musculus GN=Klc2 PE=1 SV=1	D3YXZ3; Q91YS4; O88448	Q91YS4 [350-357]	0	936.515	8	High	High	High	2	0.3821	0	1	1	1	468.761	-0.63	-0.00029	37.0003	0.000326	0.02151	0.391	2.12
High	Unambiguous	AIEMFHFR	[K].AIEMFHFR.[G]					0.0286622	0.000387432	0.391	1	4	1	A2AVR6	Acyl-coenzyme A thioesterase 11 OS=Mus musculus GN=Acot11 PE=1 SV=1	A2AVR6; Q8VHQ9; Q8CAL6; Q80TT9	A2AVR6 [287-294]	0	1050.52	8	High	High	High	2	0.4883	0	1	1	1	525.763	-0.3	-0.00016	52.329	0.000326	0.02148	0.391	2.13
High	Unambiguous	ALENCREDLQEKFR	[K].ALENCREDLQEKFR.[C]	1xAcetyl [K12]; 1xCarbamidomethyl [C5]	1xAcetyl [K12]; 1xCarbamidomethyl [C5]	Q8K354 1xAcetyl [K157]	Q8K354 1xAcetyl [K157]	2.86022e-05	0	1.477	1	1	2	Q8K354	Carbonyl reductase [NADPH] 3 OS=Mus musculus GN=Cbr3 PE=1 SV=1	Q8K354	Q8K354 [146-159]	2	1849.89	14	High	High	High	2	0.6595	0	1	1	1	925.447	-0.08	-7e-05	45.1059	0	4.802e-05	1.309	3.7
High	Unambiguous	ALEQFLQEYFDGNLKR	[K].ALEQFLQEYFDGNLKR.[Y]	1xAcetyl [K15]; 1xDeamidated [N13]	1xAcetyl [K15]; 1xDeamidated [N13]	P27773 1xAcetyl [K362]	P27773 1xAcetyl [K362]	5.11402e-05	0	1.386	1	1	2	P27773	Protein disulfide-isomerase A3 OS=Mus musculus GN=Pdia3 PE=1 SV=2	P27773	P27773 [348-363]	1	2013.99	16	High	High	High	3	0.5253	0	1	1	1	672.005	4.91	0.0033	71.4109	0	0.0001958	1.098	4.15
High	Unambiguous	AIEQSIEQEEGLNR	[K].AIEQSIEQEEGLNR.[S]					7.60639e-07	0	2.045	1	1	1	P61264	Syntaxin-1B OS=Mus musculus GN=Stx1b PE=1 SV=1	P61264	P61264 [94-107]	0	1615.79	14	High	High	High	2	0.6837	0	1	1	1	808.4	0.02	2e-05	41.7943	0	3.516e-07	2.045	3.92
High	Unambiguous	ALESPERPFLAILGGAK	[K].ALESPERPFLAILGGAK.[V]					1.54694e-08	0	2.655	1	2	2	P09411	Phosphoglycerate kinase 1 OS=Mus musculus GN=Pgk1 PE=1 SV=4	P09411; S4R2M7	P09411 [200-216]	0	1769	17	High	High	High	2	0.6768	0	1	1	1	885.006	5.27	0.00466	65.5855	0	6.001e-09	2.655	4.61
High	Unambiguous	AIFAGYKR	[K].AIFAGYKR.[G]	1xAcetyl [K7]	1xAcetyl [K7]	Q6ZWX1 1xAcetyl [K15]	Q6ZWX1 1xAcetyl [K15]	0.0447244	0.000843531	0.319	1	3	1	Q6ZWX1	MCG1036414 OS=Mus musculus GN=Rpl35a PE=1 SV=1	Q6ZWX1; Q9DC85; Q8BQV7	Q6ZWX1 [9-16]	1	967.536	8	High	High	High	2	0.5602	0	1	1	1	484.271	-1.05	-0.00051	40.821	0.0006345	0.03424	0.319	2.16
High	Unambiguous	ALFKNENCPK	[K].ALFKNENCPK.[V]	1xAcetyl [K4]; 1xCarbamidomethyl [C8]; 1xDeamidated [N5]	1xAcetyl [K4]; 1xCarbamidomethyl [C8]; 1xDeamidated [N5]	G3X9Q6 1xAcetyl [K216]	G3X9Q6 1xAcetyl [K216]	0.0852278	0.00214422	0.212	1	4	1	G3X9Q6	La-related protein 4 OS=Mus musculus GN=Larp4 PE=1 SV=1	G3X9Q6; Q3UT02; Q8BWW4; E9Q066	G3X9Q6 [213-222]	1	1263.6	10	High	High	High	2	0.3165	0	1	1	1	632.311	8.8	0.00556	30.3201	0.001955	0.06735	0.212	1.58
High	Unambiguous	AIFLFVDK	[K].AIFLFVDK.[T]					0.00758901	0.000100519	0.602	1	1	1	P60521	Gamma-aminobutyric acid receptor-associated protein-like 2 OS=Mus musculus GN=Gabarapl2 PE=1 SV=1	P60521	P60521 [75-82]	0	952.55	8	High	High	High	2	0.5045	0	1	1	1	476.778	-0.64	-0.00031	64.6923	6.844e-05	0.005325	0.602	2.24
High	Unambiguous	ALFLIPR	[R].ALFLIPR.[N]					0.0330635	0.000478346	0.368	1	27	1	B2RY17	Tnik protein OS=Mus musculus GN=Tnik PE=2 SV=1	A0A0A6YW53; F7AMS7; B7ZNR9; G3X9G2; E0CZD7; A0A0A6YWM8; E0CY98; A0A0A6YVZ8; Q5SXG1; P97820; A0A0A6YWR8; F8VPL5; E0CZF8; Q7TT13; B2RXX2; Q6ZQ68; E9PUL9; B2RUE8; B7ZNR8; P83510; E9PVG7; B2RY17; E0CXD6; Q5SXG3; Q9JM52; B2RQ80; B9EKN8	B2RY17 [241-247]	0	829.529	7	High	High	High	2	0.2099	0	1	1	1	415.269	0.39	0.00016	61.7632	0.000326	0.02488	0.368	1.81
High	Unambiguous	AIFTGYYGK	[K].AIFTGYYGK.[G]					0.00141383	0	0.866	1	2	1	Q3TYV5	2',3'-cyclic-nucleotide 3'-phosphodiesterase OS=Mus musculus GN=Cnp PE=2 SV=1	Q3TYL9; Q3TYV5	Q3TYV5 [391-399]	0	1019.52	9	High	High	High	2	0.599	0	1	1	1	510.264	0.82	0.00042	44.7087	0	0.0009191	0.866	1.97
High	Unambiguous	ALGAKHCVK	[K].ALGAKHCVK.[G]	1xAcetyl [K5]; 1xCarbamidomethyl [C7]	1xAcetyl [K5]; 1xCarbamidomethyl [C7]	Q9D172 1xAcetyl [K217]	Q9D172 1xAcetyl [K217]	0.00182463	0	0.826	1	3	1	Q9D172	ES1 protein homolog, mitochondrial OS=Mus musculus GN=D10Jhu81e PE=1 SV=1	Q9D172; A0A1W2P870; A0A1W2P7B6	Q9D172 [213-221]	1	1025.56	9	High	High	High	2	0.3929	0	1	1	1	513.282	0.78	0.0004	14.9114	0	0.001202	0.826	3.08
High	Unambiguous	ALGFPLERPKSMSTDGLMK	[R].ALGFPLERPKSMSTDGLMK.[F]	1xAcetyl [K10]	1xAcetyl [K10]	Q9CZU6 1xAcetyl [K450]	Q9CZU6 1xAcetyl [K450]	0.000881798	0	0.94	1	1	1	Q9CZU6	Citrate synthase, mitochondrial OS=Mus musculus GN=Cs PE=1 SV=1	Q9CZU6	Q9CZU6 [441-459]	1	2120.09	19	High	High	High	3	0.1724	0	1	1	1	707.368	1.2	0.00085	62.4681	0	0.0005633	0.94	3.48
High	Unambiguous	ALGHIAVALR	[R].ALGHIAVALR.[D]					0.000232261	0	1.149	1	2	1	A0A1S6GWJ7	Uncharacterized protein OS=Mus musculus PE=2 SV=1	A0A1S6GWJ7; A0A140T8I9	A0A1S6GWJ7 [622-631]	0	1020.63	10	High	High	High	2	0.3993	0	1	1	1	510.819	-0.67	-0.00034	39.0226	0	0.0001395	1.149	2.93
High	Unambiguous	AIGHVIEEGGVKMK	[K].AIGHVIEEGGVKMK.[L]	1xAcetyl [K12]	1xAcetyl [K12]	Q9Z1S5 1xAcetyl [K118]	Q9Z1S5 1xAcetyl [K118]	6.08294e-07	0	2.08	1	2	1	Q9Z1S5	Neuronal-specific septin-3 OS=Mus musculus GN=Sept3 PE=1 SV=2	Q9Z1S5; Q5DTK0	Q9Z1S5 [107-120]	1	1509.81	14	High	High	High	2	0.1416	0	1	1	1	755.409	1.34	0.00101	37.076	0	2.782e-07	2.08	4.38
High	Unambiguous	AIGNALKSWNETFHAR	[K].AIGNALKSWNETFHAR.[L]	1xAcetyl [K7]	1xAcetyl [K7]	Q9DCX2 1xAcetyl [K32]	Q9DCX2 1xAcetyl [K32]	6.57435e-09	0	2.789	1	3	2	Q9DCX2	ATP synthase subunit d, mitochondrial OS=Mus musculus GN=Atp5h PE=1 SV=3	Q9DCX2; G3X9L6; B1ASE2	Q9DCX2 [26-41]	1	1856.94	16	High	High	High	2	0.7533	0	1	1	1	928.974	0.36	0.00034	61.0903	0	8.663e-09	2.6	5.35
High	Unambiguous	AIGSASEGAQSSLQEVYHK	[R].AIGSASEGAQSSLQEVYHK.[S]					3.955e-08	0	2.508	1	3	1	Q3TUI9	Proteasome subunit alpha type OS=Mus musculus GN=Psma5 PE=2 SV=1	Q9Z2U1; Q3TUX3; Q3TUI9	Q3TUI9 [169-187]	0	1961.96	19	High	High	High	3	0.5758	0	1	1	1	654.656	-1.52	-0.00099	38.3164	0	1.602e-08	2.508	4.55
High	Unambiguous	ALGVLAQLIWSR	[R].ALGVLAQLIWSR.[A]					1.03347e-06	0	1.997	1	2	1	Q9CZU6	Citrate synthase, mitochondrial OS=Mus musculus GN=Cs PE=1 SV=1	Q0QEL9; Q9CZU6	Q9CZU6 [429-440]	0	1326.79	12	High	High	High	2	0.6626	0	1	1	1	663.899	0.83	0.00055	71.1388	0	4.842e-07	1.997	4.09
High	Unambiguous	ALGYFAVVTGK	[K].ALGYFAVVTGK.[G]					9.32051e-05	0	1.292	2	5	1	Q8BK99; H7BX01	Putative uncharacterized protein OS=Mus musculus GN=Opa1 PE=2 SV=1;Dynamin-like 120 kDa protein, mitochondrial OS=Mus musculus GN=Opa1 PE=1 SV=1	Q8BK99; H7BX01; E0CXD1; Q80TX7; P58281	Q8BK99 [532-542]; H7BX01 [513-523]	0	1125.63	11	High	High	High	2	0.5146	0	1	1	1	563.319	-0.22	-0.00013	59.4115	0	5.348e-05	1.292	3.09
High	Unambiguous	ALHFVFK	[R].ALHFVFK.[V]					0.0388279	0.000662951	0.342	1	4	1	Q9CPV4	Glyoxalase domain-containing protein 4 OS=Mus musculus GN=Glod4 PE=1 SV=1	E9Q197; Q9CPV4; E9Q055; E9Q2R6	Q9CPV4 [6-12]	0	861.498	7	High	High	High	2	0.4164	0	1	1	1	431.253	0.58	0.00025	45.4567	0.0004518	0.02943	0.342	2.81
High	Unambiguous	AIHNKVNIVPVIAK	[K].AIHNKVNIVPVIAK.[A]	1xAcetyl [K5]	1xAcetyl [K5]	P42208 1xAcetyl [K174]	P42208 1xAcetyl [K174]	4.06375e-05	0	1.422	1	5	1	P42208	Septin-2 OS=Mus musculus GN=Sept2 PE=1 SV=2	P42208; D3Z3C0; D3YYB1; E9Q3V6; F6WYM0	P42208 [170-183]	1	1557.95	14	High	High	High	3	0.4394	0	1	1	1	519.987	-0.84	-0.00044	49.3815	0	2.255e-05	1.422	2.89
High	Unambiguous	AIHSWLTR	[R].AIHSWLTR.[A]					0.00664205	0.000100519	0.623	1	1	1	P99026	Proteasome subunit beta type-4 OS=Mus musculus GN=Psmb4 PE=1 SV=1	P99026	P99026 [132-139]	0	983.542	8	High	High	High	2	0.1698	0	1	1	1	492.275	0.8	0.00039	35.7395	6.844e-05	0.004644	0.623	1.59
High	Unambiguous	AIHYLHYIER	[R].AIHYLHYIER.[Y]					0.00136945	0	0.871	1	2	1	Q3U2U4	Putative uncharacterized protein OS=Mus musculus GN=Mrps5 PE=2 SV=1	Q3U2U4; Q99N87	Q3U2U4 [277-286]	0	1314.7	10	High	High	High	2	0.415	0	1	1	1	657.851	0.02	1e-05	36.3817	0	0.0008884	0.871	2
High	Unambiguous	ALKIPAMTIAK	[R].ALKIPAMTIAK.[N]	1xAcetyl [K3]	1xAcetyl [K3]	P63038 1xAcetyl [K473]	P63038 1xAcetyl [K473]	0.0016582	0	0.841	1	1	2	P63038	60 kDa heat shock protein, mitochondrial OS=Mus musculus GN=Hspd1 PE=1 SV=1	P63038	P63038 [471-481]	1	1198.72	11	High	High	High	2	0.5551	0	1	1	1	599.865	-0.43	-0.00026	59.8353	0	0.001085	0.841	2.54
High	Unambiguous	ALKIPAMTIAK	[R].ALKIPAMTIAK.[N]	1xAcetyl [K3]; 1xOxidation [M7]	1xAcetyl [K3]; 1xOxidation [M7]	P63038 1xAcetyl [K473]	P63038 1xAcetyl [K473]	0.00128483	0	0.881	1	1	1	P63038	60 kDa heat shock protein, mitochondrial OS=Mus musculus GN=Hspd1 PE=1 SV=1	P63038	P63038 [471-481]	1	1214.72	11	High	High	High	2	0.375	0	1	1	1	607.863	0.06	4e-05	44.6355	0	0.0008323	0.881	2.16
High	Unambiguous	AIKLRPIAVIK	[K].AIKLRPIAVIK.[G]	1xAcetyl [K3]	1xAcetyl [K3]	Q3TJ01 1xAcetyl [K496]	Q3TJ01 1xAcetyl [K496]	0.00121314	0	0.89	1	2	2	Q3TJ01	tRNA-splicing ligase RtcB homolog OS=Mus musculus GN=Rtcb PE=2 SV=1	Q99LF4; Q3TJ01	Q3TJ01 [494-504]	1	1263.85	11	High	High	High	2	0.5118	0	1	1	1	632.429	0.14	9e-05	50.956	0	0.0007848	0.89	3.4
High	Unambiguous	AIKLRPIAVIKG	[K].AIKLRPIAVIKG.[-]	1xAcetyl [K3]	1xAcetyl [K3]	Q3TJ01 1xAcetyl [K496]	Q3TJ01 1xAcetyl [K496]	0.051473	0.00120363	0.296	1	2	1	Q3TJ01	tRNA-splicing ligase RtcB homolog OS=Mus musculus GN=Rtcb PE=2 SV=1	Q99LF4; Q3TJ01	Q3TJ01 [494-505]	2	1320.87	12	High	High	High	2	0.644	0	1	1	1	660.94	-0.15	-0.0001	51.5314	0.0008219	0.0396	0.296	3.09
High	Unambiguous	ALKSEFLVR	[R].ALKSEFLVR.[E]	1xAcetyl [K3]	1xAcetyl [K3]	O35295 1xAcetyl [K132]; P42669 1xAcetyl [K143]	O35295 1xAcetyl [K132]; P42669 1xAcetyl [K143]	0.0178133	0.000100519	0.467	2	3	1	O35295; P42669	Transcriptional activator protein Pur-beta OS=Mus musculus GN=Purb PE=1 SV=3;Transcriptional activator protein Pur-alpha OS=Mus musculus GN=Pura PE=1 SV=1	O35295; P42669; Q8C6E9	O35295 [130-138]; P42669 [141-149]	1	1104.64	9	High	High	High	2	0.5722	0	1	1	1	552.824	-0.94	-0.00052	54.2333	6.844e-05	0.01303	0.467	1.87
High	Unambiguous	ALIAAQYSGAQVR	[K].ALIAAQYSGAQVR.[V]					2.14018e-06	0	1.883	1	1	1	Q9D8N0	Elongation factor 1-gamma OS=Mus musculus GN=Eef1g PE=1 SV=3	Q9D8N0	Q9D8N0 [18-30]	0	1347.74	13	High	High	High	2	0.6623	0	1	1	1	674.373	0.32	0.00022	40.2488	0	1.036e-06	1.883	3.85
High	Unambiguous	AILAELTGR	[R].AILAELTGR.[R]					0.0177017	0.000100519	0.468	1	1	1	P35486	Pyruvate dehydrogenase E1 component subunit alpha, somatic form, mitochondrial OS=Mus musculus GN=Pdha1 PE=1 SV=1	P35486	P35486 [133-141]	0	943.557	9	High	High	High	2	0.232	0	1	1	1	472.282	0.21	0.0001	51.6862	6.844e-05	0.01291	0.468	1.25
High	Unambiguous	ALLASLIVHR	[K].ALLASLIVHR.[R]					0.000356242	0	1.082	1	2	1	Q99PH4	Aldehyde dehydrogenase OS=Mus musculus GN=Aldh3a2 PE=3 SV=1	A0A140LJF9; Q99PH4	Q99PH4 [491-500]	0	1092.69	10	High	High	High	2	0.7517	0	1	1	1	546.848	-0.56	-0.0003	56.2321	0	0.0002184	1.082	2.94
High	Unambiguous	ALLATASQCQQPAGNK	[R].ALLATASQCQQPAGNK.[L]	1xCarbamidomethyl [C9]	1xCarbamidomethyl [C9]			0.000230783	0	1.15	1	6	1	P40124	Adenylyl cyclase-associated protein 1 OS=Mus musculus GN=Cap1 PE=1 SV=4	Q3UNQ0; Q3TC53; B1ARS0; P40124; Q3U0U5; Q3UVJ2	P40124 [84-99]	0	1657.83	16	High	High	High	2	0.6655	0	1	1	1	829.423	3.13	0.00259	27.4459	0	0.0001381	1.15	2.75
High	Unambiguous	ALLATETPEASAPGTSGKK	[K].ALLATETPEASAPGTSGKK.[Q]	1xAcetyl [K]	1xAcetyl [K18; K19]	Q3UL54 1xAcetyl [K]	Q3UL54 1xAcetyl [K423; K424]	1.22337e-05	0	1.61	1	8	2	Q3UL54	Putative uncharacterized protein OS=Mus musculus GN=Rsl1d1 PE=2 SV=1	Q3TAJ5; Q3TGI9; Q3TS64; Q3TLJ3; Q3TH37; Q3TN25; Q8BVY0; Q3UL54	Q3UL54 [406-424]	1	1870.98	19	High	High	High	2	0.0464	0	1	1	1	935.991	-0.71	-0.00067	39.1946	0	6.428e-06	1.61	3.45
High	Unambiguous	AILCNDGLVKR	[R].AILCNDGLVKR.[L]	1xAcetyl [K10]; 1xCarbamidomethyl [C4]	1xAcetyl [K10]; 1xCarbamidomethyl [C4]	E9QAC6 1xAcetyl [K151]	E9QAC6 1xAcetyl [K151]	0.000608997	0	0.998	1	5	1	E9QAC6	Galectin OS=Mus musculus GN=Pick1 PE=1 SV=1	Q80VC8; Q62083; E9QAC6; Q8C1W2; E9PUZ5	E9QAC6 [142-152]	1	1300.7	11	High	High	High	2	0.4966	0	1	1	1	650.855	-0.37	-0.00024	43.5369	0	0.0003818	0.998	2.92
High	Unambiguous	ALIDQEVKNGIPSNR	[K].ALIDQEVKNGIPSNR.[I]	1xAcetyl [K8]; 1xDeamidated [N9]	1xAcetyl [K8]; 1xDeamidated [N9]	P97823 1xAcetyl [K105]	P97823 1xAcetyl [K105]	3.18819e-05	0	1.46	1	6	1	P97823	Acyl-protein thioesterase 1 OS=Mus musculus GN=Lypla1 PE=1 SV=1	J3QP56; D3Z111; P97823; D3YUG4; Q4FK51; D3Z269	P97823 [98-112]	1	1696.89	15	High	High	High	2	0.1837	0	1	1	1	848.945	-2.18	-0.00185	45.5348	0	1.746e-05	1.46	3.43
High	Unambiguous	ALLFGHTASITCLSK	[R].ALLFGHTASITCLSK.[A]	1xCarbamidomethyl [C12]	1xCarbamidomethyl [C12]			4.15122e-09	0	2.861	1	3	2	Q920I9	WD repeat-containing protein 7 OS=Mus musculus GN=Wdr7 PE=1 SV=3	Q05CF1; Q8C711; Q920I9	Q920I9 [58-72]	0	1618.86	15	High	High	High	2	0.5959	0	1	1	1	809.934	-0.31	-0.00025	55.0735	0	1.52e-09	2.861	6.36
High	Unambiguous	ALLFIPR	[R].ALLFIPR.[R]					0.0349585	0.000662951	0.359	1	2	1	P11499	Heat shock protein HSP 90-beta OS=Mus musculus GN=Hsp90ab1 PE=1 SV=3	E9Q3D6; P11499	P11499 [331-337]	0	829.529	7	High	High	High	2	0.1878	0	1	1	1	415.268	-0.84	-0.00035	60.4783	0.0004518	0.02645	0.359	2.13
High	Unambiguous	ALLFVPR	[R].ALLFVPR.[R]					0.0407887	0.000754183	0.334	1	8	1	Q80Y52	Heat shock protein 90, alpha (Cytosolic), class A member 1 OS=Mus musculus GN=Hsp90aa1 PE=1 SV=2	Q3TKB9; Q80Y52; Q3TJU7; Q3TKA2; Q3UIF3; A0PJ91; Q3TKG0; Q8C5U3	Q80Y52 [340-346]	0	815.514	7	High	High	High	2	0.1961	0	1	1	1	408.26	-1.05	-0.00043	55.2494	0.0005142	0.03106	0.334	2.04
High	Unambiguous	ALIFVSHGAGEHCGR	[K].ALIFVSHGAGEHCGR.[Y]	1xCarbamidomethyl [C13]	1xCarbamidomethyl [C13]			4.93236e-09	0	2.834	1	5	1	Q3UFX6	Putative uncharacterized protein OS=Mus musculus GN=Mgll PE=2 SV=1	D3YYS6; Q3UFX6; O35678; Q3UFN1; E9Q3B9	Q3UFX6 [43-57]	0	1610.79	15	High	High	High	2	0.7448	0	1	1	1	805.9	4.34	0.00349	29.9977	0	1.811e-09	2.834	3.84
High	Unambiguous	AILIFNNHGKPR	[K].AILIFNNHGKPR.[L]					5.08147e-05	0	1.387	1	1	2	Q9DCR2	AP-3 complex subunit sigma-1 OS=Mus musculus GN=Ap3s1 PE=1 SV=2	Q9DCR2	Q9DCR2 [4-15]	0	1379.79	12	High	High	High	2	0.5596	0	1	1	1	690.399	0.56	0.00039	32.843	0	2.84e-05	1.387	3.27
High	Unambiguous	AIIIFVPVPQLK	[K].AIIIFVPVPQLK.[S]					1.49117e-05	0	1.579	1	2	1	Q4FZE6	Putative uncharacterized protein OS=Mus musculus GN=Rps7 PE=2 SV=1	F6SVV1; Q4FZE6	Q4FZE6 [59-70]	0	1337.86	12	High	High	High	2	0.6222	0	1	1	1	669.432	1.52	0.00102	69.6862	0	7.892e-06	1.579	3.15
High	Unambiguous	ALLLSTYIK	[R].ALLLSTYIK.[F]					0.00338517	0.000100519	0.729	2	5	1	Q69ZW4; P17426	MKIAA0899 protein (Fragment) OS=Mus musculus GN=Ap2a2 PE=2 SV=1;AP-2 complex subunit alpha-1 OS=Mus musculus GN=Ap2a1 PE=1 SV=1	Q6PEE6; Q3U7X9; P17427; Q69ZW4; P17426	Q69ZW4 [567-575]; P17426 [539-547]	0	1021.63	9	High	High	High	2	0.6732	0	1	1	1	511.318	-0.81	-0.00042	62.3694	6.844e-05	0.002297	0.729	2.57
High	Unambiguous	ALILVGGYGTR	[K].ALILVGGYGTR.[L]					0.000624745	0	0.994	1	1	1	Q8BTZ7	Mannose-1-phosphate guanyltransferase beta OS=Mus musculus GN=Gmppb PE=1 SV=1	Q8BTZ7	Q8BTZ7 [3-13]	0	1119.65	11	High	High	High	2	0.4375	0	1	1	1	560.329	-0.7	-0.00039	52.8939	0	0.0003909	0.994	3.04
High	Unambiguous	ALLNNSHYYHMAHGK	[K].ALLNNSHYYHMAHGK.[D]					8.89926e-08	0	2.381	1	2	3	O08749	Dihydrolipoyl dehydrogenase, mitochondrial OS=Mus musculus GN=Dld PE=1 SV=2	O08749; Q3TIE8	O08749 [90-104]	0	1755.84	15	High	High	High	3	0.7542	0	1	1	1	585.951	0.82	0.00048	25.5052	0	4.978e-08	2.338	4.76
High	Unambiguous	ALLNNSHYYHMAHGK	[K].ALLNNSHYYHMAHGK.[D]	1xOxidation [M11]	1xOxidation [M11]			0.00031757	0	1.1	1	2	1	O08749	Dihydrolipoyl dehydrogenase, mitochondrial OS=Mus musculus GN=Dld PE=1 SV=2	O08749; Q3TIE8	O08749 [90-104]	0	1771.83	15	High	High	High	3	0.5357	0	1	1	1	591.283	-0.18	-0.0001	18.6531	0	0.0001934	1.1	2.52
High	Unambiguous	ALLNNSHYYHMAHGKDFASR	[K].ALLNNSHYYHMAHGKDFASR.[G]	1xAcetyl [K15]	1xAcetyl [K15]	O08749 1xAcetyl [K104]	O08749 1xAcetyl [K104]	3.39117e-13	0	4.335	1	2	4	O08749	Dihydrolipoyl dehydrogenase, mitochondrial OS=Mus musculus GN=Dld PE=1 SV=2	O08749; Q3TIE8	O08749 [90-109]	1	2374.11	20	High	High	High	3	0.7688	0	1	1	1	792.042	-0.72	-0.00057	39.0803	0	8.053e-14	4.335	7.31
High	Unambiguous	ALLNNSHYYHMAHGKDFASR	[K].ALLNNSHYYHMAHGKDFASR.[G]	1xAcetyl [K15]; 1xDeamidated [N]	1xAcetyl [K15]; 1xDeamidated [N4; N5]	O08749 1xAcetyl [K104]	O08749 1xAcetyl [K104]	1.79645e-07	0	2.271	1	2	4	O08749	Dihydrolipoyl dehydrogenase, mitochondrial OS=Mus musculus GN=Dld PE=1 SV=2	O08749; Q3TIE8	O08749 [90-109]	1	2375.1	20	High	High	High	3	0.0475	0	1	1	1	792.37	-1.34	-0.00106	43.534	0	7.816e-08	2.27	5.05
High	Unambiguous	ALLNNSHYYHMAHGKDFASR	[K].ALLNNSHYYHMAHGKDFASR.[G]	1xAcetyl [K15]; 1xOxidation [M11]	1xAcetyl [K15]; 1xOxidation [M11]	O08749 1xAcetyl [K104]	O08749 1xAcetyl [K104]	1.35137e-06	0	1.955	1	2	2	O08749	Dihydrolipoyl dehydrogenase, mitochondrial OS=Mus musculus GN=Dld PE=1 SV=2	O08749; Q3TIE8	O08749 [90-109]	1	2390.11	20	High	High	High	5	0.5012	0	1	1	1	478.828	0.57	0.00027	32.8538	0	6.421e-07	1.955	4.05
High	Unambiguous	ALLSTMHTVLWAGETK	[R].ALLSTMHTVLWAGETK.[W]					5.41947e-12	0	3.901	1	1	2	Q80TZ3	Putative tyrosine-protein phosphatase auxilin OS=Mus musculus GN=Dnajc6 PE=1 SV=2	Q80TZ3	Q80TZ3 [860-875]	0	1757.93	16	High	High	High	2	0.727	0	1	1	1	879.467	0.31	0.00027	62.3308	0	1.463e-12	3.901	7.07
High	Unambiguous	ALLTFYHVTK	[R].ALLTFYHVTK.[T]					0.000696343	0	0.977	1	2	1	Q8K2V6	Importin-11 OS=Mus musculus GN=Ipo11 PE=1 SV=1	Q8BXQ4; Q8K2V6	Q8K2V6 [147-156]	0	1192.67	10	High	High	High	2	0.6014	0	1	1	1	596.84	0.62	0.00037	49.8826	0	0.000438	0.977	2.76
High	Unambiguous	AIITKSFAR	[R].AIITKSFAR.[I]	1xAcetyl [K5]	1xAcetyl [K5]	Q99KI0 1xAcetyl [K689]	Q99KI0 1xAcetyl [K689]	0.00990374	0.000100519	0.56	1	1	1	Q99KI0	Aconitate hydratase, mitochondrial OS=Mus musculus GN=Aco2 PE=1 SV=1	Q99KI0	Q99KI0 [685-693]	1	1048.61	9	High	High	High	2	0.3679	0	1	1	1	524.811	-0.62	-0.00033	44.6563	6.844e-05	0.007032	0.56	2.8
High	Unambiguous	AILVDLEPGTMDSVR	[R].AILVDLEPGTMDSVR.[S]					3.74407e-07	0	2.156	4	5	1	Q7TMM9; Q9ERD7; P99024; B2RSN3	Tubulin beta-2A chain OS=Mus musculus GN=Tubb2a PE=1 SV=1;Tubulin beta-3 chain OS=Mus musculus GN=Tubb3 PE=1 SV=1;Tubulin beta-5 chain OS=Mus musculus GN=Tubb5 PE=1 SV=1;Tubulin beta chain OS=Mus musculus GN=Tubb2b PE=1 SV=1	Q7TMM9; Q9ERD7; P99024; A0A1D5RM76; B2RSN3	Q7TMM9 [63-77]; Q9ERD7 [63-77]; P99024 [63-77]; B2RSN3 [63-77]	0	1615.84	15	High	High	High	2	0.6675	0	1	1	1	808.422	0.3	0.00024	63.0952	0	1.68e-07	2.156	4.12
High	Unambiguous	AILVDLEPGTMDSVR	[R].AILVDLEPGTMDSVR.[S]	1xOxidation [M11]	1xOxidation [M11]			0.000257241	0	1.133	4	5	1	Q7TMM9; Q9ERD7; P99024; B2RSN3	Tubulin beta-2A chain OS=Mus musculus GN=Tubb2a PE=1 SV=1;Tubulin beta-3 chain OS=Mus musculus GN=Tubb3 PE=1 SV=1;Tubulin beta-5 chain OS=Mus musculus GN=Tubb5 PE=1 SV=1;Tubulin beta chain OS=Mus musculus GN=Tubb2b PE=1 SV=1	Q7TMM9; Q9ERD7; P99024; A0A1D5RM76; B2RSN3	Q7TMM9 [63-77]; Q9ERD7 [63-77]; P99024 [63-77]; B2RSN3 [63-77]	0	1631.83	15	High	High	High	2	0.5871	0	1	1	1	816.417	-2.96	-0.00242	56.682	0	0.000155	1.133	3.56
High	Unambiguous	AILVVFANK	[K].AILVVFANK.[Q]					0.00185986	0	0.823	1	3	1	P61211	ADP-ribosylation factor-like protein 1 OS=Mus musculus GN=Arl1 PE=1 SV=1	P61211; Q3TIR2; F8WIB1	P61211 [119-127]	0	974.603	9	High	High	High	2	0.5497	0	1	1	1	487.805	0.04	2e-05	56.8447	0	0.00123	0.823	3.02
High	Unambiguous	ALMGLYNGQVLCKK	[K].ALMGLYNGQVLCKK.[N]	1xAcetyl [K]; 1xCarbamidomethyl [C12]; 1xDeamidated [N7]	1xAcetyl [K13; K14]; 1xCarbamidomethyl [C12]; 1xDeamidated [N7]	Q8BMS1 1xAcetyl [K]	Q8BMS1 1xAcetyl [K350; K351]	5.087e-07	0	2.108	1	2	2	Q8BMS1	Trifunctional enzyme subunit alpha, mitochondrial OS=Mus musculus GN=Hadha PE=1 SV=1	Q8BMS1; Q3TB39	Q8BMS1 [338-351]	1	1637.84	14	High	High	High	2	0.0273	0	1	1	1	819.423	-0.26	-0.00021	61.514	0	2.308e-07	2.108	4.39
High	Unambiguous	ALMGLYNGQVLCKK	[K].ALMGLYNGQVLCKK.[N]	1xAcetyl [K13]; 1xCarbamidomethyl [C12]; 1xOxidation [M3]	1xAcetyl [K13]; 1xCarbamidomethyl [C12]; 1xOxidation [M3]	Q8BMS1 1xAcetyl [K350]	Q8BMS1 1xAcetyl [K350]	7.62665e-06	0	1.684	1	2	1	Q8BMS1	Trifunctional enzyme subunit alpha, mitochondrial OS=Mus musculus GN=Hadha PE=1 SV=1	Q8BMS1; Q3TB39	Q8BMS1 [338-351]	1	1652.85	14	High	High	High	2	0.0685	0	1	1	1	826.928	-0.77	-0.00064	52.4673	0	3.907e-06	1.684	3.21
High	Unambiguous	ALNGFTPLHIACKK	[RK].ALNGFTPLHIACKK.[N]	1xAcetyl [K]; 1xCarbamidomethyl [C12]	1xAcetyl [K13; K14]; 1xCarbamidomethyl [C12]	W6PPR4 1xAcetyl [K]; S4R2F3 1xAcetyl [K]	W6PPR4 1xAcetyl [K409; K410]; S4R2F3 1xAcetyl [K407; K408]	6.56739e-07	0	2.068	2	26	2	W6PPR4; S4R2F3	480-kDa ankyrinG OS=Mus musculus GN=Ank3 PE=4 SV=1;Ankyrin-2 OS=Mus musculus GN=Ank2 PE=1 SV=3	Q8C8R3; W6PPA1; G5E8K5; G5E8J2; S4R1J9; G3UY11; W6PPR4; S4R2F3; S4R2S8; G5E8K3; A0A1W2P812; D6RJ51; S4R2R5; E9QNT8; B7ZW98; D3YTV8; S4R1S2; Q0VGY9; G5E8K2; S4R2K9; Q02357; D3Z5M4; S4R2D6; G8JL84; S4R2T7; A0A0R4J1N7	W6PPR4 [397-410]; S4R2F3 [395-408]	1	1611.87	14	High	High	High	2	0.0308	0	1	1	1	806.44	3.21	0.00259	52.869	0	3.012e-07	2.068	4.54
High	Unambiguous	ALNGFTPLHIACKK	[RK].ALNGFTPLHIACKK.[N]	1xAcetyl [K]; 1xCarbamidomethyl [C12]; 1xDeamidated [N3]	1xAcetyl [K13; K14]; 1xCarbamidomethyl [C12]; 1xDeamidated [N3]	W6PPR4 1xAcetyl [K]; S4R2F3 1xAcetyl [K]	W6PPR4 1xAcetyl [K409; K410]; S4R2F3 1xAcetyl [K407; K408]	9.09559e-07	0	2.017	2	26	2	W6PPR4; S4R2F3	480-kDa ankyrinG OS=Mus musculus GN=Ank3 PE=4 SV=1;Ankyrin-2 OS=Mus musculus GN=Ank2 PE=1 SV=3	Q8C8R3; W6PPA1; G5E8K5; G5E8J2; S4R1J9; G3UY11; W6PPR4; S4R2F3; S4R2S8; G5E8K3; A0A1W2P812; D6RJ51; S4R2R5; E9QNT8; B7ZW98; D3YTV8; S4R1S2; Q0VGY9; G5E8K2; S4R2K9; Q02357; D3Z5M4; S4R2D6; G8JL84; S4R2T7; A0A0R4J1N7	W6PPR4 [397-410]; S4R2F3 [395-408]	1	1612.85	14	High	High	High	2	0.0228	0	1	1	1	806.932	3.04	0.00245	56.0705	0	4.238e-07	2.017	3.94
High	Unambiguous	ALNLAYSSIYGSYR	[K].ALNLAYSSIYGSYR.[N]					7.65512e-07	0	2.044	1	3	1	Q7TMB8	Cytoplasmic FMR1-interacting protein 1 OS=Mus musculus GN=Cyfip1 PE=1 SV=1	A0A0R4J119; Q7TMB8; A0A0U1RQ05	Q7TMB8 [893-906]	0	1577.8	14	High	High	High	2	0.6319	0	1	1	1	789.402	0.32	0.00025	60.6824	0	3.539e-07	2.044	3.64
High	Unambiguous	AINIEMYQR	[K].AINIEMYQR.[L]					0.00450757	0.000100519	0.684	1	5	1	Q8R4C2	RUN and FYVE domain-containing protein 2 OS=Mus musculus GN=Rufy2 PE=1 SV=2	Q05D93; Q8C424; D3Z4D2; Q8BR30; Q8R4C2	Q8R4C2 [359-367]	0	1137.57	9	High	High	High	2	0.589	0	1	1	1	569.29	0.49	0.00028	45.0001	6.844e-05	0.003095	0.684	2.36
High	Unambiguous	AINTICSLEKK	[R].AINTICSLEKK.[S]	1xAcetyl [K]; 1xCarbamidomethyl [C6]	1xAcetyl [K10; K11]; 1xCarbamidomethyl [C6]	Q9WVM3 1xAcetyl [K]	Q9WVM3 1xAcetyl [K229; K230]	0.000146665	0	1.221	1	2	2	Q9WVM3	Anaphase-promoting complex subunit 7 OS=Mus musculus GN=Anapc7 PE=1 SV=3	D3YU58; Q9WVM3	Q9WVM3 [220-230]	1	1318.7	11	High	High	High	2	0.0219	0	1	1	1	659.854	-1.72	-0.00113	42.7362	0	8.646e-05	1.221	3.19
High	Unambiguous	ALNVFHYLTYEGSVNLDSITDPVLR	[R].ALNVFHYLTYEGSVNLDSITDPVLR.[E]					3.36246e-09	0	2.894	1	1	1	Q9EPN1	Neurobeachin OS=Mus musculus GN=Nbea PE=1 SV=1	Q9EPN1	Q9EPN1 [2504-2528]	0	2836.45	25	High	High	High	3	0.7156	0	1	1	1	946.157	1.41	0.00133	70.9129	0	1.217e-09	2.894	5.59
High	Unambiguous	ALPAPIERTISKPKGR	[K].ALPAPIERTISKPKGR.[A]					0.00220916	0	0.796	1	3	2	P03987	Ig gamma-3 chain C region OS=Mus musculus PE=1 SV=2	P03987; Q6KAM2; A0A075B5P5	P03987 [209-224]	2	1734.04	16	High	High	High	4	0.4862	0	1	1	1	434.265	-0.86	-0.00037	29.7037	0	0.001465	0.796	2.53
High	Unambiguous	ALPDTQITSYAATLHR	[K].ALPDTQITSYAATLHR.[K]					6.09915e-06	0	1.719	1	3	1	Q8C729	Protein FAM126B OS=Mus musculus GN=Fam126b PE=1 SV=1	A0A087WSI2; E0CZ67; Q8C729	Q8C729 [18-33]	0	1757.92	16	High	High	High	3	0.5611	0	1	1	1	586.644	-0.1	-6e-05	53.2738	0	3.101e-06	1.719	2.62
High	Unambiguous	ALPGHLKPFETLLSQNQGGK	[K].ALPGHLKPFETLLSQNQGGK.[A]					4.79011e-08	0	2.478	1	3	1	P19157	Glutathione S-transferase P 1 OS=Mus musculus GN=Gstp1 PE=1 SV=2	P46425; K9JA74; P19157	P19157 [122-141]	0	2135.16	20	High	High	High	3	0.5262	0	1	1	1	712.392	-0.12	-8e-05	55.8875	0	1.957e-08	2.478	3.82
High	Unambiguous	ALPLLKK	[R].ALPLLKK.[M]	1xAcetyl [K6]	1xAcetyl [K6; K7]	Q9D328 1xAcetyl [K55]	Q9D328 1xAcetyl [K55]	0.238535	0.00924363	0.027	1	1	1	Q9D328	Transmembrane protein 35A OS=Mus musculus GN=Tmem35a PE=1 SV=1	Q9D328	Q9D328 [50-56]	1	824.56	7	High	High	High	2	0.0892	0	1	1	1	412.784	-0.5	-0.00021	45.6972	0.007599	0.1981	0.027	1.57
High	Unambiguous	AIPMYKIATK	[K].AIPMYKIATK.[K]	1xAcetyl [K6]	1xAcetyl [K6]	P50518 1xAcetyl [K156]	P50518 1xAcetyl [K156]	0.0046829	0.000100519	0.678	1	1	1	P50518	V-type proton ATPase subunit E 1 OS=Mus musculus GN=Atp6v1e1 PE=1 SV=2	P50518	P50518 [151-160]	1	1177.66	10	High	High	High	2	0.3595	0	1	1	1	589.336	-0.14	-8e-05	50.1878	6.844e-05	0.003228	0.678	2.42
High	Unambiguous	ALPQICLLSNPHSR	[R].ALPQICLLSNPHSR.[F]	1xCarbamidomethyl [C6]	1xCarbamidomethyl [C6]			1.31729e-06	0	1.959	1	2	1	E9QK62	Ephexin-1 OS=Mus musculus GN=Ngef PE=1 SV=1	Q8CHT1; E9QK62	E9QK62 [235-248]	0	1605.85	14	High	High	High	2	0.6283	0	1	1	1	803.431	1.25	0.001	54.0467	0	6.26e-07	1.959	3.04
High	Unambiguous	ALQASALK	[R].ALQASALK.[A]					0.0196969	0.000196267	0.451	2	6	1	A6ZI47; A6ZI44	Fructose-bisphosphate aldolase OS=Mus musculus GN=Aldoart2 PE=1 SV=1;Fructose-bisphosphate aldolase OS=Mus musculus GN=Aldoa PE=1 SV=1	Q9CPQ9; A6ZI47; A6ZI46; Q6NY00; A6ZI44; Q5FWB7	A6ZI47 [305-312]; A6ZI44 [359-366]	0	801.483	8	High	High	High	2	0.1333	0	1	1	1	401.245	0.3	0.00012	22.5303	0.0001337	0.0145	0.451	2.1
High	Unambiguous	ALQASALNAWR	[R].ALQASALNAWR.[G]					1.85276e-05	0	1.545	1	1	1	P05063	Fructose-bisphosphate aldolase C OS=Mus musculus GN=Aldoc PE=1 SV=4	P05063	P05063 [305-315]	0	1200.65	11	High	High	High	2	0.5797	0	1	1	1	600.829	2.15	0.00129	51.2126	0	9.93e-06	1.545	3.95
High	Unambiguous	ALQDEWDAVMLHSFTLR	[K].ALQDEWDAVMLHSFTLR.[Q]					0.0345285	0.000662951	0.361	1	1	1	Q99KP6	Pre-mRNA-processing factor 19 OS=Mus musculus GN=Prpf19 PE=1 SV=1	Q99KP6	Q99KP6 [77-93]	0	2032	17	High	High	High	3	0.1198	0	1	1	1	678.004	0.7	0.00047	70.0763	0.0004518	0.0261	0.361	1.92
High	Unambiguous	ALQFLKEQR	[K].ALQFLKEQR.[V]	1xAcetyl [K6]	1xAcetyl [K6]	Q62261 1xAcetyl [K124]; B2RX08 1xAcetyl [K124]	Q62261 1xAcetyl [K124]; B2RX08 1xAcetyl [K124]	0.00588701	0.000100519	0.642	2	14	1	Q62261; B2RX08	Spectrin beta chain, non-erythrocytic 1 OS=Mus musculus GN=Sptbn1 PE=1 SV=2;Spectrin beta chain OS=Mus musculus GN=Sptb PE=2 SV=1	Q8C509; Q62261; Q3TZN6; Q3UGY4; E9PX29; P15508; A0A0A0MQG2; Q91ZE6; Q5DTR4; Q9Z2V0; E9Q397; Q8VIE5; B2RX08; Q3UGX2	Q62261 [119-127]; B2RX08 [119-127]	1	1174.66	9	High	High	High	2	0.5768	0	1	1	1	587.835	4.42	0.0026	49.7532	6.844e-05	0.004088	0.642	2.93
High	Unambiguous	ALQGASQIIAEIR	[K].ALQGASQIIAEIR.[E]					2.65915e-06	0	1.849	1	3	1	E9PUD2	Dynamin-1-like protein OS=Mus musculus GN=Dnm1l PE=1 SV=1	E9PUD2; Q8K1M6; Q3U4P3	E9PUD2 [695-707]	0	1369.78	13	High	High	High	2	0.626	0	1	1	1	685.393	-0.35	-0.00024	62.3424	0	1.3e-06	1.849	3.93
High	Unambiguous	ALQHMTDFAIQFNK	[K].ALQHMTDFAIQFNK.[N]					7.25452e-08	0	2.413	1	4	2	Q5SWR1	AP complex subunit beta OS=Mus musculus GN=Ap2b1 PE=2 SV=1	Q5SWR1; H3BIY9; H3BKM0; Q9DBG3	Q5SWR1 [760-773]	0	1663.83	14	High	High	High	2	0.7514	0	1	1	1	832.414	-3.1	-0.00258	56.593	0	3.01e-08	2.413	5.47
High	Unambiguous	ALQHMTDFAIQFNK	[K].ALQHMTDFAIQFNK.[N]	1xOxidation [M5]	1xOxidation [M5]			2.35532e-06	0	1.868	1	4	1	Q5SWR1	AP complex subunit beta OS=Mus musculus GN=Ap2b1 PE=2 SV=1	Q5SWR1; H3BIY9; H3BKM0; Q9DBG3	Q5SWR1 [760-773]	0	1679.82	14	High	High	High	2	0.5867	0	1	1	1	840.414	-0.2	-0.00017	47.1453	0	1.149e-06	1.868	3.75
High	Unambiguous	ALQLLVNYHGCR	[R].ALQLLVNYHGCR.[R]	1xCarbamidomethyl [C11]	1xCarbamidomethyl [C11]			1.04286e-05	0	1.635	1	2	1	Q9D3D0	Alpha-tocopherol transfer protein-like OS=Mus musculus GN=Ttpal PE=1 SV=3	A2A5I7; Q9D3D0	Q9D3D0 [96-107]	0	1443.75	12	High	High	High	2	0.6477	0	1	1	1	722.381	1.08	0.00078	47.8399	0	5.45e-06	1.635	3.69
High	Unambiguous	ALQLLVNYHGCR	[R].ALQLLVNYHGCR.[R]	1xCarbamidomethyl [C11]; 1xDeamidated [Q3]	1xCarbamidomethyl [C11]; 1xDeamidated [Q3]			0.00276108	0.000100519	0.761	1	2	1	Q9D3D0	Alpha-tocopherol transfer protein-like OS=Mus musculus GN=Ttpal PE=1 SV=3	A2A5I7; Q9D3D0	Q9D3D0 [96-107]	0	1444.74	12	High	High	High	2	0.302	0	1	1	1	722.866	-7.72	-0.00557	47.9222	6.844e-05	0.001854	0.761	2.55
High	Unambiguous	ALRPTIFPVVPR	[K].ALRPTIFPVVPR.[L]					0.0276111	0.000387432	0.397	1	9	1	Q8R1X1	Acyl-CoA synthetase long-chain family member 6 OS=Mus musculus GN=Acsl6 PE=1 SV=2	Q5F2D0; Q80TQ7; A8IP90; E9Q7Y2; Q5F2C5; Q5ICG4; Q8BYJ0; Q5ICG5; Q8R1X1	Q8R1X1 [382-393]	0	1365.84	12	High	High	High	3	0.1413	0	1	1	1	455.95	-1.1	-0.0005	54.8199	0.0002642	0.02063	0.397	2.83
High	Unambiguous	ALSCLYGKIYQR	[K].ALSCLYGKIYQR.[Q]	1xAcetyl [K8]; 1xCarbamidomethyl [C4]	1xAcetyl [K8]; 1xCarbamidomethyl [C4]	Q71RI9 1xAcetyl [K117]	Q71RI9 1xAcetyl [K117]	6.17754e-06	0	1.717	1	2	1	Q71RI9	Kynurenine--oxoglutarate transaminase 3 OS=Mus musculus GN=Kyat3 PE=1 SV=1	Q71RI9; A0A0G2JGE1	Q71RI9 [110-121]	1	1513.78	12	High	High	High	2	0.6135	0	1	1	1	757.397	1.74	0.00131	57.9039	0	3.154e-06	1.717	4.01
High	Unambiguous	ALSDHHVYLEGTLLKPNMVTPGHACPIK	[K].ALSDHHVYLEGTLLKPNMVTPGHACPIK.[Y]	1xCarbamidomethyl [C25]	1xCarbamidomethyl [C25]			2.34649e-17	0	5.835	1	1	3	P05063	Fructose-bisphosphate aldolase C OS=Mus musculus GN=Aldoc PE=1 SV=4	P05063	P05063 [216-243]	0	3098.59	28	High	High	High	4	0.7293	0	1	1	1	775.403	-0.15	-0.00012	50.8463	0	3.614e-18	5.835	11.34
High	Unambiguous	ALSDHHVYLEGTLLKPNMVTPGHACPIK	[K].ALSDHHVYLEGTLLKPNMVTPGHACPIK.[Y]	1xAcetyl [K15]; 1xCarbamidomethyl [C25]	1xAcetyl [K15]; 1xCarbamidomethyl [C25]	P05063 1xAcetyl [K230]	P05063 1xAcetyl [K230]	1.53463e-11	0	3.738	1	1	3	P05063	Fructose-bisphosphate aldolase C OS=Mus musculus GN=Aldoc PE=1 SV=4	P05063	P05063 [216-243]	0	3140.6	28	High	High	High	4	0.4474	0	1	1	1	785.905	-0.89	-0.0007	57.6742	0	2.598e-11	3.47	8.65
High	Unambiguous	ALSDHHVYLEGTLLKPNMVTPGHACTQK	[KR].ALSDHHVYLEGTLLKPNMVTPGHACTQK.[F]	1xCarbamidomethyl [C25]	1xCarbamidomethyl [C25]			7.73684e-15	0	4.927	1	5	3	A6ZI44	Fructose-bisphosphate aldolase OS=Mus musculus GN=Aldoa PE=1 SV=1	Q9CPQ9; A6ZI46; Q6NY00; A6ZI44; Q5FWB7	A6ZI44 [270-297]	0	3117.56	28	High	High	High	4	0.7294	0	1	1	1	780.145	-1.01	-0.00079	47.0025	0	1.554e-15	4.927	9.61
High	Unambiguous	ALSDHHVYLEGTLLKPNMVTPGHACTQK	[KR].ALSDHHVYLEGTLLKPNMVTPGHACTQK.[F]	1xCarbamidomethyl [C25]; 1xDeamidated [N17]	1xCarbamidomethyl [C25]; 1xDeamidated [N17]			0.183323	0.00663234	0.077	1	5	1	A6ZI44	Fructose-bisphosphate aldolase OS=Mus musculus GN=Aldoa PE=1 SV=1	Q9CPQ9; A6ZI46; Q6NY00; A6ZI44; Q5FWB7	A6ZI44 [270-297]	0	3118.54	28	High	High	High	3	0.432	0	1	1	1	1040.19	0.25	0.00026	48.6174	0.00541	0.1504	0.077	1.69
High	Unambiguous	ALSDHHVYLEGTLLKPNMVTPGHACTQK	[KR].ALSDHHVYLEGTLLKPNMVTPGHACTQK.[F]	1xCarbamidomethyl [C25]; 1xOxidation [M18]	1xCarbamidomethyl [C25]; 1xOxidation [M18]			5.65524e-08	0	2.452	1	5	1	A6ZI44	Fructose-bisphosphate aldolase OS=Mus musculus GN=Aldoa PE=1 SV=1	Q9CPQ9; A6ZI46; Q6NY00; A6ZI44; Q5FWB7	A6ZI44 [270-297]	0	3133.56	28	High	High	High	3	0.6578	0	1	1	1	1045.19	-0.64	-0.00067	41.8218	0	2.325e-08	2.452	4.91
High	Unambiguous	ALSDHHVYLEGTLLKPNMVTPGHACTQK	[KR].ALSDHHVYLEGTLLKPNMVTPGHACTQK.[F]	1xAcetyl [K15]; 1xCarbamidomethyl [C25]	1xAcetyl [K15]; 1xCarbamidomethyl [C25]	A6ZI44 1xAcetyl [K284]	A6ZI44 1xAcetyl [K284]	2.8284e-14	0	4.724	1	5	3	A6ZI44	Fructose-bisphosphate aldolase OS=Mus musculus GN=Aldoa PE=1 SV=1	Q9CPQ9; A6ZI46; Q6NY00; A6ZI44; Q5FWB7	A6ZI44 [270-297]	0	3159.57	28	High	High	High	4	0.434	0	1	1	1	790.649	0.83	0.00066	54.1551	0	6.025e-15	4.724	9.47
High	Unambiguous	ALSDHHVYLEGTLLKPNMVTPGHACTQK	[KR].ALSDHHVYLEGTLLKPNMVTPGHACTQK.[F]	1xAcetyl [K15]; 1xCarbamidomethyl [C25]; 2xDeamidated [N17; Q27]	1xAcetyl [K15]; 1xCarbamidomethyl [C25]; 2xDeamidated [N17; Q27]	A6ZI44 1xAcetyl [K284]	A6ZI44 1xAcetyl [K284]	0.0050542	0.000100519	0.666	1	5	1	A6ZI44	Fructose-bisphosphate aldolase OS=Mus musculus GN=Aldoa PE=1 SV=1	Q9CPQ9; A6ZI46; Q6NY00; A6ZI44; Q5FWB7	A6ZI44 [270-297]	0	3161.54	28	High	High	High	3	0.0921	0	1	1	1	1054.52	2	0.0021	48.2936	6.844e-05	0.003482	0.666	3.15
High	Unambiguous	ALSDHHVYLEGTLLKPNMVTPGHACTQK	[KR].ALSDHHVYLEGTLLKPNMVTPGHACTQK.[F]	1xAcetyl [K15]; 1xCarbamidomethyl [C25]; 1xOxidation [M18]	1xAcetyl [K15]; 1xCarbamidomethyl [C25]; 1xOxidation [M18]	A6ZI44 1xAcetyl [K284]	A6ZI44 1xAcetyl [K284]	2.23917e-13	0	4.4	1	5	3	A6ZI44	Fructose-bisphosphate aldolase OS=Mus musculus GN=Aldoa PE=1 SV=1	Q9CPQ9; A6ZI46; Q6NY00; A6ZI44; Q5FWB7	A6ZI44 [270-297]	0	3175.57	28	High	High	High	4	0.3917	0	1	1	1	794.649	2.23	0.00177	48.5448	0	2.729e-12	3.808	7.94
High	Unambiguous	AISKAQKK	[K].AISKAQKK.[D]	2xAcetyl [K4; K7]	2xAcetyl [K4; K7]	Q64475 2xAcetyl [K21; K24]	Q64475 2xAcetyl [K21; K24]	0.0455541	0.000929167	0.316	1	1	1	Q64475	Histone H2B type 1-B OS=Mus musculus GN=Hist1h2bb PE=1 SV=3	Q64475	Q64475 [18-25]	2	957.573	8	High	High	High	2	0.1739	0	1	1	1	479.29	-0.58	-0.00028	16.5662	0.0006345	0.03492	0.316	2.07
High	Unambiguous	ALSLLLHAADISHPTK	[K].ALSLLLHAADISHPTK.[Q]					1.52731e-08	0	2.657	1	3	3	Q01065	Calcium/calmodulin-dependent 3',5'-cyclic nucleotide phosphodiesterase 1B OS=Mus musculus GN=Pde1b PE=1 SV=2	Q6PDS5; Q9DBS6; Q01065	Q01065 [360-375]	0	1686.95	16	High	High	High	2	0.726	0	1	1	1	843.98	-0.36	-0.0003	53.5679	0	5.913e-09	2.657	5
High	Unambiguous	ALSQAGEATAGHPEEATVIQAESQAK	[R].ALSQAGEATAGHPEEATVIQAESQAK.[E]					4.62234e-07	0	2.123	1	2	1	H3BIV5	A-kinase anchor protein 5 OS=Mus musculus GN=Akap5 PE=1 SV=1	H3BIV5; D3YVF0	H3BIV5 [326-351]	0	2594.27	26	High	High	High	3	0.7275	0	1	1	1	865.428	-0.35	-0.0003	38.8161	0	2.088e-07	2.123	4.88
High	Unambiguous	ALSSEGKPYVTKEELYQNLTR	[R].ALSSEGKPYVTKEELYQNLTR.[E]	1xAcetyl [K7]	1xAcetyl [K7]	A3KGU9 1xAcetyl [K2447]	A3KGU9 1xAcetyl [K2447]	4.08764e-10	0	3.224	1	10	1	A3KGU9	Spectrin alpha chain, non-erythrocytic 1 OS=Mus musculus GN=Sptan1 PE=1 SV=2	B9EKJ1; E9Q447; B2RXX6; Q6PA04; A3KGU9; P16546; B7ZWK3; A3KGU7; A3KGU5; Q58ES7	A3KGU9 [2441-2461]	1	2468.27	21	High	High	High	3	0.4245	0	1	1	1	823.428	1.04	0.00086	56.6718	0	1.344e-10	3.224	6.69
High	Unambiguous	ALTAPGGKK	[K].ALTAPGGKK.[R]	1xAcetyl [K8]	1xAcetyl [K8]	Q9CSH3 1xAcetyl [K952]	Q9CSH3 1xAcetyl [K952]	0.0347428	0.000662951	0.36	1	1	1	Q9CSH3	Exosome complex exonuclease RRP44 OS=Mus musculus GN=Dis3 PE=1 SV=4	Q9CSH3	Q9CSH3 [945-953]	1	884.52	9	High	High	High	2	0.0542	0	1	1	1	442.764	0.4	0.00018	19.4349	0.0004518	0.02619	0.36	2.03
High	Unambiguous	ALTGGIAHLFKQNK	[K].ALTGGIAHLFKQNK.[V]	1xAcetyl [K11]	1xAcetyl [K11]	O08749 1xAcetyl [K143]	O08749 1xAcetyl [K143]	1.73537e-08	0	2.637	1	2	3	O08749	Dihydrolipoyl dehydrogenase, mitochondrial OS=Mus musculus GN=Dld PE=1 SV=2	O08749; Q3TIE8	O08749 [133-146]	1	1539.86	14	High	High	High	2	0.2376	0	1	1	1	770.436	0.41	0.00031	55.6667	0	6.783e-09	2.637	5.85
High	Unambiguous	ALTGGIAHLFKQNK	[K].ALTGGIAHLFKQNK.[V]	1xAcetyl [K11]; 1xDeamidated [N/Q]	1xAcetyl [K11]; 1xDeamidated [Q12; N13]	O08749 1xAcetyl [K143]	O08749 1xAcetyl [K143]	1.33208e-09	0	3.039	1	2	3	O08749	Dihydrolipoyl dehydrogenase, mitochondrial OS=Mus musculus GN=Dld PE=1 SV=2	O08749; Q3TIE8	O08749 [133-146]	1	1540.85	14	High	High	High	2	0.085	0	1	1	1	770.928	-0.19	-0.00015	58.1344	0	4.62e-10	3.039	6.35
High	Unambiguous	AITKAQK	[K].AITKAQK.[K]	1xAcetyl [K4]	1xAcetyl [K4]	Q9D2U9 1xAcetyl [K21]	Q9D2U9 1xAcetyl [K21]	0.124994	0.00409656	0.146	1	2	2	Q9D2U9	Histone H2B type 3-A OS=Mus musculus GN=Hist3h2ba PE=1 SV=3	Q64478; Q9D2U9	Q9D2U9 [18-24]	1	801.483	7	High	High	High	2	0	0	1	1	1	401.245	-0.15	-6e-05	13.2332	0.003394	0.1007	0.146	1.91
High	Unambiguous	ALTKAQKK	[K].ALTKAQKK.[D]	2xAcetyl [K4; K7]	2xAcetyl [K4; K7]	Q9D2U9 2xAcetyl [K21; K24]	Q9D2U9 2xAcetyl [K21; K24]	0.0591838	0.00146203	0.273	1	2	2	Q9D2U9	Histone H2B type 3-A OS=Mus musculus GN=Hist3h2ba PE=1 SV=3	Q64478; Q9D2U9	Q9D2U9 [18-25]	2	971.588	8	High	High	High	2	0	0	1	1	1	486.298	0.73	0.00035	16.9387	0.001436	0.04587	0.273	2.44
High	Unambiguous	AITSGGITYQDQPWHAECFVCVTCSK	[K].AITSGGITYQDQPWHAECFVCVTCSK.[K]	3xCarbamidomethyl [C18; C21; C24]	3xCarbamidomethyl [C18; C21; C24]			0.0502335	0.00102083	0.3	1	5	1	A2AEX6	Four and a half LIM domains protein 1 OS=Mus musculus GN=Fhl1 PE=1 SV=1	A2AEX6; A2AEY1; P97447; A2AEX8; A2AEY2	A2AEX6 [197-222]	0	3015.34	26	High	High	High	3	0.3462	0	1	1	1	1005.78	-2.1	-0.00212	61.6279	0.0007603	0.03862	0.3	1.56
High	Unambiguous	AITTKVSVK	[K].AITTKVSVK.[A]	1xAcetyl [K5]	1xAcetyl [K5]	P43275 1xAcetyl [K121]	P43275 1xAcetyl [K121]	0.013331	0.000100519	0.513	1	1	1	P43275	Histone H1.1 OS=Mus musculus GN=Hist1h1a PE=1 SV=2	P43275	P43275 [117-125]	1	988.604	9	High	High	High	2	0.3317	0	1	1	1	494.805	-0.51	-0.00025	30.8887	6.844e-05	0.009619	0.513	2.05
High	Unambiguous	AITVASQTNCPLYVTK	[R].AITVASQTNCPLYVTK.[V]	1xCarbamidomethyl [C10]	1xCarbamidomethyl [C10]			0.000162441	0	1.205	1	5	1	E9PWE8	Dihydropyrimidinase-related protein 3 OS=Mus musculus GN=Dpysl3 PE=1 SV=1	E9PWE8; D3Z567; Q62188; Q3TT92; D3YUS0	E9PWE8 [352-367]	0	1765.92	16	High	High	High	2	0.6271	0	1	1	1	883.461	-0.21	-0.00018	45.1684	0	9.586e-05	1.205	3.62
High	Unambiguous	AITVFSPDGHLFQVEYAQEAVKK	[R].AITVFSPDGHLFQVEYAQEAVKK.[G]					2.74102e-09	0	2.926	1	5	1	Q3TN31	Proteasome subunit alpha type OS=Mus musculus GN=Psma7 PE=2 SV=1	Q3TN31; Q9CWH6; Q9Z2U0; Q3UIT9; B7ZMS4	Q3TN31 [6-28]	1	2577.33	23	High	High	High	3	0.7106	0	1	1	1	859.784	0.65	0.00056	62.6668	0	9.841e-10	2.926	6.91
High	Unambiguous	ALVADSHPESER	[R].ALVADSHPESER.[I]					0.00725932	0.000100519	0.609	1	3	1	Q62261	Spectrin beta chain, non-erythrocytic 1 OS=Mus musculus GN=Sptbn1 PE=1 SV=2	Q3TTX2; Q62261; A0A0A0MQG2	Q62261 [1657-1668]	0	1310.63	12	High	High	High	2	0.5764	0	1	1	1	655.822	2.25	0.00147	17.033	6.844e-05	0.005097	0.609	2.88
High	Unambiguous	AIVAIENPADVSVISSR	[R].AIVAIENPADVSVISSR.[N]					0.213919	0.0080678	0.048	1	3	1	B2CY77	Laminin receptor (Fragment) OS=Mus musculus GN=Rpsa PE=2 SV=1	P14206; B2CY77; A0A1L1SUK3	B2CY77 [64-80]	0	1740.95	17	High	High	High	2	0.4118	0	1	1	1	870.979	1.1	0.00096	60.2322	0.006677	0.1773	0.048	2.04
High	Unambiguous	ALVAVKR	[R].ALVAVKR.[V]	1xAcetyl [K6]	1xAcetyl [K6]	Q9DCW4 1xAcetyl [K11]	Q9DCW4 1xAcetyl [K11]	0.227726	0.00894126	0.036	1	6	1	Q9DCW4	Electron transfer flavoprotein subunit beta OS=Mus musculus GN=Etfb PE=1 SV=3	A0A0N4SVE0; A0A0N4SWE9; A0A0U1RNK9; A0A0U1RNP5; A0A0U1RNR3; Q9DCW4	Q9DCW4 [6-12]	1	798.52	7	High	High	High	2	0.1818	0	1	1	1	399.763	-0.3	-0.00012	28.6354	0.007338	0.1886	0.036	1.54
High	Unambiguous	ALVITHFVHVAER	[R].ALVITHFVHVAER.[L]					8.05635e-07	0	2.036	1	1	1	Q9QUG9	RAS guanyl-releasing protein 2 OS=Mus musculus GN=Rasgrp2 PE=1 SV=2	Q9QUG9	Q9QUG9 [221-233]	0	1491.84	13	High	High	High	3	0.68	0	1	1	1	497.952	-1.12	-0.00056	48.2662	0	3.727e-07	2.036	4.75
High	Unambiguous	ALVPTPGKK	[K].ALVPTPGKK.[G]	1xAcetyl [K]	1xAcetyl [K8; K9]	P09405 1xAcetyl [K]	P09405 1xAcetyl [K124; K125]	0.0162089	0.000100519	0.482	1	7	4	P09405	Nucleolin OS=Mus musculus GN=Ncl PE=1 SV=2	Q8CD23; Q3TL52; P09405; Q3TGR3; Q3TT41; Q8CE30; Q9CT46	P09405 [117-125]	1	952.583	9	High	High	High	2	0.0956	0	1	1	1	476.795	-0.65	-0.00031	31.3912	6.844e-05	0.01179	0.482	2.51
High	Unambiguous	ALVTTHHLMVHGNER	[K].ALVTTHHLMVHGNER.[F]					4.92714e-07	0	2.113	1	8	1	E9QLK9	Clathrin coat assembly protein AP180 OS=Mus musculus GN=Snap91 PE=1 SV=2	E9QLK9; Q61548; A0A087WSI9; Q3UI39; E9QQ05; Q8BQA2; Q3TWS4; E9Q9A3	E9QLK9 [78-92]	0	1714.88	15	High	High	High	2	0.6825	0	1	1	1	857.944	0.09	8e-05	21.0506	0	2.233e-07	2.113	4.22
High	Unambiguous	AIVYLQCCFR	[K].AIVYLQCCFR.[R]	2xCarbamidomethyl [C7; C8]	2xCarbamidomethyl [C7; C8]			9.32051e-05	0	1.292	1	3	1	D3Z4J3	Unconventional myosin-Va OS=Mus musculus GN=Myo5a PE=1 SV=1	Q99104; D3YZ62; D3Z4J3	D3Z4J3 [888-897]	0	1329.64	10	High	High	High	2	0.565	0	1	1	1	665.326	-0.23	-0.00015	56.0066	0	5.363e-05	1.292	3.31
High	Unambiguous	ALWEVEVVQHDPCR	[K].ALWEVEVVQHDPCR.[G]	1xCarbamidomethyl [C13]	1xCarbamidomethyl [C13]			4.10947e-08	0	2.502	1	5	2	P11881	Inositol 1,4,5-trisphosphate receptor type 1 OS=Mus musculus GN=Itpr1 PE=1 SV=2	A0A0N4SWI0; Q8C7X9; Q3UVA1; Q8BQN0; P11881	P11881 [280-293]	0	1737.84	14	High	High	High	2	0.7522	0	1	1	1	869.423	0.49	0.00042	54.5588	0	1.662e-08	2.502	4.48
High	Unambiguous	AIWNVINWENVTER	[K].AIWNVINWENVTER.[Y]					5.11959e-07	0	2.107	1	3	2	Q3TJA2	Superoxide dismutase OS=Mus musculus GN=Sod2 PE=2 SV=1	Q3TJA2; Q4FJX9; Q3U8W4	Q3TJA2 [203-216]	0	1743.88	14	High	High	High	2	0.762	0	1	1	1	872.444	-0.23	-0.0002	68.8442	0	2.322e-07	2.107	4.16
High	Unambiguous	ALYFEYTDGTFSK	[K].ALYFEYTDGTFSK.[T]					2.83449e-06	0	1.839	1	5	1	E9PZD8	Ceruloplasmin OS=Mus musculus GN=Cp PE=1 SV=1	G3X8Q5; E9PZD8; G3X9T8; Q2F3J4; Q61147	E9PZD8 [70-82]	0	1541.72	13	High	High	High	2	0.6424	0	1	1	1	771.362	0.27	0.00021	61.0744	0	1.395e-06	1.839	3.16
High	Unambiguous	AIYHTLNLCNIDVTQK	[K].AIYHTLNLCNIDVTQK.[C]	1xCarbamidomethyl [C9]	1xCarbamidomethyl [C9]			2.07732e-10	0	3.33	1	5	2	Q9Z1G4	V-type proton ATPase 116 kDa subunit a isoform 1 OS=Mus musculus GN=Atp6v0a1 PE=1 SV=3	Q6NXX6; Q9Z1G4; K3W4T3; Q3TY98; Q3TXT5	Q9Z1G4 [309-324]	0	1902.97	16	High	High	High	2	0.6957	0	1	1	1	951.99	-0.57	-0.00055	53.2674	0	6.605e-11	3.33	4.93
High	Unambiguous	AIYIFAK	[R].AIYIFAK.[K]					0.14474	0.00499626	0.12	1	2	1	Q64471	Glutathione S-transferase theta-1 OS=Mus musculus GN=Gstt1 PE=1 SV=4	Q64471; Q9DCY6	Q64471 [16-22]	0	825.487	7	High	High	High	2	0.4528	0	1	1	1	413.247	0.17	7e-05	50.1968	0.004005	0.1171	0.12	1.59
High	Unambiguous	ALYLIATNGTPELQNPEK	[R].ALYLIATNGTPELQNPEK.[L]					3.04398e-08	0	2.549	2	8	1	O88643; Q8CIN4	Serine/threonine-protein kinase PAK 1 OS=Mus musculus GN=Pak1 PE=1 SV=1;Serine/threonine-protein kinase PAK 2 OS=Mus musculus GN=Pak2 PE=1 SV=1	Q8K0Z3; O88643; Q5DTJ2; Q8CIN4; G5E884; Q8BVX1; Q8BGF1; Q811J8	O88643 [472-489]; Q8CIN4 [451-468]	0	1972.04	18	High	High	High	2	0.6855	0	1	1	1	986.523	-0.41	-0.0004	60.477	0	1.22e-08	2.549	4.77
High	Unambiguous	ALYLIATNGTPELQNPEK	[R].ALYLIATNGTPELQNPEK.[L]	1xDeamidated [N8]	1xDeamidated [N8]			0.000474792	0	1.037	2	8	1	O88643; Q8CIN4	Serine/threonine-protein kinase PAK 1 OS=Mus musculus GN=Pak1 PE=1 SV=1;Serine/threonine-protein kinase PAK 2 OS=Mus musculus GN=Pak2 PE=1 SV=1	Q8K0Z3; O88643; Q5DTJ2; Q8CIN4; G5E884; Q8BVX1; Q8BGF1; Q811J8	O88643 [472-489]; Q8CIN4 [451-468]	0	1973.02	18	High	High	High	2	0.1635	0	1	1	1	987.016	1.24	0.00123	61.8829	0	0.000294	1.037	2.63
High	Unambiguous	ALYLIATNGTPELQNPER	[R].ALYLIATNGTPELQNPER.[L]					0.00116759	0	0.896	1	3	1	B1GX81	PAK3cb protein OS=Mus musculus GN=Pak3 PE=2 SV=1	B1GX81; B1GX80; Q61036	B1GX81 [506-523]	0	2000.04	18	High	High	High	2	0.5564	0	1	1	1	1000.53	0.36	0.00036	61.0731	0	0.0007549	0.896	2.75
High	Unambiguous	ALYNQYIHFK	[K-].ALYNQYIHFK.[E]					0.00098283	0	0.923	1	11	1	E9PVY8	Microtubule-actin cross-linking factor 1 OS=Mus musculus GN=Macf1 PE=1 SV=2	F6XCT0; B1ARU4; F6SHS0; E9QA63; E9QNP1; Q3UPG9; Q5DTZ2; F7ACR9; Q9QXZ0; A0A0A0MQA6; E9PVY8	E9PVY8 [351-360]	0	1296.67	10	High	High	High	2	0.5124	0	1	1	1	648.84	-0.19	-0.00012	50.9974	0	0.0006299	0.923	2.83
High	Unambiguous	AIYQATYR	[R].AIYQATYR.[D]					0.0216397	0.000196267	0.436	1	2	1	O55234	Proteasome subunit beta type-5 OS=Mus musculus GN=Psmb5 PE=1 SV=3	Q8BTY5; O55234	O55234 [218-225]	0	985.51	8	High	High	High	2	0.5171	0	1	1	1	493.258	-1.24	-0.00061	27.9495	0.0001337	0.016	0.436	2.05
High	Unambiguous	ALYYLQIHPQELR	[R].ALYYLQIHPQELR.[Q]					1.48879e-08	0	2.661	1	2	2	Q3U1J4	DNA damage-binding protein 1 OS=Mus musculus GN=Ddb1 PE=1 SV=2	Q91YC8; Q3U1J4	Q3U1J4 [515-527]	0	1643.89	13	High	High	High	2	0.6848	0	1	1	1	822.45	1.68	0.00138	57.8134	0	5.78e-09	2.661	4.6
High	Unambiguous	AMDTLGVEYGDKER	[R].AMDTLGVEYGDKER.[K]					8.31773e-07	0	2.031	1	3	1	P18872	Guanine nucleotide-binding protein G(o) subunit alpha OS=Mus musculus GN=Gnao1 PE=1 SV=3	D3Z2M7; P18872; F7BLT7	P18872 [87-100]	1	1583.74	14	High	High	High	2	0.63	0	1	1	1	792.371	-1.14	-0.00091	36.012	0	3.863e-07	2.031	4.46
High	Unambiguous	AMDTLGVEYGDKER	[R].AMDTLGVEYGDKER.[K]	1xAcetyl [K12]; 1xOxidation [M2]	1xAcetyl [K12]; 1xOxidation [M2]	P18872 1xAcetyl [K98]	P18872 1xAcetyl [K98]	2.11302e-06	0	1.885	1	3	1	P18872	Guanine nucleotide-binding protein G(o) subunit alpha OS=Mus musculus GN=Gnao1 PE=1 SV=3	D3Z2M7; P18872; F7BLT7	P18872 [87-100]	1	1641.74	14	High	High	High	2	0.7011	0	1	1	1	821.375	-0.4	-0.00033	39.5032	0	1.025e-06	1.885	4.35
High	Unambiguous	AMFVLLHR	[R].AMFVLLHR.[Q]					0.00296146	0.000100519	0.75	1	2	1	E9Q401	Ryanodine receptor 2 OS=Mus musculus GN=Ryr2 PE=1 SV=1	E9Q401; F6U7V1	E9Q401 [2082-2089]	0	986.56	8	High	High	High	2	0.6806	0	1	1	1	493.784	-0.05	-3e-05	51.1521	6.844e-05	0.002	0.75	2.88
High	Unambiguous	AMLSANIR	[R].AMLSANIR.[Q]					0.00763731	0.000100519	0.601	1	4	1	Q80U89	MKIAA0034 protein (Fragment) OS=Mus musculus GN=mKIAA0034 PE=4 SV=2	Q80U89; Q68FD5; Q5SXR6; Q3UPJ3	Q80U89 [679-686]	0	875.477	8	High	High	High	2	0.1882	0	1	1	1	438.242	-0.32	-0.00014	33.5893	6.844e-05	0.00537	0.601	1.86
High	Unambiguous	AMSRPILYSNWLSK	[K].AMSRPILYSNWLSK.[D]					1.05346e-06	0	1.994	1	2	2	Q9JHU4	Cytoplasmic dynein 1 heavy chain 1 OS=Mus musculus GN=Dync1h1 PE=1 SV=2	Q80U36; Q9JHU4	Q9JHU4 [2864-2877]	0	1665.88	14	High	High	High	3	0.646	0	1	1	1	555.964	-0.23	-0.00013	59.2277	0	6.413e-07	1.955	5.31
High	Unambiguous	AMVALIDVFHQYSGR	[K].AMVALIDVFHQYSGR.[E]					1.51355e-09	0	3.019	1	1	2	Q3UY00	Protein S100 OS=Mus musculus GN=S100b PE=1 SV=1	Q3UY00	Q3UY00 [7-21]	0	1706.87	15	High	High	High	3	0.644	0	1	1	1	569.627	-1.37	-0.00078	66.9512	0	5.29e-10	3.019	5.45
High	Unambiguous	AMVALIDVFHQYSGR	[K].AMVALIDVFHQYSGR.[E]	1xOxidation [M2]	1xOxidation [M2]			0.000597447	0	1.001	1	1	1	Q3UY00	Protein S100 OS=Mus musculus GN=S100b PE=1 SV=1	Q3UY00	Q3UY00 [7-21]	0	1722.86	15	High	High	High	3	0.4286	0	1	1	1	574.959	0.01	0	64.2592	0	0.0003749	1.001	3.01
High	Unambiguous	AMVKTMSAALK	[K].AMVKTMSAALK.[I]	1xAcetyl [K4]	1xAcetyl [K4]	P53395 1xAcetyl [K265]	P53395 1xAcetyl [K265]	0.00193238	0	0.817	1	2	1	P53395	Lipoamide acyltransferase component of branched-chain alpha-keto acid dehydrogenase complex, mitochondrial OS=Mus musculus GN=Dbt PE=1 SV=2	P53395; Q7TND9	P53395 [262-272]	1	1192.64	11	High	High	High	2	0.5731	0	1	1	1	596.826	1.02	0.00061	44.2575	0	0.001279	0.817	2.53
High	Unambiguous	AMVNLQIQK	[K].AMVNLQIQK.[D]					0.00093392	0	0.931	1	1	1	Q91WS0	CDGSH iron-sulfur domain-containing protein 1 OS=Mus musculus GN=Cisd1 PE=1 SV=1	Q91WS0	Q91WS0 [43-51]	0	1044.59	9	High	High	High	2	0.5035	0	1	1	1	522.797	-0.2	-0.0001	41.782	0	0.0005977	0.931	2.88
High	Unambiguous	AMYPDYFSKR	[K].AMYPDYFSKR.[E]	1xAcetyl [K9]	1xAcetyl [K9]	Q9CQJ8 1xAcetyl [K121]	Q9CQJ8 1xAcetyl [K121]	0.00303787	0.000100519	0.746	1	1	1	Q9CQJ8	NADH dehydrogenase [ubiquinone] 1 beta subcomplex subunit 9 OS=Mus musculus GN=Ndufb9 PE=1 SV=3	Q9CQJ8	Q9CQJ8 [113-122]	1	1319.61	10	High	High	High	2	0.7448	0	1	1	1	660.308	-0.23	-0.00015	54.1825	6.844e-05	0.002052	0.746	2.39
High	Unambiguous	AMYPDYFSKR	[K].AMYPDYFSKR.[E]	1xAcetyl [K9]; 1xOxidation [M2]	1xAcetyl [K9]; 1xOxidation [M2]	Q9CQJ8 1xAcetyl [K121]	Q9CQJ8 1xAcetyl [K121]	0.00459441	0.000100519	0.681	1	1	1	Q9CQJ8	NADH dehydrogenase [ubiquinone] 1 beta subcomplex subunit 9 OS=Mus musculus GN=Ndufb9 PE=1 SV=3	Q9CQJ8	Q9CQJ8 [113-122]	1	1335.6	10	High	High	High	2	0.6509	0	1	1	1	668.304	-1.61	-0.00108	48.3274	6.844e-05	0.003164	0.681	2.75
High	Unambiguous	ANAAAYLQHLCFENEGIKR	[K].ANAAAYLQHLCFENEGIKR.[R]	1xAcetyl [K18]; 1xCarbamidomethyl [C11]; 1xDeamidated [N14]	1xAcetyl [K18]; 1xCarbamidomethyl [C11]; 1xDeamidated [N14]	P98203 1xAcetyl [K395]	P98203 1xAcetyl [K395]	0.00102772	0	0.916	1	1	1	P98203	Armadillo repeat protein deleted in velo-cardio-facial syndrome homolog OS=Mus musculus GN=Arvcf PE=1 SV=2	P98203	P98203 [378-396]	1	2248.08	19	High	High	High	3	0.2259	0	1	1	1	750.035	3.4	0.00255	60.9443	0	0.0006579	0.916	3.01
High	Unambiguous	ANAGEESVMNLDKLR	[K].ANAGEESVMNLDKLR.[F]	1xAcetyl [K13]; 1xOxidation [M9]	1xAcetyl [K13]; 1xOxidation [M9]	Q8K2B3 1xAcetyl [K498]	Q8K2B3 1xAcetyl [K498]	1.17113e-07	0	2.338	1	1	1	Q8K2B3	Succinate dehydrogenase [ubiquinone] flavoprotein subunit, mitochondrial OS=Mus musculus GN=Sdha PE=1 SV=1	Q8K2B3	Q8K2B3 [486-500]	1	1704.82	15	High	High	High	2	0.7093	0	1	1	1	852.913	-1.92	-0.00164	47.5521	0	4.963e-08	2.338	3.75
High	Unambiguous	ANAVFEWHITK	[K].ANAVFEWHITK.[G]					0.00664205	0.000100519	0.623	1	3	1	P51660	Peroxisomal multifunctional enzyme type 2 OS=Mus musculus GN=Hsd17b4 PE=1 SV=3	P51660; Q3TT11; Q3UHW2	P51660 [645-655]	0	1315.68	11	High	High	High	2	0.388	0	1	1	1	658.344	0.56	0.00037	52.1232	6.844e-05	0.00463	0.623	2.5
High	Unambiguous	ANHFLILFR	[K].ANHFLILFR.[D]					0.0251449	0.000292579	0.412	1	16	1	U5LGR7	Marshalin-La transcript variant 1 OS=Mus musculus GN=Camsap3 PE=2 SV=1	U5LHW1; U5LHT8; U5LK19; U5LK70; U5LGR7; U5LHW9; U5LGT0; U5LGS1; U5LHW4; U5LHU4; U5LK74; E9Q5B0; U5LK15; U5LK79; U5LGS5; U5LK24	U5LGR7 [1186-1194]	0	1130.65	9	High	High	High	3	0.6786	0	1	1	1	377.554	-0.85	-0.00032	62.2138	0.0001994	0.01866	0.412	3.36
High	Unambiguous	ANLVFKEIEK	[K].ANLVFKEIEK.[K]	1xAcetyl [K6]	1xAcetyl [K6]	P32020 1xAcetyl [K438]	P32020 1xAcetyl [K438]	0.00367722	0.000100519	0.716	1	1	1	P32020	Non-specific lipid-transfer protein OS=Mus musculus GN=Scp2 PE=1 SV=3	P32020	P32020 [433-442]	1	1232.69	10	High	High	High	2	0.2372	0	1	1	1	616.848	0.49	0.0003	56.1301	6.844e-05	0.002495	0.716	2.53
High	Unambiguous	ANIVHLMLSSPEQIQK	[K].ANIVHLMLSSPEQIQK.[Q]					9.90919e-06	0	1.643	1	3	1	Q9ERK4	Exportin-2 OS=Mus musculus GN=Cse1l PE=1 SV=1	E9QAX7; Q9ERK4; E9Q1T9	Q9ERK4 [94-109]	0	1807.97	16	High	High	High	3	0.2216	0	1	1	1	603.334	7.15	0.00431	58.7396	0	5.147e-06	1.643	1.94
High	Unambiguous	ANIWLVR	[R].ANIWLVR.[G]					0.0223281	0.000196267	0.431	1	1	1	Q8BL86	Metallo-beta-lactamase domain-containing protein 2 OS=Mus musculus GN=Mblac2 PE=1 SV=2	Q8BL86	Q8BL86 [30-36]	0	871.515	7	High	High	High	2	0.2974	0	1	1	1	436.261	0.21	9e-05	53.5047	0.0001337	0.01652	0.431	2.32
High	Unambiguous	ANNNVGPGTCDKVNNIHPTVHTK	[K].ANNNVGPGTCDKVNNIHPTVHTK.[T]	1xAcetyl [K12]; 1xCarbamidomethyl [C10]	1xAcetyl [K12]; 1xCarbamidomethyl [C10]	O70546 1xAcetyl [K799]	O70546 1xAcetyl [K799]	3.13106e-07	0	2.184	1	2	1	O70546	Lysine-specific demethylase 6A OS=Mus musculus GN=Kdm6a PE=1 SV=2	O70546; Q8R2W5	O70546 [788-810]	1	2529.23	23	High	High	High	3	0.4591	0	1	1	1	843.747	0.27	0.00023	31.1994	0	1.392e-07	2.184	4.03
High	Unambiguous	ANQEQYAEGKMR	[K].ANQEQYAEGKMR.[G]	1xAcetyl [K10]	1xAcetyl [K10]	P60762 1xAcetyl [K127]	P60762 1xAcetyl [K127]	0.00305728	0.000100519	0.745	1	5	1	P60762	Mortality factor 4-like protein 1 OS=Mus musculus GN=Morf4l1 PE=1 SV=2	Q3UBK1; Q569V4; A0A087WQ34; P60762; Q3UIS6	P60762 [118-129]	1	1466.67	12	High	High	High	2	0.623	0	1	1	1	733.839	0.84	0.00062	29.3434	6.844e-05	0.002066	0.745	2.52
High	Unambiguous	ANQQETEQFYFTKMK	[R].ANQQETEQFYFTKMK.[E]	1xAcetyl [K13]; 1xDeamidated [Q8]	1xAcetyl [K13]; 1xDeamidated [Q8]	Q91Z67 1xAcetyl [K453]	Q91Z67 1xAcetyl [K453]	0.143932	0.00493141	0.121	1	4	1	Q91Z67	SLIT-ROBO Rho GTPase-activating protein 2 OS=Mus musculus GN=Srgap2 PE=1 SV=2	Q91Z67; A0A087WS59; A0A087WNM1; A0A087WSQ1	Q91Z67 [441-455]	1	1935.88	15	High	High	High	2	0.2231	0	1	1	1	968.449	5.75	0.00556	56.163	0.003963	0.1165	0.121	2.51
High	Unambiguous	ANSANLKLR	[R].ANSANLKLR.[E]	1xAcetyl [K7]	1xAcetyl [K7]	P06745 1xAcetyl [K25]	P06745 1xAcetyl [K25]	0.00338517	0.000100519	0.729	1	5	1	P06745	Glucose-6-phosphate isomerase OS=Mus musculus GN=Gpi PE=1 SV=4	B2RXT5; P06745; A0A0U1RQ72; A0A0U1RP97; B7ZWL9	P06745 [19-27]	1	1028.58	9	High	High	High	2	0.3951	0	1	1	1	514.796	-0.29	-0.00015	28.0915	6.844e-05	0.002299	0.729	2.86
High	Unambiguous	ANSWWLR	[K].ANSWWLR.[H]					0.0205813	0.000196267	0.444	1	1	1	Q9CWJ9	Bifunctional purine biosynthesis protein PURH OS=Mus musculus GN=Atic PE=1 SV=2	Q9CWJ9	Q9CWJ9 [462-468]	0	932.474	7	High	High	High	2	0.3062	0	1	1	1	466.74	-0.14	-6e-05	55.5308	0.0001337	0.0152	0.444	2.09
High	Unambiguous	ANTFVAELKGLDPAR	[R].ANTFVAELKGLDPAR.[V]	1xAcetyl [K9]	1xAcetyl [K9]	P08249 1xAcetyl [K185]	P08249 1xAcetyl [K185]	3.28293e-06	0	1.816	1	2	2	P08249	Malate dehydrogenase, mitochondrial OS=Mus musculus GN=Mdh2 PE=1 SV=3	A0A0G2JF23; P08249	P08249 [177-191]	1	1643.88	15	High	High	High	3	0.5106	0	1	1	1	548.63	0.45	0.00024	67.6815	0	3.793e-05	1.344	3.78
High	Unambiguous	ANTVYGLGFSSEHHLSK	[R].ANTVYGLGFSSEHHLSK.[FV]					4.4533e-09	0	2.85	1	6	1	Q9Z2Y3	Homer protein homolog 1 OS=Mus musculus GN=Homer1 PE=1 SV=2	D3Z6A8; Q9Z2Y3; Q5D052; D3Z6A7; D3Z6A9; Q3UVL6	Q9Z2Y3 [82-98]	0	1846.91	17	High	High	High	2	0.7506	0	1	1	1	923.959	1.41	0.0013	38.8799	0	1.629e-09	2.85	4.01
High	Unambiguous	ANTVYGLGFSSEHHLSKFAEK	[R].ANTVYGLGFSSEHHLSKFAEK.[F]	1xAcetyl [K17]	1xAcetyl [K17]	Q9Z2Y3 1xAcetyl [K98]	Q9Z2Y3 1xAcetyl [K98]	2.34529e-10	0	3.311	1	5	1	Q9Z2Y3	Homer protein homolog 1 OS=Mus musculus GN=Homer1 PE=1 SV=2	D3Z6A8; Q9Z2Y3; Q5D052; D3Z6A9; Q3UVL6	Q9Z2Y3 [82-102]	1	2364.16	21	High	High	High	3	0.1183	0	1	1	1	788.727	1.7	0.00134	52.7535	0	7.525e-11	3.311	6.34
High	Unambiguous	ANVAKPGLVDDFEKK	[R].ANVAKPGLVDDFEKK.[Y]	1xAcetyl [K]	1xAcetyl [K14; K15]	Q9DCX2 1xAcetyl [K]	Q9DCX2 1xAcetyl [K72; K73]	3.99518e-09	0	2.867	1	3	8	Q9DCX2	ATP synthase subunit d, mitochondrial OS=Mus musculus GN=Atp5h PE=1 SV=3	Q9DCX2; G3X9L6; B1ASE2	Q9DCX2 [59-73]	1	1672.89	15	High	High	High	2	0.054	0	1	1	1	836.949	0.31	0.00026	43.6216	0	1.458e-09	2.867	5.74
High	Unambiguous	ANVAKPGLVDDFEKK	[R].ANVAKPGLVDDFEKK.[Y]	1xAcetyl [K]; 1xDeamidated [N2]	1xAcetyl [K5; K14]; 1xDeamidated [N2]	Q9DCX2 1xAcetyl [K]	Q9DCX2 1xAcetyl [K63; K72]	0.00065329	0	0.987	1	3	3	Q9DCX2	ATP synthase subunit d, mitochondrial OS=Mus musculus GN=Atp5h PE=1 SV=3	Q9DCX2; G3X9L6; B1ASE2	Q9DCX2 [59-73]	1	1673.87	15	High	High	High	3	0.5175	0	1	1	1	558.633	6.13	0.00342	41.9059	0	0.0004115	0.987	3.15
High	Unambiguous	ANVAKPGLVDDFEKK	[R].ANVAKPGLVDDFEKK.[Y]	2xAcetyl [K5; K14]; 1xDeamidated [N2]	2xAcetyl [K5; K14]; 1xDeamidated [N2]	Q9DCX2 2xAcetyl [K63; K72]	Q9DCX2 2xAcetyl [K63; K72]	0.000567706	0	1.009	1	3	1	Q9DCX2	ATP synthase subunit d, mitochondrial OS=Mus musculus GN=Atp5h PE=1 SV=3	Q9DCX2; G3X9L6; B1ASE2	Q9DCX2 [59-73]	1	1715.89	15	High	High	High	2	0.4847	0	1	1	1	858.45	3.98	0.00341	55.5488	0	0.0003536	1.009	2.29
High	Unambiguous	ANVDKVFFDLMR	[R].ANVDKVFFDLMR.[E]	1xAcetyl [K5]	1xAcetyl [K5]	P63321 1xAcetyl [K166]	P63321 1xAcetyl [K166]	0.00104758	0	0.913	1	4	1	P63321	Ras-related protein Ral-A OS=Mus musculus GN=Rala PE=1 SV=1	Q9JIW9; Q8CCG5; Q9CXY0; P63321	P63321 [162-173]	1	1496.76	12	High	High	High	2	0.5023	0	1	1	1	748.884	2.86	0.00214	70.6617	0	0.0006715	0.913	2.15
High	Unambiguous	ANVEHMTEKMK	[K].ANVEHMTEKMK.[T]	1xAcetyl [K9]	1xAcetyl [K9]	P12382 1xAcetyl [K614]	P12382 1xAcetyl [K614]	2.25834e-05	0	1.514	1	2	1	P12382	ATP-dependent 6-phosphofructokinase, liver type OS=Mus musculus GN=Pfkl PE=1 SV=4	Q8CD98; P12382	P12382 [606-616]	1	1359.64	11	High	High	High	2	0.1974	0	1	1	1	680.323	-0.05	-3e-05	27.6679	0	1.221e-05	1.514	3.09
High	Unambiguous	ANVFFKNYEIK	[K].ANVFFKNYEIK.[N]	1xAcetyl [K6]; 1xDeamidated [N7]	1xAcetyl [K6]; 1xDeamidated [N7]	Q9JM76 1xAcetyl [K56]	Q9JM76 1xAcetyl [K56]	0.111467	0.00325719	0.166	1	5	1	Q9JM76	Actin-related protein 2/3 complex subunit 3 OS=Mus musculus GN=Arpc3 PE=1 SV=3	Q9JM76; H7BWZ3; D3Z2F8; D3Z2F7; A0A0G2JFK7	Q9JM76 [51-61]	1	1415.72	11	High	High	High	2	0.1912	0	1	1	1	708.369	7.71	0.00546	60.8347	0.002826	0.08905	0.166	2.04
High	Unambiguous	ANVKIFK	[K].ANVKIFK.[S]	1xAcetyl [K4]	1xAcetyl [K4]	P14152 1xAcetyl [K107]	P14152 1xAcetyl [K107]	0.0743564	0.00189139	0.235	1	2	1	P14152	Malate dehydrogenase, cytoplasmic OS=Mus musculus GN=Mdh1 PE=1 SV=3	P14152; B1ATQ3	P14152 [104-110]	1	861.519	7	High	High	High	2	0.3644	0	1	1	1	431.263	-0.05	-2e-05	37.2937	0.001785	0.05831	0.235	2.47
High	Unambiguous	ANWYFLLAR	[K].ANWYFLLAR.[S]					0.00360767	0.000100519	0.719	1	3	1	P45952	Medium-chain specific acyl-CoA dehydrogenase, mitochondrial OS=Mus musculus GN=Acadm PE=1 SV=1	P45952; Q91WS8; Q3V2I9	P45952 [198-206]	0	1153.62	9	High	High	High	2	0.5867	0	1	1	1	577.311	-0.09	-5e-05	68.3319	6.844e-05	0.002448	0.719	2.71
High	Unambiguous	APAPAAPAAAEPQAEAPAAAASSEQSVAVK	[K].APAPAAPAAAEPQAEAPAAAASSEQSVAVK.[E]					1.47694e-11	0	3.744	1	1	1	Q91XV3	Brain acid soluble protein 1 OS=Mus musculus GN=Basp1 PE=1 SV=3	Q91XV3	Q91XV3 [196-225]	0	2729.37	30	High	High	High	3	0.7027	0	1	1	1	910.464	1.58	0.00144	40.4569	0	4.175e-12	3.744	5.82
High	Unambiguous	APAPAAPAAAEPQAEAPAAAASSEQSVAVKE	[K].APAPAAPAAAEPQAEAPAAAASSEQSVAVKE.[-]					4.91135e-13	0	4.277	1	1	1	Q91XV3	Brain acid soluble protein 1 OS=Mus musculus GN=Basp1 PE=1 SV=3	Q91XV3	Q91XV3 [196-226]	1	2858.42	31	High	High	High	3	0.7512	0	1	1	1	953.478	0.94	0.0009	41.6123	0	1.193e-13	4.277	8.2
High	Unambiguous	APAVGKKASQASQEY	[K].APAVGKKASQASQEY.[-]	1xAcetyl [K6]	1xAcetyl [K6]	P27661 1xAcetyl [K134]	P27661 1xAcetyl [K134]	0.00773483	0.000100519	0.599	1	1	1	P27661	Histone H2AX OS=Mus musculus GN=H2afx PE=1 SV=2	P27661	P27661 [129-143]	2	1576.8	15	High	High	High	2	0.0799	0	1	1	1	788.902	0.41	0.00033	26.3348	6.844e-05	0.005449	0.599	3.13
High	Unambiguous	APGFDKR	[K].APGFDKR.[L]	1xAcetyl [K6]	1xAcetyl [K6]	Q9ER35 1xAcetyl [K275]	Q9ER35 1xAcetyl [K275]	0.0584722	0.00137696	0.275	1	1	1	Q9ER35	Fructosamine-3-kinase OS=Mus musculus GN=Fn3k PE=1 SV=1	Q9ER35	Q9ER35 [270-276]	1	832.431	7	High	High	High	2	0.4172	0	1	1	1	416.719	0.14	6e-05	24.1579	0.001379	0.04521	0.275	1.51
High	Unambiguous	APIIAVTR	[R].APIIAVTR.[N]					0.00581268	0.000100519	0.644	1	1	1	P52480	Pyruvate kinase PKM OS=Mus musculus GN=Pkm PE=1 SV=4	P52480	P52480 [448-455]	0	840.53	8	High	High	High	2	0.6416	0	1	1	1	420.769	0.61	0.00026	33.5658	6.844e-05	0.004034	0.644	2.79
High	Unambiguous	APLTKPVK	[K].APLTKPVK.[K]	1xAcetyl [K5]	1xAcetyl [K5]	Q9JKC6 1xAcetyl [K38]	Q9JKC6 1xAcetyl [K38]	0.0167272	0.000100519	0.477	1	1	1	Q9JKC6	Cell cycle exit and neuronal differentiation protein 1 OS=Mus musculus GN=Cend1 PE=1 SV=1	Q9JKC6	Q9JKC6 [34-41]	0	895.561	8	High	High	High	2	0.2227	0	1	1	1	448.284	-0.92	-0.00041	26.3938	6.844e-05	0.01221	0.477	2.11
High	Unambiguous	APLTKPVKK	[K].APLTKPVKK.[D]	1xAcetyl [K8]	1xAcetyl [K8]	Q9JKC6 1xAcetyl [K41]	Q9JKC6 1xAcetyl [K41]	0.0574198	0.00128691	0.278	1	1	1	Q9JKC6	Cell cycle exit and neuronal differentiation protein 1 OS=Mus musculus GN=Cend1 PE=1 SV=1	Q9JKC6	Q9JKC6 [34-42]	1	1023.66	9	High	High	High	2	0.0629	0	1	1	1	512.332	-0.1	-5e-05	15.8378	0.001319	0.0445	0.278	3.02
High	Unambiguous	APNDFKLK	[K].APNDFKLK.[D]	1xAcetyl [K6]	1xAcetyl [K6]	Q3TFQ8 1xAcetyl [K254]	Q3TFQ8 1xAcetyl [K254]	0.0312683	0.000478346	0.377	1	5	1	Q3TFQ8	Alpha-1,4 glucan phosphorylase OS=Mus musculus GN=Pygb PE=2 SV=1	Q3UYH9; Q3V3U0; Q3TFQ8; Q3UGT5; Q8CI94	Q3TFQ8 [249-256]	1	974.531	8	High	High	High	2	0.1416	0	1	1	1	487.769	0.34	0.00017	35.9221	0.000326	0.02344	0.377	2.33
High	Unambiguous	APPAKPK	[R].APPAKPK.[S]	1xAcetyl [K5]	1xAcetyl [K5]	Q9D2P8 1xAcetyl [K95]	Q9D2P8 1xAcetyl [K95]	0.0530634	0.00128691	0.291	1	1	1	Q9D2P8	Myelin-associated oligodendrocyte basic protein OS=Mus musculus GN=Mobp PE=1 SV=1	Q9D2P8	Q9D2P8 [91-97]	0	750.451	7	High	High	High	2	0.1884	0	1	1	1	375.729	0.33	0.00012	14.7313	0.001074	0.04078	0.291	2.07
High	Unambiguous	APPAKPKSPLMPAKPR	[R].APPAKPKSPLMPAKPR.[S]	1xAcetyl [K7]	1xAcetyl [K7]	Q9D2P8 1xAcetyl [K97]	Q9D2P8 1xAcetyl [K97]	8.26478e-07	0	2.032	1	1	2	Q9D2P8	Myelin-associated oligodendrocyte basic protein OS=Mus musculus GN=Mobp PE=1 SV=1	Q9D2P8	Q9D2P8 [91-106]	1	1728	16	High	High	High	3	0.1718	0	1	1	1	576.671	-1.01	-0.00058	26.0299	0	3.831e-07	2.032	3.55
High	Unambiguous	APPQTQLPSGASSGTGSASATHGGAPLPGTR	[R].APPQTQLPSGASSGTGSASATHGGAPLPGTR.[G]					0.225377	0.00887082	0.038	1	10	1	Q9Z1R2	Large proline-rich protein BAG6 OS=Mus musculus GN=Bag6 PE=1 SV=1	G3UXT8; G3UYZ0; Q3TDL4; A0A1B0GX81; G3V013; Q9Z1R2; G3UZT6; G3UYQ2; Q3UF95; Q8HWH4	Q9Z1R2 [88-118]	0	2816.39	31	High	High	High	3	0.3723	0	1	1	1	939.474	5.12	0.00481	35.2471	0.007287	0.1865	0.038	2.74
High	Unambiguous	APQVYILPPPAEQLSR	[R].APQVYILPPPAEQLSR.[KE]					0.000255604	0	1.134	1	9	1	Q569X1	Ighg protein OS=Mus musculus GN=Ighg PE=1 SV=1	A0A0A6YVP0; A0A0F7QZE4; A0A0F7R1P3; Q5R3X7; P01867; Q91Z05; Q8R3H6; A0A075B5P3; Q569X1	Q569X1 [374-389]	0	1778.98	16	High	High	High	2	0.6752	0	1	1	1	889.993	-0.61	-0.00054	61.6926	0	0.0001536	1.134	4.28
High	Unambiguous	APQVYVLPPPAEEMTK	[R].APQVYVLPPPAEEMTK.[K]					2.20374e-07	0	2.239	1	6	3	Q58E56	Igh protein OS=Mus musculus GN=Igh PE=2 SV=1	Q9D8L4; F6TQW2; A0A0A6YY53; P01864; A0A0E4B366; Q58E56	Q58E56 [375-390]	0	1769.91	16	High	High	High	2	0.669	0	1	1	1	885.461	0.21	0.00018	58.3842	0	9.636e-08	2.239	4.26
High	Unambiguous	APQVYVLPPPAEEMTKK	[R].APQVYVLPPPAEEMTKK.[E]					0.173651	0.00614759	0.087	1	6	1	Q58E56	Igh protein OS=Mus musculus GN=Igh PE=2 SV=1	Q9D8L4; F6TQW2; A0A0A6YY53; P01864; A0A0E4B366; Q58E56	Q58E56 [375-391]	1	1898.01	17	High	High	High	3	0.1221	0	1	1	1	633.341	-1.14	-0.00072	51.0406	0.005022	0.1419	0.087	1.72
High	Unambiguous	APRKQLATKAAR	[K].APRKQLATKAAR.[K]	1xAcetyl [K9]	1xAcetyl [K9]	P84244 1xAcetyl [K24]	P84244 1xAcetyl [K24]	0.000958063	0	0.927	1	10	2	P84244	Histone H3.3 OS=Mus musculus GN=H3f3a PE=1 SV=2	P84244; A1L0V4; E0CZ27; E0CYR7; P68433; F8WI35; P84228; E0CYN1; A1L0U3; A0A1W2P768	P84244 [16-27]	3	1352.81	12	High	High	High	3	0.5017	0	1	1	1	451.609	-0.69	-0.00031	13.5088	0	0.0006145	0.927	2.97
High	Unambiguous	APSMVAAAVTYSKPR	[K].APSMVAAAVTYSKPR.[L]	1xAcetyl [K13]; 1xOxidation [M4]	1xAcetyl [K13]; 1xOxidation [M4]	Q9CQY3 1xAcetyl [K24]	Q9CQY3 1xAcetyl [K24]	9.83037e-09	0	2.726	1	3	1	Q9CQY3	Putative uncharacterized protein OS=Mus musculus GN=Atp5l PE=2 SV=1	Q9CPQ8; Q9D037; Q9CQY3	Q9CQY3 [12-26]	0	1606.83	15	High	High	High	2	0.7182	0	1	1	1	803.915	-1.94	-0.00156	40.6595	0	3.729e-09	2.726	4.33
High	Unambiguous	APTSDEIHITVGEAR	[R].APTSDEIHITVGEAR.[N]					3.54814e-08	0	2.525	1	2	2	P63318	Protein kinase C gamma type OS=Mus musculus GN=Prkcg PE=1 SV=1	Q2NKI4; P63318	P63318 [167-181]	0	1595.8	15	High	High	High	2	0.6299	0	1	1	1	798.407	3.14	0.0025	38.584	0	1.433e-08	2.525	4.35
High	Unambiguous	APVIWDNIHANDYDQKR	[R].APVIWDNIHANDYDQKR.[L]	1xAcetyl [K16]; 1xDeamidated [Q/N]	1xAcetyl [K16]; 1xDeamidated [N7; Q15]	Q9EQQ9 1xAcetyl [K289]	Q9EQQ9 1xAcetyl [K289]	6.81641e-05	0	1.341	1	3	3	Q9EQQ9	Protein O-GlcNAcase OS=Mus musculus GN=Mgea5 PE=1 SV=2	Q9EQQ9; Q9CU60; Q05CX1	Q9EQQ9 [274-290]	1	2098	17	High	High	High	3	0.0184	0	1	1	1	700.008	5.4	0.00377	51.3015	0	3.873e-05	1.341	3.26
High	Unambiguous	AQAALAVNISAAR	[R].AQAALAVNISAAR.[G]					9.87183e-05	0	1.283	1	5	1	Q3TI05	Chaperonin containing Tcp1, subunit 6a (Zeta) OS=Mus musculus GN=Cct6a PE=2 SV=1	Q52KG9; Q3TI62; Q3TW97; Q3TI05; Q3TIX8	Q3TI05 [16-28]	0	1255.71	13	High	High	High	2	0.5036	0	1	1	1	628.358	-2	-0.00126	42.4325	0	5.687e-05	1.283	2.8
High	Unambiguous	AQASAISVGSR	[K].AQASAISVGSR.[C]					0.000132421	0	1.237	1	1	1	Q9D1E6	Tubulin-folding cofactor B OS=Mus musculus GN=Tbcb PE=1 SV=2	Q9D1E6	Q9D1E6 [154-164]	0	1046.56	11	High	High	High	2	0.4494	0	1	1	1	523.783	-1.09	-0.00057	21.3207	0	7.72e-05	1.237	3.16
High	Unambiguous	AQATISVLQKPR	[R].AQATISVLQKPR.[I]					2.65915e-06	0	1.849	1	1	2	P97300	Neuroplastin OS=Mus musculus GN=Nptn PE=1 SV=3	P97300	P97300 [138-149]	0	1311.77	12	High	High	High	2	0.7078	0	1	1	1	656.39	-1.43	-0.00094	31.5246	0	1.333e-05	1.501	3.97
High	Unambiguous	AQATISVLQKPR	[R].AQATISVLQKPR.[I]	1xAcetyl [K10]; 1xDeamidated [Q9]	1xAcetyl [K10]; 1xDeamidated [Q9]	P97300 1xAcetyl [K147]	P97300 1xAcetyl [K147]	0.00205958	0	0.807	1	1	1	P97300	Neuroplastin OS=Mus musculus GN=Nptn PE=1 SV=3	P97300	P97300 [138-149]	0	1354.77	12	High	High	High	2	0.4118	0	1	1	1	677.894	8.19	0.00555	44.2048	0	0.001369	0.807	2.38
High	Unambiguous	AQAVHPGYGFLSENKEFAKR	[R].AQAVHPGYGFLSENKEFAKR.[L]	1xAcetyl [K19]	1xAcetyl [K19]	Q3UGC8 1xAcetyl [K150]	Q3UGC8 1xAcetyl [K150]	8.51924e-10	0	3.109	1	3	1	Q3UGC8	Propionyl-Coenzyme A carboxylase, alpha polypeptide, isoform CRA_b OS=Mus musculus GN=Pcca PE=1 SV=1	H3BL62; Q3UGC8; D3YWM4	Q3UGC8 [132-151]	2	2291.16	20	High	High	High	4	0.1576	0	1	1	1	573.545	0	0	47.6706	0	2.9e-10	3.109	6.98
High	Unambiguous	AQAWCYSKNNIPYFETSAK	[R].AQAWCYSKNNIPYFETSAK.[E]	1xAcetyl [K8]; 1xCarbamidomethyl [C5]; 1xDeamidated [N9]	1xAcetyl [K8]; 1xCarbamidomethyl [C5]; 1xDeamidated [N9; N10]	P51150 1xAcetyl [K146]	P51150 1xAcetyl [K146]	9.23703e-06	0	1.654	1	1	1	P51150	Ras-related protein Rab-7a OS=Mus musculus GN=Rab7a PE=1 SV=2	P51150	P51150 [139-157]	1	2321.05	19	High	High	High	2	0.0778	0	1	1	1	1161.04	4.95	0.00575	62.7522	0	4.793e-06	1.654	3.34
High	Unambiguous	AQDADVGSNSISSYR	[K].AQDADVGSNSISSYR.[L]					0.0700443	0.00172017	0.245	1	2	1	Q91XX0	MCG133388, isoform CRA_r OS=Mus musculus GN=Pcdhgc4 PE=1 SV=1	Q91XX0; Q3UTF9	Q91XX0 [160-174]	0	1569.71	15	High	High	High	2	0.432	0	1	1	1	785.364	4.78	0.00375	31.6604	0.001609	0.05482	0.245	1.69
High	Unambiguous	AQEEWTTGAWK	[K].AQEEWTTGAWK.[N]					0.00037731	0	1.073	1	1	1	Q9JKD3	Secretory carrier-associated membrane protein 5 OS=Mus musculus GN=Scamp5 PE=1 SV=1	Q9JKD3	Q9JKD3 [186-196]	0	1306.61	11	High	High	High	2	0.4956	0	1	1	1	653.807	0	0	46.5996	0	0.0002314	1.073	2.26
High	Unambiguous	AQEIDQTNDFKNLR	[K].AQEIDQTNDFKNLR.[E]	1xAcetyl [K11]	1xAcetyl [K11]	Q9JHI5 1xAcetyl [K76]	Q9JHI5 1xAcetyl [K76]	1.22012e-06	0	1.971	1	1	1	Q9JHI5	Isovaleryl-CoA dehydrogenase, mitochondrial OS=Mus musculus GN=Ivd PE=1 SV=1	Q9JHI5	Q9JHI5 [66-79]	1	1733.85	14	High	High	High	2	0.7439	0	1	1	1	867.428	2.4	0.00208	46.8359	0	5.782e-07	1.971	4.49
High	Unambiguous	AQEIDQTNDFKNLR	[K].AQEIDQTNDFKNLR.[E]	1xAcetyl [K11]; 1xDeamidated [N12]	1xAcetyl [K11]; 1xDeamidated [N12]	Q9JHI5 1xAcetyl [K76]	Q9JHI5 1xAcetyl [K76]	0.000417885	0	1.057	1	1	1	Q9JHI5	Isovaleryl-CoA dehydrogenase, mitochondrial OS=Mus musculus GN=Ivd PE=1 SV=1	Q9JHI5	Q9JHI5 [66-79]	1	1734.83	14	High	High	High	2	0.0616	0	1	1	1	867.923	5.38	0.00467	45.4277	0	0.0002572	1.057	2.11
High	Unambiguous	AQEILAR	[K].AQEILAR.[D]					0.148834	0.00499626	0.115	1	3	1	Q8VCE0	Sodium/potassium-transporting ATPase subunit alpha OS=Mus musculus GN=Atp1a3 PE=1 SV=1	A0A0G2JGX4; Q8VCE0; Q6PIC6	Q8VCE0 [58-64]	0	800.462	7	High	High	High	2	0.288	0	1	1	1	400.735	-0.29	-0.00012	21.7649	0.004005	0.1207	0.115	1.91
High	Unambiguous	AQFEGIVTDLIKR	[R].AQFEGIVTDLIKR.[T]	1xAcetyl [K12]	1xAcetyl [K12]	P38647 1xAcetyl [K360]	P38647 1xAcetyl [K360]	3.98664e-05	0	1.425	1	1	2	P38647	Stress-70 protein, mitochondrial OS=Mus musculus GN=Hspa9 PE=1 SV=3	P38647	P38647 [349-361]	1	1531.85	13	High	High	High	2	0.699	0	1	1	1	766.427	-0.26	-0.0002	67.3653	0	2.923e-05	1.383	3.92
High	Unambiguous	AQFEQLCASLLAR	[R].AQFEQLCASLLAR.[V]	1xCarbamidomethyl [C7]; 1xDeamidated [Q]	1xCarbamidomethyl [C7]; 1xDeamidated [Q2; Q5]			0.0194512	0.000196267	0.453	1	2	2	P48722	Heat shock 70 kDa protein 4L OS=Mus musculus GN=Hspa4l PE=1 SV=2	P48722; E0CY23	P48722 [304-316]	0	1507.76	13	High	High	High	2	0.2703	0	1	1	1	754.378	-6.36	-0.00479	63.1745	0.0003909	0.02535	0.365	2.22
High	Unambiguous	AQKPWAKK	[K].AQKPWAKK.[ML]	1xAcetyl [K7]	1xAcetyl [K7]	Q543Y7 1xAcetyl [K145]	Q543Y7 1xAcetyl [K145]	0.117383	0.0038554	0.157	1	4	1	Q543Y7	Putative uncharacterized protein OS=Mus musculus GN=Pacsin1 PE=1 SV=1	Q543Y7; Q3UP40; Q3TDA7; Q3TYF2	Q543Y7 [139-146]	1	998.578	8	High	High	High	2	0.0783	0	1	1	1	499.791	-4.13	-0.00206	18.1169	0.003235	0.09407	0.157	2.17
High	Unambiguous	AQLADSFHLQQFFR	[R].AQLADSFHLQQFFR.[D]					1.43665e-07	0	2.306	1	10	2	A3KGU9	Spectrin alpha chain, non-erythrocytic 1 OS=Mus musculus GN=Sptan1 PE=1 SV=2	Q3URW8; B9EKJ1; E9Q447; B2RXX6; A3KGU9; Q3V1V5; P16546; B7ZWK3; A3KGU7; A3KGU5	A3KGU9 [567-580]	0	1707.86	14	High	High	High	3	0.7315	0	1	1	1	569.959	0.53	0.0003	65.6251	0	2.761e-07	2.081	5.4
High	Unambiguous	AQLEEASSAR	[R].AQLEEASSAR.[A]					0.000881798	0	0.94	1	1	1	P46660	Alpha-internexin OS=Mus musculus GN=Ina PE=1 SV=3	P46660	P46660 [152-161]	0	1061.52	10	High	High	High	2	0.4596	0	1	1	1	531.265	0.25	0.00014	16.0722	0	0.0005605	0.94	2.72
High	Unambiguous	AQLSAAVLTLLIK	[K].AQLSAAVLTLLIK.[Q]					4.32028e-06	0	1.773	1	3	1	Q3V2D0	Lon protease homolog, mitochondrial OS=Mus musculus GN=Lonp1 PE=2 SV=1	Q8CGK3; Q56A16; Q3V2D0	Q3V2D0 [682-694]	0	1340.85	13	High	High	High	2	0.6831	0	1	1	1	670.929	0.35	0.00023	70.9244	0	2.159e-06	1.773	3.85
High	Unambiguous	AQPGALKSER	[K].AQPGALKSER.[L]	1xAcetyl [K7]	1xAcetyl [K7]	Q8VCW8 1xAcetyl [K206]	Q8VCW8 1xAcetyl [K206]	0.101018	0.00274181	0.183	1	1	1	Q8VCW8	Acyl-CoA synthetase family member 2, mitochondrial OS=Mus musculus GN=Acsf2 PE=1 SV=1	Q8VCW8	Q8VCW8 [200-209]	1	1098.59	10	High	High	High	2	0.5678	0	1	1	1	549.799	0.25	0.00014	21.1806	0.002358	0.08047	0.183	1.99
High	Unambiguous	AQQACIEAKHDK	[R].AQQACIEAKHDK.[Y]	1xAcetyl [K]; 1xCarbamidomethyl [C5]	1xAcetyl [K9; K12]; 1xCarbamidomethyl [C5]	Q3TYJ0 1xAcetyl [K]	Q3TYJ0 1xAcetyl [K204; K207]	3.55377e-05	0	1.443	1	2	2	Q3TYJ0	Putative uncharacterized protein OS=Mus musculus GN=Stub1 PE=2 SV=1	Q9WUD1; Q3TYJ0	Q3TYJ0 [196-207]	1	1440.69	12	High	High	High	2	0.0453	0	1	1	1	720.849	0.36	0.00026	15.7944	0	1.956e-05	1.443	2.87
High	Unambiguous	AQQALVQKR	[K].AQQALVQKR.[H]	1xAcetyl [K8]	1xAcetyl [K8]	Q3TJD4 1xAcetyl [K162]	Q3TJD4 1xAcetyl [K162]	0.00311625	0.000100519	0.742	1	4	4	Q3TJD4	Putative uncharacterized protein OS=Mus musculus GN=Atp5f1 PE=2 SV=1	Q3TJD4; Q5I0W0; A0A0G2JGX3; Q3UF04	Q3TJD4 [155-163]	1	1083.63	9	High	High	High	2	0.6352	0	1	1	1	542.314	-4.8	-0.0026	22.4273	6.844e-05	0.007565	0.549	3.18
High	Unambiguous	AQQALVQKR	[K].AQQALVQKR.[H]	1xAcetyl [K8]; 1xDeamidated [Q]	1xAcetyl [K8]; 1xDeamidated [Q2; Q3; Q7]	Q3TJD4 1xAcetyl [K162]	Q3TJD4 1xAcetyl [K162]	0.00414981	0.000100519	0.697	1	4	2	Q3TJD4	Putative uncharacterized protein OS=Mus musculus GN=Atp5f1 PE=2 SV=1	Q3TJD4; Q5I0W0; A0A0G2JGX3; Q3UF04	Q3TJD4 [155-163]	1	1084.61	9	High	High	High	2	0.4726	0	1	1	1	542.809	0.27	0.00014	24.242	6.844e-05	0.002833	0.697	2.92
High	Unambiguous	AQREQAIGAAKEVK	[K].AQREQAIGAAKEVK.[K]	2xAcetyl [K11; K14]	2xAcetyl [K11; K14]	F6RSK3 2xAcetyl [K113; K116]	F6RSK3 2xAcetyl [K113; K116]	0.192407	0.0069368	0.068	1	1	1	F6RSK3	Uncharacterized protein OS=Mus musculus GN=Gm17430 PE=4 SV=1	F6RSK3	F6RSK3 [103-116]	2	1582.85	14	High	High	High	3	0.1368	0	1	1	1	528.294	7.43	0.00392	24.8823	0.005618	0.158	0.068	1.9
High	Unambiguous	AQSDGIWGEHEVDYILFLR	[K].AQSDGIWGEHEVDYILFLR.[K]					3.72418e-09	0	2.878	1	2	1	G3XA48	Isopentenyl-diphosphate Delta-isomerase 1 OS=Mus musculus GN=Idi1 PE=1 SV=1	P58044; G3XA48	G3XA48 [194-212]	0	2248.1	19	High	High	High	3	0.6427	0	1	1	1	750.039	-0.28	-0.00021	69.88	0	1.35e-09	2.878	5.01
High	Unambiguous	AQSKIFFVR	[R].AQSKIFFVR.[S]	1xAcetyl [K4]	1xAcetyl [K4]	Q3UKP5 1xAcetyl [K794]	Q3UKP5 1xAcetyl [K794]	0.0127546	0.000100519	0.52	1	2	1	Q3UKP5	Putative uncharacterized protein OS=Mus musculus GN=Xab2 PE=2 SV=1	Q3UKP5; Q9DCD2	Q3UKP5 [791-799]	1	1137.64	9	High	High	High	2	0.5438	0	1	1	1	569.324	-0.84	-0.00048	56.829	6.844e-05	0.009199	0.52	2.17
High	Unambiguous	AQTLPTSVVTITSESSPGK	[R].AQTLPTSVVTITSESSPGK.[R]					1.76894e-08	0	2.634	1	3	3	Q62261	Spectrin beta chain, non-erythrocytic 1 OS=Mus musculus GN=Sptbn1 PE=1 SV=2	Q8BQ35; Q62261; Q8R1C2	Q62261 [2325-2343]	0	1903	19	High	High	High	3	0.6658	0	1	1	1	635.004	-1.91	-0.00121	52.4634	0	7.376e-07	1.934	3.98
High	Unambiguous	AQTLPTSVVTITSESSPGKR	[R].AQTLPTSVVTITSESSPGKR.[E]					5.19088e-09	0	2.826	1	3	2	Q62261	Spectrin beta chain, non-erythrocytic 1 OS=Mus musculus GN=Sptbn1 PE=1 SV=2	Q8BQ35; Q62261; Q8R1C2	Q62261 [2325-2344]	1	2059.1	20	High	High	High	3	0.7228	0	1	1	1	687.039	0.01	1e-05	47.1564	0	1.912e-09	2.826	6.06
High	Unambiguous	AQTLPTSVVTITSESSPGKR	[R].AQTLPTSVVTITSESSPGKR.[E]	1xAcetyl [K19]	1xAcetyl [K19]	Q62261 1xAcetyl [K2343]	Q62261 1xAcetyl [K2343]	6.98183e-08	0	2.419	1	3	2	Q62261	Spectrin beta chain, non-erythrocytic 1 OS=Mus musculus GN=Sptbn1 PE=1 SV=2	Q8BQ35; Q62261; Q8R1C2	Q62261 [2325-2344]	1	2101.11	20	High	High	High	2	0.709	0	1	1	1	1051.06	-0.72	-0.00075	54.3666	0	2.904e-08	2.419	4.57
High	Unambiguous	AQTPQVYTIPPPR	[R].AQTPQVYTIPPPR.[E]					1.71609e-05	0	1.557	1	3	1	P03987	Ig gamma-3 chain C region OS=Mus musculus PE=1 SV=2	P03987; Q6KAM2; A0A075B5P5	P03987 [225-237]	0	1467.8	13	High	High	High	2	0.6149	0	1	1	1	734.4	-2.15	-0.00158	41.2598	0	9.158e-06	1.557	3.09
High	Unambiguous	AQTPQVYTIPPPREQMSK	[R].AQTPQVYTIPPPREQMSK.[K]					3.90067e-06	0	1.789	1	3	2	P03987	Ig gamma-3 chain C region OS=Mus musculus PE=1 SV=2	P03987; Q6KAM2; A0A075B5P5	P03987 [225-242]	1	2071.06	18	High	High	High	3	0.5974	0	1	1	1	691.027	0.59	0.00041	38.811	0	1.947e-06	1.789	3.8
High	Unambiguous	AQTPQVYTIPPPREQMSKK	[R].AQTPQVYTIPPPREQMSKK.[K]					0.000560505	0	1.011	1	3	1	P03987	Ig gamma-3 chain C region OS=Mus musculus PE=1 SV=2	P03987; Q6KAM2; A0A075B5P5	P03987 [225-243]	2	2199.16	19	High	High	High	3	0.5405	0	1	1	1	733.726	2.14	0.00157	33.2344	0	0.0003504	1.011	3.09
High	Unambiguous	AQTPQVYTIPPPREQMSKKK	[R].AQTPQVYTIPPPREQMSKKK.[V]					0.0385893	0.000662951	0.343	1	3	1	P03987	Ig gamma-3 chain C region OS=Mus musculus PE=1 SV=2	P03987; Q6KAM2; A0A075B5P5	P03987 [225-244]	3	2327.25	20	High	High	High	3	0.5157	0	1	1	1	776.423	-0.13	-0.0001	28.7724	0.0004518	0.02938	0.343	2.87
High	Unambiguous	AQVQLDSDHLEEDIHR	[K].AQVQLDSDHLEEDIHR.[L]					1.79167e-08	0	2.632	1	3	1	P08553	Neurofilament medium polypeptide OS=Mus musculus GN=Nefm PE=1 SV=4	P08553; D3YZ35; A0A0R4J036	P08553 [167-182]	0	1904.91	16	High	High	High	2	0.7199	0	1	1	1	952.958	-0.81	-0.00078	40.2247	0	6.993e-09	2.632	3.82
High	Unambiguous	AQVSALENKCK	[R].AQVSALENKCK.[S]	1xAcetyl [K9]; 1xCarbamidomethyl [C10]	1xAcetyl [K9]; 1xCarbamidomethyl [C10]	Q9Z0H8 1xAcetyl [K860]	Q9Z0H8 1xAcetyl [K860]	0.000284908	0	1.117	1	2	1	Q9Z0H8	CAP-Gly domain-containing linker protein 2 OS=Mus musculus GN=Clip2 PE=1 SV=2	Q9Z0H8; Q6A090	Q9Z0H8 [852-862]	1	1289.65	11	High	High	High	2	0.0774	0	1	1	1	645.331	1.48	0.00096	28.269	0	0.0001721	1.117	3.49
High	Unambiguous	AQVSALENKCK	[R].AQVSALENKCK.[S]	1xAcetyl [K9]; 1xCarbamidomethyl [C10]; 1xDeamidated [N8]	1xAcetyl [K9]; 1xCarbamidomethyl [C10]; 1xDeamidated [N8]	Q9Z0H8 1xAcetyl [K860]	Q9Z0H8 1xAcetyl [K860]	0.017046	0.000100519	0.474	1	2	1	Q9Z0H8	CAP-Gly domain-containing linker protein 2 OS=Mus musculus GN=Clip2 PE=1 SV=2	Q9Z0H8; Q6A090	Q9Z0H8 [852-862]	1	1290.64	11	High	High	High	2	0.1157	0	1	1	1	645.827	8.45	0.00545	25.6242	6.844e-05	0.01244	0.474	2.16
High	Unambiguous	AQVSLLIR	[R].AQVSLLIR.[R]					0.00581268	0.000100519	0.644	1	1	1	Q3V235	Prohibitin 2 OS=Mus musculus GN=Phb2 PE=1 SV=1	Q3V235	Q3V235 [158-165]	0	899.567	8	High	High	High	2	0.4449	0	1	1	1	450.288	0.54	0.00024	47.4091	6.844e-05	0.004032	0.644	2.36
High	Unambiguous	AQWGSNMQVTLIPTHDSEVMR	[K].AQWGSNMQVTLIPTHDSEVMR.[E]					2.52534e-11	0	3.66	1	3	2	B2RQQ5	Microtubule-associated protein 1B OS=Mus musculus GN=Map1b PE=2 SV=1	P14873; Q3UF78; B2RQQ5	B2RQQ5 [2406-2426]	0	2400.14	21	High	High	High	2	0.7867	0	1	1	1	1200.57	-1.54	-0.00185	61.011	0	7.327e-12	3.66	4.97
High	Unambiguous	AQWGSNMQVTLIPTHDSEVMR	[K].AQWGSNMQVTLIPTHDSEVMR.[E]	1xOxidation [M20]	1xOxidation [M20]			1.88558e-08	0	2.624	1	3	1	B2RQQ5	Microtubule-associated protein 1B OS=Mus musculus GN=Map1b PE=2 SV=1	P14873; Q3UF78; B2RQQ5	B2RQQ5 [2406-2426]	0	2416.14	21	High	High	High	3	0.6487	0	1	1	1	806.052	1.32	0.00106	56.9203	0	7.387e-09	2.624	5.01
High	Unambiguous	AQYEDIAQKSK	[K].AQYEDIAQKSK.[A]	1xAcetyl [K]	1xAcetyl [K9; K11]	Q3UV17 1xAcetyl [K]	Q3UV17 1xAcetyl [K351; K353]	0.000423255	0	1.055	1	1	2	Q3UV17	Keratin, type II cytoskeletal 2 oral OS=Mus musculus GN=Krt76 PE=1 SV=1	Q3UV17	Q3UV17 [343-353]	1	1322.66	11	High	High	High	2	0.0143	0	1	1	1	661.833	0.32	0.00021	30.1639	0	0.0002607	1.055	2.8
High	Unambiguous	AQYEDIAQKSK	[K].AQYEDIAQKSK.[A]	1xAcetyl [K9]; 1xDeamidated [Q8]	1xAcetyl [K9]; 1xDeamidated [Q8]	Q3UV17 1xAcetyl [K351]	Q3UV17 1xAcetyl [K351]	0.0162089	0.000100519	0.482	1	1	1	Q3UV17	Keratin, type II cytoskeletal 2 oral OS=Mus musculus GN=Krt76 PE=1 SV=1	Q3UV17	Q3UV17 [343-353]	1	1323.64	11	High	High	High	2	0.0936	0	1	1	1	662.329	6.79	0.00449	27.6196	6.844e-05	0.01181	0.482	1.71
High	Unambiguous	AQYEKLAAK	[R].AQYEKLAAK.[N]	1xAcetyl [K5]	1xAcetyl [K5]	P08551 1xAcetyl [K268]	P08551 1xAcetyl [K268]	0.0131638	0.000100519	0.515	1	2	1	P08551	Neurofilament light polypeptide OS=Mus musculus GN=Nefl PE=1 SV=5	P08551; Q05DD2	P08551 [264-272]	1	1063.58	9	High	High	High	2	0.2736	0	1	1	1	532.294	1.6	0.00085	27.0878	6.844e-05	0.009528	0.515	2.12
High	Unambiguous	AQYESLAAK	[R].AQYESLAAK.[N]					0.148834	0.00499626	0.115	1	2	1	P46660	Alpha-internexin OS=Mus musculus GN=Ina PE=1 SV=3	P46660; Q3UMG4	P46660 [270-278]	0	980.505	9	High	High	High	2	0.4921	0	1	1	1	490.757	1.17	0.00057	22.7793	0.004005	0.121	0.115	1.89
High	Unambiguous	ARPEFTLPVHFYGR	[K].ARPEFTLPVHFYGR.[V]					9.51138e-07	0	2.01	1	2	1	Q9WUB3	Glycogen phosphorylase, muscle form OS=Mus musculus GN=Pygm PE=1 SV=3	E9PUM3; Q9WUB3	Q9WUB3 [193-206]	0	1689.89	14	High	High	High	3	0.5613	0	1	1	1	563.967	0.23	0.00013	57.8308	0	4.436e-07	2.01	4.24
High	Unambiguous	ARPEPNPVIEGDLKPAK	[R].ARPEPNPVIEGDLKPAK.[H]	1xAcetyl [K14]	1xAcetyl [K14]	A0A1S6GWI0 1xAcetyl [K193]	A0A1S6GWI0 1xAcetyl [K193]	9.4257e-08	0	2.372	1	2	2	A0A1S6GWI0	NADH dehydrogenase (Ubiquinone) 1 alpha subcomplex, 8 OS=Mus musculus GN=Ndufa8 PE=2 SV=1	A0A1S6GWI0; Q9DCJ5	A0A1S6GWI0 [180-196]	0	1873.02	17	High	High	High	3	0.1089	0	1	1	1	625.012	2.23	0.00139	40.8944	0	3.974e-08	2.372	3.95
High	Unambiguous	ARPEPNPVIEGDLKPAKHGTR	[R].ARPEPNPVIEGDLKPAKHGTR.[F]	1xAcetyl [K17]	1xAcetyl [K17]	A0A1S6GWI0 1xAcetyl [K196]	A0A1S6GWI0 1xAcetyl [K196]	1.60736e-08	0	2.649	1	2	1	A0A1S6GWI0	NADH dehydrogenase (Ubiquinone) 1 alpha subcomplex, 8 OS=Mus musculus GN=Ndufa8 PE=2 SV=1	A0A1S6GWI0; Q9DCJ5	A0A1S6GWI0 [180-200]	1	2324.25	21	High	High	High	4	0.1351	0	1	1	1	581.817	0.21	0.00012	30.92	0	6.23e-09	2.649	4.44
High	Unambiguous	ARPEYMLPVHFYGR	[K].ARPEYMLPVHFYGR.[V]					5.35929e-09	0	2.821	1	5	3	Q3TFQ8	Alpha-1,4 glucan phosphorylase OS=Mus musculus GN=Pygb PE=2 SV=1	Q3UYH9; Q3V3U0; Q3TFQ8; Q3UGT5; Q8CI94	Q3TFQ8 [193-206]	0	1735.87	14	High	High	High	3	0.0991	0	1	1	1	579.297	1.53	0.00089	53.8266	0	1.986e-09	2.821	4.54
High	Unambiguous	ARPSDQVYCYNPVTDSWSTVRPLR	[R].ARPSDQVYCYNPVTDSWSTVRPLR.[Q]	1xCarbamidomethyl [C9]	1xCarbamidomethyl [C9]			5.45419e-12	0	3.9	1	1	2	Q8BNW9	Kelch repeat and BTB domain-containing protein 11 OS=Mus musculus GN=Kbtbd11 PE=1 SV=3	Q8BNW9	Q8BNW9 [382-405]	0	2867.39	24	High	High	High	3	0.7384	0	1	1	1	956.469	0.7	0.00067	56.4052	0	1.478e-12	3.9	6.46
High	Unambiguous	ARPSDQVYCYNPVTDSWSTVRPLR	[R].ARPSDQVYCYNPVTDSWSTVRPLR.[Q]	1xCarbamidomethyl [C9]; 1xDeamidated [N11]	1xCarbamidomethyl [C9]; 1xDeamidated [N11]			6.41533e-11	0	3.514	1	1	1	Q8BNW9	Kelch repeat and BTB domain-containing protein 11 OS=Mus musculus GN=Kbtbd11 PE=1 SV=3	Q8BNW9	Q8BNW9 [382-405]	0	2868.37	24	High	High	High	3	0.2718	0	1	1	1	956.804	8.8	0.00842	56.3298	0	1.939e-11	3.514	4.82
High	Unambiguous	ASAAFSSVGSVITK	[K].ASAAFSSVGSVITK.[K]					2.16769e-06	0	1.881	1	6	1	F8WHQ1	Tumor protein D52 OS=Mus musculus GN=Tpd52 PE=1 SV=1	D3Z7X7; F8WHQ1; E9PUA7; D3Z637; D3Z125; Q62393	F8WHQ1 [149-162]	0	1324.71	14	High	High	High	2	0.6297	0	1	1	1	662.859	0.15	0.0001	48.3248	0	1.052e-06	1.881	3.97
High	Unambiguous	ASAALHNIIHSQPDDKR	[R].ASAALHNIIHSQPDDKR.[G]	1xAcetyl [K16]; 1xDeamidated [Q12]	1xAcetyl [K16]; 1xDeamidated [Q12]	Q61315 1xAcetyl [K396]	Q61315 1xAcetyl [K396]	0.000477832	0	1.036	1	6	1	Q61315	Adenomatous polyposis coli protein OS=Mus musculus GN=Apc PE=1 SV=1	B2RUG9; Q8BNP7; E9QLQ9; E9Q4H1; Q8BRD8; Q61315	Q61315 [381-397]	1	1915.96	17	High	High	High	3	0.3294	0	1	1	1	639.328	3.91	0.00249	29.2204	0	0.000297	1.036	4.28
High	Unambiguous	ASAYVFASPGCK	[K].ASAYVFASPGCK.[K]	1xCarbamidomethyl [C11]	1xCarbamidomethyl [C11]			2.21549e-05	0	1.517	1	5	1	A0A1B0GRV0	3'(2'),5'-bisphosphate nucleotidase 1 OS=Mus musculus GN=Bpnt1 PE=1 SV=1	Q9Z0S1; Q3UBN8; Q3U449; A0A1B0GRV0; D3Z0E6	A0A1B0GRV0 [248-259]	0	1257.59	12	High	High	High	2	0.7078	0	1	1	1	629.3	0.1	6e-05	38.4985	0	1.195e-05	1.517	3.32
High	Unambiguous	ASAYVFASPGCKK	[K].ASAYVFASPGCKK.[W]	1xAcetyl [K]; 1xCarbamidomethyl [C11]	1xAcetyl [K12; K13]; 1xCarbamidomethyl [C11]	A0A1B0GRV0 1xAcetyl [K]	A0A1B0GRV0 1xAcetyl [K259; K260]	1.52001e-05	0	1.576	1	5	4	A0A1B0GRV0	3'(2'),5'-bisphosphate nucleotidase 1 OS=Mus musculus GN=Bpnt1 PE=1 SV=1	Q9Z0S1; Q3UBN8; Q3U449; A0A1B0GRV0; D3Z0E6	A0A1B0GRV0 [248-260]	1	1427.7	13	High	High	High	2	0.0169	0	1	1	1	714.353	0.1	7e-05	41.3339	0	8.042e-06	1.576	3.54
High	Unambiguous	ASDYKSAHK	[R].ASDYKSAHK.[G]	1xAcetyl [K5]	1xAcetyl [K5]	F6RT34 1xAcetyl [K176]	F6RT34 1xAcetyl [K176]	0.00145036	0	0.862	1	4	1	F6RT34	Myelin basic protein (Fragment) OS=Mus musculus GN=Mbp PE=1 SV=1	F6VME3; F6RT34; F6ZIA4; F7A0B0	F6RT34 [172-180]	1	1048.51	9	High	High	High	2	0.3418	0	1	1	1	524.757	0.59	0.00031	11.9445	0	0.0009435	0.862	2.75
High	Unambiguous	ASGGPSVFQKPVR	[K].ASGGPSVFQKPVR.[F]	1xAcetyl [K10]; 1xDeamidated [Q9]	1xAcetyl [K10]; 1xDeamidated [Q9]	Q5RJI5 1xAcetyl [K659]	Q5RJI5 1xAcetyl [K659]	0.00941446	0.000100519	0.568	1	2	1	Q5RJI5	Serine/threonine-protein kinase BRSK1 OS=Mus musculus GN=Brsk1 PE=1 SV=1	D3Z5P0; Q5RJI5	Q5RJI5 [650-662]	0	1372.72	13	High	High	High	2	0.584	0	1	1	1	686.87	8.31	0.0057	40.8696	6.844e-05	0.006707	0.568	2.38
High	Unambiguous	ASGGSSPNQASKPSASLSSHNRPPVQGR	[R].ASGGSSPNQASKPSASLSSHNRPPVQGR.[S]					0.22421	0.00870774	0.039	1	3	1	Q3KN99	Synapsin III OS=Mus musculus GN=Syn3 PE=2 SV=1	Q3KN99; Q8JZP2; Q9QZA3	Q3KN99 [489-516]	0	2761.37	28	High	High	High	3	0.0629	0	1	1	1	921.122	-7.1	-0.00654	17.4128	0.007062	0.1858	0.039	1.43
High	Unambiguous	ASGNLETKYK	[K].ASGNLETKYK.[V]	1xAcetyl [K8]	1xAcetyl [K8]	J3QMG3 1xAcetyl [K62]	J3QMG3 1xAcetyl [K62]	0.000608997	0	0.998	1	5	1	J3QMG3	Voltage-dependent anion-selective channel protein 3 OS=Mus musculus GN=Vdac3 PE=1 SV=1	J3QMG3; Q3TTN3; Q5EBQ0; Q3TX38; A0A140T8V3	J3QMG3 [55-64]	1	1152.59	10	High	High	High	2	0.1374	0	1	1	1	576.798	-0.16	-9e-05	26.5016	0	0.0003821	0.998	3.64
High	Unambiguous	ASGNYATVISHNPETK	[R].ASGNYATVISHNPETK.[K]					1.30057e-06	0	1.961	1	4	1	P62918	60S ribosomal protein L8 OS=Mus musculus GN=Rpl8 PE=1 SV=2	Q3UJS0; P62918; Q9Z237; Q3THC7	P62918 [129-144]	0	1688.82	16	High	High	High	2	0.6871	0	1	1	1	844.918	3.05	0.00257	29.8067	0	6.168e-07	1.961	3.26
High	Unambiguous	ASGQAFELILSPR	[R].ASGQAFELILSPR.[S]					2.42527e-07	0	2.224	1	8	1	Q545B6	Stathmin OS=Mus musculus GN=Stmn1 PE=1 SV=1	Q9CXQ8; Q91XT3; Q9DCP3; D3Z5N2; Q9CYU5; Q8C2H3; D3Z1Z8; Q545B6	Q545B6 [15-27]	0	1388.75	13	High	High	High	2	0.6558	0	1	1	1	694.881	1.27	0.00088	63.9567	0	1.069e-07	2.224	4.59
High	Unambiguous	ASGYFSRPWQWEK	[R].ASGYFSRPWQWEK.[NI]					5.13323e-06	0	1.746	1	2	1	A2AN96	Retinoblastoma binding protein 9 OS=Mus musculus GN=Rbbp9 PE=1 SV=1	Q80YU9; A2AN96	A2AN96 [110-122]	0	1641.78	13	High	High	High	2	0.5248	0	1	1	1	821.395	1.25	0.00103	54.8888	0	2.587e-06	1.746	4.23
High	Unambiguous	ASGYQSSQKK	[K].ASGYQSSQKK.[S]	1xAcetyl [K]	1xAcetyl [K9; K10]	P51859 1xAcetyl [K]	P51859 1xAcetyl [K105; K106]	0.000160379	0	1.207	1	2	2	P51859	Hepatoma-derived growth factor OS=Mus musculus GN=Hdgf PE=1 SV=2	P51859; E0CXA0	P51859 [97-106]	1	1125.55	10	High	High	High	2	0.0484	0	1	1	1	563.28	-0.06	-3e-05	12.2231	0	9.476e-05	1.207	2.89
High	Unambiguous	ASHSTSQLSQKLK	[K].ASHSTSQLSQKLK.[T]	1xAcetyl [K11]; 1xDeamidated [Q10]	1xAcetyl [K11]; 1xDeamidated [Q10]	Q3UK24 1xAcetyl [K121]	Q3UK24 1xAcetyl [K121]	0.000109337	0	1.267	1	7	1	Q3UK24	Putative uncharacterized protein OS=Mus musculus GN=Wdr37 PE=2 SV=1	Q05BF4; H3BJS1; Q8CBE3; H3BJR7; H3BK66; Q8C8P3; Q3UK24	Q3UK24 [111-123]	1	1457.76	13	High	High	High	2	0.0582	0	1	1	1	729.39	8.68	0.00632	25.1112	0	6.355e-05	1.267	2.92
High	Unambiguous	ASHTAPQVLFSHR	[R].ASHTAPQVLFSHR.[E]					1.93745e-05	0	1.538	1	4	2	Q9CVB6	Actin-related protein 2/3 complex subunit 2 OS=Mus musculus GN=Arpc2 PE=1 SV=3	Q9CVB6; D3YXG6; Q4FZG5; Q3UA52	Q9CVB6 [191-203]	0	1450.75	13	High	High	High	3	0.64	0	1	1	1	484.257	0.48	0.00023	29.0978	0	1.391e-05	1.494	3.5
High	Unambiguous	ASIKKGEDFVK	[K].ASIKKGEDFVK.[N]	2xAcetyl [K4; K5]	2xAcetyl [K4; K5]	P08249 2xAcetyl [K328; K329]	P08249 2xAcetyl [K328; K329]	0.0433737	0.000843531	0.324	1	1	1	P08249	Malate dehydrogenase, mitochondrial OS=Mus musculus GN=Mdh2 PE=1 SV=3	P08249	P08249 [325-335]	2	1305.7	11	High	High	High	2	0.4559	0	1	1	1	653.356	0.02	1e-05	42.4849	0.0005754	0.03307	0.324	2.61
High	Unambiguous	ASILWLIGEYCEHVPK	[R].ASILWLIGEYCEHVPK.[I]	1xCarbamidomethyl [C11]	1xCarbamidomethyl [C11]			4.2428e-08	0	2.497	1	1	1	Q9JME5	AP-3 complex subunit beta-2 OS=Mus musculus GN=Ap3b2 PE=1 SV=2	Q9JME5	Q9JME5 [502-517]	0	1914.98	16	High	High	High	3	0.6247	0	1	1	1	638.997	-0.64	-0.00041	69.3901	0	1.721e-08	2.497	4.85
High	Unambiguous	ASISHVTCVDQSER	[R].ASISHVTCVDQSER.[T]	1xCarbamidomethyl [C8]	1xCarbamidomethyl [C8]			0.0336839	0.00057353	0.365	1	6	1	Q3U590	Putative uncharacterized protein OS=Mus musculus GN=C2cd2l PE=2 SV=1	Q80X80; Q9DBJ2; Q80U48; Q8CAA2; Q3U590; Q8CFV7	Q3U590 [135-148]	0	1588.74	14	High	High	High	2	0.6667	0	1	1	1	794.873	0.54	0.00043	21.9988	0.0003909	0.02544	0.365	2.04
High	Unambiguous	ASLTLFCPEEGDWK	[K].ASLTLFCPEEGDWK.[N]	1xCarbamidomethyl [C7]	1xCarbamidomethyl [C7]			1.86463e-05	0	1.544	1	6	1	B2RQQ5	Microtubule-associated protein 1B OS=Mus musculus GN=Map1b PE=2 SV=1	A0PJ96; P14873; Q3TZM8; Q3TYV8; B2RQQ5; Q8CFR9	B2RQQ5 [184-197]	0	1652.76	14	High	High	High	2	0.6572	0	1	1	1	826.885	0.6	0.00049	64.6756	0	9.991e-06	1.544	3.18
High	Unambiguous	ASLTLTLLR	[R].ASLTLTLLR.[G]					0.00386929	0.000100519	0.708	1	1	1	Q60625	Intercellular adhesion molecule 5 OS=Mus musculus GN=Icam5 PE=1 SV=2	Q60625	Q60625 [151-159]	0	987.62	9	High	High	High	2	0.5231	0	1	1	1	494.314	0.08	4e-05	62.1059	6.844e-05	0.00264	0.708	3.25
High	Unambiguous	ASNDRPPGTGGVKR	[R].ASNDRPPGTGGVKR.[G]	1xAcetyl [K13]	1xAcetyl [K13]	Q3UBP0 1xAcetyl [K18]	Q3UBP0 1xAcetyl [K18]	1.77366e-07	0	2.273	1	2	2	Q3UBP0	Adenylosuccinate synthetase isozyme 1 OS=Mus musculus GN=Adssl1 PE=2 SV=1	Q3UBP0; J3QN31	Q3UBP0 [6-19]	1	1453.75	14	High	High	High	3	0.5697	0	1	1	1	485.255	-0.54	-0.00026	16.0185	0	7.669e-08	2.273	4.16
High	Unambiguous	ASQTMAKCVK	[R].ASQTMAKCVK.[A]	1xAcetyl [K7]; 1xCarbamidomethyl [C8]; 1xOxidation [M5]	1xAcetyl [K7]; 1xCarbamidomethyl [C8]; 1xOxidation [M5]	Q3UIQ2 1xAcetyl [K709]	Q3UIQ2 1xAcetyl [K709]	0.00420295	0.000100519	0.695	1	3	1	Q3UIQ2	Putative uncharacterized protein OS=Mus musculus GN=Ndufs1 PE=2 SV=1	Q3TIU7; Q91VD9; Q3UIQ2	Q3UIQ2 [703-712]	1	1181.57	10	High	High	High	2	0.1543	0	1	1	1	591.287	0.78	0.00046	14.0701	6.844e-05	0.002878	0.695	1.88
High	Unambiguous	ASSGSINIYLFHK	[R].ASSGSINIYLFHK.[S]					0.00643448	0.000100519	0.628	1	2	1	O35709	Ectoderm-neural cortex protein 1 OS=Mus musculus GN=Enc1 PE=2 SV=2	O35709; Q8BRG4	O35709 [13-25]	0	1436.75	13	High	High	High	2	0.4632	0	1	1	1	718.88	-0.88	-0.00063	54.4104	6.844e-05	0.004501	0.628	1.9
High	Unambiguous	ASSIVVSGTPIR	[R].ASSIVVSGTPIR.[R]					0.000556938	0	1.012	1	2	1	P35505	Fumarylacetoacetase OS=Mus musculus GN=Fah PE=1 SV=2	P35505; D3Z2R9	P35505 [163-174]	0	1186.68	12	High	High	High	2	0.524	0	1	1	1	593.843	-0.16	-9e-05	38.6853	0	0.0003474	1.012	2.71
High	Unambiguous	ASSSHHTSSGTSLSAIHSSGSSGR	[K].ASSSHHTSSGTSLSAIHSSGSSGR.[G]					0.0683859	0.00172017	0.249	1	3	1	P70399	TP53-binding protein 1 OS=Mus musculus GN=Tp53bp1 PE=1 SV=3	Q8C0U1; Q3V1P7; P70399	P70399 [1306-1329]	0	2285.05	24	High	High	High	3	0.5304	0	1	1	1	762.355	0.77	0.00058	14.583	0.001609	0.05334	0.249	1.81
High	Unambiguous	ASTAAPVASPAAPSPGSSGGGGFFSSLSNAVK	[R].ASTAAPVASPAAPSPGSSGGGGFFSSLSNAVK.[Q]					8.19452e-15	0	4.918	1	1	1	O88935	Synapsin-1 OS=Mus musculus GN=Syn1 PE=1 SV=2	O88935	O88935 [54-85]	0	2834.4	32	High	High	High	3	0.6314	0	1	1	1	945.471	0.6	0.00057	64.7149	0	1.644e-15	4.918	9.25
High	Unambiguous	ASTFVSHEKLR	[R].ASTFVSHEKLR.[R]	1xAcetyl [K9]	1xAcetyl [K9]	Q924L1 1xAcetyl [K209]	Q924L1 1xAcetyl [K209]	0.000370152	0	1.076	1	1	1	Q924L1	LETM1 domain-containing protein 1 OS=Mus musculus GN=Letmd1 PE=1 SV=1	Q924L1	Q924L1 [201-211]	1	1316.7	11	High	High	High	2	0.5935	0	1	1	1	658.852	0.89	0.00059	28.8792	0	0.0002268	1.076	2.78
High	Unambiguous	ASTGVPSGKR	[R].ASTGVPSGKR.[K]	1xAcetyl [K9]	1xAcetyl [K9]	P70399 1xAcetyl [K1664]	P70399 1xAcetyl [K1664]	0.0295677	0.000478346	0.386	1	5	1	P70399	TP53-binding protein 1 OS=Mus musculus GN=Tp53bp1 PE=1 SV=3	Q8C0U1; Q3V1P7; Q8BZ87; F6ZRL3; P70399	P70399 [1656-1665]	1	1001.54	10	High	High	High	2	0.3547	0	1	1	1	501.272	-0.64	-0.00032	16.2448	0.000326	0.02212	0.386	2.65
High	Unambiguous	ASTQFSFVYLAHPR	[R].ASTQFSFVYLAHPR.[A]					3.74407e-07	0	2.156	1	3	1	B0V2P5	DmX-like protein 2 OS=Mus musculus GN=Dmxl2 PE=1 SV=1	Q8BPN8; B0V2P5; B0V2P6	B0V2P5 [220-233]	0	1623.83	14	High	High	High	2	0.6682	0	1	1	1	812.418	0.18	0.00014	59.1495	0	1.674e-07	2.156	4.22
High	Unambiguous	ASYGVSKGK	[R].ASYGVSKGK.[V]	1xAcetyl [K7]	1xAcetyl [K7]	Q3TVV6 1xAcetyl [K307]	Q3TVV6 1xAcetyl [K307]	0.00222328	0	0.795	1	9	1	Q3TVV6	Putative uncharacterized protein OS=Mus musculus GN=Hnrnpu PE=2 SV=1	Q8C290; Q3ULH5; Q3TVV6; Q3TXW2; Q3TGN5; O88568; Q3TWN5; Q3TS50; Q8VEK3	Q3TVV6 [301-309]	1	938.494	9	High	High	High	2	0.0536	0	1	1	1	469.751	-0.14	-7e-05	19.4501	0	0.001474	0.795	2.24
High	Unambiguous	ASYSSGYQSHQGQQQPYNQSQYSSYGTPQGKQK	[K].ASYSSGYQSHQGQQQPYNQSQYSSYGTPQGKQK.[G]	1xAcetyl [K31]	1xAcetyl [K31]	A0A1L1STE4 1xAcetyl [K787]	A0A1L1STE4 1xAcetyl [K787]	2.88164e-07	0	2.197	1	2	1	A0A1L1STE4	Interleukin enhancer-binding factor 3 OS=Mus musculus GN=Ilf3 PE=1 SV=1	A0A1L1STE4; Q9Z1X4	A0A1L1STE4 [757-789]	1	3739.66	33	High	High	High	3	0.0559	0	1	1	1	1247.23	0.68	0.00085	33.6246	0	1.274e-07	2.197	3.58
High	Unambiguous	ASYYEISVDDGPWEKQK	[R].ASYYEISVDDGPWEKQK.[S]	1xAcetyl [K]	1xAcetyl [K15; K17]	Q14BL1 1xAcetyl [K]	Q14BL1 1xAcetyl [K230; K232]	0.0376489	0.000662951	0.347	1	2	2	Q14BL1	1110020G09Rik protein (Fragment) OS=Mus musculus GN=Nadk2 PE=2 SV=2	Q9CUB4; Q14BL1	Q14BL1 [216-232]	1	2056.95	17	High	High	High	2	0.0427	0	1	1	1	1028.98	1.96	0.00201	62.1713	0.0004518	0.02846	0.347	1.64
High	Unambiguous	ASYYEISVDDGPWEKQK	[R].ASYYEISVDDGPWEKQK.[S]	1xAcetyl [K]; 1xDeamidated [Q16]	1xAcetyl [K15; K17]; 1xDeamidated [Q16]	Q14BL1 1xAcetyl [K]	Q14BL1 1xAcetyl [K230; K232]	0.000865078	0	0.943	1	2	2	Q14BL1	1110020G09Rik protein (Fragment) OS=Mus musculus GN=Nadk2 PE=2 SV=2	Q9CUB4; Q14BL1	Q14BL1 [216-232]	1	2057.93	17	High	High	High	2	0.0345	0	1	1	1	1029.48	7.59	0.00781	61.3211	0	0.0005507	0.943	2.03
High	Unambiguous	ATADNLIKQR	[K].ATADNLIKQR.[E]	1xAcetyl [K8]	1xAcetyl [K8]	P42125 1xAcetyl [K255]	P42125 1xAcetyl [K255]	0.000272455	0	1.124	1	1	1	P42125	Enoyl-CoA delta isomerase 1, mitochondrial OS=Mus musculus GN=Eci1 PE=1 SV=2	P42125	P42125 [248-257]	1	1171.64	10	High	High	High	2	0.6109	0	1	1	1	586.325	-0.55	-0.00032	31.9078	0	0.0001642	1.124	3.29
High	Unambiguous	ATAGAYIASQTVKK	[R].ATAGAYIASQTVKK.[V]	1xAcetyl [K]	1xAcetyl [K13; K14]	O55234 1xAcetyl [K]	O55234 1xAcetyl [K91; K92]	5.38792e-07	0	2.099	1	1	2	O55234	Proteasome subunit beta type-5 OS=Mus musculus GN=Psmb5 PE=1 SV=3	O55234	O55234 [79-92]	1	1450.79	14	High	High	High	2	0.0273	0	1	1	1	725.899	0.44	0.00032	36.5206	0	2.458e-07	2.099	4.76
High	Unambiguous	ATAGAYIASQTVKK	[R].ATAGAYIASQTVKK.[V]	1xAcetyl [K13]; 1xDeamidated [Q10]	1xAcetyl [K13]; 1xDeamidated [Q10]	O55234 1xAcetyl [K91]	O55234 1xAcetyl [K91]	0.000556938	0	1.012	1	1	1	O55234	Proteasome subunit beta type-5 OS=Mus musculus GN=Psmb5 PE=1 SV=3	O55234	O55234 [79-92]	1	1451.77	14	High	High	High	2	0.0761	0	1	1	1	726.396	7.98	0.00579	34.4092	0	0.0003469	1.012	2.76
High	Unambiguous	ATCIEMVTSLAYTHHGR	[R].ATCIEMVTSLAYTHHGR.[Q]	1xCarbamidomethyl [C3]	1xCarbamidomethyl [C3]			2.56874e-07	0	2.215	1	1	1	Q8BJY1	26S proteasome non-ATPase regulatory subunit 5 OS=Mus musculus GN=Psmd5 PE=1 SV=4	Q8BJY1	Q8BJY1 [225-241]	0	1946.92	17	High	High	High	2	0.6724	0	1	1	1	973.963	-1.02	-0.001	51.5122	0	1.131e-07	2.215	3.48
High	Unambiguous	ATFAFTLGSAHTPGRPPR	[R].ATFAFTLGSAHTPGRPPR.[V]					1.44971e-06	0	1.944	1	1	3	Q6ZPE2	Myotubularin-related protein 5 OS=Mus musculus GN=Sbf1 PE=1 SV=2	Q6ZPE2	Q6ZPE2 [1022-1039]	0	1883.99	18	High	High	High	3	0.6377	0	1	1	1	628.667	-0.68	-0.00043	45.7958	0	5.267e-06	1.64	3.45
High	Unambiguous	ATFLVISHYQCK	[R].ATFLVISHYQCK.[E]	1xCarbamidomethyl [C11]	1xCarbamidomethyl [C11]			1.5552e-06	0	1.933	1	2	2	Q6NTA4	Ras-related GTP-binding protein B OS=Mus musculus GN=Rragb PE=1 SV=1	Q6NTA4; Q80X95	Q6NTA4 [270-281]	0	1466.75	12	High	High	High	2	0.6712	0	1	1	1	733.878	1.45	0.00106	46.5178	0	7.412e-07	1.933	4.41
High	Unambiguous	ATFQESYQVYKR	[R].ATFQESYQVYKR.[Y]	1xAcetyl [K11]; 1xDeamidated [Q8]	1xAcetyl [K11]; 1xDeamidated [Q8]	Q9Z2A5 1xAcetyl [K294]	Q9Z2A5 1xAcetyl [K294]	0.0717404	0.0018095	0.241	1	5	1	Q9Z2A5	Arginyl-tRNA--protein transferase 1 OS=Mus musculus GN=Ate1 PE=1 SV=2	A0A140LJ98; Q8BP95; Q4FCQ7; Q9Z2A5; A0A1L1SQ41	Q9Z2A5 [284-295]	1	1562.75	12	High	High	High	2	0.1724	0	1	1	1	781.884	7.19	0.00562	43.3084	0.00167	0.05598	0.241	1.74
High	Unambiguous	ATFYLLIGSANAAKPDLDK	[R].ATFYLLIGSANAAKPDLDK.[V]					2.52672e-06	0	1.857	1	3	1	Q80TT4	MKIAA0719 protein (Fragment) OS=Mus musculus GN=Tomm70a PE=2 SV=1	Q9CZW5; Q3TSX8; Q80TT4	Q80TT4 [354-372]	0	2008.07	19	High	High	High	2	0.68	0	1	1	1	1004.54	0.97	0.00097	63.6855	0	1.238e-06	1.857	3.75
High	Unambiguous	ATGGPAVFQKPVK	[K].ATGGPAVFQKPVK.[F]	1xAcetyl [K10]; 1xDeamidated [Q9]	1xAcetyl [K10]; 1xDeamidated [Q9]	Q69Z98 1xAcetyl [K586]	Q69Z98 1xAcetyl [K586]	0.000374909	0	1.074	1	8	1	Q69Z98	Serine/threonine-protein kinase BRSK2 OS=Mus musculus GN=Brsk2 PE=1 SV=2	Q69Z98; G3UYN4; G3UXM5; G3FEZ6; G3UXY1; G3UWV4; G3UZN4; G3UZ19	Q69Z98 [577-589]	0	1342.74	13	High	High	High	2	0.1693	0	1	1	1	671.878	8.46	0.00568	40.3002	0	0.0002303	1.074	3.13
High	Unambiguous	ATKADSVCDGHAAGQK	[K].ATKADSVCDGHAAGQK.[M]	1xAcetyl [K3]; 1xCarbamidomethyl [C8]	1xAcetyl [K3]; 1xCarbamidomethyl [C8]	Q80YN3 1xAcetyl [K313]	Q80YN3 1xAcetyl [K313]	9.54685e-08	0	2.37	1	3	2	Q80YN3	Breast carcinoma-amplified sequence 1 homolog OS=Mus musculus GN=Bcas1 PE=1 SV=3	Q80YN3; Q8C0B4; F7BNZ5	Q80YN3 [311-326]	1	1657.76	16	High	High	High	3	0.642	0	1	1	1	553.259	1.12	0.00062	16.0198	0	2.442e-05	1.41	4.19
High	Unambiguous	ATLFEDGAATVGHYTGVQNSKNAK	[K].ATLFEDGAATVGHYTGVQNSKNAK.[D]	1xAcetyl [K21]; 1xDeamidated [N19]	1xAcetyl [K21]; 1xDeamidated [N19]	Q8BLT0 1xAcetyl [K34]	Q8BLT0 1xAcetyl [K34]	0.146365	0.00499626	0.118	1	1	1	Q8BLT0	Cyclin-dependent kinase 5 activator OS=Mus musculus GN=Cdk5r1 PE=2 SV=1	Q8BLT0	Q8BLT0 [14-37]	1	2522.22	24	High	High	High	4	0.0935	0	1	1	1	631.305	-6.38	-0.00402	15.6528	0.004005	0.1186	0.118	2.14
High	Unambiguous	ATLLLEHVER	[K].ATLLLEHVER.[K]					0.000843276	0	0.947	1	10	1	Q8R1X1	Acyl-CoA synthetase long-chain family member 6 OS=Mus musculus GN=Acsl6 PE=1 SV=2	Q5F2D0; Q5ICG6; A8IP90; E9Q7Y2; Q5F2C5; Q5ICG4; Q8BYJ0; Q8C028; Q5ICG5; Q8R1X1	Q8R1X1 [231-240]	0	1180.67	10	High	High	High	2	0.6174	0	1	1	1	590.838	0.42	0.00025	40.2272	0	0.0005374	0.947	2.64
High	Unambiguous	ATLLSAEHIVIATGGRPR	[K].ATLLSAEHIVIATGGRPR.[Y]					5.18539e-07	0	2.105	1	10	1	A0A0M3HEQ0	Thioredoxin reductase 2, mitochondrial OS=Mus musculus GN=Txnrd2 PE=1 SV=1	A0A0M3HEQ0; Q9JLT4; J3QMQ8; A0A0U1RQA4; A0A0M3HEP9; D3Z0K8; A0A0U1RPV8; J3QMN4; A0A0U1RPY5; A0A0U1RPC6	A0A0M3HEQ0 [179-196]	0	1862.06	18	High	High	High	3	0.598	0	1	1	1	621.359	0.92	0.00057	49.2559	0	2.354e-07	2.105	4.08
High	Unambiguous	ATLPDADKER	[K].ATLPDADKER.[L]	1xAcetyl [K8]	1xAcetyl [K8]	Q7TPR4 1xAcetyl [K563]	Q7TPR4 1xAcetyl [K563]	0.116712	0.003683	0.158	1	3	1	Q7TPR4	Alpha-actinin-1 OS=Mus musculus GN=Actn1 PE=1 SV=1	Q99LJ3; A1BN54; Q7TPR4	Q7TPR4 [556-565]	1	1157.58	10	High	High	High	2	0.343	0	1	1	1	579.294	0.11	6e-05	26.5773	0.003235	0.09369	0.158	1.72
High	Unambiguous	ATLWYVPLSLK	[K].ATLWYVPLSLK.[N]					2.97193e-05	0	1.471	1	2	1	E9PYH2	Cytosolic acyl coenzyme A thioester hydrolase OS=Mus musculus GN=Acot7 PE=1 SV=1	E9PYH2; Q91V12	E9PYH2 [162-172]	0	1290.75	11	High	High	High	2	0.6667	0	1	1	1	645.876	-0.94	-0.00061	68.4439	0	1.629e-05	1.471	2.85
High	Unambiguous	ATLWYVPLSLKNVDK	[K].ATLWYVPLSLKNVDK.[V]	1xAcetyl [K11]	1xAcetyl [K11]	E9PYH2 1xAcetyl [K172]	E9PYH2 1xAcetyl [K172]	0.000392042	0	1.067	1	2	1	E9PYH2	Cytosolic acyl coenzyme A thioester hydrolase OS=Mus musculus GN=Acot7 PE=1 SV=1	E9PYH2; Q91V12	E9PYH2 [162-176]	1	1788.99	15	High	High	High	2	0.1337	0	1	1	1	894.998	-0.72	-0.00064	69.4494	0	0.0002402	1.067	3.89
High	Unambiguous	ATLYVTAIEDR	[R].ATLYVTAIEDR.[Q]					0.000229314	0	1.151	1	9	1	Q9JIF0	Protein arginine N-methyltransferase 1 OS=Mus musculus GN=Prmt1 PE=1 SV=1	Q3TPF5; A0A171KXD3; Q3UIG8; Q9JIF0; A0A140LHF7; A0A140LJF4; Q8C2D7; Q80WV6; Q80WB1	Q9JIF0 [196-206]	0	1251.66	11	High	High	High	2	0.6522	0	1	1	1	626.332	-0.39	-0.00025	50.0684	0	0.0001372	1.151	3.45
High	Unambiguous	ATNSSWVVVFK	[R].ATNSSWVVVFK.[A]					7.8445e-05	0	1.319	1	8	1	E9QLK9	Clathrin coat assembly protein AP180 OS=Mus musculus GN=Snap91 PE=1 SV=2	E9QLK9; Q61548; A0A087WSI9; Q3UI39; E9QQ05; Q8BQA2; Q3TWS4; E9Q9A3	E9QLK9 [67-77]	0	1237.66	11	High	High	High	2	0.7062	0	1	1	1	619.333	0.48	0.0003	62.0095	0	4.485e-05	1.319	3.88
High	Unambiguous	ATNSSWVVVFK	[R].ATNSSWVVVFK.[A]	1xDeamidated [N3]	1xDeamidated [N3]			0.000445431	0	1.047	1	8	1	E9QLK9	Clathrin coat assembly protein AP180 OS=Mus musculus GN=Snap91 PE=1 SV=2	E9QLK9; Q61548; A0A087WSI9; Q3UI39; E9QQ05; Q8BQA2; Q3TWS4; E9Q9A3	E9QLK9 [67-77]	0	1238.64	11	High	High	High	2	0.4085	0	1	1	1	619.825	0.67	0.00042	64.0041	0	0.0002748	1.047	2.13
High	Unambiguous	ATPEPSGTPSSDTVSR	[R].ATPEPSGTPSSDTVSR.[L]					0.00563091	0.000100519	0.649	1	4	1	Q3T9L1	Coronin OS=Mus musculus GN=Coro1a PE=2 SV=1	Q3T9L1; Q3U232; Q3U1N0; Q3U9K3	Q3T9L1 [417-432]	0	1588.74	16	High	High	High	2	0.7642	0	1	1	1	794.876	0.05	4e-05	20.7009	6.844e-05	0.003919	0.649	2.46
High	Unambiguous	ATQALVLAPTR	[K].ATQALVLAPTR.[E]					0.00462372	0.000100519	0.68	1	7	1	P60843	Eukaryotic initiation factor 4A-I OS=Mus musculus GN=Eif4a1 PE=1 SV=1	Q3UXC2; P60843; Q3TLL6; Q78WR5; Q4FZL1; Q3TFG3; Q3TSJ4	P60843 [100-110]	0	1140.67	11	High	High	High	2	0.5815	0	1	1	1	570.841	0.48	0.00027	38.8329	6.844e-05	0.003183	0.68	2.27
High	Unambiguous	ATQRPPYCDGTHKSEQVQK	[K].ATQRPPYCDGTHKSEQVQK.[A]	1xAcetyl [K13]; 1xCarbamidomethyl [C8]	1xAcetyl [K13]; 1xCarbamidomethyl [C8]	B3DFI8 1xAcetyl [K186]	B3DFI8 1xAcetyl [K186]	9.14885e-12	0	3.819	1	4	3	B3DFI8	Cisd3 protein (Fragment) OS=Mus musculus GN=Cisd3 PE=2 SV=1	B3DFI8; Z4YKM2; B2RWE3; B1AR13	B3DFI8 [174-192]	1	2272.08	19	High	High	High	3	0.342	0	1	1	1	758.031	1.04	0.00079	19.4566	0	2.529e-12	3.819	6.14
High	Unambiguous	ATSPQRPKHQPAASPVVVR	[R].ATSPQRPKHQPAASPVVVR.[A]	1xAcetyl [K8]	1xAcetyl [K8]	Q9D2P8 1xAcetyl [K79]	Q9D2P8 1xAcetyl [K79]	4.2428e-08	0	2.497	1	1	3	Q9D2P8	Myelin-associated oligodendrocyte basic protein OS=Mus musculus GN=Mobp PE=1 SV=1	Q9D2P8	Q9D2P8 [72-90]	1	2068.14	19	High	High	High	4	0.6439	0	1	1	1	517.791	0.2	0.0001	21.6277	0	5.165e-08	2.332	6.01
High	Unambiguous	ATSSSSSSSGVGMSVGQGR	[R].ATSSSSSSSGVGMSVGQGR.[G]					0.000480892	0	1.035	1	3	1	A0A0R4J0Q5	Lamin-B2 OS=Mus musculus GN=Lmnb2 PE=1 SV=1	Q3V159; A0A0R4J0Q5; P21619	A0A0R4J0Q5 [414-432]	0	1728.78	19	High	High	High	2	0.684	0	1	1	1	864.895	0.15	0.00013	22.989	0	0.0002991	1.035	2.5
High	Unambiguous	ATSVALTWSR	[R].ATSVALTWSR.[G]					0.000296033	0	1.111	1	1	1	P12960	Contactin-1 OS=Mus musculus GN=Cntn1 PE=1 SV=1	P12960	P12960 [619-628]	0	1091.58	10	High	High	High	2	0.5552	0	1	1	1	546.296	-0.22	-0.00012	45.0772	0	0.0001794	1.111	3.26
High	Unambiguous	ATTHEVMGPKK	[K].ATTHEVMGPKK.[K]	1xAcetyl [K10]	1xAcetyl [K10]	E9QLK9 1xAcetyl [K38]	E9QLK9 1xAcetyl [K38]	0.0001188	0	1.254	1	8	1	E9QLK9	Clathrin coat assembly protein AP180 OS=Mus musculus GN=Snap91 PE=1 SV=2	E9QLK9; Q61548; A0A087WSI9; Q3UI39; E9QQ05; Q8BQA2; Q3TWS4; E9Q9A3	E9QLK9 [29-39]	1	1240.64	11	High	High	High	2	0.0502	0	1	1	1	620.821	-0.16	-0.0001	16.2893	0	6.911e-05	1.254	2.79
High	Unambiguous	ATVAAFAASEGHSHPR	[K].ATVAAFAASEGHSHPR.[V]					2.21196e-08	0	2.599	1	4	1	Q8JZS0	Protein lin-7 homolog A OS=Mus musculus GN=Lin7a PE=1 SV=2	O88952; Q3UX93; Q8JZS0; Q3TTY6	Q8JZS0 [92-107]	0	1608.79	16	High	High	High	2	0.6975	0	1	1	1	804.898	0.52	0.00042	24.8797	0	8.735e-09	2.599	4.76
High	Unambiguous	ATVGILITTIASK	[R].ATVGILITTIASK.[G]					0.0533871	0.00128691	0.29	1	3	1	Q8BFY9	Transportin-1 OS=Mus musculus GN=Tnpo1 PE=1 SV=2	Q3TKD0; Q8BFY9; J3QMX2	Q8BFY9 [116-128]	0	1287.79	13	High	High	High	2	0.4737	0	1	1	1	644.399	2.02	0.0013	64.814	0.001319	0.04123	0.29	1.52
High	Unambiguous	ATVIHATVTSVTLHSTEGK	[K].ATVIHATVTSVTLHSTEGK.[A]					1.11398e-09	0	3.067	1	1	1	Q8C7K6	Prenylcysteine oxidase-like OS=Mus musculus GN=Pcyox1l PE=1 SV=1	Q8C7K6	Q8C7K6 [259-277]	0	1952.04	19	High	High	High	2	0.7518	0	1	1	1	976.526	-0.04	-4e-05	36.2037	0	3.83e-10	3.067	4.27
High	Unambiguous	ATVPKTEIR	[K].ATVPKTEIR.[E]	1xAcetyl [K5]	1xAcetyl [K5]	Q9CQK2 1xAcetyl [K37]	Q9CQK2 1xAcetyl [K37]	0.0121259	0.000100519	0.528	1	6	1	Q9CQK2	40S ribosomal protein S24 OS=Mus musculus GN=Rps24 PE=2 SV=1	Q3TIF8; Q9D7P1; Q9DCA4; Q5M9M7; Q9CQK2; Q9CY61	Q9CQK2 [33-41]	1	1056.6	9	High	High	High	2	0.2973	0	1	1	1	528.807	0.92	0.00049	28.6016	6.844e-05	0.008705	0.528	2.22
High	Unambiguous	ATVTPSPVKGK	[K].ATVTPSPVKGK.[A]	1xAcetyl [K9]	1xAcetyl [K9]	Q80XU3 1xAcetyl [K184]	Q80XU3 1xAcetyl [K184]	0.000399623	0	1.064	1	2	1	Q80XU3	Nuclear ubiquitous casein and cyclin-dependent kinase substrate 1 OS=Mus musculus GN=Nucks1 PE=1 SV=1	A0A087WRY3; Q80XU3	Q80XU3 [176-186]	1	1126.65	11	High	High	High	2	0.0613	0	1	1	1	563.827	0.08	5e-05	22.2125	0	0.0002456	1.064	2.61
High	Unambiguous	AVAGDASESALLK	[R].AVAGDASESALLK.[C]					8.83323e-06	0	1.661	1	3	1	Q8VDN2	Sodium/potassium-transporting ATPase subunit alpha-1 OS=Mus musculus GN=Atp1a1 PE=1 SV=1	Q8VDN2; Q3UCH8; Q8R3M4	Q8VDN2 [446-458]	0	1231.65	13	High	High	High	2	0.6268	0	1	1	1	616.33	0.43	0.00026	36.3334	0	4.562e-06	1.661	3.51
High	Unambiguous	AVAGVMITASHNR	[K].AVAGVMITASHNR.[K]					5.43689e-06	0	1.737	1	2	1	Q8CAA7	Glucose 1,6-bisphosphate synthase OS=Mus musculus GN=Pgm2l1 PE=1 SV=1	Q8CAA7; E0CX81	Q8CAA7 [166-178]	0	1326.69	13	High	High	High	2	0.5815	0	1	1	1	663.852	0.94	0.00062	28.7698	0	2.759e-06	1.737	4.11
High	Unambiguous	AVAIETQPAQGESDAVAR	[R].AVAIETQPAQGESDAVAR.[A]					0.00623337	0.000100519	0.633	1	2	1	Q7TSJ2	Microtubule-associated protein 6 OS=Mus musculus GN=Map6 PE=1 SV=2	D3Z6W1; Q7TSJ2	Q7TSJ2 [60-77]	0	1812.91	18	High	High	High	2	0.688	0	1	1	1	906.958	-0.3	-0.00027	32.8774	6.844e-05	0.004336	0.633	2.66
High	Unambiguous	AVALYFIDK	[R].AVALYFIDK.[L]					0.00631305	0.000100519	0.631	1	1	1	Q04750	DNA topoisomerase 1 OS=Mus musculus GN=Top1 PE=1 SV=2	Q04750	Q04750 [478-486]	0	1039.58	9	High	High	High	2	0.4577	0	1	1	1	520.295	-0.42	-0.00022	60.0877	6.844e-05	0.004407	0.631	2.01
High	Unambiguous	AVAQGNLSSADVQAAK	[K].AVAQGNLSSADVQAAK.[N]					1.01116e-07	0	2.361	1	1	1	Q9DB77	Cytochrome b-c1 complex subunit 2, mitochondrial OS=Mus musculus GN=Uqcrc2 PE=1 SV=1	Q9DB77	Q9DB77 [360-375]	0	1529.79	16	High	High	High	2	0.4331	0	1	1	1	765.4	0.22	0.00017	27.8504	0	4.279e-08	2.361	3.81
High	Unambiguous	AVAQGNLSSADVQAAKNK	[K].AVAQGNLSSADVQAAKNK.[L]	1xAcetyl [K16]	1xAcetyl [K16]	Q9DB77 1xAcetyl [K375]	Q9DB77 1xAcetyl [K375]	1.36147e-08	0	2.675	1	1	2	Q9DB77	Cytochrome b-c1 complex subunit 2, mitochondrial OS=Mus musculus GN=Uqcrc2 PE=1 SV=1	Q9DB77	Q9DB77 [360-377]	1	1813.94	18	High	High	High	3	0.0683	0	1	1	1	605.318	-0.66	-0.0004	33.6007	0	2.501e-08	2.441	6.15
High	Unambiguous	AVAQGNLSSADVQAAKNK	[K].AVAQGNLSSADVQAAKNK.[L]	1xAcetyl [K16]; 1xDeamidated [Q13]	1xAcetyl [K16]; 1xDeamidated [Q13]	Q9DB77 1xAcetyl [K375]	Q9DB77 1xAcetyl [K375]	0.0177017	0.000100519	0.468	1	1	1	Q9DB77	Cytochrome b-c1 complex subunit 2, mitochondrial OS=Mus musculus GN=Uqcrc2 PE=1 SV=1	Q9DB77	Q9DB77 [360-377]	1	1814.92	18	High	High	High	2	0.0815	0	1	1	1	907.97	5.11	0.00464	31.5757	6.844e-05	0.01299	0.468	1.84
High	Unambiguous	AVATPAKK	[K].AVATPAKK.[N]	1xAcetyl [K8]	1xAcetyl [K8]	P09405 1xAcetyl [K96]	P09405 1xAcetyl [K96]	0.165316	0.00582586	0.096	1	7	1	P09405	Nucleolin OS=Mus musculus GN=Ncl PE=1 SV=2	Q8CD23; Q3TL52; P09405; Q3TGR3; Q3TT41; Q8CE30; Q9CT46	P09405 [89-96]	1	827.499	8	High	High	High	2	0.0678	0	1	1	1	414.253	0.14	6e-05	14.8806	0.00457	0.135	0.096	2.36
High	Unambiguous	AVAVEEFCKSLGHAFIR	[K].AVAVEEFCKSLGHAFIR.[F]	1xAcetyl [K9]; 1xCarbamidomethyl [C8]	1xAcetyl [K9]; 1xCarbamidomethyl [C8]	Q6PE15 1xAcetyl [K92]	Q6PE15 1xAcetyl [K92]	0.00262389	0	0.769	1	1	1	Q6PE15	Mycophenolic acid acyl-glucuronide esterase, mitochondrial OS=Mus musculus GN=Abhd10 PE=1 SV=1	Q6PE15	Q6PE15 [84-100]	1	1976.01	17	High	High	High	3	0.2248	0	1	1	1	659.34	0.31	0.0002	65.1824	0	0.001755	0.769	2.58
High	Unambiguous	AVCMLSNTTAIAEAWAR	[R].AVCMLSNTTAIAEAWAR.[L]	1xCarbamidomethyl [C3]	1xCarbamidomethyl [C3]			5.69146e-08	0	2.451	2	10	3	P68369; P68368	Tubulin alpha-1A chain OS=Mus musculus GN=Tuba1a PE=1 SV=1;Tubulin alpha-4A chain OS=Mus musculus GN=Tuba4a PE=1 SV=1	P05214; Q3TIZ0; Q9JJZ2; Q99KA2; P68369; Q9D9Y2; P05213; Q52L87; A0A0A0MQA5; P68368	P68369 [374-390]; P68368 [374-390]	0	1864.9	17	High	High	High	3	0.7333	0	1	1	1	622.306	-0.8	-0.0005	66.6164	0	2.342e-08	2.451	4.8
High	Unambiguous	AVCMLSNTTAIAEAWAR	[R].AVCMLSNTTAIAEAWAR.[L]	1xCarbamidomethyl [C3]; 1xOxidation [M4]	1xCarbamidomethyl [C3]; 1xOxidation [M4]			7.0453e-07	0	2.057	2	10	1	P68369; P68368	Tubulin alpha-1A chain OS=Mus musculus GN=Tuba1a PE=1 SV=1;Tubulin alpha-4A chain OS=Mus musculus GN=Tuba4a PE=1 SV=1	P05214; Q3TIZ0; Q9JJZ2; Q99KA2; P68369; Q9D9Y2; P05213; Q52L87; A0A0A0MQA5; P68368	P68369 [374-390]; P68368 [374-390]	0	1880.9	17	High	High	High	3	0.6345	0	1	1	1	627.637	-0.81	-0.00051	62.5785	0	3.258e-07	2.057	4.98
High	Unambiguous	AVDALKSDKK	[K].AVDALKSDKK.[V]	1xAcetyl [K]	1xAcetyl [K9; K10]	A0A0R4J023 1xAcetyl [K]	A0A0R4J023 1xAcetyl [K97; K98]	0.000670182	0	0.983	1	8	2	A0A0R4J023	Methylglutaconyl-CoA hydratase, mitochondrial OS=Mus musculus GN=Auh PE=1 SV=1	Q3TEG5; A0A0R4J023; Q9JLZ3; A0A0R4J1L8; F6R307; E9Q6L3; E9QMT1; F6RT60	A0A0R4J023 [89-98]	2	1116.63	10	High	High	High	2	0.0246	0	1	1	1	558.817	0.49	0.00027	17.0074	0	0.0004212	0.983	3.66
High	Unambiguous	AVDEAADALLKAK	[K].AVDEAADALLKAK.[E]	1xAcetyl [K11]	1xAcetyl [K11]	Q8CAQ8 1xAcetyl [K296]	Q8CAQ8 1xAcetyl [K296]	1.06984e-05	0	1.631	1	8	1	Q8CAQ8	MICOS complex subunit Mic60 OS=Mus musculus GN=Immt PE=1 SV=1	Q3U7N2; Q8CAQ8; E9QAY6; A0A0U1RP81; Q3TVZ5; E9Q800; Q3TQL4; Q3TEY5	Q8CAQ8 [286-298]	1	1356.74	13	High	High	High	2	0.082	0	1	1	1	678.872	0.22	0.00015	51.6666	0	5.575e-06	1.631	3.17
High	Unambiguous	AVEEVITISK	[K].AVEEVITISK.[S]					0.00114545	0	0.899	1	2	1	P08553	Neurofilament medium polypeptide OS=Mus musculus GN=Nefm PE=1 SV=4	P08553; A0A0R4J036	P08553 [675-684]	0	1088.62	10	High	High	High	2	0.3618	0	1	1	1	544.814	0.12	6e-05	40.4333	0	0.0007405	0.899	2.46
High	Unambiguous	AVEKVEKQVNDAVAK	[K].AVEKVEKQVNDAVAK.[G]	1xAcetyl [K7]	1xAcetyl [K7]	Q8BWF0 1xAcetyl [K382]	Q8BWF0 1xAcetyl [K382]	0.0412935	0.000843531	0.332	1	1	1	Q8BWF0	Succinate-semialdehyde dehydrogenase, mitochondrial OS=Mus musculus GN=Aldh5a1 PE=1 SV=1	Q8BWF0	Q8BWF0 [376-390]	2	1669.91	15	High	High	High	2	0.428	0	1	1	1	835.461	2.18	0.00182	29.4969	0.0005754	0.0314	0.332	2.5
High	Unambiguous	AVEVMPKSGALNSNDAFVLK	[R].AVEVMPKSGALNSNDAFVLK.[T]	1xAcetyl [K7]	1xAcetyl [K7]	P13020 1xAcetyl [K582]	P13020 1xAcetyl [K582]	8.01355e-09	0	2.758	1	6	1	P13020	Gelsolin OS=Mus musculus GN=Gsn PE=1 SV=3	Q3UCW8; Q3U9Q8; A0A0J9YUQ8; Q6PAC1; Q3TGJ9; P13020	P13020 [576-595]	1	2132.11	20	High	High	High	2	0.6298	0	1	1	1	1066.56	1.29	0.00137	63.4843	0	3.019e-09	2.758	4.7
High	Unambiguous	AVFKAGQENISVSK	[R].AVFKAGQENISVSK.[R]	1xAcetyl [K4]	1xAcetyl [K4]	Q6ZQ49 1xAcetyl [K445]	Q6ZQ49 1xAcetyl [K445]	9.21249e-07	0	2.015	1	3	1	Q6ZQ49	Sodium/potassium-transporting ATPase subunit alpha (Fragment) OS=Mus musculus GN=Atp1a2 PE=2 SV=1	Q6ZQ49; D3YYN7; Q3UHK5	Q6ZQ49 [442-455]	1	1519.81	14	High	High	High	2	0.6219	0	1	1	1	760.409	-0.19	-0.00015	40.4083	0	4.286e-07	2.015	4.39
High	Unambiguous	AVFKGGQDNIPVLK	[R].AVFKGGQDNIPVLK.[R]	1xAcetyl [K4]	1xAcetyl [K4]	Q8VCE0 1xAcetyl [K424]	Q8VCE0 1xAcetyl [K424]	8.26478e-07	0	2.032	1	4	2	Q8VCE0	Sodium/potassium-transporting ATPase subunit alpha OS=Mus musculus GN=Atp1a3 PE=1 SV=1	A0A0G2JGX4; Q8VCE0; Q8R0E8; Q6PIC6	Q8VCE0 [421-434]	1	1527.85	14	High	High	High	2	0.656	0	1	1	1	764.43	0.35	0.00027	55.1238	0	3.841e-07	2.032	3.75
High	Unambiguous	AVFKGGQDNIPVLK	[R].AVFKGGQDNIPVLK.[R]	1xAcetyl [K4]; 1xDeamidated [Q7]	1xAcetyl [K4]; 1xDeamidated [Q7]	Q8VCE0 1xAcetyl [K424]	Q8VCE0 1xAcetyl [K424]	0.00141383	0	0.866	1	4	3	Q8VCE0	Sodium/potassium-transporting ATPase subunit alpha OS=Mus musculus GN=Atp1a3 PE=1 SV=1	A0A0G2JGX4; Q8VCE0; Q8R0E8; Q6PIC6	Q8VCE0 [421-434]	1	1528.84	14	High	High	High	2	0.2558	0	1	1	1	764.928	7.48	0.00571	54.1797	6.844e-05	0.005954	0.586	2.58
High	Unambiguous	AVFKGGQDNIPVLKR	[R].AVFKGGQDNIPVLKR.[D]	1xAcetyl [K4]	1xAcetyl [K4]	Q8VCE0 1xAcetyl [K424]	Q8VCE0 1xAcetyl [K424]	3.99095e-07	0	2.146	1	4	2	Q8VCE0	Sodium/potassium-transporting ATPase subunit alpha OS=Mus musculus GN=Atp1a3 PE=1 SV=1	A0A0G2JGX4; Q8VCE0; Q8R0E8; Q6PIC6	Q8VCE0 [421-435]	2	1683.95	15	High	High	High	3	0.4178	0	1	1	1	561.99	0.63	0.00035	47.2339	0	6.289e-06	1.613	4.5
High	Unambiguous	AVFKGGQDNIPVLKR	[R].AVFKGGQDNIPVLKR.[D]	1xAcetyl [K4]; 1xDeamidated [Q7]	1xAcetyl [K4; K14]; 1xDeamidated [Q7; N9]	Q8VCE0 1xAcetyl [K424]	Q8VCE0 1xAcetyl [K424]	0.000465786	0	1.04	1	4	1	Q8VCE0	Sodium/potassium-transporting ATPase subunit alpha OS=Mus musculus GN=Atp1a3 PE=1 SV=1	A0A0G2JGX4; Q8VCE0; Q8R0E8; Q6PIC6	Q8VCE0 [421-435]	2	1684.94	15	High	High	High	3	0.208	0	1	1	1	562.323	9.18	0.00516	46.202	0	0.000288	1.04	3.27
High	Unambiguous	AVFPSIVGRPR	[R].AVFPSIVGRPR.[H-]					0.000199264	0	1.173	4	39	3	P60710; P62737; Q3UBP6; B1ATY1	Actin, cytoplasmic 1 OS=Mus musculus GN=Actb PE=1 SV=1;Actin, aortic smooth muscle OS=Mus musculus GN=Acta2 PE=1 SV=1;Putative uncharacterized protein OS=Mus musculus GN=Actb PE=2 SV=1;Actin, cytoplasmic 2 OS=Mus musculus GN=Actg1 PE=1 SV=1	D3Z2K3; Q3TG92; I6L9D2; P63268; Q3UIJ3; Q3TSB7; E9Q2D1; Q9CXK3; Q61275; Q3UAF6; Q3UD81; Q3U122; E9Q1F2; Q3UAA9; F6WX90; A0A1D5RM20; P60710; Q3U5R4; A1E281; Q3UAF7; G3UZ07; Q3TIJ9; P62737; G3UYG0; P68134; Q3UBP6; D3YZY0; E9Q5F4; B1ATY1; Q3UBQ4; P68033; P63260; Q7M0E4; Q61852; Q3UA89; Q3U939; Q3UGS0; Q3U804; E9Q606	P60710 [29-39]; P62737 [31-41]; Q3UBP6 [29-39]; B1ATY1 [29-39]	0	1198.71	11	High	High	High	3	0.5282	0	1	1	1	400.24	-0.24	-0.0001	43.8385	0	0.0002024	1.093	3.37
High	Unambiguous	AVFQANQENLPILKR	[R].AVFQANQENLPILKR.[A]	1xAcetyl [K14]	1xAcetyl [K14]	Q8VDN2 1xAcetyl [K444]	Q8VDN2 1xAcetyl [K444]	1.05065e-07	0	2.355	1	4	2	Q8VDN2	Sodium/potassium-transporting ATPase subunit alpha-1 OS=Mus musculus GN=Atp1a1 PE=1 SV=1	Q3TXF9; Q8VDN2; Q3UCH8; Q8R3M4	Q8VDN2 [431-445]	1	1782.99	15	High	High	High	3	0.5962	0	1	1	1	595	-0.32	-0.00019	60.8022	0	1.234e-05	1.512	4.73
High	Unambiguous	AVFQANQENLPILKR	[R].AVFQANQENLPILKR.[A]	1xAcetyl [K14]; 1xDeamidated [N9]	1xAcetyl [K14]; 1xDeamidated [N9]	Q8VDN2 1xAcetyl [K444]	Q8VDN2 1xAcetyl [K444]	0.00140484	0	0.867	1	4	3	Q8VDN2	Sodium/potassium-transporting ATPase subunit alpha-1 OS=Mus musculus GN=Atp1a1 PE=1 SV=1	Q3TXF9; Q8VDN2; Q3UCH8; Q8R3M4	Q8VDN2 [431-445]	1	1783.97	15	High	High	High	2	0.2338	0	1	1	1	892.495	6.84	0.00611	59.6139	0	0.000914	0.867	3.25
High	Unambiguous	AVFQANQENLPILKR	[R].AVFQANQENLPILKR.[A]	1xAcetyl [K14]; 2xDeamidated [N6; N9]	1xAcetyl [K14]; 2xDeamidated [N6; N9]	Q8VDN2 1xAcetyl [K444]	Q8VDN2 1xAcetyl [K444]	0.00239997	0	0.783	1	4	1	Q8VDN2	Sodium/potassium-transporting ATPase subunit alpha-1 OS=Mus musculus GN=Atp1a1 PE=1 SV=1	Q3TXF9; Q8VDN2; Q3UCH8; Q8R3M4	Q8VDN2 [431-445]	1	1784.95	15	High	High	High	2	0.0775	0	1	1	1	892.987	7.36	0.00657	61.5489	0	0.001599	0.783	2.58
High	Unambiguous	AVGPEITKTDLVPAFQNLMK	[K].AVGPEITKTDLVPAFQNLMK.[D]	1xAcetyl [K8]	1xAcetyl [K8]	Q76MZ3 1xAcetyl [K280]	Q76MZ3 1xAcetyl [K280]	7.64284e-10	0	3.126	1	3	2	Q76MZ3	Serine/threonine-protein phosphatase 2A 65 kDa regulatory subunit A alpha isoform OS=Mus musculus GN=Ppp2r1a PE=1 SV=3	Q7TMX2; Q8C2E1; Q76MZ3	Q76MZ3 [273-292]	1	2214.18	20	High	High	High	2	0.635	0	1	1	1	1107.6	1.1	0.00122	70.7907	0	2.586e-10	3.126	4.74
High	Unambiguous	AVGPSSTQLYMVR	[R].AVGPSSTQLYMVR.[T]					5.10056e-06	0	1.747	2	4	1	Q7TMB8; Q5SQX6	Cytoplasmic FMR1-interacting protein 1 OS=Mus musculus GN=Cyfip1 PE=1 SV=1;Cytoplasmic FMR1-interacting protein 2 OS=Mus musculus GN=Cyfip2 PE=1 SV=2	Q7TMB8; A0A0U1RQ05; Q5SQX6; Q6PGK0	Q7TMB8 [551-563]; Q5SQX6 [550-562]	0	1408.73	13	High	High	High	2	0.6359	0	1	1	1	704.867	0.57	0.0004	47.2113	0	2.572e-06	1.747	3.68
High	Unambiguous	AVGWWKR	[R].AVGWWKR.[L]	1xAcetyl [K6]	1xAcetyl [K6]	Q3THR3 1xAcetyl [K124]	Q3THR3 1xAcetyl [K124]	0.139172	0.00467604	0.127	1	8	1	Q3THR3	Putative uncharacterized protein OS=Mus musculus GN=Arl6ip1 PE=2 SV=1	B0LAE4; Q3TQE3; Q3UBA1; A0A0U1RPY6; Q3TIC7; Q80ZW9; Q3THR3; Q8C1Y9	Q3THR3 [119-125]	1	944.51	7	High	High	High	2	0.2867	0	1	1	1	472.759	1.07	0.0005	51.6123	0.003789	0.1127	0.127	1.5
High	Unambiguous	AVHGFFTSNNATR	[K].AVHGFFTSNNATR.[D]					0.00229527	0	0.79	1	4	1	P14685	26S proteasome non-ATPase regulatory subunit 3 OS=Mus musculus GN=Psmd3 PE=1 SV=3	Q3ULJ5; Q3U5M8; P14685; Q8BK46	P14685 [112-124]	0	1421.69	13	High	High	High	2	0.656	0	1	1	1	711.35	-0.17	-0.00012	32.203	0	0.001533	0.79	2.82
High	Unambiguous	AVLCPPPVKK	[R].AVLCPPPVKK.[R]	1xAcetyl [K]; 1xCarbamidomethyl [C4]	1xAcetyl [K9; K10]; 1xCarbamidomethyl [C4]	Q3TLP8 1xAcetyl [K]	Q3TLP8 1xAcetyl [K202; K203]	0.00584972	0.000100519	0.643	1	5	2	Q3TLP8	Putative uncharacterized protein OS=Mus musculus GN=Rac1 PE=1 SV=1	Q9D859; Q3TLP8; Q8BPG5; Q8C4N8; P63001	Q3TLP8 [194-203]	1	1150.67	10	High	High	High	2	0.0259	0	1	1	1	575.837	0.39	0.00023	35.9447	6.844e-05	0.004065	0.643	1.93
High	Unambiguous	AVIFCLSADKK	[K].AVIFCLSADKK.[C]	1xCarbamidomethyl [C5]	1xCarbamidomethyl [C5]			0.000456951	0	1.043	1	1	2	Q9R0P5	Destrin OS=Mus musculus GN=Dstn PE=1 SV=3	Q9R0P5	Q9R0P5 [35-45]	1	1251.68	11	High	High	High	2	0.4628	0	1	1	1	626.342	-0.45	-0.00028	43.559	0	0.0002823	1.043	2.96
High	Unambiguous	AVIFCLSADKK	[K].AVIFCLSADKK.[C]	1xAcetyl [K]; 1xCarbamidomethyl [C5]	1xAcetyl [K10; K11]; 1xCarbamidomethyl [C5]	Q9R0P5 1xAcetyl [K]	Q9R0P5 1xAcetyl [K44; K45]	0.000499667	0	1.029	1	1	2	Q9R0P5	Destrin OS=Mus musculus GN=Dstn PE=1 SV=3	Q9R0P5	Q9R0P5 [35-45]	1	1293.69	11	High	High	High	2	0.0118	0	1	1	1	647.348	0.66	0.00043	56.2696	0	0.0003105	1.029	3.39
High	Unambiguous	AVLFCLSEDKK	[K].AVLFCLSEDKK.[N]	1xCarbamidomethyl [C5]	1xCarbamidomethyl [C5]			0.000674473	0	0.982	1	3	2	P18760	Cofilin-1 OS=Mus musculus GN=Cfl1 PE=1 SV=3	Q9CX22; P18760; F8WGL3	P18760 [35-45]	1	1309.68	11	High	High	High	2	0.4983	0	1	1	1	655.344	-0.78	-0.00051	45.2128	0	0.000837	0.88	3.03
High	Unambiguous	AVLFCLSEDKK	[K].AVLFCLSEDKK.[N]	1xAcetyl [K]; 1xCarbamidomethyl [C5]	1xAcetyl [K10; K11]; 1xCarbamidomethyl [C5]	P18760 1xAcetyl [K]	P18760 1xAcetyl [K44; K45]	2.61562e-05	0	1.491	1	3	6	P18760	Cofilin-1 OS=Mus musculus GN=Cfl1 PE=1 SV=3	Q9CX22; P18760; F8WGL3	P18760 [35-45]	1	1351.69	11	High	High	High	2	0.0028	0	1	1	1	676.35	0.43	0.00029	57.727	0	0.0002037	1.092	3.57
High	Unambiguous	AVLHVALR	[R].AVLHVALR.[N]					0.0102223	0.000100519	0.555	1	4	1	P06745	Glucose-6-phosphate isomerase OS=Mus musculus GN=Gpi PE=1 SV=4	B2RXT5; P06745; A0A0U1RQ72; B7ZWL9	P06745 [97-104]	0	878.557	8	High	High	High	2	0.3468	0	1	1	1	439.782	0.22	9e-05	32.498	6.844e-05	0.007287	0.555	2.48
High	Unambiguous	AVIKNADMSEDMQQDAVDCATQAMEK	[K].AVIKNADMSEDMQQDAVDCATQAMEK.[Y]	1xAcetyl [K4]; 1xCarbamidomethyl [C19]; 1xOxidation [M]	1xAcetyl [K4]; 1xCarbamidomethyl [C19]; 1xOxidation [M8; M24]	Q9D0M5 1xAcetyl [K9]	Q9D0M5 1xAcetyl [K9]	1.10985e-08	0	2.707	1	2	2	Q9D0M5	Dynein light chain 2, cytoplasmic OS=Mus musculus GN=Dynll2 PE=1 SV=1	Q9D0M5; D6RIN4	Q9D0M5 [6-31]	1	2957.26	26	High	High	High	3	0.6175	0	1	1	1	986.426	0.25	0.00025	53.7681	0	4.248e-09	2.707	4.34
High	Unambiguous	AVIKNADMSEEMQQDSVECATQALEK	[K].AVIKNADMSEEMQQDSVECATQALEK.[Y]	1xAcetyl [K4]; 1xCarbamidomethyl [C19]; 1xDeamidated [Q]; 1xOxidation [M8]	1xAcetyl [K4]; 1xCarbamidomethyl [C19]; 1xDeamidated [Q13; Q14]; 1xOxidation [M8]	P63168 1xAcetyl [K9]	P63168 1xAcetyl [K9]	0.000151423	0	1.216	1	2	2	P63168	Dynein light chain 1, cytoplasmic OS=Mus musculus GN=Dynll1 PE=1 SV=1	Q9D6F6; P63168	P63168 [6-31]	1	2984.32	26	High	High	High	3	0.1829	0	1	1	1	995.45	6.05	0.00602	58.4859	0	8.939e-05	1.216	3.39
High	Unambiguous	AVLIDKDQTPK	[R].AVLIDKDQTPK.[W]	1xAcetyl [K6]	1xAcetyl [K6]	Q8QZS1 1xAcetyl [K352]	Q8QZS1 1xAcetyl [K352]	0.000183392	0	1.186	1	1	1	Q8QZS1	3-hydroxyisobutyryl-CoA hydrolase, mitochondrial OS=Mus musculus GN=Hibch PE=1 SV=1	Q8QZS1	Q8QZS1 [347-357]	1	1269.7	11	High	High	High	2	0.3227	0	1	1	1	635.356	-0.19	-0.00012	36.4985	0	0.000109	1.186	3.44
High	Unambiguous	AVIILVPVR	[K].AVIILVPVR.[L]					0.0550336	0.00128691	0.285	1	2	1	Q3UYA5	Cysteine protease OS=Mus musculus GN=Atg4c PE=2 SV=1	Q3UYA5; Q811C2	Q3UYA5 [288-296]	0	979.666	9	High	High	High	2	0.9769	0	1	1	1	490.337	0.43	0.00021	60.4962	0.001319	0.04239	0.285	2.6
High	Unambiguous	AVLNPTPIKR	[R].AVLNPTPIKR.[G]	1xAcetyl [K9]	1xAcetyl [K9]	Q3UDZ1 1xAcetyl [K183]	Q3UDZ1 1xAcetyl [K183]	0.00205958	0	0.807	1	1	1	Q3UDZ1	Putative uncharacterized protein OS=Mus musculus GN=Rhog PE=1 SV=1	Q3UDZ1	Q3UDZ1 [175-184]	1	1150.69	10	High	High	High	2	0.4596	0	1	1	1	575.851	-0.27	-0.00016	37.4498	0	0.001364	0.807	2.35
High	Unambiguous	AVLVDLEPGTMDSVR	[R].AVLVDLEPGTMDSVR.[S]					1.92718e-07	0	2.26	2	3	1	Q9D6F9; P68372	Tubulin beta-4A chain OS=Mus musculus GN=Tubb4a PE=1 SV=3;Tubulin beta-4B chain OS=Mus musculus GN=Tubb4b PE=1 SV=1	Q9D6F9; Q9CVR0; P68372	Q9D6F9 [63-77]; P68372 [63-77]	0	1601.82	15	High	High	High	2	0.5328	0	1	1	1	801.414	-0.2	-0.00016	60.6022	0	8.386e-08	2.26	4.58
High	Unambiguous	AVLVDLEPGTMDSVR	[R].AVLVDLEPGTMDSVR.[S]	1xOxidation [M11]	1xOxidation [M11]			0.00228069	0	0.791	2	3	1	Q9D6F9; P68372	Tubulin beta-4A chain OS=Mus musculus GN=Tubb4a PE=1 SV=3;Tubulin beta-4B chain OS=Mus musculus GN=Tubb4b PE=1 SV=1	Q9D6F9; Q9CVR0; P68372	Q9D6F9 [63-77]; P68372 [63-77]	0	1617.82	15	High	High	High	2	0.5362	0	1	1	1	809.411	-0.06	-5e-05	52.4142	0	0.001513	0.791	3.04
High	Unambiguous	AVIVKNIDDGTSDRPYSHALVAGIDR	[K].AVIVKNIDDGTSDRPYSHALVAGIDR.[Y]	1xAcetyl [K5]	1xAcetyl [K5]	Q5BLJ9 1xAcetyl [K27]	Q5BLJ9 1xAcetyl [K27]	6.54992e-08	0	2.429	1	1	1	Q5BLJ9	60S ribosomal protein L27 OS=Mus musculus GN=Rpl27 PE=1 SV=1	Q5BLJ9	Q5BLJ9 [23-48]	1	2824.46	26	High	High	High	3	0.4185	0	1	1	1	942.157	-0.51	-0.00048	53.6237	0	2.702e-08	2.429	3.99
High	Unambiguous	AVLYVPGNDEKK	[R].AVLYVPGNDEKK.[I]	1xAcetyl [K]	1xAcetyl [K11; K12]	Q8R4N0 1xAcetyl [K]	Q8R4N0 1xAcetyl [K55; K56]	9.32051e-05	0	1.292	1	1	2	Q8R4N0	Citrate lyase subunit beta-like protein, mitochondrial OS=Mus musculus GN=Clybl PE=1 SV=2	Q8R4N0	Q8R4N0 [45-56]	1	1374.73	12	High	High	High	2	0.0028	0	1	1	1	687.867	0.29	0.0002	40.4265	0	5.373e-05	1.292	3.52
High	Unambiguous	AVMHFLVNHVK	[K].AVMHFLVNHVK.[D]					2.05206e-05	0	1.529	1	3	2	E9PUD2	Dynamin-1-like protein OS=Mus musculus GN=Dnm1l PE=1 SV=1	E9PUD2; Q8K1M6; Q3U4P3	E9PUD2 [645-655]	0	1294.71	11	High	High	High	2	0.6346	0	1	1	1	647.858	0.21	0.00014	36.1335	0	1.105e-05	1.529	4.57
High	Unambiguous	AVMISAIEKQK	[R].AVMISAIEKQK.[L]	1xAcetyl [K]	1xAcetyl [K9; K11]	B2RSV4 1xAcetyl [K]	B2RSV4 1xAcetyl [K137; K139]	0.00032997	0	1.094	1	1	2	B2RSV4	Splicing factor 3b, subunit 3 OS=Mus musculus GN=Sf3b3 PE=2 SV=1	B2RSV4	B2RSV4 [129-139]	1	1259.7	11	High	High	High	2	0.0361	0	1	1	1	630.355	-0.31	-0.0002	44.8715	0	0.0002007	1.094	3.05
High	Unambiguous	AVMMAIKR	[K].AVMMAIKR.[L]	1xAcetyl [K7]	1xAcetyl [K7]	Q8BU30 1xAcetyl [K917]	Q8BU30 1xAcetyl [K917]	0.0400425	0.000754183	0.337	1	1	1	Q8BU30	Isoleucine--tRNA ligase, cytoplasmic OS=Mus musculus GN=Iars PE=1 SV=2	Q8BU30	Q8BU30 [911-918]	1	961.532	8	High	High	High	2	0.1923	0	1	1	1	481.269	-1.39	-0.00067	40.0472	0.0005142	0.03039	0.337	1.56
High	Unambiguous	AVMVSNVLLINK	[R].AVMVSNVLLINK.[V]					1.92002e-06	0	1.9	1	5	1	Q69ZN0	MKIAA1258 protein (Fragment) OS=Mus musculus GN=Gda PE=2 SV=1	Q548F2; Q6DFY1; Q3U0C4; Q69ZN0; D3YU09	Q69ZN0 [379-390]	0	1300.77	12	High	High	High	2	0.6714	0	1	1	1	650.886	-0.4	-0.00026	60.59	0	9.266e-07	1.9	4.26
High	Unambiguous	AVNQGKIFK	[K].AVNQGKIFK.[-]	1xAcetyl [K6]	1xAcetyl [K6]	Q9D8N0 1xAcetyl [K434]	Q9D8N0 1xAcetyl [K434]	0.00330005	0.000100519	0.733	1	2	1	Q9D8N0	Elongation factor 1-gamma OS=Mus musculus GN=Eef1g PE=1 SV=3	Q8R1N8; Q9D8N0	Q9D8N0 [429-437]	1	1046.6	9	High	High	High	2	0.215	0	1	1	1	523.803	-0.32	-0.00017	33.8868	6.844e-05	0.002231	0.733	2.93
High	Unambiguous	AVNYFSKVK	[R].AVNYFSKVK.[Q]	1xAcetyl [K7]	1xAcetyl [K7]	Q80U89 1xAcetyl [K1450]	Q80U89 1xAcetyl [K1450]	0.0050542	0.000100519	0.666	1	6	1	Q80U89	MKIAA0034 protein (Fragment) OS=Mus musculus GN=mKIAA0034 PE=4 SV=2	Q80U89; Q68FD5; Q5SXR6; Q3UPJ3; Q3TJ98; Q8K2I5	Q80U89 [1444-1452]	1	1097.6	9	High	High	High	2	0.0737	0	1	1	1	549.303	0.21	0.00012	46.6365	6.844e-05	0.003501	0.666	2.85
High	Unambiguous	AVPLALALISVSNPR	[R].AVPLALALISVSNPR.[L]					6.54992e-08	0	2.429	1	8	1	Q3TI61	Putative uncharacterized protein OS=Mus musculus GN=Psmd2 PE=2 SV=1	Q3TI61; Q3TWL6; Q3TW71; Q3U9Y8; Q3TIP0; Q8VDM4; Q3TXV1; Q80V77	Q3TI61 [689-703]	0	1520.92	15	High	High	High	2	0.6973	0	1	1	1	760.962	0.77	0.00059	69.9858	0	2.706e-08	2.429	4.13
High	Unambiguous	AVQHLQTISNLSENQASEEEDELGELR	[K].AVQHLQTISNLSENQASEEEDELGELR.[E]					1.05681e-12	0	4.157	1	2	1	Q60829	Protein phosphatase 1 regulatory subunit 1B OS=Mus musculus GN=Ppp1r1b PE=1 SV=2	Q60829; Q9ERU0	Q60829 [81-107]	0	3039.45	27	High	High	High	3	0.7625	0	1	1	1	1013.82	2.53	0.00256	57.3998	0	2.648e-13	4.157	7.79
High	Unambiguous	AVQHSNVVINLIGR	[K].AVQHSNVVINLIGR.[E]					5.69146e-08	0	2.451	1	2	2	Q9DC69	NADH dehydrogenase [ubiquinone] 1 alpha subcomplex subunit 9, mitochondrial OS=Mus musculus GN=Ndufa9 PE=1 SV=2	A0A0R3P9C8; Q9DC69	Q9DC69 [119-132]	0	1519.87	14	High	High	High	2	0.6735	0	1	1	1	760.439	-0.11	-8e-05	50.252	0	2.341e-08	2.451	4.87
High	Unambiguous	AVQLYQQTANVFENEER	[K].AVQLYQQTANVFENEER.[L]					7.15486e-06	0	1.694	1	3	1	Q8C1T5	Putative uncharacterized protein OS=Mus musculus GN=Napg PE=2 SV=1	Q9CWZ7; Q8C1T5; D3Z4B2	Q8C1T5 [133-149]	0	2038.98	17	High	High	High	2	0.6768	0	1	1	1	1020	1.62	0.00165	58.3271	0	3.666e-06	1.694	2.97
High	Unambiguous	AVRPPAKK	[K].AVRPPAKK.[A]	1xAcetyl [K7]	1xAcetyl [K7]	E9Q5C9 1xAcetyl [K167]	E9Q5C9 1xAcetyl [K167]	0.0156078	0.000100519	0.488	1	1	1	E9Q5C9	Nucleolar and coiled-body phosphoprotein 1 OS=Mus musculus GN=Nolc1 PE=2 SV=1	E9Q5C9	E9Q5C9 [161-168]	1	908.568	8	High	High	High	2	0.1772	0	1	1	1	454.787	-0.69	-0.00031	13.6785	6.844e-05	0.01137	0.488	2.37
High	Unambiguous	AVSENHKDYMFLQCILFITEMK	[K].AVSENHKDYMFLQCILFITEMK.[T]	1xCarbamidomethyl [C14]	1xCarbamidomethyl [C14]			0.22655	0.00894126	0.037	1	4	1	P58389	Serine/threonine-protein phosphatase 2A activator OS=Mus musculus GN=Ptpa PE=1 SV=1	Q8C0E1; A2AWE9; P58389; F6Z6I0	P58389 [243-264]	1	2717.31	22	High	High	High	4	0.2528	0	1	1	1	680.085	1.1	0.00075	71.0161	0.007338	0.1876	0.037	1.78
High	Unambiguous	AVSLLLQR	[K].AVSLLLQR.[H]					0.00803486	0.000100519	0.593	1	2	1	Q14BV7	Acyl-Coenzyme A binding domain containing 6 OS=Mus musculus GN=Acbd6 PE=2 SV=1	Q14BV7; A0A0A6YWZ1	Q14BV7 [269-276]	0	899.567	8	High	High	High	2	0.2667	0	1	1	3	450.287	0.12	5e-05	46.7497	6.844e-05	0.005665	0.593	1.95
High	Unambiguous	AVSTCAHLFWSGR	[R].AVSTCAHLFWSGR.[N]	1xCarbamidomethyl [C5]	1xCarbamidomethyl [C5]			2.82696e-07	0	2.2	1	4	2	Q9EQH3	Vacuolar protein sorting-associated protein 35 OS=Mus musculus GN=Vps35 PE=1 SV=1	Q9EQH3; Q3UQJ1; Q3TKU6; Q3TJ43	Q9EQH3 [669-681]	0	1491.72	13	High	High	High	2	0.6457	0	1	1	1	746.361	-1.49	-0.00111	47.9942	0	1.247e-07	2.2	4.46
High	Unambiguous	AVTEQGAELSNEER	[K].AVTEQGAELSNEER.[N]					7.36737e-07	0	2.05	1	3	1	F6VW30	14-3-3 protein theta (Fragment) OS=Mus musculus GN=Ywhaq PE=1 SV=1	A3KML3; F6VW30; F6YY69	F6VW30 [86-99]	0	1532.72	14	High	High	High	2	0.6411	0	1	1	1	766.864	0.75	0.00057	24.5433	0	3.398e-07	2.05	4.43
High	Unambiguous	AVTEQGHELSNEER	[K].AVTEQGHELSNEER.[N]					2.89698e-05	0	1.475	1	2	1	Q9CQV8	14-3-3 protein beta/alpha OS=Mus musculus GN=Ywhab PE=1 SV=3	Q9CQV8; A2A5N1	Q9CQV8 [30-43]	0	1598.74	14	High	High	High	2	0.5774	0	1	1	1	799.874	0.58	0.00047	17.1426	0	1.584e-05	1.475	3.36
High	Unambiguous	AVTKAQKK	[K].AVTKAQKK.[D]	2xAcetyl [K4; K7]	2xAcetyl [K4; K7]	Q8CGP2 2xAcetyl [K21; K24]; A0JLV3 2xAcetyl [K18; K21]; Q921L4 2xAcetyl [K21; K24]	Q8CGP2 2xAcetyl [K21; K24]; A0JLV3 2xAcetyl [K18; K21]; Q921L4 2xAcetyl [K21; K24]	0.0345285	0.000662951	0.361	3	10	1	Q8CGP2; A0JLV3; Q921L4	Histone H2B type 1-P OS=Mus musculus GN=Hist1h2bp PE=1 SV=3;Histone H2B (Fragment) OS=Mus musculus GN=Hist1h2bj PE=2 SV=1;Histone H2B OS=Mus musculus GN=LOC665622 PE=2 SV=1	Q8CGP2; Q64524; B2RVD5; B2RTK3; Q8CBB6; Q6ZWY9; Q8CGP0; P10853; A0JLV3; Q921L4	Q8CGP2 [18-25]; A0JLV3 [15-22]; Q921L4 [18-25]	2	957.573	8	High	High	High	2	0.1898	0	1	1	1	479.29	0.03	1e-05	14.3355	0.0004518	0.026	0.361	2.95
High	Unambiguous	AVTKAQKKDGK	[K].AVTKAQKKDGK.[K]	2xAcetyl [K4; K7]	2xAcetyl [K4; K7]	Q8CGP2 2xAcetyl [K21; K24]; A0JLV3 2xAcetyl [K18; K21]; Q921L4 2xAcetyl [K21; K24]	Q8CGP2 2xAcetyl [K21; K24]; A0JLV3 2xAcetyl [K18; K21]; Q921L4 2xAcetyl [K21; K24]	1.27929e-05	0	1.603	3	10	2	Q8CGP2; A0JLV3; Q921L4	Histone H2B type 1-P OS=Mus musculus GN=Hist1h2bp PE=1 SV=3;Histone H2B (Fragment) OS=Mus musculus GN=Hist1h2bj PE=2 SV=1;Histone H2B OS=Mus musculus GN=LOC665622 PE=2 SV=1	Q8CGP2; Q64524; B2RVD5; B2RTK3; Q8CBB6; Q6ZWY9; Q8CGP0; P10853; A0JLV3; Q921L4	Q8CGP2 [18-28]; A0JLV3 [15-25]; Q921L4 [18-28]	3	1257.72	11	High	High	High	2	0.1456	0	1	1	1	629.362	0.19	0.00012	12.5656	0	6.723e-06	1.603	4.19
High	Unambiguous	AVTKVQK	[K].AVTKVQK.[K]	1xAcetyl [K4]	1xAcetyl [K4]	Q64525 1xAcetyl [K21]	Q64525 1xAcetyl [K21]	0.0502335	0.00102083	0.3	1	2	2	Q64525	Histone H2B type 2-B OS=Mus musculus GN=Hist2h2bb PE=1 SV=3	Q64525; Q8VEE3	Q64525 [18-24]	1	815.499	7	High	High	High	2	0.1111	0	1	1	1	408.253	-0.39	-0.00016	14.3275	0.0007603	0.03869	0.3	2.25
High	Unambiguous	AVTIFIR	[R].AVTIFIR.[G]					0.0484273	0.000929167	0.306	1	1	1	P80316	T-complex protein 1 subunit epsilon OS=Mus musculus GN=Cct5 PE=1 SV=1	P80316	P80316 [382-388]	0	819.509	7	High	High	High	2	0.3512	0	1	1	1	410.258	0.02	1e-05	49.8364	0.0006345	0.03721	0.306	2.42
High	Unambiguous	AVTNMTLNFGPQHPAAHGVLR	[K].AVTNMTLNFGPQHPAAHGVLR.[L]					9.05684e-11	0	3.46	1	3	2	Q91WD5	NADH dehydrogenase [ubiquinone] iron-sulfur protein 2, mitochondrial OS=Mus musculus GN=Ndufs2 PE=1 SV=1	Q91WD5; A0A0A6YW30; D3YXT0	Q91WD5 [76-96]	0	2231.15	21	High	High	High	3	0.6943	0	1	1	1	744.388	-0.18	-0.00013	48.1346	0	2.782e-11	3.46	7
High	Unambiguous	AVTPAPPMKR	[K].AVTPAPPMKR.[W]	1xAcetyl [K9]	1xAcetyl [K9]	A0A068BGR9 1xAcetyl [K102]	A0A068BGR9 1xAcetyl [K102]	0.223048	0.00862934	0.04	1	2	1	A0A068BGR9	NADH dehydrogenase OS=Mus musculus GN=Ndufa7 PE=2 SV=1	A0A068BGR9; Q9Z1P6	A0A068BGR9 [94-103]	1	1109.61	10	High	High	High	2	0.3087	0	1	1	1	555.309	-2.79	-0.00155	29.3447	0.007006	0.1847	0.04	1.49
High	Unambiguous	AVVLAGFGGLNK	[R].AVVLAGFGGLNK.[L]					2.63237e-05	0	1.49	1	2	1	Q80TB8	Synaptic vesicle membrane protein VAT-1 homolog-like OS=Mus musculus GN=Vat1l PE=1 SV=2	Q80TB8; D3Z434	Q80TB8 [42-53]	0	1145.67	12	High	High	High	2	0.6072	0	1	1	1	573.338	0.46	0.00027	57.1213	0	1.435e-05	1.49	3.59
High	Unambiguous	AVVLHPLLYTFASGSPDNIK	[R].AVVLHPLLYTFASGSPDNIK.[Q]					0.00202056	0	0.81	1	2	1	Q922V4	Pleiotropic regulator 1 OS=Mus musculus GN=Plrg1 PE=1 SV=1	Q922V4; D3Z4V1	Q922V4 [376-395]	0	2142.16	20	High	High	High	3	0.4933	0	1	1	1	714.724	-0.85	-0.00061	64.3114	0	0.00134	0.81	3.73
High	Unambiguous	AVVMISCNR	[R].AVVMISCNR.[H]	1xCarbamidomethyl [C7]	1xCarbamidomethyl [C7]			0.0832373	0.00206112	0.216	1	2	1	P24668	Cation-dependent mannose-6-phosphate receptor OS=Mus musculus GN=M6pr PE=1 SV=1	Q3UF03; P24668	P24668 [140-148]	0	1049.52	9	High	High	High	2	0.5	0	1	1	1	525.265	0.55	0.00029	30.7879	0.001955	0.06576	0.216	2.56
High	Unambiguous	AVVNLFLVAK	[R].AVVNLFLVAK.[A]					0.000382158	0	1.071	1	2	1	Q49S98	Putative uncharacterized protein OS=Mus musculus GN=Slc32a1 PE=2 SV=1	Q49S98; Q3TQ45	Q49S98 [380-389]	0	1073.67	10	High	High	High	2	0.5681	0	1	1	1	537.339	-0.42	-0.00023	65.2932	0	0.0002351	1.071	2.57
High	Unambiguous	AVVPEMEKR	[K].AVVPEMEKR.[G]	1xAcetyl [K8]	1xAcetyl [K8]	Q99LB2 1xAcetyl [K159]	Q99LB2 1xAcetyl [K159]	0.0182669	0.000196267	0.463	1	3	1	Q99LB2	Dehydrogenase/reductase SDR family member 4 OS=Mus musculus GN=Dhrs4 PE=1 SV=3	Q3UIB5; Q99LB2; Q9D2U3	Q99LB2 [152-160]	1	1100.58	9	High	High	High	2	0.2963	0	1	1	1	550.792	0.67	0.00037	34.9111	0.0001337	0.01341	0.463	1.89
High	Unambiguous	AVVPGPAEHPLQYNYTFWYSR	[K].AVVPGPAEHPLQYNYTFWYSR.[R]					1.73537e-08	0	2.637	1	10	2	D3YUV9	Eukaryotic translation initiation factor 4E type 2 OS=Mus musculus GN=Eif4e2 PE=1 SV=1	Q3UUT0; G3X9H1; Q8BMB3; Q0P688; D3Z729; D3YUV9; D3Z730; M0QWD1; Q9D334; Q80ZJ3	D3YUV9 [46-66]	0	2495.21	21	High	High	High	3	0.5843	0	1	1	1	832.41	-0.08	-7e-05	64.0208	0	6.742e-09	2.637	4.98
High	Unambiguous	AVVPSKR	[R].AVVPSKR.[Q]	1xAcetyl [K6]	1xAcetyl [K6]	Q3U6P5 1xAcetyl [K157]	Q3U6P5 1xAcetyl [K157]	0.237315	0.00924363	0.028	1	2	1	Q3U6P5	Putative uncharacterized protein OS=Mus musculus GN=Hnrnpc PE=2 SV=1	Q3U6P5; Q9Z204	Q3U6P5 [152-158]	1	798.483	7	High	High	High	2	0.0805	0	1	1	1	399.745	0.49	0.0002	19.5893	0.007599	0.1973	0.028	1.74
High	Unambiguous	AVVQVFEGTSGIDAK	[K].AVVQVFEGTSGIDAK.[K]					3.62641e-07	0	2.161	1	2	1	A0A1S6GWG6	Uncharacterized protein OS=Mus musculus PE=2 SV=1	P62814; A0A1S6GWG6	A0A1S6GWG6 [123-137]	0	1520.8	15	High	High	High	2	0.6564	0	1	1	1	760.9	-1.17	-0.00089	51.3336	0	1.622e-07	2.161	4.54
High	Unambiguous	AVVQVFEGTSGIDAKK	[K].AVVQVFEGTSGIDAKK.[T]	1xAcetyl [K]	1xAcetyl [K15; K16]	A0A1S6GWG6 1xAcetyl [K]	A0A1S6GWG6 1xAcetyl [K137; K138]	7.44221e-08	0	2.409	1	2	4	A0A1S6GWG6	Uncharacterized protein OS=Mus musculus PE=2 SV=1	P62814; A0A1S6GWG6	A0A1S6GWG6 [123-138]	1	1690.9	16	High	High	High	2	0.0285	0	1	1	1	845.955	0.43	0.00036	53.2148	0	3.094e-08	2.409	4.56
High	Unambiguous	AVVTHSSGNHGQALTYAAK	[K].AVVTHSSGNHGQALTYAAK.[L]					8.73965e-10	0	3.105	1	3	4	Q9QZX7	Serine racemase OS=Mus musculus GN=Srr PE=1 SV=1	Z4YMF3; Q9QZX7; A8Y5D6	Q9QZX7 [78-96]	0	1911.97	19	High	High	High	3	0.6731	0	1	1	1	637.993	-1.19	-0.00076	18.5823	0	2.967e-10	3.105	6.73
High	Unambiguous	AVVVLVENFYK	[K].AVVVLVENFYK.[Y]					0.000111452	0	1.264	1	3	1	Q3TVE3	Putative uncharacterized protein OS=Mus musculus GN=S100a16 PE=2 SV=1	Q3TVE3; D3Z2Y6; Q9D708	Q3TVE3 [11-21]	0	1280.72	11	High	High	High	2	0.5405	0	1	1	1	640.867	0.86	0.00055	64.1157	0	6.446e-05	1.264	3.33
High	Unambiguous	AVVVNAAQLASYSQSK	[R].AVVVNAAQLASYSQSK.[Q]					1.47931e-08	0	2.662	1	3	1	Q5SX53	Putative uncharacterized protein OS=Mus musculus GN=Slc25a11 PE=1 SV=1	Q5SX53; Q5SX46; Q9CTC7	Q5SX53 [191-206]	0	1635.87	16	High	High	High	2	0.7237	0	1	1	1	818.439	0.29	0.00023	49.4702	0	5.714e-09	2.662	5.03
High	Unambiguous	AVVYSNTIQSIMAIVK	[R].AVVYSNTIQSIMAIVK.[A]					7.39484e-08	0	2.41	1	2	1	P08752	Guanine nucleotide-binding protein G(i) subunit alpha-2 OS=Mus musculus GN=Gnai2 PE=1 SV=5	A0A0A6YWA9; P08752	P08752 [71-86]	0	1736.96	16	High	High	High	2	0.6393	0	1	1	1	868.984	-0.79	-0.00069	70.8004	0	3.081e-08	2.41	4.99
High	Unambiguous	AVWLPAVKAK	[K].AVWLPAVKAK.[G]	1xAcetyl [K]	1xAcetyl [K8; K10]	Q5SWR1 1xAcetyl [K]	Q5SWR1 1xAcetyl [K733; K735]	0.0226095	0.000196267	0.429	1	4	2	Q5SWR1	AP complex subunit beta OS=Mus musculus GN=Ap2b1 PE=2 SV=1	Q5SWR1; H3BIY9; H3BKM0; Q9DBG3	Q5SWR1 [726-735]	1	1124.68	10	High	High	High	2	0.0229	0	1	1	1	562.845	-0.29	-0.00017	56.2627	0.0004518	0.0272	0.354	2.62
High	Unambiguous	AVYDTDPAKFK	[K].AVYDTDPAKFK.[T]	1xAcetyl [K9]	1xAcetyl [K9]	Q3U011 1xAcetyl [K66]	Q3U011 1xAcetyl [K66]	0.000442597	0	1.048	1	5	1	Q3U011	Putative uncharacterized protein OS=Mus musculus GN=Gltp PE=2 SV=1	D3Z1H8; Q3U011; Q9JL62; D3Z1H9; Q7TMS6	Q3U011 [58-68]	1	1296.65	11	High	High	High	2	0.0743	0	1	1	1	648.827	-0.27	-0.00018	42.2249	0	0.0002738	1.048	2.69
High	Unambiguous	AVYFILHDGLR	[K].AVYFILHDGLR.[R]					0.00220916	0	0.796	1	4	1	Q80TM9	Nischarin OS=Mus musculus GN=Nisch PE=1 SV=2	F7AFP3; F6YR29; B7ZN33; Q80TM9	Q80TM9 [1275-1285]	0	1303.72	11	High	High	High	2	0.5302	0	1	1	1	652.362	0.33	0.00021	57.7628	0	0.001472	0.796	3.15
High	Unambiguous	AVYIFAK	[R].AVYIFAK.[K]					0.201858	0.00741017	0.059	1	7	1	G3UYJ7	Uncharacterized protein (Fragment) OS=Mus musculus GN=Gm20441 PE=4 SV=1	Q61133; A0A1W2P7J9; G3UX71; Q99L20; G3UYJ7; A0A1W2P6L1; G3UX05	G3UYJ7 [15-21]	0	811.471	7	High	High	High	2	0.4355	0	1	1	1	406.239	0.34	0.00014	43.9191	0.006058	0.1662	0.059	1.24
High	Unambiguous	AVYLFYGTK	[K].AVYLFYGTK.[D]					0.00173389	0	0.834	1	2	1	Q9R1C6	Diacylglycerol kinase epsilon OS=Mus musculus GN=Dgke PE=1 SV=1	Q8C8R9; Q9R1C6	Q9R1C6 [402-410]	0	1061.57	9	High	High	High	2	0.5556	0	1	1	1	531.287	0.64	0.00034	53.8677	0	0.001138	0.834	2.79
High	Unambiguous	AVYVPAKPAR	[K].AVYVPAKPAR.[R]	1xAcetyl [K7]	1xAcetyl [K7]	D3Z5K8 1xAcetyl [K996]	D3Z5K8 1xAcetyl [K996]	0.019821	0.000196267	0.45	1	3	1	D3Z5K8	SH3 and multiple ankyrin repeat domains protein 2 OS=Mus musculus GN=Shank2 PE=1 SV=1	Q80Z38; A0A1C7ZMY3; D3Z5K8	D3Z5K8 [990-999]	0	1113.64	10	High	High	High	2	0.5459	0	1	1	1	557.324	-0.06	-3e-05	35.1523	0.0001337	0.01457	0.45	2.29
High	Unambiguous	AWEITKK	[K].AWEITKK.[T]	1xAcetyl [K]	1xAcetyl [K6; K7]	Q3TFQ8 1xAcetyl [K]	Q3TFQ8 1xAcetyl [K370; K371]	0.05404	0.00128691	0.288	1	9	2	Q3TFQ8	Alpha-1,4 glucan phosphorylase OS=Mus musculus GN=Pygb PE=2 SV=1	Q3UYH9; Q9ET01; Q3TJQ7; Q3V3U0; Q3UEJ6; Q3TFQ8; Q91WP9; Q3UGT5; Q8CI94	Q3TFQ8 [365-371]	1	917.509	7	High	High	High	2	0.046	0	1	1	1	459.258	0.26	0.00012	38.6651	0.001319	0.04161	0.288	1.74
High	Unambiguous	AWGKFGGAFCR	[K].AWGKFGGAFCR.[Y]	1xAcetyl [K4]; 1xCarbamidomethyl [C10]	1xAcetyl [K4]; 1xCarbamidomethyl [C10]	O35295 1xAcetyl [K279]	O35295 1xAcetyl [K279]	0.000519175	0	1.023	1	3	1	O35295	Transcriptional activator protein Pur-beta OS=Mus musculus GN=Purb PE=1 SV=3	Q3UTJ8; O35295; Q8BQK8	O35295 [276-286]	1	1298.61	11	High	High	High	2	0.5984	0	1	1	1	649.808	-1.1	-0.00071	60.303	0	0.0003227	1.023	2.49
High	Unambiguous	AWGNNQDGVVASQPAR	[K].AWGNNQDGVVASQPAR.[V]					9.57231e-07	0	2.009	1	1	1	P60879	Synaptosomal-associated protein 25 OS=Mus musculus GN=Snap25 PE=1 SV=1	P60879	P60879 [104-119]	0	1669.8	16	High	High	High	2	0.7328	0	1	1	1	835.408	2.24	0.00187	31.8789	0	4.47e-07	2.009	3.63
High	Unambiguous	AWGNNQDGVVASQPAR	[K].AWGNNQDGVVASQPAR.[V]	1xDeamidated [N4]	1xDeamidated [N4]			5.11402e-05	0	1.386	1	1	1	P60879	Synaptosomal-associated protein 25 OS=Mus musculus GN=Snap25 PE=1 SV=1	P60879	P60879 [104-119]	0	1670.79	16	High	High	High	2	0.0658	0	1	1	1	835.899	1.29	0.00107	31.7307	0	2.862e-05	1.386	3.8
High	Unambiguous	AWHAFFTAAER	[K].AWHAFFTAAER.[L]					0.00301859	0.000100519	0.747	1	6	1	Q543N7	Protein kinase C and casein kinase substrate in neurons 3, isoform CRA_a OS=Mus musculus GN=Pacsin3 PE=1 SV=1	A6PWR1; B1AW93; B1AW94; B1AW91; Q543N7; B1AW92	Q543N7 [80-90]	0	1306.63	11	High	High	High	2	0.5021	0	1	1	1	653.82	-0.25	-0.00016	50.7475	6.844e-05	0.002037	0.747	2.33
High	Unambiguous	AWKGGTGDCK	[R].AWKGGTGDCK.[M]	1xAcetyl [K3]; 1xCarbamidomethyl [C9]	1xAcetyl [K3]; 1xCarbamidomethyl [C9]	Q3TKJ1 1xAcetyl [K215]	Q3TKJ1 1xAcetyl [K215]	0.00676977	0.000100519	0.62	1	8	1	Q3TKJ1	Branched-chain-amino-acid aminotransferase OS=Mus musculus GN=Bcat1 PE=2 SV=1	Q3TKJ1; E9Q4K3; Q8CBC8; Q9CXX6; B2KFA8; A0A0N4SV61; F6YUH3; P24288	Q3TKJ1 [213-222]	1	1121.5	10	High	High	High	2	0.615	0	1	1	1	561.256	0.32	0.00018	20.1919	6.844e-05	0.004723	0.62	2.26
High	Unambiguous	AWTDIKPVKPIK	[R].AWTDIKPVKPIK.[A]	1xAcetyl [K]	1xAcetyl [K6; K9]	Q7TSJ2 1xAcetyl [K]	Q7TSJ2 1xAcetyl [K441; K444]	3.63608e-06	0	1.8	1	3	2	Q7TSJ2	Microtubule-associated protein 6 OS=Mus musculus GN=Map6 PE=1 SV=2	D3Z6W1; Q7TSJ2; A0A140LIT9	Q7TSJ2 [436-447]	0	1437.85	12	High	High	High	2	0.1735	0	1	1	1	719.428	1	0.00072	48.5839	0	1.81e-06	1.8	4.15
High	Unambiguous	AYAQQLTDWAKR	[K].AYAQQLTDWAKR.[W]	1xAcetyl [K11]	1xAcetyl [K11]	Q543Y7 1xAcetyl [K62]	Q543Y7 1xAcetyl [K62]	2.09175e-05	0	1.526	1	2	1	Q543Y7	Putative uncharacterized protein OS=Mus musculus GN=Pacsin1 PE=1 SV=1	Q543Y7; Q3TYF2	Q543Y7 [52-63]	1	1492.75	12	High	High	High	2	0.3907	0	1	1	1	746.881	-0.1	-8e-05	54.6462	0	1.126e-05	1.526	4.07
High	Unambiguous	AYAVILTTGEAAQPSADVLK	[K].AYAVILTTGEAAQPSADVLK.[Y]					0.00198229	0	0.813	1	4	1	E9Q4S7	Receptor-type tyrosine-protein phosphatase eta OS=Mus musculus GN=Ptprj PE=1 SV=2	E9Q4S7; A2AWF8; Q64455; A2AWF9	E9Q4S7 [862-881]	0	2018.08	20	High	High	High	2	0.1058	0	1	1	1	1009.54	-2.28	-0.0023	60.5833	0	0.001309	0.813	2.74
High	Unambiguous	AYCEPCYINTLEQCSVCSKPIMER	[K].AYCEPCYINTLEQCSVCSKPIMER.[I]	4xCarbamidomethyl [C3; C6; C14; C17]	4xCarbamidomethyl [C3; C6; C14; C17]			1.30681e-09	0	3.042	1	1	1	Q8BFW7	Lipoma-preferred partner homolog OS=Mus musculus GN=Lpp PE=1 SV=1	Q8BFW7	Q8BFW7 [464-487]	0	3008.31	24	High	High	High	3	0.7512	0	1	1	1	1003.44	0.89	0.00089	59.8462	0	4.534e-10	3.042	4.3
High	Unambiguous	AYDATTHFETTCDDIKDIYK	[R].AYDATTHFETTCDDIKDIYK.[R]	1xAcetyl [K16]; 1xCarbamidomethyl [C12]	1xAcetyl [K16]; 1xCarbamidomethyl [C12]	Q3UPA3 1xAcetyl [K485]	Q3UPA3 1xAcetyl [K485]	8.47861e-07	0	2.028	1	5	1	Q3UPA3	Rab GDP dissociation inhibitor (Fragment) OS=Mus musculus GN=Gdi2 PE=2 SV=1	Q3UUX9; Q3UPA3; Q3TIY6; Q3UC72; Q61598	Q3UPA3 [470-489]	1	2449.09	20	High	High	High	3	0.1537	0	1	1	1	817.033	-1.26	-0.00103	57.6274	0	3.955e-07	2.028	4.49
High	Unambiguous	AYDATTHFETTCDDIKDIYKR	[R].AYDATTHFETTCDDIKDIYKR.[M]	1xAcetyl [K]; 1xCarbamidomethyl [C12]	1xAcetyl [K16; K20]; 1xCarbamidomethyl [C12]	Q3UPA3 1xAcetyl [K]	Q3UPA3 1xAcetyl [K485; K489]	7.63058e-13	0	4.208	1	5	2	Q3UPA3	Rab GDP dissociation inhibitor (Fragment) OS=Mus musculus GN=Gdi2 PE=2 SV=1	Q3UUX9; Q3UPA3; Q3TIY6; Q3UC72; Q61598	Q3UPA3 [470-490]	2	2605.19	21	High	High	High	3	0.1329	0	1	1	1	869.068	1.08	0.00094	52.7353	0	1.89e-13	4.208	7.9
High	Unambiguous	AYDLVVDWPVTLVR	[K].AYDLVVDWPVTLVR.[EA]					2.05426e-07	0	2.25	1	2	1	Q9DCS9	NADH dehydrogenase [ubiquinone] 1 beta subcomplex subunit 10 OS=Mus musculus GN=Ndufb10 PE=1 SV=3	Q9DCS9; D3YUK4	Q9DCS9 [36-49]	0	1645.89	14	High	High	High	2	0.645	0	1	1	1	823.451	0.03	2e-05	70.8898	0	8.935e-08	2.25	4
High	Unambiguous	AYEAQTEPVLQYYQKK	[K].AYEAQTEPVLQYYQKK.[G]	1xAcetyl [K]	1xAcetyl [K15; K16]	Q9WTP7 1xAcetyl [K]	Q9WTP7 1xAcetyl [K189; K190]	1.23909e-05	0	1.608	1	1	2	Q9WTP7	GTP:AMP phosphotransferase AK3, mitochondrial OS=Mus musculus GN=Ak3 PE=1 SV=3	Q9WTP7	Q9WTP7 [175-190]	1	2001	16	High	High	High	3	0.0174	0	1	1	1	667.67	-0.25	-0.00017	52.7975	0	6.49e-06	1.608	4.03
High	Unambiguous	AYEAQTEPVLQYYQKK	[K].AYEAQTEPVLQYYQKK.[G]	1xAcetyl [K]; 1xDeamidated [Q]	1xAcetyl [K15; K16]; 1xDeamidated [Q11; Q14]	Q9WTP7 1xAcetyl [K]	Q9WTP7 1xAcetyl [K189; K190]	6.39476e-05	0	1.351	1	1	5	Q9WTP7	GTP:AMP phosphotransferase AK3, mitochondrial OS=Mus musculus GN=Ak3 PE=1 SV=3	Q9WTP7	Q9WTP7 [175-190]	1	2001.98	16	High	High	High	3	0.0257	0	1	1	1	668.002	4.82	0.00322	51.033	6.844e-05	0.01192	0.481	3.11
High	Unambiguous	AYEDQNYSALKR	[K].AYEDQNYSALKR.[A]	1xAcetyl [K11]	1xAcetyl [K11]	O08688 1xAcetyl [K17]	O08688 1xAcetyl [K17]	5.55666e-05	0	1.373	1	5	1	O08688	Calpain-5 OS=Mus musculus GN=Capn5 PE=1 SV=1	O08688; D3Z432; Q3TDS7; D3YU84; Q3U2P3	O08688 [7-18]	1	1499.71	12	High	High	High	2	0.6336	0	1	1	1	750.359	-0.55	-0.00041	37.0546	0	3.13e-05	1.373	2.92
High	Unambiguous	AYFHLLNQIAPK	[K].AYFHLLNQIAPK.[G]					3.61294e-06	0	1.801	1	7	1	B1AX58	Plastin-3 OS=Mus musculus GN=Pls3 PE=1 SV=1	Q3UKB1; A0A1C7CYV0; B1AX58; Q3V0K9; Q3V3X1; Q3UJG9; Q99K51	B1AX58 [310-321]	0	1414.78	12	High	High	High	2	0.7226	0	1	1	1	707.895	-0.62	-0.00044	57.0543	0	1.792e-06	1.801	4.11
High	Unambiguous	AYGENIGYSEK	[K].AYGENIGYSEK.[D]					5.41653e-05	0	1.377	1	4	1	P14094	Sodium/potassium-transporting ATPase subunit beta-1 OS=Mus musculus GN=Atp1b1 PE=1 SV=1	Q3TRA6; Q3TV47; Q3TSQ1; P14094	P14094 [279-289]	0	1230.56	11	High	High	High	2	0.7273	0	1	1	1	615.786	0.12	7e-05	28.8937	0	3.05e-05	1.377	2.64
High	Unambiguous	AYGENIGYSEKDR	[K].AYGENIGYSEKDR.[F]					8.61046e-06	0	1.665	1	4	1	P14094	Sodium/potassium-transporting ATPase subunit beta-1 OS=Mus musculus GN=Atp1b1 PE=1 SV=1	Q3TRA6; Q3TV47; Q3TSQ1; P14094	P14094 [279-291]	1	1501.69	13	High	High	High	2	0.6399	0	1	1	1	751.349	-0.16	-0.00012	25.0105	0	4.441e-06	1.665	3.61
High	Unambiguous	AYGKNALSK	[R].AYGKNALSK.[N]	1xAcetyl [K4]	1xAcetyl [K4]	A0A0R4J023 1xAcetyl [K75]	A0A0R4J023 1xAcetyl [K75]	0.0072134	0.000100519	0.61	1	7	1	A0A0R4J023	Methylglutaconyl-CoA hydratase, mitochondrial OS=Mus musculus GN=Auh PE=1 SV=1	Q3TEG5; A0A0R4J023; Q9JLZ3; A0A0R4J1L8; F6R307; E9Q6L3; E9QMT1	A0A0R4J023 [72-80]	1	993.536	9	High	High	High	2	0.5628	0	1	1	1	497.272	1.01	0.0005	24.6156	6.844e-05	0.005065	0.61	2.31
High	Unambiguous	AYGKNALSKNLLK	[R].AYGKNALSKNLLK.[M]	2xAcetyl [K4; K9]; 1xDeamidated [N5]	2xAcetyl [K4; K9]; 1xDeamidated [N5]	A0A0R4J023 2xAcetyl [K75; K80]	A0A0R4J023 2xAcetyl [K75; K80]	0.00356203	0.000100519	0.721	1	7	1	A0A0R4J023	Methylglutaconyl-CoA hydratase, mitochondrial OS=Mus musculus GN=Auh PE=1 SV=1	Q3TEG5; A0A0R4J023; Q9JLZ3; A0A0R4J1L8; F6R307; E9Q6L3; E9QMT1	A0A0R4J023 [72-84]	2	1504.84	13	High	High	High	2	0.3991	0	1	1	1	752.929	8.5	0.0064	53.7899	6.844e-05	0.002415	0.721	2.23
High	Unambiguous	AYGILMATTSR	[R].AYGILMATTSR.[D]					2.84201e-05	0	1.478	1	3	1	Q9CS84	Neurexin-1 OS=Mus musculus GN=Nrxn1 PE=1 SV=3	H3BK93; Q9CS84; E0CY11	Q9CS84 [758-768]	0	1183.61	11	High	High	High	2	0.5579	0	1	1	1	592.311	0.13	8e-05	49.2947	0	1.55e-05	1.478	3.28
High	Unambiguous	AYHEQLSVAEITNACFEPANQMVK	[K].AYHEQLSVAEITNACFEPANQMVK.[C]	1xCarbamidomethyl [C15]	1xCarbamidomethyl [C15]			7.01528e-11	0	3.5	2	7	3	P68369; P68368	Tubulin alpha-1A chain OS=Mus musculus GN=Tuba1a PE=1 SV=1;Tubulin alpha-4A chain OS=Mus musculus GN=Tuba4a PE=1 SV=1	P05214; Q99KA2; P68369; Q9D9Y2; P05213; A0A0A0MQA5; P68368	P68369 [281-304]; P68368 [281-304]	0	2750.29	24	High	High	High	3	0.7003	0	1	1	1	917.436	0.38	0.00035	62.0168	0	2.125e-11	3.5	7.64
High	Unambiguous	AYHEQLSVAEITNACFEPANQMVK	[K].AYHEQLSVAEITNACFEPANQMVK.[C]	1xCarbamidomethyl [C15]; 1xDeamidated [N13]	1xCarbamidomethyl [C15]; 1xDeamidated [N13]			1.17237e-09	0	3.059	2	7	1	P68369; P68368	Tubulin alpha-1A chain OS=Mus musculus GN=Tuba1a PE=1 SV=1;Tubulin alpha-4A chain OS=Mus musculus GN=Tuba4a PE=1 SV=1	P05214; Q99KA2; P68369; Q9D9Y2; P05213; A0A0A0MQA5; P68368	P68369 [281-304]; P68368 [281-304]	0	2751.28	24	High	High	High	3	0.1471	0	1	1	1	917.762	-1.53	-0.0014	60.1753	0	4.039e-10	3.059	5.37
High	Unambiguous	AYHEQLSVAEITNACFEPANQMVK	[K].AYHEQLSVAEITNACFEPANQMVK.[C]	1xCarbamidomethyl [C15]; 1xOxidation [M22]	1xCarbamidomethyl [C15]; 1xOxidation [M22]			2.22256e-11	0	3.68	2	7	1	P68369; P68368	Tubulin alpha-1A chain OS=Mus musculus GN=Tuba1a PE=1 SV=1;Tubulin alpha-4A chain OS=Mus musculus GN=Tuba4a PE=1 SV=1	P05214; Q99KA2; P68369; Q9D9Y2; P05213; A0A0A0MQA5; P68368	P68369 [281-304]; P68368 [281-304]	0	2766.29	24	High	High	High	3	0.7147	0	1	1	1	922.767	0.26	0.00024	57.7821	0	6.414e-12	3.68	7.43
High	Unambiguous	AYHEQLSVAEITNACFEPANQMVK	[K].AYHEQLSVAEITNACFEPANQMVK.[C]	1xAcetyl [K24]; 1xCarbamidomethyl [C15]; 1xOxidation [M22]	1xAcetyl [K24]; 1xCarbamidomethyl [C15]; 1xOxidation [M22]	P68369 1xAcetyl [K304]; P68368 1xAcetyl [K304]	P68369 1xAcetyl [K304]; P68368 1xAcetyl [K304]	0.00744593	0.000100519	0.605	2	7	2	P68369; P68368	Tubulin alpha-1A chain OS=Mus musculus GN=Tuba1a PE=1 SV=1;Tubulin alpha-4A chain OS=Mus musculus GN=Tuba4a PE=1 SV=1	P05214; Q99KA2; P68369; Q9D9Y2; P05213; A0A0A0MQA5; P68368	P68369 [281-304]; P68368 [281-304]	0	2808.3	24	High	High	High	3	0.5424	0	1	1	1	936.777	6.64	0.00621	53.0447	6.844e-05	0.01235	0.475	4.48
High	Unambiguous	AYKEVKNR	[K].AYKEVKNR.[L]	1xAcetyl [K6]	1xAcetyl [K6]	Q3TJD4 1xAcetyl [K194]	Q3TJD4 1xAcetyl [K194]	0.00929594	0.000100519	0.57	1	3	2	Q3TJD4	Putative uncharacterized protein OS=Mus musculus GN=Atp5f1 PE=2 SV=1	Q3TJD4; Q5I0W0; Q3UF04	Q3TJD4 [189-196]	2	1049.57	8	High	High	High	2	0.4364	0	1	1	1	525.291	0.68	0.00036	13.0522	6.844e-05	0.006618	0.57	2.75
High	Unambiguous	AYKEVKNR	[K].AYKEVKNR.[L]	2xAcetyl [K3; K6]	2xAcetyl [K3; K6]	Q3TJD4 2xAcetyl [K191; K194]	Q3TJD4 2xAcetyl [K191; K194]	0.102795	0.0028262	0.18	1	3	1	Q3TJD4	Putative uncharacterized protein OS=Mus musculus GN=Atp5f1 PE=2 SV=1	Q3TJD4; Q5I0W0; Q3UF04	Q3TJD4 [189-196]	2	1091.58	8	High	High	High	2	0.2738	0	1	1	1	546.296	0.77	0.00042	21.1793	0.002414	0.08202	0.18	1.68
High	Unambiguous	AYILNLVK	[R].AYILNLVK.[Q]					0.00611572	0.000100519	0.636	1	4	1	P80315	T-complex protein 1 subunit delta OS=Mus musculus GN=Cct4 PE=1 SV=3	P80315; Q3TII0; Q3UJZ8; G5E839	P80315 [281-288]	0	933.577	8	High	High	High	2	0.5484	0	1	1	1	467.292	0.95	0.00044	58.322	6.844e-05	0.004262	0.636	1.86
High	Unambiguous	AYLSVDFYR	[R].AYLSVDFYR.[L]					0.000989121	0	0.922	1	5	1	Q3UVW5	Transporter OS=Mus musculus GN=Slc6a3 PE=2 SV=1	Q8C009; Q3UVW5; Q61327; Q9JJ41; Q9R0X6	Q3UVW5 [295-303]	0	1133.56	9	High	High	High	2	0.4444	0	1	1	1	567.285	-0.6	-0.00034	58.7409	0	0.0006357	0.922	2.79
High	Unambiguous	AYLTVLADQATPTNR	[K].AYLTVLADQATPTNR.[L]					3.66907e-05	0	1.438	1	4	1	A0A087WPX3	Neurofascin OS=Mus musculus GN=Nfasc PE=1 SV=1	A0A087WPX3; Q810U3; A0A087WR56; A0A087WNW2	A0A087WPX3 [605-619]	0	1633.85	15	High	High	High	2	0.6592	0	1	1	1	817.429	-1.65	-0.00135	53.3003	0	2.019e-05	1.438	3.14
High	Unambiguous	AYNHYFDLIIVNDNLDK	[R].AYNHYFDLIIVNDNLDK.[A]					7.87409e-06	0	1.679	1	3	1	Q3UN60	Membrane protein, palmitoylated 6 (MAGUK p55 subfamily member 6), isoform CRA_b OS=Mus musculus GN=Mpp6 PE=2 SV=1	Q3UN60; B9EHZ5; Q8BP37	Q3UN60 [512-528]	0	2067.02	17	High	High	High	3	0.5897	0	1	1	1	689.678	0.49	0.00034	65.4853	0	4.04e-06	1.679	4.68
High	Unambiguous	AYQCVVLLQSK	[R].AYQCVVLLQSK.[N]	1xCarbamidomethyl [C4]	1xCarbamidomethyl [C4]			0.000142057	0	1.226	1	3	1	Q9D0I9	Arginine--tRNA ligase, cytoplasmic OS=Mus musculus GN=Rars PE=1 SV=2	Q3UAZ3; Q3TVC5; Q9D0I9	Q9D0I9 [290-300]	0	1308.7	11	High	High	High	2	0.6636	0	1	1	1	654.852	-0.27	-0.00018	46.7844	0	8.35e-05	1.226	3.21
High	Unambiguous	AYSEAHEISK	[K].AYSEAHEISK.[E]					0.000230783	0	1.15	1	1	2	A8IP69	14-3-3 protein gamma subtype OS=Mus musculus GN=Ywhag PE=1 SV=1	A8IP69	A8IP69 [153-162]	0	1134.54	10	High	High	High	2	0.6597	0	1	1	1	567.775	0.74	0.00042	15.0232	0	0.0001386	1.15	3.82
High	Unambiguous	AYSKNVEGQDLVLK	[R].AYSKNVEGQDLVLK.[E]	1xAcetyl [K4]	1xAcetyl [K4]	Q5DTI6 1xAcetyl [K863]	Q5DTI6 1xAcetyl [K863]	0.00299943	0.000100519	0.748	1	3	1	Q5DTI6	KAT8 regulatory NSL complex subunit 1-like protein OS=Mus musculus GN=Kansl1l PE=1 SV=3	Q5DTI6; B2RUA4; F6ULJ7	Q5DTI6 [860-873]	1	1605.85	14	High	High	High	2	0.5522	0	1	1	1	803.428	0.33	0.00026	48.083	6.844e-05	0.002022	0.748	2.68
High	Unambiguous	AYVVLGQFLVLK	[K].AYVVLGQFLVLK.[K]					4.89046e-05	0	1.393	1	1	1	O54962	Barrier-to-autointegration factor OS=Mus musculus GN=Banf1 PE=1 SV=1	O54962	O54962 [42-53]	0	1349.82	12	High	High	High	2	0.6445	0	1	1	1	675.413	0.33	0.00022	69.9187	0	2.739e-05	1.393	3.01
High	Unambiguous	AYYLACGFCR	[K].AYYLACGFCR.[W]	2xCarbamidomethyl [C6; C9]	2xCarbamidomethyl [C6; C9]			0.0256203	0.000292579	0.409	1	2	1	Q8CBY8	Dynactin subunit 4 OS=Mus musculus GN=Dctn4 PE=1 SV=1	Q3TQY2; Q8CBY8	Q8CBY8 [106-115]	0	1280.56	10	High	High	High	2	0.5743	0	1	1	1	640.782	1	0.00064	50.9936	0.0001994	0.01911	0.409	2.02
High	Unambiguous	CAADLGLKR	[K].CAADLGLKR.[G]	1xAcetyl [K8]; 1xCarbamidomethyl [C1]	1xAcetyl [K8]; 1xCarbamidomethyl [C1]	P70349 1xAcetyl [K91]	P70349 1xAcetyl [K91]	0.000876189	0	0.941	1	1	1	P70349	Histidine triad nucleotide-binding protein 1 OS=Mus musculus GN=Hint1 PE=1 SV=3	P70349	P70349 [84-92]	1	1045.55	9	High	High	High	2	0.1419	0	1	1	1	523.277	-0.13	-7e-05	33.9952	0	0.0005588	0.941	2.89
High	Unambiguous	CATILLQGK	[R].CATILLQGK.[E]	1xCarbamidomethyl [C1]	1xCarbamidomethyl [C1]			0.000235246	0	1.147	1	4	1	Q8VCE0	Sodium/potassium-transporting ATPase subunit alpha OS=Mus musculus GN=Atp1a3 PE=1 SV=1	A0A0G2JGX4; Q8VCE0; Q8R0E8; Q6PIC6	Q8VCE0 [508-516]	0	1003.56	9	High	High	High	2	0.6916	0	1	1	1	502.284	0.57	0.00029	36.8174	0	0.000141	1.147	3.21
High	Unambiguous	CATITPDEKR	[K].CATITPDEKR.[V]	1xAcetyl [K9]; 1xCarbamidomethyl [C1]	1xAcetyl [K9]; 1xCarbamidomethyl [C1]	Q8C338 1xAcetyl [K81]	Q8C338 1xAcetyl [K81]	0.00119015	0	0.893	1	9	1	Q8C338	Isocitrate dehydrogenase [NADP] OS=Mus musculus GN=Idh1 PE=2 SV=1	Q3TJ51; Q0QER9; O88844; Q5HZJ8; A0A087WPT4; A0A087WRS9; D3YVY3; Q8C338; A0A087WRM4	Q8C338 [73-82]	1	1232.59	10	High	High	High	2	0.6637	0	1	1	1	616.801	0.73	0.00045	23.3978	0	0.0007695	0.893	2.23
High	Unambiguous	CCLTYCFNKPEDK	[K].CCLTYCFNKPEDK.[-]	1xAcetyl [K9]; 3xCarbamidomethyl [C1; C2; C6]; 1xDeamidated [N8]	1xAcetyl [K9]; 3xCarbamidomethyl [C1; C2; C6]; 1xDeamidated [N8]	Q642L7 1xAcetyl [K152]	Q642L7 1xAcetyl [K152]	0.0175907	0.000100519	0.469	1	2	1	Q642L7	MCG13441 OS=Mus musculus GN=Rps27a PE=2 SV=1	Q642L7; Q3TWD1	Q642L7 [144-156]	0	1777.72	13	High	High	High	2	0.1754	0	1	1	1	889.37	5.59	0.00496	45.4817	6.844e-05	0.01285	0.469	1.71
High	Unambiguous	CCSGAIIVLTKSGR	[K].CCSGAIIVLTKSGR.[S]	1xAcetyl [K11]; 2xCarbamidomethyl [C1; C2]	1xAcetyl [K11]; 2xCarbamidomethyl [C1; C2]	P52480 1xAcetyl [K433]	P52480 1xAcetyl [K433]	4.85168e-08	0	2.476	1	1	1	P52480	Pyruvate kinase PKM OS=Mus musculus GN=Pkm PE=1 SV=4	P52480	P52480 [423-436]	1	1563.8	14	High	High	High	2	0.7926	0	1	1	1	782.403	0.39	0.0003	53.0331	0	1.98e-08	2.476	4.87
High	Unambiguous	CDENILWLDYK	[K].CDENILWLDYK.[N]	1xCarbamidomethyl [C1]	1xCarbamidomethyl [C1]			3.18819e-05	0	1.46	1	5	1	P52480	Pyruvate kinase PKM OS=Mus musculus GN=Pkm PE=1 SV=4	P52480; A0A1L1SU37; A0A1L1SSN6; A0A1L1SQV8; A0A1L1STV8	P52480 [152-162]	0	1468.68	11	High	High	High	2	0.5678	0	1	1	1	734.844	2.02	0.00148	64.9919	0	1.746e-05	1.46	3.17
High	Unambiguous	CDTCMMNVHKR	[K].CDTCMMNVHKR.[C]	1xAcetyl [K10]; 2xCarbamidomethyl [C1; C4]; 1xDeamidated [N7]	1xAcetyl [K10]; 2xCarbamidomethyl [C1; C4]; 1xDeamidated [N7]	P68404 1xAcetyl [K141]	P68404 1xAcetyl [K141]	0.0284843	0.000387432	0.392	1	1	1	P68404	Protein kinase C beta type OS=Mus musculus GN=Prkcb PE=1 SV=4	P68404	P68404 [132-142]	1	1494.6	11	High	High	High	2	0.6276	0	1	1	1	747.807	7.32	0.00547	24.3876	0.0002642	0.02136	0.392	2.39
High	Unambiguous	CEAFGWHTIIVDGHSVEELCK	[R].CEAFGWHTIIVDGHSVEELCK.[A]	2xCarbamidomethyl [C1; C20]	2xCarbamidomethyl [C1; C20]			6.12504e-14	0	4.603	1	1	1	P40142	Transketolase OS=Mus musculus GN=Tkt PE=1 SV=1	P40142	P40142 [206-226]	0	2487.14	21	High	High	High	3	0.7231	0	1	1	1	829.72	0.46	0.00038	59.8965	0	1.346e-14	4.603	9.03
High	Unambiguous	CEDGSWKR	[K].CEDGSWKR.[M]	1xAcetyl [K7]; 1xCarbamidomethyl [C1]	1xAcetyl [K7]; 1xCarbamidomethyl [C1]	Q3UUI3 1xAcetyl [K65]	Q3UUI3 1xAcetyl [K65]	0.00639375	0.000100519	0.629	1	2	1	Q3UUI3	Acyl-coenzyme A thioesterase THEM4 OS=Mus musculus GN=Them4 PE=1 SV=1	Q3USX4; Q3UUI3	Q3UUI3 [59-66]	1	1079.46	8	High	High	High	2	0.5616	0	1	1	1	540.232	0.06	3e-05	24.542	6.844e-05	0.004473	0.629	2.76
High	Unambiguous	CEFQDAYVLLSEKK	[K].CEFQDAYVLLSEKK.[I]	1xAcetyl [K]; 1xCarbamidomethyl [C1]	1xAcetyl [K13; K14]; 1xCarbamidomethyl [C1]	P63038 1xAcetyl [K]	P63038 1xAcetyl [K249; K250]	1.15504e-05	0	1.619	1	1	2	P63038	60 kDa heat shock protein, mitochondrial OS=Mus musculus GN=Hspd1 PE=1 SV=1	P63038	P63038 [237-250]	1	1771.86	14	High	High	High	2	0.0192	0	1	1	1	886.433	1.42	0.00126	65.2629	0	6.028e-06	1.619	3.64
High	Unambiguous	CFEKNEAIQAAHDSVAQEGQCR	[K].CFEKNEAIQAAHDSVAQEGQCR.[V]	1xAcetyl [K4]; 2xCarbamidomethyl [C1; C21]	1xAcetyl [K4]; 2xCarbamidomethyl [C1; C21]	Q3TCH2 1xAcetyl [K137]	Q3TCH2 1xAcetyl [K137]	2.53475e-12	0	4.02	1	3	2	Q3TCH2	Ubiquitin carboxyl-terminal hydrolase (Fragment) OS=Mus musculus GN=Uchl1 PE=2 SV=1	Q9R0P9; I7ENE7; Q3TCH2	Q3TCH2 [134-155]	1	2590.14	22	High	High	High	3	0.7708	0	1	1	1	864.052	0.05	5e-05	48.3197	0	6.613e-13	4.02	7.94
High	Unambiguous	CFSSKVCVR	[R].CFSSKVCVR.[S]	1xAcetyl [K5]; 2xCarbamidomethyl [C1; C7]	1xAcetyl [K5]; 2xCarbamidomethyl [C1; C7]	Q8C5H8 1xAcetyl [K407]; Q14BL1 1xAcetyl [K325]	Q8C5H8 1xAcetyl [K407]; Q14BL1 1xAcetyl [K325]	0.000509328	0	1.026	2	3	1	Q8C5H8; Q14BL1	NAD kinase 2, mitochondrial OS=Mus musculus GN=Nadk2 PE=1 SV=2;1110020G09Rik protein (Fragment) OS=Mus musculus GN=Nadk2 PE=2 SV=2	Z4YK42; Q8C5H8; Q14BL1	Q8C5H8 [403-411]; Q14BL1 [321-329]	1	1184.56	9	High	High	High	2	0.7492	0	1	1	1	592.781	0.26	0.00015	36.594	0	0.0003165	1.026	3.07
High	Unambiguous	CGDLVFAKMK	[K].CGDLVFAKMK.[G]	1xAcetyl [K8]; 1xCarbamidomethyl [C1]	1xAcetyl [K8]; 1xCarbamidomethyl [C1]	P51859 1xAcetyl [K19]	P51859 1xAcetyl [K19]	0.0643992	0.0015484	0.259	1	1	1	P51859	Hepatoma-derived growth factor OS=Mus musculus GN=Hdgf PE=1 SV=2	P51859	P51859 [12-21]	1	1210.6	10	High	High	High	2	0.1711	0	1	1	1	605.801	-0.5	-0.0003	55.2025	0.001494	0.04994	0.259	1.52
High	Unambiguous	CGEDYKLHFIFR	[K].CGEDYKLHFIFR.[H]	1xCarbamidomethyl [C1]	1xCarbamidomethyl [C1]			2.15389e-06	0	1.882	1	2	2	Q3TXE5	Putative uncharacterized protein OS=Mus musculus GN=Canx PE=2 SV=1	Q3TXE5; Q5SUC3	Q3TXE5 [195-206]	1	1584.76	12	High	High	High	3	0.7459	0	1	1	1	528.926	0.35	0.00018	53.7215	0	1.043e-06	1.882	4.92
High	Unambiguous	CGGIDKR	[K].CGGIDKR.[T]	1xAcetyl [K6]; 1xCarbamidomethyl [C1]	1xAcetyl [K6]; 1xCarbamidomethyl [C1]	P62631 1xAcetyl [K36]; Q3TII3 1xAcetyl [K36]	P62631 1xAcetyl [K36]; Q3TII3 1xAcetyl [K36]	0.0381163	0.000662951	0.345	2	7	1	P62631; Q3TII3	Elongation factor 1-alpha 2 OS=Mus musculus GN=Eef1a2 PE=1 SV=1;Elongation factor 1-alpha OS=Mus musculus GN=Eef1a1 PE=2 SV=1	D3YZ68; Q58E64; Q3UZQ3; P62631; Q3UA81; Q3TII3; D3Z3I8	P62631 [31-37]; Q3TII3 [31-37]	1	847.409	7	High	High	High	2	0.4902	0	1	1	1	424.208	0.28	0.00012	15.9036	0.0004518	0.02894	0.345	2.55
High	Unambiguous	CGMKNFR	[K].CGMKNFR.[N]	1xAcetyl [K4]; 1xCarbamidomethyl [C1]	1xAcetyl [K4]; 1xCarbamidomethyl [C1]	Q3TIH9 1xAcetyl [K20]	Q3TIH9 1xAcetyl [K20]	0.0343154	0.000662951	0.362	1	4	1	Q3TIH9	Putative uncharacterized protein OS=Mus musculus GN=Ube2l3 PE=2 SV=1	Q3TIH9; D3YZS3; Q3U7T7; Q561N4	Q3TIH9 [17-23]	1	954.428	7	High	High	High	2	0.6588	0	1	1	1	477.718	0.52	0.00025	29.4717	0.0004518	0.02596	0.362	2.11
High	Unambiguous	CHAEHTPEEEIDHTGAKAK	[K].CHAEHTPEEEIDHTGAKAK.[A]	1xAcetyl [K17]; 1xCarbamidomethyl [C1]	1xAcetyl [K17]; 1xCarbamidomethyl [C1]	P48722 1xAcetyl [K556]	P48722 1xAcetyl [K556]	0.0636286	0.0015484	0.261	1	2	1	P48722	Heat shock 70 kDa protein 4L OS=Mus musculus GN=Hspa4l PE=1 SV=2	P48722; E0CY23	P48722 [540-558]	1	2201.99	19	High	High	High	3	0.0699	0	1	1	1	734.667	-1	-0.00074	20.7992	0.001494	0.04933	0.261	2.29
High	Unambiguous	CHAIIDEQPLIFKNDPYHPDHFNCANCGK	[K].CHAIIDEQPLIFKNDPYHPDHFNCANCGK.[E]	1xAcetyl [K13]; 3xCarbamidomethyl [C1; C24; C27]; 1xDeamidated [N/Q]	1xAcetyl [K13]; 3xCarbamidomethyl [C1; C24; C27]; 1xDeamidated [Q8; N14]	Q9D7B2 1xAcetyl [K212]	Q9D7B2 1xAcetyl [K212]	2.27765e-09	0	2.955	1	7	2	Q9D7B2	LIM and senescent cell antigen-like-containing domain protein OS=Mus musculus GN=Lims1 PE=1 SV=2	Q9D7B2; E9QP62; A8CVP1; Q99JW4; Q4ZJB3; A8CVP4; A0A0R4J005	Q9D7B2 [200-228]	1	3553.57	29	High	High	High	4	0.0212	0	1	1	1	889.152	3.46	0.00308	55.7909	0	8.105e-10	2.955	5.19
High	Unambiguous	CHEHYTTEFLYNLYSSEGR	[K].CHEHYTTEFLYNLYSSEGR.[G]	1xCarbamidomethyl [C1]	1xCarbamidomethyl [C1]			4.76466e-10	0	3.2	1	2	2	P12382	ATP-dependent 6-phosphofructokinase, liver type OS=Mus musculus GN=Pfkl PE=1 SV=4	Q8CD98; P12382	P12382 [630-648]	0	2406.05	19	High	High	High	3	0.8223	0	1	1	1	802.685	-1.56	-0.00125	59.7029	0	1.572e-10	3.2	6.47
High	Unambiguous	CKDDEFTHLYTLIVRPDNTYEVK	[R].CKDDEFTHLYTLIVRPDNTYEVK.[I]	1xCarbamidomethyl [C1]	1xCarbamidomethyl [C1]			2.9735e-12	0	3.995	1	2	2	P14211	Calreticulin OS=Mus musculus GN=Calr PE=1 SV=1	Q3UWP8; P14211	P14211 [163-185]	1	2856.39	23	High	High	High	3	0.7691	0	1	1	1	952.801	0.76	0.00073	64.101	0	7.81e-13	3.995	8.75
High	Unambiguous	CKISSVYR	[R].CKISSVYR.[L]	1xAcetyl [K2]; 1xCarbamidomethyl [C1]	1xAcetyl [K2]; 1xCarbamidomethyl [C1]	Q9QYB8 1xAcetyl [K136]	Q9QYB8 1xAcetyl [K136]	0.00615469	0.000100519	0.635	1	3	1	Q9QYB8	Beta-adducin OS=Mus musculus GN=Add2 PE=1 SV=4	Q8C0Y2; Q9QYB8; A0A0N4SWF0	Q9QYB8 [135-142]	1	1054.53	8	High	High	High	2	0.6306	0	1	1	1	527.771	-0.87	-0.00046	31.9254	6.844e-05	0.004301	0.635	2.22
High	Unambiguous	CKSQFTITPGSEQIR	[K].CKSQFTITPGSEQIR.[A]	1xAcetyl [K2]; 1xCarbamidomethyl [C1]	1xAcetyl [K2]; 1xCarbamidomethyl [C1]	Q99KI0 1xAcetyl [K411]	Q99KI0 1xAcetyl [K411]	1.03732e-07	0	2.357	1	1	3	Q99KI0	Aconitate hydratase, mitochondrial OS=Mus musculus GN=Aco2 PE=1 SV=1	Q99KI0	Q99KI0 [410-424]	1	1793.89	15	High	High	High	2	0.4951	0	1	1	1	897.446	0.17	0.00015	47.4383	0	4.385e-08	2.357	4.12
High	Unambiguous	CLAFHDISPQAPTHFLVIPK	[R].CLAFHDISPQAPTHFLVIPK.[K]	1xCarbamidomethyl [C1]	1xCarbamidomethyl [C1]			3.07816e-11	0	3.629	1	2	2	P70349	Histidine triad nucleotide-binding protein 1 OS=Mus musculus GN=Hint1 PE=1 SV=3	P70349; B0R1E3	P70349 [38-57]	0	2291.2	20	High	High	High	3	0.7913	0	1	1	1	764.405	-0.06	-5e-05	62.6629	0	8.978e-12	3.629	8.72
High	Unambiguous	CLAFHDISPQAPTHFLVIPKK	[R].CLAFHDISPQAPTHFLVIPKK.[H]	1xAcetyl [K]; 1xCarbamidomethyl [C1]; 1xDeamidated [Q10]	1xAcetyl [K20; K21]; 1xCarbamidomethyl [C1]; 1xDeamidated [Q10]	P70349 1xAcetyl [K]	P70349 1xAcetyl [K57; K58]	0.0756975	0.00189139	0.232	1	2	2	P70349	Histidine triad nucleotide-binding protein 1 OS=Mus musculus GN=Hint1 PE=1 SV=3	P70349; B0R1E3	P70349 [38-58]	1	2462.29	21	High	High	High	4	0.0439	0	1	1	1	616.33	3.63	0.00223	62.3822	0.001785	0.05924	0.232	4.33
High	Unambiguous	CLALATHDNPLKR	[R].CLALATHDNPLKR.[E]	1xAcetyl [K12]; 1xCarbamidomethyl [C1]; 1xDeamidated [N9]	1xAcetyl [K12]; 1xCarbamidomethyl [C1]; 1xDeamidated [N9]	Q5DTI2 1xAcetyl [K588]	Q5DTI2 1xAcetyl [K588]	0.00194474	0	0.816	1	3	2	Q5DTI2	ATPase, Ca++ transporting, cardiac muscle, slow twitch 2, isoform CRA_b (Fragment) OS=Mus musculus GN=Atp2a2 PE=2 SV=1	O55143; Q5DTI2; O54994	Q5DTI2 [577-589]	1	1551.79	13	High	High	High	2	0.3661	0	1	1	1	776.408	9.38	0.00728	42.0373	0	0.001289	0.816	2.24
High	Unambiguous	CLDEEMNAFKQR	[K].CLDEEMNAFKQR.[K]	1xAcetyl [K10]; 1xCarbamidomethyl [C1]	1xAcetyl [K10]; 1xCarbamidomethyl [C1]	Q9R1T4 1xAcetyl [K397]	Q9R1T4 1xAcetyl [K397]	1.17738e-05	0	1.616	1	2	1	Q9R1T4	Septin-6 OS=Mus musculus GN=Sept6 PE=1 SV=4	Q9R1T4; Q3UUU4	Q9R1T4 [388-399]	1	1582.7	12	High	High	High	2	0.7301	0	1	1	1	791.853	0.08	6e-05	51.8832	0	6.156e-06	1.616	3.52
High	Unambiguous	CIEDLKLLAK	[K].CIEDLKLLAK.[K]	1xAcetyl [K6]; 1xCarbamidomethyl [C1]	1xAcetyl [K6]; 1xCarbamidomethyl [C1]	Q3TJD4 1xAcetyl [K244]	Q3TJD4 1xAcetyl [K244]	0.000150459	0	1.217	1	5	1	Q3TJD4	Putative uncharacterized protein OS=Mus musculus GN=Atp5f1 PE=2 SV=1	Q3TJD4; Q5I0W0; A0A0G2JGX3; Q64218; Q3UF04	Q3TJD4 [239-248]	1	1244.69	10	High	High	High	2	0.2447	0	1	1	1	622.85	0.94	0.00059	61.2671	0	8.863e-05	1.217	2.37
High	Unambiguous	CLEDNLGIDKR	[R].CLEDNLGIDKR.[V]	1xCarbamidomethyl [C1]	1xCarbamidomethyl [C1]			1.76049e-05	0	1.553	1	8	1	Q3UYK6	Amino acid transporter OS=Mus musculus GN=Slc1a2 PE=2 SV=1	A2APL8; A2APL5; A2APL7; Q3USU5; X2D841; F7CAM6; Q3UYK6; A2APM7	Q3UYK6 [373-383]	1	1332.66	11	High	High	High	2	0.5732	0	1	1	1	666.833	0.63	0.00042	34.973	0	9.388e-06	1.553	3.14
High	Unambiguous	CLEDNLGIDKR	[R].CLEDNLGIDKR.[V]	1xAcetyl [K10]; 1xCarbamidomethyl [C1]	1xAcetyl [K10]; 1xCarbamidomethyl [C1]	Q3UYK6 1xAcetyl [K382]	Q3UYK6 1xAcetyl [K382]	6.45995e-06	0	1.71	1	8	1	Q3UYK6	Amino acid transporter OS=Mus musculus GN=Slc1a2 PE=2 SV=1	A2APL8; A2APL5; A2APL7; Q3USU5; X2D841; F7CAM6; Q3UYK6; A2APM7	Q3UYK6 [373-383]	1	1374.67	11	High	High	High	2	0.6802	0	1	1	1	687.838	0.28	0.00019	45.5796	0	3.287e-06	1.71	3.69
High	Unambiguous	CIEEAIDKLSK	[K].CIEEAIDKLSK.[R]	1xAcetyl [K8]; 1xCarbamidomethyl [C1]	1xAcetyl [K8]; 1xCarbamidomethyl [C1]	P15105 1xAcetyl [K276]	P15105 1xAcetyl [K276]	6.35405e-05	0	1.352	1	2	1	P15105	Glutamine synthetase OS=Mus musculus GN=Glul PE=1 SV=6	V9GZG5; P15105	P15105 [269-279]	1	1347.68	11	High	High	High	2	0.0814	0	1	1	1	674.345	0.77	0.00052	55.5756	0	3.594e-05	1.352	3.07
High	Unambiguous	CLEEVEDLIVKYR	[R].CLEEVEDLIVKYR.[K]	1xAcetyl [K11]; 1xCarbamidomethyl [C1]	1xAcetyl [K11]; 1xCarbamidomethyl [C1]	P61922 1xAcetyl [K279]	P61922 1xAcetyl [K279]	2.48802e-07	0	2.22	1	2	2	P61922	4-aminobutyrate aminotransferase, mitochondrial OS=Mus musculus GN=Abat PE=1 SV=1	P61922; Q3V1S0	P61922 [269-281]	1	1707.86	13	High	High	High	2	0.7181	0	1	1	1	854.435	0.44	0.00038	68.5127	0	1.096e-07	2.22	4.15
High	Unambiguous	CIELSSGSVK	[K].CIELSSGSVK.[L]	1xCarbamidomethyl [C1]	1xCarbamidomethyl [C1]			6.77302e-05	0	1.342	1	4	1	Q8VCE0	Sodium/potassium-transporting ATPase subunit alpha OS=Mus musculus GN=Atp1a3 PE=1 SV=1	A0A0G2JGX4; Q8VCE0; Q8R0E8; Q6PIC6	Q8VCE0 [449-458]	0	1079.54	10	High	High	High	2	0.5423	0	1	1	1	540.274	0.34	0.00018	30.0712	0	3.846e-05	1.342	2.84
High	Unambiguous	CIELSSGSVKLMR	[K].CIELSSGSVKLMR.[E]	1xAcetyl [K10]; 1xCarbamidomethyl [C1]	1xAcetyl [K10]; 1xCarbamidomethyl [C1]	Q8VCE0 1xAcetyl [K458]	Q8VCE0 1xAcetyl [K458]	3.29517e-07	0	2.176	1	4	1	Q8VCE0	Sodium/potassium-transporting ATPase subunit alpha OS=Mus musculus GN=Atp1a3 PE=1 SV=1	A0A0G2JGX4; Q8VCE0; Q8R0E8; Q6PIC6	Q8VCE0 [449-461]	1	1521.78	13	High	High	High	2	0.618	0	1	1	1	761.393	1.02	0.00077	55.7353	0	1.464e-07	2.176	3.77
High	Unambiguous	CIELSSGSVKLMR	[K].CIELSSGSVKLMR.[E]	1xAcetyl [K10]; 1xCarbamidomethyl [C1]; 1xOxidation [M12]	1xAcetyl [K10]; 1xCarbamidomethyl [C1]; 1xOxidation [M12]	Q8VCE0 1xAcetyl [K458]	Q8VCE0 1xAcetyl [K458]	0.00592453	0.000100519	0.641	1	4	1	Q8VCE0	Sodium/potassium-transporting ATPase subunit alpha OS=Mus musculus GN=Atp1a3 PE=1 SV=1	A0A0G2JGX4; Q8VCE0; Q8R0E8; Q6PIC6	Q8VCE0 [449-461]	1	1537.77	13	High	High	High	2	0.5506	0	1	1	1	769.389	-0.65	-0.0005	46.9831	6.844e-05	0.004133	0.641	2.47
High	Unambiguous	CIGGVIFFHETLYQK	[K].CIGGVIFFHETLYQK.[D]	1xCarbamidomethyl [C1]	1xCarbamidomethyl [C1]			4.70917e-12	0	3.923	1	1	2	P05063	Fructose-bisphosphate aldolase C OS=Mus musculus GN=Aldoc PE=1 SV=4	P05063	P05063 [73-87]	0	1811.91	15	High	High	High	3	0.6809	0	1	1	1	604.643	0.18	0.00011	63.2183	0	9.629e-08	2.239	5.64
High	Unambiguous	CLKNEYSER	[K].CLKNEYSER.[R]	1xAcetyl [K3]; 1xCarbamidomethyl [C1]; 1xDeamidated [N4]	1xAcetyl [K3]; 1xCarbamidomethyl [C1]; 1xDeamidated [N4]	Q8K199 1xAcetyl [K49]	Q8K199 1xAcetyl [K49]	0.021104	0.000196267	0.44	1	1	1	Q8K199	COX assembly mitochondrial protein 2 homolog OS=Mus musculus GN=Cmc2 PE=3 SV=1	Q8K199	Q8K199 [47-55]	1	1241.55	9	High	High	High	2	0.5543	0	1	1	1	621.283	9.21	0.00572	24.121	0.0001337	0.0156	0.44	1.75
High	Unambiguous	CLPQIQLYGPTNVAPIINR	[R].CLPQIQLYGPTNVAPIINR.[V]	1xCarbamidomethyl [C1]	1xCarbamidomethyl [C1]			1.75768e-08	0	2.635	1	3	1	Q3UN71	Putative uncharacterized protein OS=Mus musculus GN=Cpne6 PE=2 SV=1	Q3UN71; Q3UYN2; Q9Z140	Q3UN71 [400-418]	0	2167.17	19	High	High	High	3	0.6648	0	1	1	1	723.062	0.53	0.00038	65.8867	0	6.842e-09	2.635	5.22
High	Unambiguous	CITIPKNTHWYAPPER	[R].CITIPKNTHWYAPPER.[T]	1xAcetyl [K6]; 1xCarbamidomethyl [C1]; 1xDeamidated [N7]	1xAcetyl [K6]; 1xCarbamidomethyl [C1]; 1xDeamidated [N7]	Q9CQX5 1xAcetyl [K86]	Q9CQX5 1xAcetyl [K86]	8.63301e-05	0	1.304	1	3	2	Q9CQX5	Claudin domain-containing protein 1 OS=Mus musculus GN=Cldnd1 PE=1 SV=1	Q9CQX5; E0CY66; E0CY63	Q9CQX5 [81-96]	1	2025.99	16	High	High	High	3	0.5444	0	1	1	1	676.004	6.02	0.00407	52.305	0	4.943e-05	1.304	3.6
High	Unambiguous	CIVHIHTPAGAAVSAMK	[K].CIVHIHTPAGAAVSAMK.[C]	1xCarbamidomethyl [C1]	1xCarbamidomethyl [C1]			2.90783e-06	0	1.835	1	5	1	Q8K232	Adducin 1 (Alpha) OS=Mus musculus GN=Add1 PE=2 SV=1	Q8K232; E9Q1K3; Q9QYC0; F8WGR0; F8WHZ9	Q8K232 [236-252]	0	1762.91	17	High	High	High	2	0.5764	0	1	1	1	881.959	0.79	0.0007	39.3678	0	1.434e-06	1.835	3.47
High	Unambiguous	CMPTFQFYK	[K].CMPTFQFYK.[K]	1xCarbamidomethyl [C1]	1xCarbamidomethyl [C1]			0.0353936	0.000662951	0.357	1	1	1	P10639	Thioredoxin OS=Mus musculus GN=Txn PE=1 SV=3	P10639	P10639 [73-81]	0	1221.54	9	High	High	High	2	0.1333	0	1	1	3	611.278	4.66	0.00285	59.635	0.0004518	0.02675	0.357	1.05
High	Unambiguous	CPEALFQPSFLGMESCGIHETTFNSIMK	[R].CPEALFQPSFLGMESCGIHETTFNSIMK.[C]	2xCarbamidomethyl [C1; C16]	2xCarbamidomethyl [C1; C16]			0.0259421	0.000292579	0.407	2	21	1	P60710; Q3UBP6	Actin, cytoplasmic 1 OS=Mus musculus GN=Actb PE=1 SV=1;Putative uncharacterized protein OS=Mus musculus GN=Actb PE=2 SV=1	Q3UCF8; Q3TSB7; Q9QZ83; O89054; Q3UAF6; E9Q1F2; Q3UAA9; P60710; Q3U5R4; Q3UAF7; F8WGM8; Q99NC5; Q3TIJ9; Q61276; Q3UBP6; Q3UBQ4; P63260; Q3UA89; Q3U939; Q3UGS0; Q3U804	P60710 [257-284]; Q3UBP6 [257-284]	0	3231.46	28	High	High	High	3	0.5768	0	1	1	1	1077.83	1.75	0.00188	68.5487	0.0001994	0.01927	0.407	2.93
High	Unambiguous	CPKVIGVK	[K].CPKVIGVK.[L]	1xAcetyl [K3]; 1xCarbamidomethyl [C1]	1xAcetyl [K3]; 1xCarbamidomethyl [C1]	Q99KI0 1xAcetyl [K228]	Q99KI0 1xAcetyl [K228]	0.00351697	0.000100519	0.723	1	1	1	Q99KI0	Aconitate hydratase, mitochondrial OS=Mus musculus GN=Aco2 PE=1 SV=1	Q99KI0	Q99KI0 [226-233]	1	942.544	8	High	High	High	2	0.4094	0	1	1	1	471.775	-1.88	-0.00088	29.2017	6.844e-05	0.002388	0.723	2.54
High	Unambiguous	CPLPRPWALTFSYGR	[R].CPLPRPWALTFSYGR.[A]	1xCarbamidomethyl [C1]	1xCarbamidomethyl [C1]			5.98977e-08	0	2.443	1	1	2	P05063	Fructose-bisphosphate aldolase C OS=Mus musculus GN=Aldoc PE=1 SV=4	P05063	P05063 [290-304]	0	1820.93	15	High	High	High	3	0.726	0	1	1	1	607.647	0.27	0.00016	64.3871	0	2.466e-08	2.443	5.62
High	Unambiguous	CPNCGTHYKLVPHQMAH	[R].CPNCGTHYKLVPHQMAH.[-]	1xAcetyl [K9]; 2xCarbamidomethyl [C1; C4]	1xAcetyl [K9]; 2xCarbamidomethyl [C1; C4]	Q9D881 1xAcetyl [K121]	Q9D881 1xAcetyl [K121]	1.31168e-10	0	3.402	1	2	2	Q9D881	Cytochrome c oxidase subunit 5B, mitochondrial OS=Mus musculus GN=Cox5b PE=1 SV=1	P19536; Q9D881	Q9D881 [113-129]	1	2091.93	17	High	High	High	3	0.8195	0	1	1	1	697.981	-1.28	-0.0009	32.3339	0	4.085e-11	3.402	7.48
High	Unambiguous	CPNCGTHYKLVPHQMAH	[R].CPNCGTHYKLVPHQMAH.[-]	1xAcetyl [K9]; 2xCarbamidomethyl [C1; C4]; 1xOxidation [M15]	1xAcetyl [K9]; 2xCarbamidomethyl [C1; C4]; 1xOxidation [M15]	Q9D881 1xAcetyl [K121]	Q9D881 1xAcetyl [K121]	4.25862e-09	0	2.857	1	2	1	Q9D881	Cytochrome c oxidase subunit 5B, mitochondrial OS=Mus musculus GN=Cox5b PE=1 SV=1	P19536; Q9D881	Q9D881 [113-129]	1	2107.93	17	High	High	High	3	0.7692	0	1	1	1	703.314	0.47	0.00033	25.8162	0	1.558e-09	2.857	5.72
High	Unambiguous	CPQIVIAFYEER	[K].CPQIVIAFYEER.[L]	1xCarbamidomethyl [C1]	1xCarbamidomethyl [C1]			6.97442e-06	0	1.698	1	5	1	I6L9I7	Cbx3 protein OS=Mus musculus GN=Cbx3 PE=2 SV=1	Q9DCC5; Q32P00; I6L9I7; P23198; Q61686	I6L9I7 [160-171]	0	1524.75	12	High	High	High	2	0.659	0	1	1	1	762.879	-0.71	-0.00054	64.0655	0	3.576e-06	1.698	3.9
High	Unambiguous	CPQVVISFYEER	[K].CPQVVISFYEER.[L]	1xCarbamidomethyl [C1]	1xCarbamidomethyl [C1]			0.000142967	0	1.225	1	1	1	P83917	Chromobox protein homolog 1 OS=Mus musculus GN=Cbx1 PE=1 SV=1	P83917	P83917 [156-167]	0	1526.73	12	High	High	High	2	0.7354	0	1	1	1	763.871	2.19	0.00167	59.005	0	8.405e-05	1.225	3.59
High	Unambiguous	CPTPGCNSLGHLTGKHER	[K].CPTPGCNSLGHLTGKHER.[H]	1xAcetyl [K15]; 2xCarbamidomethyl [C1; C6]	1xAcetyl [K15]; 2xCarbamidomethyl [C1; C6]	Q5SVQ0 1xAcetyl [K201]	Q5SVQ0 1xAcetyl [K201]	7.18156e-07	0	2.054	1	5	1	Q5SVQ0	Histone acetyltransferase KAT7 OS=Mus musculus GN=Kat7 PE=1 SV=1	Q3TD41; Q3UGU8; Q1AJD0; Q3UGF2; Q5SVQ0	Q5SVQ0 [187-204]	1	2062.95	18	High	High	High	3	0.7803	0	1	1	1	688.323	-0.22	-0.00015	29.7011	0	3.31e-07	2.054	5.28
High	Unambiguous	CPVMLVVGDQAPHEDAVVECNSK	[K].CPVMLVVGDQAPHEDAVVECNSK.[L]	2xCarbamidomethyl [C1; C20]	2xCarbamidomethyl [C1; C20]			1.05569e-10	0	3.436	1	1	1	Q9QYG0	Protein NDRG2 OS=Mus musculus GN=Ndrg2 PE=1 SV=1	Q9QYG0	Q9QYG0 [255-277]	0	2554.17	23	High	High	High	3	0.7292	0	1	1	1	852.063	0.65	0.00055	50.2641	0	3.253e-11	3.436	7.57
High	Unambiguous	CQAELKK	[K].CQAELKK.[L]	1xAcetyl [K]; 1xCarbamidomethyl [C1]	1xAcetyl [K6; K7]; 1xCarbamidomethyl [C1]	Q8BKX1 1xAcetyl [K]	Q8BKX1 1xAcetyl [K142; K143]	0.0253024	0.000292579	0.411	1	4	2	Q8BKX1	Brain-specific angiogenesis inhibitor 1-associated protein 2 OS=Mus musculus GN=Baiap2 PE=1 SV=2	B1AZ46; Q3TV50; Q8BKX1; Q3UKP6	Q8BKX1 [137-143]	1	918.471	7	High	High	High	2	0.037	0	1	1	1	459.74	0.91	0.00042	16.0349	0.0001994	0.01881	0.411	2.16
High	Unambiguous	CQLEINFNTLQTK	[K].CQLEINFNTLQTK.[L]	1xCarbamidomethyl [C1]	1xCarbamidomethyl [C1]			2.81645e-06	0	1.84	3	11	1	Q5FW75; A0A1L1SV25; Q7TPR4	Actinin alpha 2 OS=Mus musculus GN=Actn2 PE=2 SV=1;Alpha-actinin-4 OS=Mus musculus GN=Actn4 PE=1 SV=1;Alpha-actinin-1 OS=Mus musculus GN=Actn1 PE=1 SV=1	Q5FW75; A0A1L1SV25; O88990; Q3UDJ7; Q3ULT2; A1BN54; Q9JI91; Q7TPR4; Q1A602; E9Q2W9; Q8K3Q4	Q5FW75 [339-351]; A0A1L1SV25 [352-364]; Q7TPR4 [332-344]	0	1608.81	13	High	High	High	2	0.7632	0	1	1	1	804.906	-0.08	-7e-05	60.1207	0	1.386e-06	1.84	4.35
High	Unambiguous	CQWSEADAPLAVVKR	[R].CQWSEADAPLAVVKR.[E]	1xAcetyl [K14]; 1xCarbamidomethyl [C1]	1xAcetyl [K14]; 1xCarbamidomethyl [C1]	Q80YR5 1xAcetyl [K310]	Q80YR5 1xAcetyl [K310]	2.16193e-07	0	2.242	1	5	1	Q80YR5	Scaffold attachment factor B2 OS=Mus musculus GN=Safb2 PE=1 SV=2	Q3UGR1; D3YXK2; Q6A0C0; S4R1M2; Q80YR5	Q80YR5 [297-311]	1	1771.88	15	High	High	High	2	0.6799	0	1	1	1	886.443	-0.78	-0.00069	59.715	0	9.471e-08	2.242	4.28
High	Unambiguous	CSEKLQQYPR	[K].CSEKLQQYPR.[L]	1xAcetyl [K4]; 1xCarbamidomethyl [C1]	1xAcetyl [K4]; 1xCarbamidomethyl [C1]	A0A0J9YUN4 1xAcetyl [K445]	A0A0J9YUN4 1xAcetyl [K445]	5.66413e-05	0	1.37	1	1	1	A0A0J9YUN4	Dynamin-1 OS=Mus musculus GN=Dnm1 PE=1 SV=1	A0A0J9YUN4	A0A0J9YUN4 [442-451]	1	1350.65	10	High	High	High	2	0.5701	0	1	1	1	675.828	0.54	0.00036	29.5301	0	3.178e-05	1.37	3.35
High	Unambiguous	CSKLPSSTKSGWPR	[R].CSKLPSSTKSGWPR.[Q]	2xAcetyl [K3; K9]; 1xCarbamidomethyl [C1]	2xAcetyl [K3; K9]; 1xCarbamidomethyl [C1]	Q6ZQF7 2xAcetyl [K32; K38]	Q6ZQF7 2xAcetyl [K32; K38]	2.54965e-05	0	1.495	1	2	1	Q6ZQF7	E3 ubiquitin-protein ligase Jade-2 OS=Mus musculus GN=Jade2 PE=1 SV=2	A2AA59; Q6ZQF7	Q6ZQF7 [30-43]	2	1674.83	14	High	High	High	2	0.6561	0	1	1	1	837.914	-3.47	-0.00291	46.2543	0	1.384e-05	1.495	3.14
High	Unambiguous	CSSILLHGK	[R].CSSILLHGK.[E]	1xCarbamidomethyl [C1]	1xCarbamidomethyl [C1]			0.00117506	0	0.895	1	4	1	Q8VDN2	Sodium/potassium-transporting ATPase subunit alpha-1 OS=Mus musculus GN=Atp1a1 PE=1 SV=1	Q3TXF9; Q8VDN2; Q3UCH8; Q8R3M4	Q8VDN2 [518-526]	0	1014.54	9	High	High	High	2	0.5957	0	1	1	1	507.774	0.04	2e-05	22.5096	0	0.0007606	0.895	2.35
High	Unambiguous	CSTPEEIKK	[K].CSTPEEIKK.[R]	1xAcetyl [K]; 1xCarbamidomethyl [C1]	1xAcetyl [K8; K9]; 1xCarbamidomethyl [C1]	Q9R0P5 1xAcetyl [K]	Q9R0P5 1xAcetyl [K30; K31]	0.00367722	0.000100519	0.716	1	1	2	Q9R0P5	Destrin OS=Mus musculus GN=Dstn PE=1 SV=3	Q9R0P5	Q9R0P5 [23-31]	1	1133.55	9	High	High	High	2	0.0199	0	1	1	1	567.28	1.27	0.00072	21.5209	6.844e-05	0.002495	0.716	2.51
High	Unambiguous	CSVKNDHSAYK	[K].CSVKNDHSAYK.[R]	1xAcetyl [K4]; 1xCarbamidomethyl [C1]	1xAcetyl [K4]; 1xCarbamidomethyl [C1]	Q7TMB8 1xAcetyl [K182]; Q5SQX6 1xAcetyl [K182]	Q7TMB8 1xAcetyl [K182]; Q5SQX6 1xAcetyl [K182]	2.29592e-06	0	1.872	2	6	3	Q7TMB8; Q5SQX6	Cytoplasmic FMR1-interacting protein 1 OS=Mus musculus GN=Cyfip1 PE=1 SV=1;Cytoplasmic FMR1-interacting protein 2 OS=Mus musculus GN=Cyfip2 PE=1 SV=2	A0A0R4J119; Q7TMB8; G3UZI5; A0A0U1RQ05; Q5SQX6; Q6PGK0	Q7TMB8 [179-189]; Q5SQX6 [179-189]	1	1350.61	11	High	High	High	3	0.5586	0	1	1	1	450.875	-0.85	-0.00038	15.1766	0	4.575e-06	1.661	4.69
High	Unambiguous	CSVKNDHSAYK	[K].CSVKNDHSAYK.[R]	1xAcetyl [K4]; 1xCarbamidomethyl [C1]; 1xDeamidated [N5]	1xAcetyl [K4]; 1xCarbamidomethyl [C1]; 1xDeamidated [N5]	Q7TMB8 1xAcetyl [K182]; Q5SQX6 1xAcetyl [K182]	Q7TMB8 1xAcetyl [K182]; Q5SQX6 1xAcetyl [K182]	2.90783e-06	0	1.835	2	6	2	Q7TMB8; Q5SQX6	Cytoplasmic FMR1-interacting protein 1 OS=Mus musculus GN=Cyfip1 PE=1 SV=1;Cytoplasmic FMR1-interacting protein 2 OS=Mus musculus GN=Cyfip2 PE=1 SV=2	A0A0R4J119; Q7TMB8; G3UZI5; A0A0U1RQ05; Q5SQX6; Q6PGK0	Q7TMB8 [179-189]; Q5SQX6 [179-189]	1	1351.59	11	High	High	High	2	0.6563	0	1	1	1	676.301	-0.08	-6e-05	16.202	0	1.429e-06	1.835	3.87
High	Unambiguous	CSVKNDHSAYKR	[K].CSVKNDHSAYKR.[A]	1xAcetyl [K4]; 1xCarbamidomethyl [C1]	1xAcetyl [K4]; 1xCarbamidomethyl [C1]	Q7TMB8 1xAcetyl [K182]; Q5SQX6 1xAcetyl [K182]	Q7TMB8 1xAcetyl [K182]; Q5SQX6 1xAcetyl [K182]	1.17425e-06	0	1.977	2	6	4	Q7TMB8; Q5SQX6	Cytoplasmic FMR1-interacting protein 1 OS=Mus musculus GN=Cyfip1 PE=1 SV=1;Cytoplasmic FMR1-interacting protein 2 OS=Mus musculus GN=Cyfip2 PE=1 SV=2	A0A0R4J119; Q7TMB8; G3UZI5; A0A0U1RQ05; Q5SQX6; Q6PGK0	Q7TMB8 [179-190]; Q5SQX6 [179-190]	2	1506.71	12	High	High	High	4	0.613	0	1	1	1	377.433	-0.96	-0.00036	13.6383	0	1.279e-05	1.507	4.78
High	Unambiguous	CSVKNDHSAYKR	[K].CSVKNDHSAYKR.[A]	1xAcetyl [K4]; 1xCarbamidomethyl [C1]; 1xDeamidated [N5]	1xAcetyl [K4]; 1xCarbamidomethyl [C1]; 1xDeamidated [N5]	Q7TMB8 1xAcetyl [K182]; Q5SQX6 1xAcetyl [K182]	Q7TMB8 1xAcetyl [K182]; Q5SQX6 1xAcetyl [K182]	2.63237e-05	0	1.49	2	6	2	Q7TMB8; Q5SQX6	Cytoplasmic FMR1-interacting protein 1 OS=Mus musculus GN=Cyfip1 PE=1 SV=1;Cytoplasmic FMR1-interacting protein 2 OS=Mus musculus GN=Cyfip2 PE=1 SV=2	A0A0R4J119; Q7TMB8; G3UZI5; A0A0U1RQ05; Q5SQX6; Q6PGK0	Q7TMB8 [179-190]; Q5SQX6 [179-190]	2	1507.7	12	High	High	High	2	0.5119	0	1	1	1	754.353	1.65	0.00125	14.6481	0	1.428e-05	1.49	3.36
High	Unambiguous	CSVYPLTFDKNENMAAK	[K].CSVYPLTFDKNENMAAK.[K]	1xAcetyl [K10]; 1xCarbamidomethyl [C1]; 1xDeamidated [N11]	1xAcetyl [K10]; 1xCarbamidomethyl [C1]; 1xDeamidated [N11; N13]	P62881 1xAcetyl [K180]	P62881 1xAcetyl [K180]	0.000219291	0	1.158	1	4	1	P62881	Guanine nucleotide-binding protein subunit beta-5 OS=Mus musculus GN=Gnb5 PE=1 SV=1	Q9CU21; P62881; Q3UG14; Q3V331	P62881 [171-187]	1	2030.92	17	High	High	High	2	0.1728	0	1	1	1	1015.97	6.91	0.00701	57.4548	0	0.0001315	1.158	1.62
High	Unambiguous	CSWLVVQCLLR	[K].CSWLVVQCLLR.[A]	2xCarbamidomethyl [C1; C8]	2xCarbamidomethyl [C1; C8]			0.00321706	0.000100519	0.737	1	4	1	Q3TMB3	Putative uncharacterized protein OS=Mus musculus GN=Fdps PE=2 SV=1	Q3TMB3; Q3US29; A0A0G2JE82; Q920E5	Q3TMB3 [267-277]	0	1433.74	11	High	High	High	2	0.5442	0	1	1	1	717.373	0.05	3e-05	69.0521	6.844e-05	0.00217	0.737	2.94
High	Unambiguous	CTFFQILHHTCQR	[K].CTFFQILHHTCQR.[Y]	2xCarbamidomethyl [C1; C11]	2xCarbamidomethyl [C1; C11]			5.87612e-08	0	2.446	1	2	2	Q3TYA4	Putative uncharacterized protein OS=Mus musculus GN=Stxbp6 PE=1 SV=1	Q3TYA4; Q8R3T5	Q3TYA4 [120-132]	0	1747.82	13	High	High	High	3	0.6825	0	1	1	1	583.277	0.85	0.00049	50.3536	0	5.521e-08	2.322	4.41
High	Unambiguous	CTPACVSFGPKNR	[R].CTPACVSFGPKNR.[S]	1xAcetyl [K11]; 2xCarbamidomethyl [C1; C5]	1xAcetyl [K11]; 2xCarbamidomethyl [C1; C5]	Q571M2 1xAcetyl [K132]	Q571M2 1xAcetyl [K132]	0.000252361	0	1.136	1	5	1	Q571M2	MKIAA4025 protein (Fragment) OS=Mus musculus GN=Hspa4 PE=2 SV=1	Q571M2; Q61316; Q3U2G2; Q8C6R3; Q99L75	Q571M2 [122-134]	1	1535.71	13	High	High	High	2	0.7259	0	1	1	1	768.359	0.5	0.00038	38.8774	0	0.0001515	1.136	2.7
High	Unambiguous	CTPACVSFGPKNR	[R].CTPACVSFGPKNR.[S]	1xAcetyl [K11]; 2xCarbamidomethyl [C1; C5]; 1xDeamidated [N12]	1xAcetyl [K11]; 2xCarbamidomethyl [C1; C5]; 1xDeamidated [N12]	Q571M2 1xAcetyl [K132]	Q571M2 1xAcetyl [K132]	0.00187176	0	0.822	1	5	1	Q571M2	MKIAA4025 protein (Fragment) OS=Mus musculus GN=Hspa4 PE=2 SV=1	Q571M2; Q61316; Q3U2G2; Q8C6R3; Q99L75	Q571M2 [122-134]	1	1536.69	13	High	High	High	2	0.5026	0	1	1	1	768.855	6.19	0.00476	36.9883	0	0.001236	0.822	1.89
High	Unambiguous	CTTDHISAAGPWLKFR	[K].CTTDHISAAGPWLKFR.[G]	1xAcetyl [K14]; 1xCarbamidomethyl [C1]	1xAcetyl [K14]; 1xCarbamidomethyl [C1]	Q99KI0 1xAcetyl [K605]	Q99KI0 1xAcetyl [K605]	0.0173708	0.000100519	0.471	1	1	1	Q99KI0	Aconitate hydratase, mitochondrial OS=Mus musculus GN=Aco2 PE=1 SV=1	Q99KI0	Q99KI0 [592-607]	1	1901.93	16	High	High	High	2	0.4461	0	1	1	1	951.47	-0.01	0	62.2112	6.844e-05	0.01267	0.471	2.04
High	Unambiguous	CVGVGESDGSIWNPDGIDPK	[K].CVGVGESDGSIWNPDGIDPK.[E]	1xCarbamidomethyl [C1]	1xCarbamidomethyl [C1]			0.188324	0.00670644	0.072	1	3	1	P26443	Glutamate dehydrogenase 1, mitochondrial OS=Mus musculus GN=Glud1 PE=1 SV=1	P26443; Q3TSQ7; F7CFA5	P26443 [327-346]	0	2101.95	20	High	High	High	2	0.5379	0	1	1	1	1051.48	-2.79	-0.00293	59.1287	0.005575	0.1549	0.072	1.45
High	Unambiguous	CVIHIHTLATAAVSSMK	[K].CVIHIHTLATAAVSSMK.[C]	1xCarbamidomethyl [C1]	1xCarbamidomethyl [C1]			6.82017e-12	0	3.865	1	6	2	Q9QYB5	Gamma-adducin OS=Mus musculus GN=Add3 PE=1 SV=2	Q3UNK1; Q05C56; Q8BM29; Q9QYB5; Q8BJH2; Q05DT0	Q9QYB5 [228-244]	0	1838.96	17	High	High	High	3	0.7093	0	1	1	1	613.658	-0.46	-0.00028	48.9959	0	2.59e-12	3.816	6.64
High	Unambiguous	CVLKISDR	[R].CVLKISDR.[T]	1xAcetyl [K4]; 1xCarbamidomethyl [C1]	1xAcetyl [K4]; 1xCarbamidomethyl [C1]	P05063 1xAcetyl [K153]	P05063 1xAcetyl [K153]	0.0106853	0.000100519	0.548	1	1	1	P05063	Fructose-bisphosphate aldolase C OS=Mus musculus GN=Aldoc PE=1 SV=4	P05063	P05063 [150-157]	1	1032.55	8	High	High	High	2	0.2988	0	1	1	1	516.779	0.49	0.00025	36.5831	6.844e-05	0.007647	0.548	2.41
High	Unambiguous	CVLIFGVPSR	[R].CVLIFGVPSR.[V]	1xCarbamidomethyl [C1]	1xCarbamidomethyl [C1]			0.00588701	0.000100519	0.642	1	3	1	P10518	Delta-aminolevulinic acid dehydratase OS=Mus musculus GN=Alad PE=1 SV=1	Q9DD05; Q8VCZ1; P10518	P10518 [75-84]	0	1147.63	10	High	High	High	2	0.3165	0	1	1	1	574.318	-0.62	-0.00036	62.3475	6.844e-05	0.004087	0.642	2.18
High	Unambiguous	DAATGAVKEK	[K].DAATGAVKEK.[I]	1xAcetyl [K8]	1xAcetyl [K8]	P50544 1xAcetyl [K277]	P50544 1xAcetyl [K277]	0.00298039	0.000100519	0.749	1	3	1	P50544	Very long-chain specific acyl-CoA dehydrogenase, mitochondrial OS=Mus musculus GN=Acadvl PE=1 SV=3	Q3UJR6; P50544; B1AR28	P50544 [270-279]	1	1031.54	10	High	High	High	2	0.0978	0	1	1	1	516.272	-0.03	-1e-05	16.324	6.844e-05	0.002012	0.749	2.25
High	Unambiguous	DAFLKKHNLK	[K].DAFLKKHNLK.[L]	2xAcetyl [K5; K6]	2xAcetyl [K5; K6]	Q9D2G2 2xAcetyl [K273; K274]	Q9D2G2 2xAcetyl [K273; K274]	0.00462372	0.000100519	0.68	1	1	1	Q9D2G2	Dihydrolipoyllysine-residue succinyltransferase component of 2-oxoglutarate dehydrogenase complex, mitochondrial OS=Mus musculus GN=Dlst PE=1 SV=1	Q9D2G2	Q9D2G2 [269-278]	2	1297.73	10	High	High	High	2	0.5	0	1	1	1	649.367	0.46	0.0003	38.6112	6.844e-05	0.00319	0.68	2.2
High	Unambiguous	DAFVAIVQSVK	[K].DAFVAIVQSVK.[N]					0.000190554	0	1.18	1	6	1	P14824	Annexin A6 OS=Mus musculus GN=Anxa6 PE=1 SV=3	P14824; F8WIT2; Q3UI56; Q3TUI1; Q99JX6; Q3UDK4	P14824 [588-598]	0	1176.66	11	High	High	High	2	0.5842	0	1	1	1	588.834	-0.61	-0.00036	63.1348	0	0.000113	1.18	3.03
High	Unambiguous	DAGPLLISLK	[R].DAGPLLISLK.[D]					0.00118258	0	0.894	1	4	1	Q3T9L1	Coronin OS=Mus musculus GN=Coro1a PE=2 SV=1	Q3T9L1; Q3U232; Q3U1N0; Q3U9K3	Q3T9L1 [384-393]	0	1026.62	10	High	High	High	2	0.6982	0	1	1	1	513.814	0.39	0.0002	62.3153	0	0.0007621	0.894	2.75
High	Unambiguous	DAGTIAGLNVLR	[K].DAGTIAGLNVLR.[I]					2.5173e-05	0	1.497	1	15	1	P63017	Heat shock cognate 71 kDa protein OS=Mus musculus GN=Hspa8 PE=1 SV=1	Q3TRH3; Q3UDS0; Q3TEK2; Q3U9L2; Q3TH56; Q3TH04; Q3TZJ3; P63017; Q3TQ13; Q3TB63; Q504P4; Q3KQJ4; Q3ULM1; Q3UBA6; Q3TF16	P63017 [160-171]	0	1199.67	12	High	High	High	2	0.4597	0	1	1	1	600.341	0.14	8e-05	59.3535	0	1.369e-05	1.497	2.98
High	Unambiguous	DAGYEFDICFTSVQK	[R].DAGYEFDICFTSVQK.[R]	1xCarbamidomethyl [C9]	1xCarbamidomethyl [C9]			0.000110037	0	1.266	1	1	1	Q3U7Z6	Phosphoglycerate mutase OS=Mus musculus GN=Pgam1 PE=1 SV=1	Q3U7Z6	Q3U7Z6 [47-61]	0	1779.79	15	High	High	High	2	0.4657	0	1	1	1	890.4	1.53	0.00136	70.9523	0	6.368e-05	1.266	2.77
High	Unambiguous	DAGYEFDICFTSVQKR	[R].DAGYEFDICFTSVQKR.[A]	1xAcetyl [K15]; 1xCarbamidomethyl [C9]; 1xDeamidated [Q14]	1xAcetyl [K15]; 1xCarbamidomethyl [C9]; 1xDeamidated [Q14]	Q3U7Z6 1xAcetyl [K61]	Q3U7Z6 1xAcetyl [K61]	6.64451e-05	0	1.345	1	1	1	Q3U7Z6	Phosphoglycerate mutase OS=Mus musculus GN=Pgam1 PE=1 SV=1	Q3U7Z6	Q3U7Z6 [47-62]	1	1978.89	16	High	High	High	2	0.6113	0	1	1	1	989.951	4.48	0.00443	71.1271	0	3.761e-05	1.345	2.65
High	Unambiguous	DAHLSTPSQCTKR	[R].DAHLSTPSQCTKR.[YD]	1xAcetyl [K12]; 1xCarbamidomethyl [C10]	1xAcetyl [K12]; 1xCarbamidomethyl [C10]	A0A087WQN5 1xAcetyl [K1157]	A0A087WQN5 1xAcetyl [K1157]	0.219589	0.00846806	0.043	1	38	1	A0A087WQN5	Calcium-activated potassium channel subunit alpha-1 OS=Mus musculus GN=Kcnma1 PE=1 SV=1	E3VRZ6; E3VS04; E3VS02; E3VRZ0; E3VRZ7; E3VRY4; E3VRZ5; E3VRY9; F6V0P5; C3VLD3; Q3UXG3; F6WSZ3; E3VRZ1; E3VS03; A0A087WQ41; F7BHL0; E3VRZ8; Q3TSL8; E3VRY6; E3VRZ2; E9Q9P4; F6ZSN2; E3VRY7; E3VS00; A0A087WSJ2; E3VRY5; J3QP84; E3VRY8; E3VRZ3; E3VRZ4; Q08460; A0A087WQN5; E3VS01; F6XW53; A0A087WRS4; E3VRZ9; J3QMT8; J3QN27	A0A087WQN5 [1146-1158]	1	1542.73	13	High	High	High	2	0.1813	0	1	1	1	771.87	0.24	0.00018	20.1507	0.006951	0.1817	0.043	1.71
High	Unambiguous	DAKHTNFVEFR	[R].DAKHTNFVEFR.[N]	1xAcetyl [K3]	1xAcetyl [K3]	P62743 1xAcetyl [K45]	P62743 1xAcetyl [K45]	6.68707e-05	0	1.344	1	2	2	P62743	AP-2 complex subunit sigma OS=Mus musculus GN=Ap2s1 PE=1 SV=1	Q7TT10; P62743	P62743 [43-53]	1	1405.69	11	High	High	High	2	0.7114	0	1	1	1	703.347	0.16	0.00011	44.3401	0	3.787e-05	1.344	4.02
High	Unambiguous	DAIAQAEMDLKR	[K].DAIAQAEMDLKR.[L]	1xAcetyl [K11]	1xAcetyl [K11]	Q3UMR5 1xAcetyl [K331]	Q3UMR5 1xAcetyl [K331]	3.29163e-05	0	1.455	1	1	2	Q3UMR5	Calcium uniporter protein, mitochondrial OS=Mus musculus GN=Mcu PE=1 SV=2	Q3UMR5	Q3UMR5 [321-332]	1	1402.7	12	High	High	High	2	0.6298	0	1	1	1	701.854	0.45	0.00031	58.8184	0	1.808e-05	1.455	3.89
High	Unambiguous	DAIAQAEMDLKR	[K].DAIAQAEMDLKR.[L]	1xAcetyl [K11]; 1xOxidation [M8]	1xAcetyl [K11]; 1xOxidation [M8]	Q3UMR5 1xAcetyl [K331]	Q3UMR5 1xAcetyl [K331]	8.36174e-05	0	1.309	1	1	2	Q3UMR5	Calcium uniporter protein, mitochondrial OS=Mus musculus GN=Mcu PE=1 SV=2	Q3UMR5	Q3UMR5 [321-332]	1	1418.69	12	High	High	High	2	0.5907	0	1	1	1	709.85	-0.69	-0.00049	57.1683	0	4.799e-05	1.309	3.64
High	Unambiguous	DAIHFYNKSLAEHR	[K].DAIHFYNKSLAEHR.[T]	1xAcetyl [K8]	1xAcetyl [K8]	Q3THQ5 1xAcetyl [K325]	Q3THQ5 1xAcetyl [K325]	1.92205e-08	0	2.621	1	2	1	Q3THQ5	Putative uncharacterized protein OS=Mus musculus GN=Stip1 PE=2 SV=1	Q60864; Q3THQ5	Q3THQ5 [318-331]	1	1742.86	14	High	High	High	3	0.5945	0	1	1	1	581.625	0.03	2e-05	44.6906	0	7.522e-09	2.621	4.39
High	Unambiguous	DALKTEFK	[R].DALKTEFK.[A]	1xAcetyl [K4]	1xAcetyl [K4]	P56382 1xAcetyl [K28]	P56382 1xAcetyl [K28]	0.0164143	0.000100519	0.48	1	2	1	P56382	ATP synthase subunit epsilon, mitochondrial OS=Mus musculus GN=Atp5e PE=1 SV=2	P56382; Q6VEU5	P56382 [25-32]	1	993.525	8	High	High	High	2	0.3744	0	1	1	1	497.266	-0.5	-0.00025	39.6142	6.844e-05	0.01197	0.48	2.27
High	Unambiguous	DALLLIFANK	[R].DALLLIFANK.[Q]					0.000556938	0	1.012	1	2	4	P62331	ADP-ribosylation factor 6 OS=Mus musculus GN=Arf6 PE=1 SV=2	P62331; Q8BGX0	P62331 [114-123]	0	1117.66	10	High	High	High	2	0	0	1	1	1	559.335	1.31	0.00073	67.4167	0	0.0003487	1.012	3.19
High	Unambiguous	DALLLWCQMK	[K].DALLLWCQMK.[T]	1xCarbamidomethyl [C7]	1xCarbamidomethyl [C7]			0.000387069	0	1.069	3	14	1	Q62261; Q3UGZ4; B2RX08	Spectrin beta chain, non-erythrocytic 1 OS=Mus musculus GN=Sptbn1 PE=1 SV=2;Spectrin beta chain OS=Mus musculus GN=Sptbn2 PE=2 SV=1;Spectrin beta chain OS=Mus musculus GN=Sptb PE=2 SV=1	Q62261; Q3TZN6; Q68FG2; Q3UGY4; E9PX29; Q3UGZ4; P15508; A0A0A0MQG2; Q91ZE6; Q5DTR4; E9Q397; Q8VIE5; B2RX08; Q3UGX2	Q62261 [177-186]; Q3UGZ4 [180-189]; B2RX08 [177-186]	0	1277.64	10	High	High	High	2	0.4	0	1	1	1	639.323	0.17	0.00011	66.5413	0	0.000237	1.069	3
High	Unambiguous	DALSDLALHFLNKMK	[R].DALSDLALHFLNKMK.[I]	1xAcetyl [K]; 1xOxidation [M14]	1xAcetyl [K13; K15]; 1xOxidation [M14]	P80315 1xAcetyl [K]	P80315 1xAcetyl [K319; K321]	1.93232e-06	0	1.899	1	4	2	P80315	T-complex protein 1 subunit delta OS=Mus musculus GN=Cct4 PE=1 SV=3	P80315; Q3TII0; Q3UJZ8; G5E839	P80315 [307-321]	1	1773.92	15	High	High	High	2	0.0457	0	1	1	1	887.464	0.5	0.00044	71.1993	0	9.354e-07	1.899	3.94
High	Unambiguous	DANNPAENGDAKTDQAQKAEGAGDAK	[K].DANNPAENGDAKTDQAQKAEGAGDAK.[-]	1xAcetyl [K26]; 1xDeamidated [N/Q]	1xAcetyl [K26]; 1xDeamidated [N8; Q15; Q17]	F6W687 1xAcetyl [K112]	F6W687 1xAcetyl [K112]	0.0475477	0.000929167	0.309	1	5	3	F6W687	Non-histone chromosomal protein HMG-17 (Fragment) OS=Mus musculus GN=Hmgn2 PE=1 SV=1	Q5XK38; A3KGL9; Q58E57; F6W687; Q5BL14	F6W687 [87-112]	2	2629.16	26	High	High	High	3	0.0302	0	1	1	1	877.06	1.23	0.00108	22.1791	0.004626	0.1363	0.094	2.32
High	Unambiguous	DASHPQFKEIQK	[R].DASHPQFKEIQK.[I]	1xAcetyl [K8]	1xAcetyl [K8]	B2RY90 1xAcetyl [K178]	B2RY90 1xAcetyl [K178]	7.64667e-05	0	1.323	1	2	1	B2RY90	Isoc2a protein OS=Mus musculus GN=Isoc2a PE=2 SV=1	P85094; B2RY90	B2RY90 [171-182]	1	1469.74	12	High	High	High	2	0.4455	0	1	1	1	735.373	0.91	0.00067	31.8562	0	4.358e-05	1.323	3.21
High	Unambiguous	DATNVGDEGGFAPNILENK	[K].DATNVGDEGGFAPNILENK.[E-]					1.34419e-08	0	2.677	1	3	2	Q5FW97	Enolase 1, alpha non-neuron OS=Mus musculus GN=EG433182 PE=1 SV=1	Q5FW97; B0QZL1; Q6PHC1	Q5FW97 [203-221]	0	1960.92	19	High	High	High	2	0.6909	0	1	1	1	980.965	-0.57	-0.00056	58.6527	0	5.168e-09	2.677	4.53
High	Unambiguous	DATNVGDEGGFAPNILENKEALELLK	[K].DATNVGDEGGFAPNILENKEALELLK.[T]	1xAcetyl [K19]; 1xDeamidated [N]	1xAcetyl [K19]; 1xDeamidated [N14; N18]	Q5FW97 1xAcetyl [K221]	Q5FW97 1xAcetyl [K221]	6.25695e-06	0	1.715	1	2	2	Q5FW97	Enolase 1, alpha non-neuron OS=Mus musculus GN=EG433182 PE=1 SV=1	Q5FW97; Q6PHC1	Q5FW97 [203-228]	1	2800.39	26	High	High	High	3	0.0396	0	1	1	1	934.138	4.15	0.00387	70.7322	0	0.0004083	0.988	4.54
High	Unambiguous	DATPPPVPAERPSYKEK	[K].DATPPPVPAERPSYKEK.[F]	1xAcetyl [K]	1xAcetyl [K15; K17]	B0V2P5 1xAcetyl [K]	B0V2P5 1xAcetyl [K2442; K2444]	0.0700443	0.00172017	0.245	1	3	2	B0V2P5	DmX-like protein 2 OS=Mus musculus GN=Dmxl2 PE=1 SV=1	Q8BPN8; F6RYL8; B0V2P5	B0V2P5 [2428-2444]	1	1923.98	17	High	High	High	3	0.0161	0	1	1	1	641.998	-0.85	-0.00054	32.0709	0.001609	0.05459	0.245	2.48
High	Unambiguous	DAVLLVFANK	[R].DAVLLVFANK.[Q]					0.00034726	0	1.086	1	3	3	Q3U344	ADP-ribosylation factor 3 OS=Mus musculus GN=Arf3 PE=2 SV=1	Q3U344; P84078; P84084	Q3U344 [118-127]	0	1089.63	10	High	High	High	2	0.497	0	1	1	1	545.319	-0.35	-0.00019	64.6343	0	0.0004882	0.961	3.32
High	Unambiguous	DAVSQALDGYNGTIMCYGQTGAGK	[K].DAVSQALDGYNGTIMCYGQTGAGK.[T]	1xCarbamidomethyl [C16]; 1xDeamidated [Q19]	1xCarbamidomethyl [C16]; 1xDeamidated [Q19]			0.0636286	0.0015484	0.261	1	6	2	Q8C0X6	Kinesin-like protein OS=Mus musculus GN=Kif9 PE=1 SV=1	Q8BU81; Q3V3Y6; Q8C0X6; A0A0G2JES7; Q14BL9; Q9WV04	Q8C0X6 [76-99]	0	2478.09	24	High	High	High	3	0.0618	0	1	1	1	826.703	0.79	0.00066	62.7309	0.005785	0.163	0.063	1.78
High	Unambiguous	DAVTYTEHAK	[R].DAVTYTEHAK.[R]					0.00474284	0.000100519	0.676	1	2	1	B2RTM0	Histone H4 OS=Mus musculus GN=Hist2h4 PE=1 SV=1	Q61667; B2RTM0	B2RTM0 [69-78]	0	1134.54	10	High	High	High	2	0.4727	0	1	1	1	567.774	-1.81	-0.00103	16.8433	6.844e-05	0.003256	0.676	2.2
High	Unambiguous	DAVTYTEHAK	[R].DAVTYTEHAK.[R]	1xAcetyl [K10]	1xAcetyl [K10]	B2RTM0 1xAcetyl [K78]	B2RTM0 1xAcetyl [K78]	0.00119777	0	0.892	1	2	1	B2RTM0	Histone H4 OS=Mus musculus GN=Hist2h4 PE=1 SV=1	Q61667; B2RTM0	B2RTM0 [69-78]	0	1176.55	10	High	High	High	2	0.3893	0	1	1	1	588.781	0.82	0.00048	28.7297	0	0.0007764	0.892	2.44
High	Unambiguous	DAVTYTEHAKR	[R].DAVTYTEHAKR.[K]	1xAcetyl [K10]	1xAcetyl [K10]	B2RTM0 1xAcetyl [K78]	B2RTM0 1xAcetyl [K78]	0.000152393	0	1.215	1	2	1	B2RTM0	Histone H4 OS=Mus musculus GN=Hist2h4 PE=1 SV=1	Q61667; B2RTM0	B2RTM0 [69-79]	1	1332.65	11	High	High	High	2	0.5975	0	1	1	1	666.831	0.31	0.00021	23.4146	0	8.993e-05	1.215	3.23
High	Unambiguous	DCLINAAKTSMSSK	[R].DCLINAAKTSMSSK.[I]	1xAcetyl [K8]; 1xCarbamidomethyl [C2]	1xAcetyl [K8]; 1xCarbamidomethyl [C2]	P11983 1xAcetyl [K153]	P11983 1xAcetyl [K153]	0.0964146	0.0025723	0.191	1	1	1	P11983	T-complex protein 1 subunit alpha OS=Mus musculus GN=Tcp1 PE=1 SV=3	P11983	P11983 [146-159]	1	1567.75	14	High	High	High	2	0.0759	0	1	1	1	784.375	-1.83	-0.00144	51.0038	0.002243	0.0763	0.191	1.58
High	Unambiguous	DCLQVQAINAGVFFFR	[R].DCLQVQAINAGVFFFR.[C]	1xCarbamidomethyl [C2]; 1xDeamidated [N/Q]	1xCarbamidomethyl [C2]; 1xDeamidated [Q6; N9]			0.225377	0.00887082	0.038	1	3	2	E9Q7C2	G2/M phase-specific E3 ubiquitin-protein ligase OS=Mus musculus GN=G2e3 PE=4 SV=1	E9Q7C2; Q5RJY2; E9Q7E5	E9Q7C2 [173-188]	0	1885.93	16	High	High	High	4	0.0388	0	1	1	1	472.235	-3.88	-0.00183	42.4926	0.007338	0.1875	0.038	1.03
High	Unambiguous	DDGSAVIWVTFR	[R].DDGSAVIWVTFR.[Y]					2.18158e-06	0	1.88	1	2	1	Q9CQI6	Coactosin-like protein OS=Mus musculus GN=Cotl1 PE=1 SV=3	A0A1D5RLP1; Q9CQI6	Q9CQI6 [19-30]	0	1365.68	12	High	High	High	2	0.6244	0	1	1	1	683.343	-0.13	-9e-05	67.638	0	1.061e-06	1.88	3.94
High	Unambiguous	DDGSWEVIEGYR	[R].DDGSWEVIEGYR.[A]					1.10455e-05	0	1.626	1	1	1	P26443	Glutamate dehydrogenase 1, mitochondrial OS=Mus musculus GN=Glud1 PE=1 SV=1	P26443	P26443 [125-136]	0	1425.63	12	High	High	High	2	0.7657	0	1	1	1	713.317	-1.04	-0.00074	59.7918	0	5.776e-06	1.626	3.5
High	Unambiguous	DDKDTIEKLK	[R].DDKDTIEKLK.[E]	1xAcetyl [K8]	1xAcetyl [K8]	Q3TLP8 1xAcetyl [K147]	Q3TLP8 1xAcetyl [K147]	0.00358478	0.000100519	0.72	1	6	1	Q3TLP8	Putative uncharacterized protein OS=Mus musculus GN=Rac1 PE=1 SV=1	Q9D859; Q3TLP8; Q8BPG5; Q8C4N8; Q05144; P63001	Q3TLP8 [140-149]	2	1246.65	10	High	High	High	2	0.1946	0	1	1	1	623.83	0.5	0.00031	32.3185	6.844e-05	0.002435	0.72	2.98
High	Unambiguous	DDNGKPYVLPSVR	[R].DDNGKPYVLPSVR.[K]	1xAcetyl [K5]	1xAcetyl [K5]	P05202 1xAcetyl [K73]	P05202 1xAcetyl [K73]	0.00600028	0.000100519	0.639	1	1	1	P05202	Aspartate aminotransferase, mitochondrial OS=Mus musculus GN=Got2 PE=1 SV=1	P05202	P05202 [69-81]	0	1501.76	13	High	High	High	2	0.6375	0	1	1	1	751.387	1.61	0.00121	52.2813	6.844e-05	0.00417	0.639	2.51
High	Unambiguous	DEASEEKEQVLEQKDWAR	[K].DEASEEKEQVLEQKDWAR.[E]	1xAcetyl [K]; 1xDeamidated [Q]	1xAcetyl [K7; K14]; 1xDeamidated [Q9; Q13]	A2ARP8 1xAcetyl [K]	A2ARP8 1xAcetyl [K1757; K1764]	3.46788e-07	0	2.168	1	2	2	A2ARP8	Microtubule-associated protein 1A OS=Mus musculus GN=Map1a PE=1 SV=1	A2ARP8; Q9QYR6	A2ARP8 [1751-1768]	2	2233.03	18	High	High	High	3	0.2833	0	1	1	1	745.017	4.75	0.00353	46.7237	0	8.02e-07	1.922	5.33
High	Unambiguous	DEDKDKVGNIEYFGMGGYYGFPLQYYPYYGK	[R].DEDKDKVGNIEYFGMGGYYGFPLQYYPYYGK.[L]	1xAcetyl [K]; 1xDeamidated [N9]	1xAcetyl [K4; K6]; 1xDeamidated [N9]	P14094 1xAcetyl [K]	P14094 1xAcetyl [K222; K224]	0.00521743	0.000100519	0.661	1	4	2	P14094	Sodium/potassium-transporting ATPase subunit beta-1 OS=Mus musculus GN=Atp1b1 PE=1 SV=1	Q3TRA6; Q3TV47; Q3TSQ1; P14094	P14094 [219-249]	2	3719.66	31	High	High	High	3	0.004	0	1	1	1	1240.56	5.89	0.0073	71.0711	6.844e-05	0.003613	0.661	2.49
High	Unambiguous	DEGANAFFKGAWSNVLR	[K].DEGANAFFKGAWSNVLR.[G]	1xAcetyl [K9]	1xAcetyl [K9]	P48962 1xAcetyl [K272]	P48962 1xAcetyl [K272]	8.27354e-09	0	2.753	1	2	1	P48962	ADP/ATP translocase 1 OS=Mus musculus GN=Slc25a4 PE=1 SV=4	Q8BVI9; P48962	P48962 [264-280]	1	1923.93	17	High	High	High	2	0.7341	0	1	1	1	962.471	-0.44	-0.00043	70.9922	0	3.122e-09	2.753	5.19
High	Unambiguous	DELFTDTKAR	[R].DELFTDTKAR.[H]	1xAcetyl [K8]	1xAcetyl [K8]	P52825 1xAcetyl [K239]	P52825 1xAcetyl [K239]	0.00252548	0	0.775	1	4	1	P52825	Carnitine O-palmitoyltransferase 2, mitochondrial OS=Mus musculus GN=Cpt2 PE=1 SV=2	Q3UDA8; P52825; Q3UN55; A2A8E8	P52825 [232-241]	1	1237.61	10	High	High	High	2	0.4163	0	1	1	1	619.307	1.01	0.00062	41.9561	0	0.001691	0.775	2.57
High	Unambiguous	DEPSVAAMVYPFTGDHKQK	[R].DEPSVAAMVYPFTGDHKQK.[F]	1xAcetyl [K]	1xAcetyl [K17; K19]	Q3V117 1xAcetyl [K]	Q3V117 1xAcetyl [K538; K540]	3.65351e-09	0	2.881	1	4	4	Q3V117	ATP-citrate synthase OS=Mus musculus GN=Acly PE=1 SV=1	Q3TED3; Q3UEA1; Q3V117; Q91V92	Q3V117 [522-540]	1	2162.02	19	High	High	High	3	0.0123	0	1	1	1	721.345	-0.17	-0.00013	63.1946	0	1.323e-09	2.881	5.7
High	Unambiguous	DEPSVAAMVYPFTGDHKQK	[R].DEPSVAAMVYPFTGDHKQK.[F]	1xAcetyl [K]; 1xOxidation [M8]	1xAcetyl [K17; K19]; 1xOxidation [M8]	Q3V117 1xAcetyl [K]	Q3V117 1xAcetyl [K538; K540]	4.23152e-09	0	2.858	1	4	8	Q3V117	ATP-citrate synthase OS=Mus musculus GN=Acly PE=1 SV=1	Q3TED3; Q3UEA1; Q3V117; Q91V92	Q3V117 [522-540]	1	2178.02	19	High	High	High	3	0.0205	0	1	1	1	726.677	0.25	0.00018	50.9273	0	1.551e-09	2.858	5.86
High	Unambiguous	DFAPGKPLK	[K].DFAPGKPLK.[C]	1xAcetyl [K]	1xAcetyl [K6; K9]	Q99KI0 1xAcetyl [K]	Q99KI0 1xAcetyl [K736; K739]	0.0108214	0.000100519	0.546	1	1	3	Q99KI0	Aconitate hydratase, mitochondrial OS=Mus musculus GN=Aco2 PE=1 SV=1	Q99KI0	Q99KI0 [731-739]	0	1014.56	9	High	High	High	2	0.2249	0	1	1	1	507.785	0.07	4e-05	39.4029	0.0002642	0.02125	0.392	2.09
High	Unambiguous	DFAPGKPLKCVIK	[K].DFAPGKPLKCVIK.[H]	1xAcetyl [K9]; 1xCarbamidomethyl [C10]	1xAcetyl [K9]; 1xCarbamidomethyl [C10]	Q99KI0 1xAcetyl [K739]	Q99KI0 1xAcetyl [K739]	9.90919e-06	0	1.643	1	1	2	Q99KI0	Aconitate hydratase, mitochondrial OS=Mus musculus GN=Aco2 PE=1 SV=1	Q99KI0	Q99KI0 [731-743]	1	1514.84	13	High	High	High	2	0.136	0	1	1	1	757.923	-0.45	-0.00034	51.11	0	5.151e-06	1.643	3.31
High	Unambiguous	DFCMVFYSR	[K].DFCMVFYSR.[D]	1xCarbamidomethyl [C3]	1xCarbamidomethyl [C3]			0.00347248	0.000100519	0.725	1	10	1	A0A087WQE8	Kinesin-like protein KIF1A OS=Mus musculus GN=Kif1a PE=1 SV=1	Q6TA13; Q3UH16; Q6P5H4; P33173; E9Q9G6; Q5DTN3; E9QAN4; G3UW47; A0A087WQE8; A0A087WRJ3	A0A087WQE8 [1387-1395]	0	1224.52	9	High	High	High	2	0.7039	0	1	1	1	612.762	-0.19	-0.00011	63.6983	6.844e-05	0.002349	0.725	2.33
High	Unambiguous	DFFGETVKK	[K].DFFGETVKK.[G]	1xAcetyl [K]	1xAcetyl [K8; K9]	Q9DCM2 1xAcetyl [K]	Q9DCM2 1xAcetyl [K93; K94]	0.01124	0.000100519	0.54	1	2	2	Q9DCM2	Glutathione S-transferase kappa 1 OS=Mus musculus GN=Gstk1 PE=1 SV=3	Q9DCM2; A0A0N4SVE5	Q9DCM2 [86-94]	1	1112.56	9	High	High	High	2	0.03	0	1	1	1	556.785	0.77	0.00043	50.1458	6.844e-05	0.008058	0.54	2
High	Unambiguous	DFGSFEKFK	[R].DFGSFEKFK.[E]	1xAcetyl [K7]	1xAcetyl [K7]	Q3TJA2 1xAcetyl [K130]	Q3TJA2 1xAcetyl [K130]	0.011528	0.000100519	0.536	1	3	2	Q3TJA2	Superoxide dismutase OS=Mus musculus GN=Sod2 PE=2 SV=1	Q3TJA2; Q4FJX9; Q3U8W4	Q3TJA2 [124-132]	1	1146.55	9	High	High	High	2	0.0995	0	1	1	1	573.777	0.45	0.00026	60.1834	6.844e-05	0.01014	0.505	2.11
High	Unambiguous	DFGSFEKFKEK	[R].DFGSFEKFKEK.[L]	1xAcetyl [K7]	1xAcetyl [K7]	Q3TJA2 1xAcetyl [K130]	Q3TJA2 1xAcetyl [K130]	6.99276e-05	0	1.337	1	3	2	Q3TJA2	Superoxide dismutase OS=Mus musculus GN=Sod2 PE=2 SV=1	Q3TJA2; Q4FJX9; Q3U8W4	Q3TJA2 [124-134]	2	1403.68	11	High	High	High	2	0.1957	0	1	1	1	702.346	0.94	0.00066	51.1838	0	3.971e-05	1.337	3.73
High	Unambiguous	DFHILFVPR	[R].DFHILFVPR.[R]					0.0436407	0.000843531	0.323	1	2	1	Q80XK7	Vacuolar protein sorting 33A (Yeast) OS=Mus musculus GN=Vps33a PE=2 SV=1	Q9D2N9; Q80XK7	Q80XK7 [108-116]	0	1143.63	9	High	High	High	2	0.4444	0	1	1	1	572.319	0.02	1e-05	64.3381	0.0005754	0.03333	0.323	2.07
High	Unambiguous	DFLAGGIAAAVSKTAVAPIER	[K].DFLAGGIAAAVSKTAVAPIER.[V]	1xAcetyl [K13]	1xAcetyl [K13]	P48962 1xAcetyl [K23]	P48962 1xAcetyl [K23]	4.54424e-11	0	3.568	1	2	4	P48962	ADP/ATP translocase 1 OS=Mus musculus GN=Slc25a4 PE=1 SV=4	Q8BVI9; P48962	P48962 [11-31]	1	2099.15	21	High	High	High	2	0.0613	0	1	1	1	1050.08	-0.14	-0.00015	70.7603	0	1.348e-11	3.568	6.53
High	Unambiguous	DFLAGGVAAAISKTAVAPIER	[K].DFLAGGVAAAISKTAVAPIER.[V]	1xAcetyl [K13]	1xAcetyl [K13]	P51881 1xAcetyl [K23]	P51881 1xAcetyl [K23]	1.53872e-10	0	3.377	1	1	3	P51881	ADP/ATP translocase 2 OS=Mus musculus GN=Slc25a5 PE=1 SV=3	P51881	P51881 [11-31]	1	2099.15	21	High	High	High	2	0.2823	0	1	1	1	1050.08	1.39	0.00146	70.3844	0	4.845e-11	3.377	6.27
High	Unambiguous	DFIHTASLSFLTPLR	[R].DFIHTASLSFLTPLR.[N]					4.18896e-08	0	2.499	1	4	2	A2AWI7	Endophilin-B2 OS=Mus musculus GN=Sh3glb2 PE=1 SV=1	A2AWI7; B0LDS3; A2AWI9; Q8R3V5	A2AWI7 [131-145]	0	1717.93	15	High	High	High	3	0.427	0	1	1	1	573.315	1.4	0.0008	69.2439	0	6.446e-08	2.299	4.59
High	Unambiguous	DFLLVYNR	[R].DFLLVYNR.[M]					0.0402897	0.000754183	0.336	1	5	1	D3YVK4	Uncharacterized protein OS=Mus musculus GN=Gm45799 PE=1 SV=1	A0A1B0GSU2; D3YVK4; D3YVK5; A0A1B0GRP8; Q9WV96	D3YVK4 [13-20]	0	1039.56	8	High	High	High	2	0.2677	0	1	1	1	520.281	-1.48	-0.00077	60.8759	0.0005142	0.0307	0.336	1.98
High	Unambiguous	DFPQYFAVVSR	[RK].DFPQYFAVVSR.[I]					0.000509328	0	1.026	2	23	1	W6PPR4; S4R2F3	480-kDa ankyrinG OS=Mus musculus GN=Ank3 PE=4 SV=1;Ankyrin-2 OS=Mus musculus GN=Ank2 PE=1 SV=3	Q8C8R3; W6PPA1; G5E8K5; W6PPR4; S4R2F3; S4R2S8; S4R2J6; G5E8K3; G3X971; A0A1W2P812; S4R2R5; S4R1U4; S4R1X7; Q9QXH1; S4R1S2; G5E8K2; S4R236; S4R165; S4R2K9; S4R2C1; S4R187; S4R2F5; S4R2T7	W6PPR4 [1129-1139]; S4R2F3 [1146-1156]	0	1328.66	11	High	High	High	2	0.7228	0	1	1	1	664.835	0.19	0.00013	64.7129	0	0.0003161	1.026	2.67
High	Unambiguous	DFQGSKLK	[K].DFQGSKLK.[V]	1xAcetyl [K6]	1xAcetyl [K6]	Q5SUS9 1xAcetyl [K444]	Q5SUS9 1xAcetyl [K444]	0.136843	0.00442191	0.13	1	6	1	Q5SUS9	RNA-binding protein EWS OS=Mus musculus GN=Ewsr1 PE=1 SV=1	Q9CRS5; Q5SUT0; Q61545; Q6NVA3; Q3UI30; Q5SUS9	Q5SUS9 [439-446]	1	964.51	8	High	High	High	2	0.1154	0	1	1	1	482.759	-0.05	-2e-05	29.7209	0.003616	0.1104	0.13	1.56
High	Unambiguous	DFQSGQHVMVR	[K].DFQSGQHVMVR.[T]					5.961e-05	0	1.362	1	2	2	P46460	Vesicle-fusing ATPase OS=Mus musculus GN=Nsf PE=1 SV=2	G3UX98; P46460	P46460 [28-38]	0	1303.62	11	High	High	High	2	0.6938	0	1	1	1	652.315	0.56	0.00036	27.2797	0	3.358e-05	1.362	3.56
High	Unambiguous	DFTPAAQAAFQK	[K].DFTPAAQAAFQK.[V]					0.000125026	0	1.246	2	22	1	Q54AH9; A8DUK4	Beta-2-globin (Fragment) OS=Mus musculus GN=Hbb-b2 PE=2 SV=1;Beta-globin OS=Mus musculus GN=Hbbt1 PE=1 SV=1	Q54AH9; A8DV59; D0U293; B1Q450; A8DUP0; A8DUK7; A8DUQ5; A8DUL7; A8DV41; A8DUK0; A8DUK2; Q9QUN8; A8DUP7; A8DUK4; A8DUL0; A8DUN2; A8DUM2; A8DUP5; P02089; A8DUP3; A8DUL2; A8DUQ1	Q54AH9 [121-132]; A8DUK4 [122-133]	0	1294.64	12	High	High	High	2	0.6364	0	1	1	1	647.825	0.03	2e-05	43.1897	0	7.287e-05	1.246	2.53
High	Unambiguous	DGADFAKWR	[K].DGADFAKWR.[C]	1xAcetyl [K7]	1xAcetyl [K7]	P05063 1xAcetyl [K147]; A6ZI44 1xAcetyl [K201]	P05063 1xAcetyl [K147]; A6ZI44 1xAcetyl [K201]	0.000649133	0	0.988	2	9	3	P05063; A6ZI44	Fructose-bisphosphate aldolase C OS=Mus musculus GN=Aldoc PE=1 SV=4;Fructose-bisphosphate aldolase OS=Mus musculus GN=Aldoa PE=1 SV=1	A0A0U1RPT5; Q9CPQ9; D3YWI1; A0A0U1RPN8; P05063; A6ZI46; Q6NY00; A6ZI44; Q5FWB7	P05063 [141-149]; A6ZI44 [195-203]	1	1107.52	9	High	High	High	2	0.6446	0	1	1	1	554.266	2.14	0.00119	50.8729	0	0.0004075	0.988	3.32
High	Unambiguous	DGEAEEVVTNGKQR	[R].DGEAEEVVTNGKQR.[W]	1xAcetyl [K12]; 1xDeamidated [N10]	1xAcetyl [K12]; 1xDeamidated [N10]	Q08642 1xAcetyl [K74]	Q08642 1xAcetyl [K74]	7.00045e-07	0	2.058	1	2	1	Q08642	Protein-arginine deiminase type-2 OS=Mus musculus GN=Padi2 PE=1 SV=2	Q3TBF1; Q08642	Q08642 [63-76]	1	1574.73	14	High	High	High	2	0.1305	0	1	1	1	787.869	0.35	0.00027	32.9587	0	3.225e-07	2.058	3.83
High	Unambiguous	DGEPIENEEEDDEKHIFSDDSSELTIR	[K].DGEPIENEEEDDEKHIFSDDSSELTIR.[N]					2.88469e-09	0	2.918	1	6	1	P13595	Neural cell adhesion molecule 1 OS=Mus musculus GN=Ncam1 PE=1 SV=3	E9QB01; A0A0A6YWU2; A0A0A6YY91; A0A0A6YY47; P13595; E9Q589	P13595 [250-276]	1	3148.37	27	High	High	High	3	0.8518	0	1	1	1	1050.13	-0.51	-0.00054	57.2233	0	1.04e-09	2.918	5.33
High	Unambiguous	DGEYVVEVR	[R].DGEYVVEVR.[A]					0.00222328	0	0.795	1	1	1	P12960	Contactin-1 OS=Mus musculus GN=Cntn1 PE=1 SV=1	P12960	P12960 [971-979]	0	1065.52	9	High	High	High	2	0.6385	0	1	1	1	533.264	0.46	0.00025	37.1889	0	0.001478	0.795	2.6
High	Unambiguous	DGKSLTK	[K].DGKSLTK.[D]	1xAcetyl [K3]	1xAcetyl [K3]	A0A1L1STE6 1xAcetyl [K357]	A0A1L1STE6 1xAcetyl [K357]	0.057073	0.00128691	0.279	1	2	1	A0A1L1STE6	Isocitrate dehydrogenase [NAD] subunit, mitochondrial OS=Mus musculus GN=Idh3a PE=1 SV=1	A0A1L1STE6; Q9D6R2	A0A1L1STE6 [355-361]	1	790.431	7	High	High	High	2	0.2527	0	1	1	1	395.718	-1.73	-0.00068	16.4378	0.001319	0.04411	0.279	1.86
High	Unambiguous	DGKWQIVHFHR	[R].DGKWQIVHFHR.[S]					4.21133e-06	0	1.777	1	4	3	Q80TN1	MKIAA0968 protein (Fragment) OS=Mus musculus GN=Camk2a PE=2 SV=3	P11798; F8WHB5; Q80TN1; F8WIS9	Q80TN1 [468-478]	1	1422.74	11	High	High	High	3	0.626	0	1	1	1	474.918	-0.35	-0.00017	37.5013	0	2.112e-06	1.777	4.92
High	Unambiguous	DGKWQIVHFHR	[R].DGKWQIVHFHR.[S]	1xAcetyl [K3]; 1xDeamidated [Q5]	1xAcetyl [K3]; 1xDeamidated [Q5]	Q80TN1 1xAcetyl [K470]	Q80TN1 1xAcetyl [K470]	0.00250944	0	0.776	1	4	2	Q80TN1	MKIAA0968 protein (Fragment) OS=Mus musculus GN=Camk2a PE=2 SV=3	P11798; F8WHB5; Q80TN1; F8WIS9	Q80TN1 [468-478]	1	1465.73	11	High	High	High	3	0.4377	0	1	1	1	489.253	7.84	0.00383	47.8593	0	0.00175	0.77	2.65
High	Unambiguous	DGKWQNVHFHCSGAPVAPLQ	[R].DGKWQNVHFHCSGAPVAPLQ.[-]	1xAcetyl [K3]; 1xCarbamidomethyl [C11]	1xAcetyl [K3]; 1xCarbamidomethyl [C11]	Q5SVJ0 1xAcetyl [K649]	Q5SVJ0 1xAcetyl [K649]	0.110189	0.00325719	0.168	1	11	1	Q5SVJ0	Calcium/calmodulin-dependent protein kinase II, beta, isoform CRA_b OS=Mus musculus GN=Camk2b PE=1 SV=1	P28652; Q5SVI3; Q5SVI9; Q3TY93; Q5SVI0; Q5SVJ0; Q8BL41; Q5SVJ1; Q5SVI1; Q68EG2; Q5SVI2	Q5SVJ0 [647-666]	1	2290.08	20	High	High	High	3	0.3585	0	1	1	1	764.036	4.94	0.00377	55.8185	0.002708	0.08817	0.168	2.12
High	Unambiguous	DGLAFNALIHR	[KR].DGLAFNALIHR.[H]					0.00195718	0	0.815	1	9	1	A0A1L1SV25	Alpha-actinin-4 OS=Mus musculus GN=Actn4 PE=1 SV=1	A0A1L1SV25; Q3ULT2; E9PX29; D3Z761; Q91ZE6; D3Z0L8; Q8VIE5; Q1A602; E9Q2W9	A0A1L1SV25 [195-205]	0	1226.66	11	High	High	High	2	0.4741	0	1	1	1	613.836	0.92	0.00056	58.2027	0	0.001295	0.815	2.32
High	Unambiguous	DGLQNEKSIVPTPVK	[R].DGLQNEKSIVPTPVK.[I]	1xAcetyl [K7]	1xAcetyl [K7]	P38060 1xAcetyl [K48]	P38060 1xAcetyl [K48]	6.86762e-07	0	2.061	1	2	2	P38060	Hydroxymethylglutaryl-CoA lyase, mitochondrial OS=Mus musculus GN=Hmgcl PE=1 SV=2	P38060; Q3UMP2	P38060 [42-56]	1	1666.9	15	High	High	High	2	0.5771	0	1	1	1	833.954	-0.16	-0.00013	51.0923	0	7.569e-07	1.93	4.28
High	Unambiguous	DGLTDVYNKIHMGNCAENTAK	[K].DGLTDVYNKIHMGNCAENTAK.[K]	1xAcetyl [K9]; 1xCarbamidomethyl [C15]	1xAcetyl [K9]; 1xCarbamidomethyl [C15]	Q3TQP7 1xAcetyl [K187]	Q3TQP7 1xAcetyl [K187]	2.49994e-10	0	3.301	1	2	2	Q3TQP7	Putative uncharacterized protein OS=Mus musculus GN=Acat1 PE=2 SV=1	Q3TQP7; Q8QZT1	Q3TQP7 [179-199]	1	2393.09	21	High	High	High	3	0.4386	0	1	1	1	798.367	-0.28	-0.00022	62.1559	0	1.238e-10	3.236	7
High	Unambiguous	DGLTDVYNKIHMGNCAENTAK	[K].DGLTDVYNKIHMGNCAENTAK.[K]	1xAcetyl [K9]; 1xCarbamidomethyl [C15]; 1xOxidation [M12]	1xAcetyl [K9]; 1xCarbamidomethyl [C15]; 1xOxidation [M12]	Q3TQP7 1xAcetyl [K187]	Q3TQP7 1xAcetyl [K187]	2.74833e-08	0	2.565	1	2	1	Q3TQP7	Putative uncharacterized protein OS=Mus musculus GN=Acat1 PE=2 SV=1	Q3TQP7; Q8QZT1	Q3TQP7 [179-199]	1	2409.08	21	High	High	High	3	0.4072	0	1	1	1	803.7	1.32	0.00106	57.759	0	1.096e-08	2.565	4.69
High	Unambiguous	DGIVPFLQVFGHGK	[R].DGIVPFLQVFGHGK.[A]					0.00492729	0.000100519	0.67	1	3	1	A0A076FRG6	KCC2a variant 1 OS=Mus musculus GN=Slc12a5 PE=2 SV=1	A0A076FR46; A0A076FSX1; A0A076FRG6	A0A076FRG6 [539-552]	0	1513.82	14	High	High	High	2	0.3483	0	1	1	1	757.411	-1.48	-0.00112	68.8513	6.844e-05	0.003398	0.67	2.9
High	Unambiguous	DGIWKPTLVILR	[K].DGIWKPTLVILR.[I]					0.000144804	0	1.223	1	4	2	Q9R0Q6	Actin-related protein 2/3 complex subunit 1A OS=Mus musculus GN=Arpc1a PE=1 SV=1	Q9R0Q6; A0A0G2JF52; D3YVI5; Q9CTB9	Q9R0Q6 [83-94]	0	1410.85	12	High	High	High	3	0.4922	0	1	1	1	470.953	-1.01	-0.00048	65.2732	0	0.0001323	1.157	3.19
High	Unambiguous	DGNGYISAAELR	[K].DGNGYISAAELR.[H]					2.66621e-05	0	1.488	1	2	1	Q3UKW2	Calmodulin-1 OS=Mus musculus GN=Calm1 PE=1 SV=1	P0DP28; Q3UKW2	Q3UKW2 [144-155]	0	1265.61	12	High	High	High	2	0.6437	0	1	1	1	633.309	-1.34	-0.00085	45.1227	0	1.453e-05	1.488	3.34
High	Unambiguous	DGNNNSILHMWHLHLK	[K].DGNNNSILHMWHLHLK.[S]					4.44859e-07	0	2.129	1	4	2	B0V2P5	DmX-like protein 2 OS=Mus musculus GN=Dmxl2 PE=1 SV=1	Q8BPN8; F6RYL8; B0V2P5; B0V2P6	B0V2P5 [901-916]	0	1928.95	16	High	High	High	3	0.6822	0	1	1	1	643.657	0.1	6e-05	58.4578	0	2.014e-07	2.129	5.35
High	Unambiguous	DGSVAIASKPR	[K].DGSVAIASKPR.[E]	1xAcetyl [K9]	1xAcetyl [K9]	Q3U9P7 1xAcetyl [K185]	Q3U9P7 1xAcetyl [K185]	0.000571341	0	1.008	1	6	1	Q3U9P7	Succinyl-CoA:3-ketoacid-coenzyme A transferase OS=Mus musculus GN=Oxct1 PE=2 SV=1	Q9CRF4; Q3U9P7; Q3UK61; A1E285; Q9D0K2; Q3UJQ9	Q3U9P7 [177-187]	0	1142.62	11	High	High	High	2	0.618	0	1	1	1	571.812	0.74	0.00042	30.2106	0	0.0003568	1.008	3.22
High	Unambiguous	DGSYDMQIDNKSFR	[R].DGSYDMQIDNKSFR.[V]	1xAcetyl [K11]; 1xOxidation [M6]	1xAcetyl [K11]; 1xOxidation [M6]	Q99MR8 1xAcetyl [K577]	Q99MR8 1xAcetyl [K577]	5.11402e-05	0	1.386	1	1	1	Q99MR8	Methylcrotonoyl-CoA carboxylase subunit alpha, mitochondrial OS=Mus musculus GN=Mccc1 PE=1 SV=2	Q99MR8	Q99MR8 [567-580]	1	1733.74	14	High	High	High	2	0.7722	0	1	1	1	867.376	0.47	0.00041	42.6479	0	2.873e-05	1.386	2.37
High	Unambiguous	DGTGFDCKR	[K].DGTGFDCKR.[L]	1xAcetyl [K8]; 1xCarbamidomethyl [C7]	1xAcetyl [K8]; 1xCarbamidomethyl [C7]	B0V2P5 1xAcetyl [K1788]	B0V2P5 1xAcetyl [K1788]	0.00689993	0.000100519	0.617	1	3	1	B0V2P5	DmX-like protein 2 OS=Mus musculus GN=Dmxl2 PE=1 SV=1	Q8BPN8; F6RYL8; B0V2P5	B0V2P5 [1781-1789]	1	1097.47	9	High	High	High	2	0.6543	0	1	1	1	549.239	1.78	0.00098	24.4669	6.844e-05	0.004825	0.617	2.43
High	Unambiguous	DGVANVSIEDR	[K].DGVANVSIEDR.[V]					0.000624745	0	0.994	1	1	1	P08228	Superoxide dismutase [Cu-Zn] OS=Mus musculus GN=Sod1 PE=1 SV=2	P08228	P08228 [93-103]	0	1174.57	11	High	High	High	2	0.539	0	1	1	1	587.789	0.65	0.00038	33.7207	0	0.0003918	0.994	2.82
High	Unambiguous	DGVSHLIQSGGLGGLQHNTVLVGWPR	[R].DGVSHLIQSGGLGGLQHNTVLVGWPR.[N]					2.05973e-06	0	1.889	1	3	1	A0A076FRG6	KCC2a variant 1 OS=Mus musculus GN=Slc12a5 PE=2 SV=1	A0A076FR46; A0A076FSX1; A0A076FRG6	A0A076FRG6 [775-800]	0	2697.42	26	High	High	High	3	0.4858	0	1	1	1	899.813	0.47	0.00042	64.7844	0	9.965e-07	1.889	6.67
High	Unambiguous	DGVVKPLK	[R].DGVVKPLK.[C]	1xAcetyl [K5]	1xAcetyl [K5]	P19096 1xAcetyl [K1817]	P19096 1xAcetyl [K1817]	0.0730375	0.00189139	0.238	1	4	1	P19096	Fatty acid synthase OS=Mus musculus GN=Fasn PE=1 SV=2	Q3UHT6; P19096; Q3TB22; A0A0U1RNJ1	P19096 [1813-1820]	0	897.54	8	High	High	High	2	0.0709	0	1	1	1	449.275	2	0.0009	31.416	0.001729	0.0573	0.238	1.27
High	Unambiguous	DGWSQYHFVASSSTIER	[K].DGWSQYHFVASSSTIER.[D]					2.79404e-09	0	2.923	1	6	2	O35927	Catenin delta-2 OS=Mus musculus GN=Ctnnd2 PE=1 SV=1	B7ZNF6; Q3US07; Q3TPK9; O35927; E9QKH8; Q3USD8	O35927 [1051-1067]	0	1969.9	17	High	High	High	2	0.8052	0	1	1	1	985.455	-0.67	-0.00066	53.0919	0	1.005e-09	2.923	4.98
High	Unambiguous	DHADSNIVIMLVGNK	[R].DHADSNIVIMLVGNK.[S]					9.25664e-10	0	3.096	1	9	1	A0A068BFR3	RAS oncogene family protein OS=Mus musculus GN=Rab11b PE=2 SV=1	Q78ZJ8; E9Q3P9; G3UY29; P62492; A0A068BFR3; Q3UZ37; G3UZD3; G3UZL4; F8WGS1	A0A068BFR3 [111-125]	0	1625.83	15	High	High	High	2	0.673	0	1	1	1	813.419	-0.44	-0.00036	64.1485	0	3.148e-10	3.096	4.71
High	Unambiguous	DHCQWGSPFSVIEYECKPNETR	[R].DHCQWGSPFSVIEYECKPNETR.[S]	2xCarbamidomethyl [C3; C16]	2xCarbamidomethyl [C3; C16]			4.61982e-12	0	3.926	1	1	1	Q5M8N0	CB1 cannabinoid receptor-interacting protein 1 OS=Mus musculus GN=Cnrip1 PE=1 SV=1	Q5M8N0	Q5M8N0 [132-153]	0	2739.19	22	High	High	High	3	0.8348	0	1	1	1	913.734	-2.32	-0.00212	61.2898	0	1.236e-12	3.926	7.02
High	Unambiguous	DHCVAHKLFK	[R].DHCVAHKLFK.[N]	1xAcetyl [K7]; 1xCarbamidomethyl [C3]	1xAcetyl [K7]; 1xCarbamidomethyl [C3]	P99028 1xAcetyl [K83]	P99028 1xAcetyl [K83]	0.000217895	0	1.159	1	3	3	P99028	Cytochrome b-c1 complex subunit 6, mitochondrial OS=Mus musculus GN=Uqcrh PE=1 SV=2	Q9D2Q7; Q8BMU6; P99028	P99028 [77-86]	1	1296.65	10	High	High	High	3	0.3278	0	1	1	1	432.889	0.02	1e-05	31.6497	0	0.0002166	1.083	4.21
High	Unambiguous	DHCVAHKLFKNLK	[R].DHCVAHKLFKNLK.[-]	1xAcetyl [K10]; 1xCarbamidomethyl [C3]	1xAcetyl [K10]; 1xCarbamidomethyl [C3]	P99028 1xAcetyl [K86]	P99028 1xAcetyl [K86]	4.07899e-06	0	1.782	1	3	1	P99028	Cytochrome b-c1 complex subunit 6, mitochondrial OS=Mus musculus GN=Uqcrh PE=1 SV=2	Q9D2Q7; Q8BMU6; P99028	P99028 [77-89]	2	1651.87	13	High	High	High	2	0.1169	0	1	1	1	826.442	1.69	0.0014	34.2119	0	2.037e-06	1.782	3.08
High	Unambiguous	DHEDSSLQWSNPAQQTLYFGEKR	[K].DHEDSSLQWSNPAQQTLYFGEKR.[A]	1xAcetyl [K22]; 1xDeamidated [Q15]	1xAcetyl [K22]; 1xDeamidated [Q15]	K4DI58 1xAcetyl [K107]	K4DI58 1xAcetyl [K107]	6.45995e-06	0	1.71	1	2	1	K4DI58	Cell adhesion molecule 3 OS=Mus musculus GN=Cadm3 PE=1 SV=1	Q99N28; K4DI58	K4DI58 [86-108]	1	2779.26	23	High	High	High	3	0.0618	0	1	1	1	927.097	5.72	0.0053	62.3758	0	3.291e-06	1.71	5.5
High	Unambiguous	DHGVNSFLVYMAFK	[K].DHGVNSFLVYMAFK.[D]					8.76296e-09	0	2.744	1	1	3	O08553	Dihydropyrimidinase-related protein 2 OS=Mus musculus GN=Dpysl2 PE=1 SV=2	O08553	O08553 [158-171]	0	1627.79	14	High	High	High	2	0.7947	0	1	1	1	814.401	0.17	0.00014	71.2006	0	3.313e-09	2.744	5.7
High	Unambiguous	DHGVNSFLVYMAFK	[K].DHGVNSFLVYMAFK.[D]	1xOxidation [M11]	1xOxidation [M11]			1.01872e-09	0	3.081	1	1	2	O08553	Dihydropyrimidinase-related protein 2 OS=Mus musculus GN=Dpysl2 PE=1 SV=2	O08553	O08553 [158-171]	0	1643.79	14	High	High	High	2	0.7598	0	1	1	1	822.398	0.35	0.00028	62.9608	0	3.484e-10	3.081	5.62
High	Unambiguous	DHGVNSFLVYMAFKDR	[K].DHGVNSFLVYMAFKDR.[F]					2.62397e-11	0	3.654	1	1	1	O08553	Dihydropyrimidinase-related protein 2 OS=Mus musculus GN=Dpysl2 PE=1 SV=2	O08553	O08553 [158-173]	1	1898.92	16	High	High	High	3	0.7808	0	1	1	1	633.646	0.21	0.00013	64.4728	0	7.603e-12	3.654	7.71
High	Unambiguous	DHIIEVVGSSMPLIGDHQDEDK	[R].DHIIEVVGSSMPLIGDHQDEDK.[Q]					5.42818e-09	0	2.819	1	1	1	O88935	Synapsin-1 OS=Mus musculus GN=Syn1 PE=1 SV=2	O88935	O88935 [382-403]	0	2434.16	22	High	High	High	3	0.7603	0	1	1	1	812.055	-1.77	-0.00144	60.9198	0	2.008e-09	2.819	6.3
High	Unambiguous	DHLLGVSDSGK	[R].DHLLGVSDSGK.[I]					0.00017763	0	1.191	1	5	1	Q69ZN0	MKIAA1258 protein (Fragment) OS=Mus musculus GN=Gda PE=2 SV=1	Q548F2; Q6DFY1; Q3U0C4; Q69ZN0; Q8BRJ7	Q69ZN0 [64-74]	0	1127.57	11	High	High	High	2	0.481	0	1	1	1	564.288	-0.46	-0.00026	25.7009	0	0.0001054	1.191	2.37
High	Unambiguous	DHQKLER	[R].DHQKLER.[E]	1xAcetyl [K4]	1xAcetyl [K4]	Q5SVJ0 1xAcetyl [K57]; Q80TN1 1xAcetyl [K65]; Q923T9 1xAcetyl [K57]; E9Q1T1 1xAcetyl [K57]	Q5SVJ0 1xAcetyl [K57]; Q80TN1 1xAcetyl [K65]; Q923T9 1xAcetyl [K57]; E9Q1T1 1xAcetyl [K57]	0.0667642	0.00172017	0.253	4	24	1	Q5SVJ0; Q80TN1; Q923T9; E9Q1T1	Calcium/calmodulin-dependent protein kinase II, beta, isoform CRA_b OS=Mus musculus GN=Camk2b PE=1 SV=1;MKIAA0968 protein (Fragment) OS=Mus musculus GN=Camk2a PE=2 SV=3;Calcium/calmodulin-dependent protein kinase type II subunit gamma OS=Mus musculus GN=Camk2g PE=1 SV=1;Calcium/calmodulin-dependent protein kinase type II subunit delta OS=Mus musculus GN=Camk2d PE=1 SV=1	P11798; P28652; Q5SVI3; Q5SVI9; Q8CCM0; E9QAJ4; Q5SVI0; Q5SVJ0; Q8BW40; E9Q1W0; F6WHR9; Q80TN1; F8WIS9; D6RDQ8; Q923T9; A0A0G2JGS4; Q5SVJ1; E9Q1V9; Q6PHZ2; Q5SVI1; Q68EG2; Q6ZWS7; Q5SVI2; E9Q1T1	Q5SVJ0 [54-60]; Q80TN1 [62-68]; Q923T9 [54-60]; E9Q1T1 [54-60]	1	967.496	7	High	High	High	2	0.3832	0	1	1	1	484.251	-0.25	-0.00012	13.8439	0.001609	0.05205	0.253	2.74
High	Unambiguous	DHTEIVFAR	[R].DHTEIVFAR.[T]					0.00182463	0	0.826	1	4	1	Q6ZQ49	Sodium/potassium-transporting ATPase subunit alpha (Fragment) OS=Mus musculus GN=Atp1a2 PE=2 SV=1	Q6ZQ49; D3YYN7; Q3UHK5; Q8R3A9	Q6ZQ49 [694-702]	0	1087.55	9	High	High	High	2	0.7306	0	1	1	1	544.28	-1.03	-0.00056	34.482	0	0.001202	0.826	2.71
High	Unambiguous	DHVFIYFTDHGATGILVFPNDDLHVK	[R].DHVFIYFTDHGATGILVFPNDDLHVK.[D]					1.53138e-07	0	2.296	1	2	1	O89017	Legumain OS=Mus musculus GN=Lgmn PE=1 SV=1	Q3UE99; O89017	O89017 [141-166]	0	2970.48	26	High	High	High	4	0.6339	0	1	1	1	743.374	-1.77	-0.00131	65.8035	0	6.575e-08	2.296	5.6
High	Unambiguous	DHVTANQLKQK	[R].DHVTANQLKQK.[I]	1xAcetyl [K]; 1xDeamidated [Q10]	1xAcetyl [K9; K11]; 1xDeamidated [Q10]	Q9EPN1 1xAcetyl [K]	Q9EPN1 1xAcetyl [K2030; K2032]	0.0349585	0.000662951	0.359	1	1	2	Q9EPN1	Neurobeachin OS=Mus musculus GN=Nbea PE=1 SV=1	Q9EPN1	Q9EPN1 [2022-2032]	1	1324.69	11	High	High	High	2	0.0425	0	1	1	1	662.852	8.1	0.00537	17.9531	0.0004518	0.02649	0.359	2.12
High	Unambiguous	DHVYLQLHHLPPEQLATR	[K].DHVYLQLHHLPPEQLATR.[L]					3.48081e-08	0	2.528	1	1	4	Q8K2B3	Succinate dehydrogenase [ubiquinone] flavoprotein subunit, mitochondrial OS=Mus musculus GN=Sdha PE=1 SV=1	Q8K2B3	Q8K2B3 [362-379]	0	2167.14	18	High	High	High	3	0.6659	0	1	1	1	723.052	-0.06	-4e-05	44.4725	0	1.398e-08	2.528	4.43
High	Unambiguous	DHWQKFGR	[K].DHWQKFGR.[N]	1xAcetyl [K5]	1xAcetyl [K5]	Q66JR7 1xAcetyl [K447]	Q66JR7 1xAcetyl [K447]	0.039068	0.000754183	0.341	1	6	1	Q66JR7	Pgm2 protein (Fragment) OS=Mus musculus GN=Pgm2 PE=2 SV=1	A2CEK3; Q66JR7; Q9D0F9; Q3U6X6; Q5RJV4; Q7TNU0	Q66JR7 [443-450]	1	1115.54	8	High	High	High	2	0.5352	0	1	1	1	558.272	-0.7	-0.00039	35.6722	0.0005142	0.02973	0.341	2.13
High	Unambiguous	DHWQQFYFLSK	[R].DHWQQFYFLSK.[R]					7.9753e-06	0	1.677	1	1	1	Q3USR5	Putative uncharacterized protein OS=Mus musculus GN=Fbxo2 PE=1 SV=1	Q3USR5	Q3USR5 [112-122]	0	1498.71	11	High	High	High	2	0.5618	0	1	1	1	749.859	0.09	7e-05	62.9248	0	4.106e-06	1.677	3.72
High	Unambiguous	DHYPLVEEDYPDSYQDTYKPHR	[R].DHYPLVEEDYPDSYQDTYKPHR.[N]	1xAcetyl [K19]	1xAcetyl [K19]	A2ATZ8 1xAcetyl [K500]	A2ATZ8 1xAcetyl [K500]	6.78047e-07	0	2.063	1	4	2	A2ATZ8	Calcium channel, voltage-dependent, beta 4 subunit OS=Mus musculus GN=Cacnb4 PE=4 SV=1	O54985; A2ATZ8; J3QK20; Q3TYI5	A2ATZ8 [482-503]	0	2809.24	22	High	High	High	3	0.7888	0	1	1	1	937.083	-1.08	-0.00102	50.2679	0	1.657e-06	1.813	4.45
High	Unambiguous	DKDTLSIHYLMLPR	[R].DKDTLSIHYLMLPR.[V]					1.4275e-07	0	2.307	1	1	1	Q8BU30	Isoleucine--tRNA ligase, cytoplasmic OS=Mus musculus GN=Iars PE=1 SV=2	Q8BU30	Q8BU30 [795-808]	1	1701.9	14	High	High	High	3	0.6667	0	1	1	1	567.971	-0.49	-0.00028	59.4718	0	6.117e-08	2.307	4.68
High	Unambiguous	DKDTWTQCNKR	[K].DKDTWTQCNKR.[D]	1xAcetyl [K10]; 1xCarbamidomethyl [C8]	1xAcetyl [K10]; 1xCarbamidomethyl [C8]	D6QSS8 1xAcetyl [K593]	D6QSS8 1xAcetyl [K593]	0.00788343	0.000100519	0.596	1	3	1	D6QSS8	A disintegrin and metallopeptidase domain 22 isoform OS=Mus musculus GN=Adam22 PE=2 SV=1	D6QSS8; D3YUP9; A4FUT9	D6QSS8 [584-594]	2	1493.68	11	High	High	High	2	0.2817	0	1	1	1	747.344	0.67	0.0005	21.3969	6.844e-05	0.005549	0.596	2.84
High	Unambiguous	DKGVNSFLVFMAYK	[R].DKGVNSFLVFMAYK.[D]					2.37925e-07	0	2.227	1	4	1	A0A0R4J1N0	Dihydropyrimidinase-related protein 4 OS=Mus musculus GN=Dpysl4 PE=1 SV=1	D3Z360; O35098; A0A0R4J1N0; Q3TMU8	A0A0R4J1N0 [179-192]	1	1618.83	14	High	High	High	2	0.5876	0	1	1	1	809.923	6.09	0.00493	67.4395	0	1.043e-07	2.227	4.51
High	Unambiguous	DKLVGAIVYYDGQHNDAR	[K].DKLVGAIVYYDGQHNDAR.[M]	1xDeamidated [Q13]	1xDeamidated [Q13]			0.000281293	0	1.119	1	2	1	A2AQR0	Glycerol-3-phosphate dehydrogenase OS=Mus musculus GN=Gpd2 PE=1 SV=1	Q64521; A2AQR0	A2AQR0 [210-227]	1	2034.99	18	High	High	High	2	0.0965	0	1	1	1	1018.01	9.09	0.00924	45.4016	0	0.0001701	1.119	2.59
High	Unambiguous	DKPANVQPYYLYGSKPLNIAYSHIYSSYR	[R].DKPANVQPYYLYGSKPLNIAYSHIYSSYR.[N]					1.67014e-08	0	2.643	1	2	1	Q5SQX6	Cytoplasmic FMR1-interacting protein 2 OS=Mus musculus GN=Cyfip2 PE=1 SV=2	Q5SQX6; F6QD74	Q5SQX6 [877-905]	0	3407.71	29	High	High	High	3	0.5703	0	1	1	1	1136.57	0.26	0.0003	62.6183	0	6.514e-09	2.643	6.33
High	Unambiguous	DKPVPLPAPEMTVKQER	[R].DKPVPLPAPEMTVKQER.[L]	1xAcetyl [K14]	1xAcetyl [K14]	D3YZC8 1xAcetyl [K554]	D3YZC8 1xAcetyl [K554]	7.46996e-09	0	2.769	1	3	2	D3YZC8	Bromodomain-containing protein 8 OS=Mus musculus GN=Brd8 PE=1 SV=1	Q8R3B7; D3YZC8; D3YZC7	D3YZC8 [541-557]	1	1977.05	17	High	High	High	3	0.6192	0	1	1	1	659.688	0.77	0.00051	47.7849	0	2.809e-09	2.769	5.2
High	Unambiguous	DKTIIMWK	[R].DKTIIMWK.[L]					0.0248328	0.000292579	0.414	1	1	1	P68040	Receptor of activated protein C kinase 1 OS=Mus musculus GN=Rack1 PE=1 SV=3	P68040	P68040 [37-44]	1	1034.57	8	High	High	High	2	0.5391	0	1	1	1	517.789	0.87	0.00045	44.58	0.0001994	0.01841	0.414	2.56
High	Unambiguous	DKVSSKNSLESYAFNMK	[R].DKVSSKNSLESYAFNMK.[A]	1xAcetyl [K6]	1xAcetyl [K6]	P63017 1xAcetyl [K539]	P63017 1xAcetyl [K539]	0.00672692	0.000100519	0.621	1	16	1	P63017	Heat shock cognate 71 kDa protein OS=Mus musculus GN=Hspa8 PE=1 SV=1	Q3TRH3; Q3UDS0; Q3TEK2; Q3U9L2; Q3UBR0; Q3UXU1; Q3TH56; Q3TH04; Q3TZJ3; P63017; Q3TQ13; Q504P4; Q3KQJ4; Q3ULM1; Q3UBA6; Q3TF16	P63017 [534-550]	2	1989.96	17	High	High	High	3	0.0952	0	1	1	1	663.992	1.56	0.00103	57.2991	6.844e-05	0.004702	0.621	2.73
High	Unambiguous	DKVVVFLK	[K].DKVVVFLK.[G]					0.0713128	0.00172017	0.242	1	1	1	Q80Y14	Glutaredoxin-related protein 5, mitochondrial OS=Mus musculus GN=Glrx5 PE=1 SV=2	Q80Y14	Q80Y14 [48-55]	1	947.592	8	High	High	High	2	0.218	0	1	1	1	474.3	-0.1	-5e-05	41.0911	0.001609	0.05584	0.242	1.33
High	Unambiguous	DKYEPAAVSEHGDKK	[R].DKYEPAAVSEHGDKK.[G]	1xAcetyl [K]	1xAcetyl [K14; K15]	Q8VDN2 1xAcetyl [K]	Q8VDN2 1xAcetyl [K21; K22]	2.84201e-05	0	1.478	1	2	2	Q8VDN2	Sodium/potassium-transporting ATPase subunit alpha-1 OS=Mus musculus GN=Atp1a1 PE=1 SV=1	Q3TXF9; Q8VDN2	Q8VDN2 [8-22]	2	1715.82	15	High	High	High	2	0.6384	0	1	1	1	858.416	0.49	0.00042	19.4728	0	1.55e-05	1.478	3.65
High	Unambiguous	DKYKQIFLGGVDR	[K].DKYKQIFLGGVDR.[H]	1xAcetyl [K4]	1xAcetyl [K4]	P48962 1xAcetyl [K96]	P48962 1xAcetyl [K96]	1.36365e-05	0	1.593	1	2	1	P48962	ADP/ATP translocase 1 OS=Mus musculus GN=Slc25a4 PE=1 SV=4	Q8BVI9; P48962	P48962 [93-105]	2	1580.84	13	High	High	High	2	0.3081	0	1	1	1	790.923	-2.9	-0.00229	56.5117	0	7.191e-06	1.593	3.83
High	Unambiguous	DLAAGAVPANLKPSK	[K].DLAAGAVPANLKPSK.[I]	1xAcetyl [K12]; 1xDeamidated [N10]	1xAcetyl [K12]; 1xDeamidated [N10]	A2ARP8 1xAcetyl [K547]	A2ARP8 1xAcetyl [K547]	8.36174e-05	0	1.309	1	2	1	A2ARP8	Microtubule-associated protein 1A OS=Mus musculus GN=Map1a PE=1 SV=1	A2ARP8; Q9QYR6	A2ARP8 [536-550]	0	1494.82	15	High	High	High	2	0.1254	0	1	1	1	747.917	7.64	0.00571	46.832	0	4.805e-05	1.309	2.95
High	Unambiguous	DIAAHIKK	[K].DIAAHIKK.[E]	1xAcetyl [K7]	1xAcetyl [K7]	P63168 1xAcetyl [K43]	P63168 1xAcetyl [K43]	0.0461154	0.000929167	0.314	1	3	1	P63168	Dynein light chain 1, cytoplasmic OS=Mus musculus GN=Dynll1 PE=1 SV=1	Q80ZS7; Q9D6F6; P63168	P63168 [37-44]	1	937.547	8	High	High	High	2	0.1707	0	1	1	1	469.277	0.38	0.00018	23.9236	0.0006345	0.03538	0.314	2.46
High	Unambiguous	DLADELALVDVMEDK	[K].DLADELALVDVMEDK.[L]					0.00012423	0	1.247	1	16	1	A0A1B0GSX0	L-lactate dehydrogenase OS=Mus musculus GN=Ldha PE=1 SV=1	A0A1B0GQX5; A0A1B0GRS2; A0A1B0GT41; Q3TI99; D3YZQ9; Q3THB4; A0A1B0GRW9; Q3UDU4; Q99K20; A0A1B0GS79; A0A1B0GRC1; Q3TCI7; Q6NXW3; A0A1B0GSX0; A0A1B0GSL7; P06151	A0A1B0GSX0 [72-86]	0	1675.81	15	High	High	High	2	0.5202	0	1	1	1	838.409	0.57	0.00048	71.337	0	7.233e-05	1.247	2.48
High	Unambiguous	DIAGIGLK	[R].DIAGIGLK.[T]					0.0599037	0.00146203	0.271	1	2	1	Q3UM57	Putative uncharacterized protein OS=Mus musculus GN=Cand2 PE=2 SV=1	Q6ZQ73; Q3UM57	Q3UM57 [104-111]	0	786.472	8	High	High	High	2	0.1886	0	1	1	3	393.74	0.81	0.00032	37.8761	0.001436	0.04657	0.271	1.75
High	Unambiguous	DLALHQTGHNSGVIHSGIYYKPESLK	[K].DLALHQTGHNSGVIHSGIYYKPESLK.[A]	1xAcetyl [K21]	1xAcetyl [K21]	Q91YP0 1xAcetyl [K105]	Q91YP0 1xAcetyl [K105]	1.65419e-14	0	4.808	1	1	2	Q91YP0	L-2-hydroxyglutarate dehydrogenase, mitochondrial OS=Mus musculus GN=L2hgdh PE=1 SV=1	Q91YP0	Q91YP0 [85-110]	0	2906.48	26	High	High	High	3	0.1319	0	1	1	1	969.499	1.05	0.00102	47.8451	0	3.447e-15	4.808	8.19
High	Unambiguous	DIAWTEDSKR	[K].DIAWTEDSKR.[I]	1xAcetyl [K9]	1xAcetyl [K9]	Q3U136 1xAcetyl [K148]	Q3U136 1xAcetyl [K148]	0.00213987	0	0.801	1	6	1	Q3U136	Putative uncharacterized protein (Fragment) OS=Mus musculus GN=Wdr1 PE=2 SV=1	Q3TJY2; Q9DC08; Q3TE06; Q3U136; Q9DBM8; Q80ZI9	Q3U136 [140-149]	1	1262.6	10	High	High	High	2	0.5318	0	1	1	1	631.804	0.11	7e-05	41.2555	0	0.001424	0.801	2.67
High	Unambiguous	DLDVAVLVGSMPR	[K].DLDVAVLVGSMPR.[R]					2.29592e-06	0	1.872	1	2	1	P14152	Malate dehydrogenase, cytoplasmic OS=Mus musculus GN=Mdh1 PE=1 SV=3	P14152; B1ATQ3	P14152 [80-92]	0	1371.73	13	High	High	High	2	0.5624	0	1	1	1	686.368	-0.76	-0.00052	68.4131	0	1.114e-06	1.872	4.25
High	Unambiguous	DIEDESTGLKK	[K].DIEDESTGLKK.[I]	1xAcetyl [K]	1xAcetyl [K10; K11]	Q8BK60 1xAcetyl [K]	Q8BK60 1xAcetyl [K244; K245]	0.0187319	0.000196267	0.459	1	3	2	Q8BK60	Putative uncharacterized protein OS=Mus musculus GN=Serpinb1a PE=2 SV=1	Q8BK60; Z4YK03; Q9D154	Q8BK60 [235-245]	1	1276.63	11	High	High	High	2	0.0218	0	1	1	1	638.816	-0.83	-0.00053	33.5378	0.0001337	0.01377	0.459	2.29
High	Unambiguous	DLEDGEVPQHAGKK	[K].DLEDGEVPQHAGKK.[G]	1xAcetyl [K13]	1xAcetyl [K13]	Q5CCJ9 1xAcetyl [K303]	Q5CCJ9 1xAcetyl [K303]	2.6352e-07	0	2.211	1	6	1	Q5CCJ9	Bromodomain containing 3, isoform CRA_a OS=Mus musculus GN=Brd3 PE=2 SV=2	Q05DR7; A2AKA9; Q5CCJ9; Q4G5Y4; Q53TY6; Q8K2F0	Q5CCJ9 [291-304]	1	1564.76	14	High	High	High	2	0.1127	0	1	1	1	782.886	3.01	0.00235	25.738	0	1.164e-07	2.211	4.08
High	Unambiguous	DLEEDHACIPIKK	[K].DLEEDHACIPIKK.[S]	1xAcetyl [K12]; 1xCarbamidomethyl [C8]	1xAcetyl [K12]; 1xCarbamidomethyl [C8]	P58252 1xAcetyl [K571]	P58252 1xAcetyl [K571]	0.0118232	0.000100519	0.532	1	16	1	P58252	Elongation factor 2 OS=Mus musculus GN=Eef2 PE=1 SV=2	Q3UMI7; Q3TSK4; Q8C153; P58252; Q3TW58; Q3UDC8; Q3TJZ1; Q3UBL9; Q8BMA8; Q6P9L9; Q3TPG2; Q3UZ14; Q3TK17; Q3TLB1; Q3TWX1; Q3TX47	P58252 [560-572]	1	1609.79	13	High	High	High	2	0.1297	0	1	1	1	805.402	4.95	0.00398	41.4348	6.844e-05	0.00848	0.532	3.16
High	Unambiguous	DLFDVVIVQAEKPNFFNDKR	[R].DLFDVVIVQAEKPNFFNDKR.[R]	1xAcetyl [K19]	1xAcetyl [K19]	Q3UHB1 1xAcetyl [K336]	Q3UHB1 1xAcetyl [K336]	3.32331e-11	0	3.617	1	3	1	Q3UHB1	5'-nucleotidase domain-containing protein 3 OS=Mus musculus GN=Nt5dc3 PE=1 SV=1	Q692V2; Q3UHB1; A0A1W2P799	Q3UHB1 [318-337]	1	2436.26	20	High	High	High	3	0.2393	0	1	1	1	812.758	1.6	0.0013	70.97	0	9.726e-12	3.617	6.77
High	Unambiguous	DIFNKGFGFGLVK	[R].DIFNKGFGFGLVK.[L]	1xAcetyl [K5]	1xAcetyl [K5]	Q60930 1xAcetyl [K32]	Q60930 1xAcetyl [K32]	1.00366e-05	0	1.641	1	4	1	Q60930	Voltage-dependent anion-selective channel protein 2 OS=Mus musculus GN=Vdac2 PE=1 SV=2	D3YZT5; G3UX26; D3YUN8; Q60930	Q60930 [28-40]	1	1483.79	13	High	High	High	2	0.5117	0	1	1	1	742.401	0.49	0.00036	70.3947	0	5.213e-06	1.641	3.83
High	Unambiguous	DLFTCTIKR	[K].DLFTCTIKR.[L]	1xAcetyl [K8]; 1xCarbamidomethyl [C5]	1xAcetyl [K8]; 1xCarbamidomethyl [C5]	Q6ZQ38 1xAcetyl [K574]	Q6ZQ38 1xAcetyl [K574]	0.0410403	0.000843531	0.333	1	2	1	Q6ZQ38	Cullin-associated NEDD8-dissociated protein 1 OS=Mus musculus GN=Cand1 PE=1 SV=2	Q3UMI9; Q6ZQ38	Q6ZQ38 [567-575]	1	1195.61	9	High	High	High	2	0.4735	0	1	1	1	598.309	-2.77	-0.00166	55.2481	0.0005754	0.03119	0.333	2.45
High	Unambiguous	DLGATWVVLGHSER	[K].DLGATWVVLGHSER.[R]					1.43283e-08	0	2.667	1	2	5	P17751	Triosephosphate isomerase OS=Mus musculus GN=Tpi1 PE=1 SV=4	H7BXC3; P17751	P17751 [136-149]	0	1539.79	14	High	High	High	2	0.6631	0	1	1	1	770.399	-0.91	-0.0007	59.7892	0	5.524e-09	2.667	4.66
High	Unambiguous	DLGGNAKCSDFTEEICR	[K].DLGGNAKCSDFTEEICR.[R]	1xAcetyl [K7]; 2xCarbamidomethyl [C8; C16]	1xAcetyl [K7]; 2xCarbamidomethyl [C8; C16]	A0A1L1STE6 1xAcetyl [K368]	A0A1L1STE6 1xAcetyl [K368]	1.05457e-08	0	2.715	1	2	2	A0A1L1STE6	Isocitrate dehydrogenase [NAD] subunit, mitochondrial OS=Mus musculus GN=Idh3a PE=1 SV=1	A0A1L1STE6; Q9D6R2	A0A1L1STE6 [362-378]	1	2013.86	17	High	High	High	2	0.833	0	1	1	1	1007.44	0.36	0.00036	53.5211	0	4.01e-09	2.715	5.03
High	Unambiguous	DLGGNAKCSDFTEEICR	[K].DLGGNAKCSDFTEEICR.[R]	1xAcetyl [K7]; 2xCarbamidomethyl [C8; C16]; 1xDeamidated [N5]	1xAcetyl [K7]; 2xCarbamidomethyl [C8; C16]; 1xDeamidated [N5]	A0A1L1STE6 1xAcetyl [K368]	A0A1L1STE6 1xAcetyl [K368]	1.27929e-05	0	1.603	1	2	1	A0A1L1STE6	Isocitrate dehydrogenase [NAD] subunit, mitochondrial OS=Mus musculus GN=Idh3a PE=1 SV=1	A0A1L1STE6; Q9D6R2	A0A1L1STE6 [362-378]	1	2014.85	17	High	High	High	2	0.6562	0	1	1	1	1007.93	5.74	0.00578	52.1058	0	6.749e-06	1.603	2.56
High	Unambiguous	DLGYIYFYQR	[K].DLGYIYFYQR.[V]					0.000315549	0	1.101	1	2	1	P56399	Ubiquitin carboxyl-terminal hydrolase 5 OS=Mus musculus GN=Usp5 PE=1 SV=1	P56399; Q3U4W8	P56399 [846-855]	0	1337.65	10	High	High	High	2	0.5321	0	1	1	1	669.33	0.39	0.00026	64.4741	0	0.0001915	1.101	2.8
High	Unambiguous	DIHDDQDYLHSLGKAR	[K].DIHDDQDYLHSLGKAR.[T]	1xAcetyl [K14]	1xAcetyl [K14]	O08917 1xAcetyl [K166]	O08917 1xAcetyl [K166]	1.51759e-08	0	2.658	1	6	1	O08917	Flotillin-1 OS=Mus musculus GN=Flot1 PE=1 SV=1	G3UWW8; G3UYU4; G3UZZ5; Q3TJS0; Q6Y9S2; O08917	O08917 [153-168]	1	1924.91	16	High	High	High	2	0.7808	0	1	1	1	962.96	-0.8	-0.00077	46.3238	0	5.888e-09	2.658	4.38
High	Unambiguous	DLHESSFSLSGSQIDDHVPK	[R].DLHESSFSLSGSQIDDHVPK.[R]					1.35785e-09	0	3.036	1	1	2	Q9EQF6	Dihydropyrimidinase-related protein 5 OS=Mus musculus GN=Dpysl5 PE=1 SV=1	Q9EQF6	Q9EQF6 [527-546]	0	2198.04	20	High	High	High	3	0.6792	0	1	1	1	733.351	0.47	0.00034	48.6326	0	4.72e-10	3.036	5.05
High	Unambiguous	DLHESSFSLSGSQIDDHVPKR	[R].DLHESSFSLSGSQIDDHVPKR.[A]					1.35497e-05	0	1.594	1	1	1	Q9EQF6	Dihydropyrimidinase-related protein 5 OS=Mus musculus GN=Dpysl5 PE=1 SV=1	Q9EQF6	Q9EQF6 [527-547]	1	2354.14	21	High	High	High	4	0.5655	0	1	1	1	589.29	-0.26	-0.00015	43.5433	0	7.134e-06	1.594	3.36
High	Unambiguous	DLHESSFSLSGSQIDDHVPKR	[R].DLHESSFSLSGSQIDDHVPKR.[A]	1xAcetyl [K20]; 1xDeamidated [Q13]	1xAcetyl [K20]; 1xDeamidated [Q13]	Q9EQF6 1xAcetyl [K546]	Q9EQF6 1xAcetyl [K546]	0.00286864	0.000100519	0.755	1	1	2	Q9EQF6	Dihydropyrimidinase-related protein 5 OS=Mus musculus GN=Dpysl5 PE=1 SV=1	Q9EQF6	Q9EQF6 [527-547]	1	2397.13	21	High	High	High	3	0.6	0	1	1	1	799.72	5.68	0.00454	47.9158	6.844e-05	0.001926	0.755	5.55
High	Unambiguous	DLHSKNKDDLTLSR	[R].DLHSKNKDDLTLSR.[S]	1xAcetyl [K5]; 1xDeamidated [N6]	1xAcetyl [K5]; 1xDeamidated [N6]	P20357 1xAcetyl [K677]	P20357 1xAcetyl [K677]	4.89046e-05	0	1.393	1	3	2	P20357	Microtubule-associated protein 2 OS=Mus musculus GN=Map2 PE=1 SV=2	P20357; G3UZK9; Q3URJ7	P20357 [673-686]	2	1684.85	14	High	High	High	3	0.1603	0	1	1	1	562.292	7.18	0.00403	28.3796	6.844e-05	0.002119	0.741	2.87
High	Unambiguous	DLKHVAK	[R].DLKHVAK.[A]	1xAcetyl [K3]	1xAcetyl [K3]	P11983 1xAcetyl [K317]	P11983 1xAcetyl [K317]	0.0827464	0.00197307	0.217	1	3	1	P11983	T-complex protein 1 subunit alpha OS=Mus musculus GN=Tcp1 PE=1 SV=3	P11983; Q62289; Q6LBL9	P11983 [315-321]	1	852.494	7	High	High	High	2	0.1495	0	1	1	1	426.75	-0.41	-0.00017	18.5772	0.001839	0.06512	0.217	2.14
High	Unambiguous	DIKPANVFITATGVVK	[R].DIKPANVFITATGVVK.[L]					4.61493e-10	0	3.205	1	3	2	Q9ES74	Serine/threonine-protein kinase Nek7 OS=Mus musculus GN=Nek7 PE=1 SV=1	Q8C5F7; Q3TN15; Q9ES74	Q9ES74 [161-176]	0	1672.96	16	High	High	High	2	0.7042	0	1	1	1	836.986	0.46	0.00039	62.2909	0	1.525e-10	3.205	4.97
High	Unambiguous	DLKPENLLLASK	[R].DLKPENLLLASK.[LCS]					7.06407e-06	0	1.696	4	24	1	Q5SVJ0; Q80TN1; Q923T9; E9Q1T1	Calcium/calmodulin-dependent protein kinase II, beta, isoform CRA_b OS=Mus musculus GN=Camk2b PE=1 SV=1;MKIAA0968 protein (Fragment) OS=Mus musculus GN=Camk2a PE=2 SV=3;Calcium/calmodulin-dependent protein kinase type II subunit gamma OS=Mus musculus GN=Camk2g PE=1 SV=1;Calcium/calmodulin-dependent protein kinase type II subunit delta OS=Mus musculus GN=Camk2d PE=1 SV=1	P11798; P28652; Q5SVI3; Q5SVI9; Q3TY93; Q8CCM0; Q5SVI0; Q5SVJ0; Q8BW40; E9Q1W0; F6WHR9; Q80TN1; F8WIS9; Q8BL41; Q923T9; A0A0G2JGS4; Q5SVJ1; E9Q1V9; Q6PHZ2; Q5SVI1; Q68EG2; Q6ZWS7; Q5SVI2; E9Q1T1	Q5SVJ0 [136-147]; Q80TN1 [144-155]; Q923T9 [136-147]; E9Q1T1 [136-147]	0	1340.78	12	High	High	High	2	0.61	0	1	1	1	670.893	0.83	0.00055	53.7416	0	3.608e-06	1.696	3.41
High	Unambiguous	DLKPENLLLASKCK	[R].DLKPENLLLASKCK.[G]	1xAcetyl [K12]; 1xCarbamidomethyl [C13]	1xAcetyl [K12]; 1xCarbamidomethyl [C13]	Q5SVJ0 1xAcetyl [K147]; Q923T9 1xAcetyl [K147]	Q5SVJ0 1xAcetyl [K147]; Q923T9 1xAcetyl [K147]	1.24041e-07	0	2.329	2	14	2	Q5SVJ0; Q923T9	Calcium/calmodulin-dependent protein kinase II, beta, isoform CRA_b OS=Mus musculus GN=Camk2b PE=1 SV=1;Calcium/calmodulin-dependent protein kinase type II subunit gamma OS=Mus musculus GN=Camk2g PE=1 SV=1	P28652; Q5SVI3; Q5SVI9; Q3TY93; Q5SVI0; Q5SVJ0; Q8BW40; Q8BL41; Q923T9; Q5SVJ1; Q5SVI1; Q68EG2; Q6ZWS7; Q5SVI2	Q5SVJ0 [136-149]; Q923T9 [136-149]	1	1670.91	14	High	High	High	2	0.081	0	1	1	1	835.961	-0.32	-0.00027	57.7898	0	5.276e-08	2.329	4.2
High	Unambiguous	DLKPENLLLASKCK	[R].DLKPENLLLASKCK.[G]	1xAcetyl [K3]; 1xCarbamidomethyl [C13]; 1xDeamidated [N6]	1xAcetyl [K3; K12]; 1xCarbamidomethyl [C13]; 1xDeamidated [N6]	Q5SVJ0 1xAcetyl [K138]; Q923T9 1xAcetyl [K138]	Q5SVJ0 1xAcetyl [K138]; Q923T9 1xAcetyl [K138]	0.00032787	0	1.095	2	14	3	Q5SVJ0; Q923T9	Calcium/calmodulin-dependent protein kinase II, beta, isoform CRA_b OS=Mus musculus GN=Camk2b PE=1 SV=1;Calcium/calmodulin-dependent protein kinase type II subunit gamma OS=Mus musculus GN=Camk2g PE=1 SV=1	P28652; Q5SVI3; Q5SVI9; Q3TY93; Q5SVI0; Q5SVJ0; Q8BW40; Q8BL41; Q923T9; Q5SVJ1; Q5SVI1; Q68EG2; Q6ZWS7; Q5SVI2	Q5SVJ0 [136-149]; Q923T9 [136-149]	1	1671.9	14	High	High	High	2	0.0256	0	1	1	1	836.459	6.94	0.0058	55.5421	0	0.0001997	1.095	1.95
High	Unambiguous	DLKPENLLLASKLK	[R].DLKPENLLLASKLK.[G]	1xAcetyl [K12]	1xAcetyl [K12]	Q80TN1 1xAcetyl [K155]	Q80TN1 1xAcetyl [K155]	2.9001e-07	0	2.196	1	4	2	Q80TN1	MKIAA0968 protein (Fragment) OS=Mus musculus GN=Camk2a PE=2 SV=3	P11798; F6WHR9; Q80TN1; F8WIS9	Q80TN1 [144-157]	1	1623.97	14	High	High	High	2	0.1432	0	1	1	1	812.489	1.25	0.00101	64.2335	0	1.28e-07	2.196	4.4
High	Unambiguous	DIKWEFIPSK	[R].DIKWEFIPSK.[N]					0.00065329	0	0.987	1	3	1	P50516	V-type proton ATPase catalytic subunit A OS=Mus musculus GN=Atp6v1a PE=1 SV=2	P50516; D3YWH3; D3Z1B9	P50516 [130-139]	1	1262.68	10	High	High	High	2	0.5461	0	1	1	1	631.842	-0.59	-0.00038	60.3005	0	0.0004099	0.987	2.93
High	Unambiguous	DIIFAVK	[K].DIIFAVK.[K]					0.0527417	0.00128691	0.292	1	1	1	Q9D051	Pyruvate dehydrogenase E1 component subunit beta, mitochondrial OS=Mus musculus GN=Pdhb PE=1 SV=1	Q9D051	Q9D051 [348-354]	0	805.482	7	High	High	High	2	0.3026	0	1	1	1	403.244	-1.54	-0.00062	53.1141	0.001074	0.04058	0.292	1.52
High	Unambiguous	DIIFAVKK	[K].DIIFAVKK.[T]	1xAcetyl [K]	1xAcetyl [K7; K8]	Q9D051 1xAcetyl [K]	Q9D051 1xAcetyl [K354; K355]	0.0770611	0.00189139	0.229	1	1	4	Q9D051	Pyruvate dehydrogenase E1 component subunit beta, mitochondrial OS=Mus musculus GN=Pdhb PE=1 SV=1	Q9D051	Q9D051 [348-355]	1	975.587	8	High	High	High	2	0.0616	0	1	1	1	488.298	1.37	0.00067	55.5049	0.002826	0.08993	0.164	2.11
High	Unambiguous	DILLIGHR	[R].DILLIGHR.[Q]					0.0299377	0.000478346	0.384	1	4	1	Q8BTD8	Putative uncharacterized protein (Fragment) OS=Mus musculus GN=Pitpnc1 PE=2 SV=1	Q8BTD8; Q8K4R4; A0A0A0MQ88; X1WI19	Q8BTD8 [220-227]	0	936.563	8	High	High	High	2	0.1846	0	1	1	1	468.785	-0.29	-0.00013	44.0735	0.000326	0.02248	0.384	1.95
High	Unambiguous	DLLVGIYQR	[R].DLLVGIYQR.[I]					0.0106179	0.000100519	0.549	1	5	1	E9QAD8	IQ motif and SEC7 domain-containing protein 2 OS=Mus musculus GN=Iqsec2 PE=1 SV=1	Q5DU25; A4GZ26; D3Z6V7; E9QAD8; D3Z5I6	E9QAD8 [927-935]	0	1076.61	9	High	High	High	2	0.3558	0	1	1	1	538.809	0.04	2e-05	57.7308	6.844e-05	0.007588	0.549	2.08
High	Unambiguous	DIMEDTIEDKLDTKHYPYISTR	[K].DIMEDTIEDKLDTKHYPYISTR.[S]	1xAcetyl [K]	1xAcetyl [K10; K14]	O08599 1xAcetyl [K]	O08599 1xAcetyl [K493; K497]	1.80217e-13	0	4.434	1	1	3	O08599	Syntaxin-binding protein 1 OS=Mus musculus GN=Stxbp1 PE=1 SV=2	O08599	O08599 [484-505]	2	2725.3	22	High	High	High	3	0.2145	0	1	1	1	909.107	1.04	0.00095	63.3815	0	4.167e-14	4.434	7.18
High	Unambiguous	DIMEDTIEDKLDTKHYPYISTR	[K].DIMEDTIEDKLDTKHYPYISTR.[S]	1xAcetyl [K14]; 1xOxidation [M3]	1xAcetyl [K14]; 1xOxidation [M3]	O08599 1xAcetyl [K497]	O08599 1xAcetyl [K497]	1.66746e-11	0	3.725	1	1	1	O08599	Syntaxin-binding protein 1 OS=Mus musculus GN=Stxbp1 PE=1 SV=2	O08599	O08599 [484-505]	2	2741.3	22	High	High	High	3	0.1944	0	1	1	1	914.436	-1.56	-0.00143	57.9863	0	4.748e-12	3.725	6.43
High	Unambiguous	DLMSWINGIR	[R].DLMSWINGIR.[G]					0.000714349	0	0.973	1	8	1	A3KGU9	Spectrin alpha chain, non-erythrocytic 1 OS=Mus musculus GN=Sptan1 PE=1 SV=2	B9EKJ1; E9Q447; B2RXX6; A3KGU9; P16546; B7ZWK3; A3KGU7; A3KGU5	A3KGU9 [1350-1359]	0	1204.61	10	High	High	High	2	0.469	0	1	1	1	602.811	0.03	2e-05	71.2871	0	0.0004512	0.973	2.58
High	Unambiguous	DLNPDVNVFQR	[R].DLNPDVNVFQR.[K]					0.000515872	0	1.024	1	6	1	Q9Z1G4	V-type proton ATPase 116 kDa subunit a isoform 1 OS=Mus musculus GN=Atp6v0a1 PE=1 SV=3	Q6NXX6; Q9Z1G4; Q99M55; K3W4T3; Q3TXT5; A2A599	Q9Z1G4 [39-49]	0	1316.66	11	High	High	High	2	0.5257	0	1	1	1	658.834	0.78	0.00052	53.5919	0	0.0003212	1.024	2.72
High	Unambiguous	DLNYCFSGMSDHR	[R].DLNYCFSGMSDHR.[Y]	1xCarbamidomethyl [C5]	1xCarbamidomethyl [C5]			1.24703e-05	0	1.607	2	4	1	Q8C2Q7; P70333	Heterogeneous nuclear ribonucleoprotein H OS=Mus musculus GN=Hnrnph1 PE=1 SV=1;Heterogeneous nuclear ribonucleoprotein H2 OS=Mus musculus GN=Hnrnph2 PE=1 SV=1	Q8C2Q7; Q3TNG9; P70333; Q811L7	Q8C2Q7 [263-275]; P70333 [263-275]	0	1601.65	13	High	High	High	2	0.7968	0	1	1	1	801.327	0.33	0.00026	45.907	0	6.547e-06	1.607	3.15
High	Unambiguous	DLPEHAVLKMK	[K].DLPEHAVLKMK.[G]	1xAcetyl [K9]	1xAcetyl [K9]	Q3TVV6 1xAcetyl [K611]	Q3TVV6 1xAcetyl [K611]	0.000104558	0	1.274	1	8	1	Q3TVV6	Putative uncharacterized protein OS=Mus musculus GN=Hnrnpu PE=2 SV=1	Q8C290; Q3ULH5; Q3TVV6; Q3TXW2; Q3TGN5; O88568; Q3TWN5; Q8VEK3	Q3TVV6 [603-613]	1	1322.71	11	High	High	High	2	0.1458	0	1	1	1	661.86	-0.53	-0.00035	44.3313	0	6.031e-05	1.274	2.95
High	Unambiguous	DLQSAEKEEQEK	[R].DLQSAEKEEQEK.[L]	1xAcetyl [K12]	1xAcetyl [K12]	P46096 1xAcetyl [K272]	P46096 1xAcetyl [K272]	0.00286864	0.000100519	0.755	1	2	1	P46096	Synaptotagmin-1 OS=Mus musculus GN=Syt1 PE=1 SV=1	Q3TPT3; P46096	P46096 [261-272]	1	1475.69	12	High	High	High	2	0.217	0	1	1	1	738.346	-0.25	-0.00018	29.0367	6.844e-05	0.001934	0.755	3.64
High	Unambiguous	DIQVIVNVPPTVQAR	[K].DIQVIVNVPPTVQAR.[Q]					0.00465322	0.000100519	0.679	1	6	1	P13595	Neural cell adhesion molecule 1 OS=Mus musculus GN=Ncam1 PE=1 SV=3	E9QB01; A0A0A6YWU2; A0A0A6YY91; A0A0A6YY47; P13595; E9Q589	P13595 [203-217]	0	1648.94	15	High	High	High	2	0.6198	0	1	1	1	824.973	0.65	0.00053	60.2058	6.844e-05	0.003211	0.679	2.42
High	Unambiguous	DLQVNVEHLVQK	[R].DLQVNVEHLVQK.[M]					2.64222e-06	0	1.85	1	2	1	P47857	ATP-dependent 6-phosphofructokinase, muscle type OS=Mus musculus GN=Pfkm PE=1 SV=3	P47857; Q99K08	P47857 [604-615]	0	1421.77	12	High	High	High	2	0.6247	0	1	1	1	711.392	0.87	0.00062	50.8781	0	1.295e-06	1.85	4.53
High	Unambiguous	DIRPYCYWDAEKR	[K].DIRPYCYWDAEKR.[G]	1xCarbamidomethyl [C6]	1xCarbamidomethyl [C6]			0.000117293	0	1.256	1	2	2	P05201	Aspartate aminotransferase, cytoplasmic OS=Mus musculus GN=Got1 PE=1 SV=3	P05201; F7ALS6	P05201 [155-167]	1	1771.82	13	High	High	High	3	0.6644	0	1	1	1	591.279	-0.14	-8e-05	44.4197	0	6.842e-05	1.256	2.98
High	Unambiguous	DIRPYCYWDAEKR	[K].DIRPYCYWDAEKR.[G]	1xAcetyl [K12]; 1xCarbamidomethyl [C6]	1xAcetyl [K12]; 1xCarbamidomethyl [C6]	P05201 1xAcetyl [K166]	P05201 1xAcetyl [K166]	3.81649e-07	0	2.153	1	2	1	P05201	Aspartate aminotransferase, cytoplasmic OS=Mus musculus GN=Got1 PE=1 SV=3	P05201; F7ALS6	P05201 [155-167]	1	1813.83	13	High	High	High	2	0.5353	0	1	1	1	907.421	0.73	0.00066	53.5179	0	1.708e-07	2.153	4.11
High	Unambiguous	DLSAGAVSAVR	[K].DLSAGAVSAVR.[C]					0.000389547	0	1.068	1	1	1	Q8C0M9	Isoaspartyl peptidase/L-asparaginase OS=Mus musculus GN=Asrgl1 PE=1 SV=1	Q8C0M9	Q8C0M9 [103-113]	0	1045.56	11	High	High	High	2	0.4393	0	1	1	1	523.285	0.05	3e-05	35.2967	0	0.000239	1.068	2.8
High	Unambiguous	DLSQMLKK	[R].DLSQMLKK.[M]	1xAcetyl [K7]	1xAcetyl [K7]	O08599 1xAcetyl [K332]	O08599 1xAcetyl [K332]	0.131543	0.00434298	0.137	1	1	1	O08599	Syntaxin-binding protein 1 OS=Mus musculus GN=Stxbp1 PE=1 SV=2	O08599	O08599 [326-333]	1	1004.54	8	High	High	High	2	0.0556	0	1	1	1	502.776	-0.29	-0.00015	50.445	0.003562	0.1061	0.137	1.98
High	Unambiguous	DISTNYYASQKK	[K].DISTNYYASQKK.[T]	1xAcetyl [K]; 1xDeamidated [Q10]	1xAcetyl [K11; K12]; 1xDeamidated [Q10]	Q3UAD6 1xAcetyl [K]	Q3UAD6 1xAcetyl [K682; K683]	0.000404758	0	1.062	1	7	2	Q3UAD6	Heat shock protein 90kDa beta (Grp94), member 1 OS=Mus musculus GN=Hsp90b1 PE=1 SV=1	Q3TUD6; Q3UBU0; Q91V38; Q9CW12; Q8CCY5; F7C312; Q3UAD6	Q3UAD6 [672-683]	1	1460.69	12	High	High	High	2	0.0234	0	1	1	1	730.855	8.74	0.00638	32.6035	0	0.0002489	1.062	2.56
High	Unambiguous	DITAALAAER	[K].DITAALAAER.[K]					0.0234744	0.000196267	0.423	1	3	1	A0A0J9YUN4	Dynamin-1 OS=Mus musculus GN=Dnm1 PE=1 SV=1	P39053; A0A0J9YUN4; A0A0J9YUE9	A0A0J9YUN4 [247-256]	0	1030.55	10	High	High	High	2	0.5319	0	1	1	1	515.78	0.75	0.00039	45.1809	0.0001337	0.0174	0.423	2.82
High	Unambiguous	DLTDYLMK	[R].DLTDYLMK.[I]					0.00984123	0.000100519	0.561	4	37	1	P60710; Q61272; P62737; Q3UBP6	Actin, cytoplasmic 1 OS=Mus musculus GN=Actb PE=1 SV=1;Alpha-actin (Aa 40-375) (Fragment) OS=Mus musculus GN=Acta1 PE=2 SV=1;Actin, aortic smooth muscle OS=Mus musculus GN=Acta2 PE=1 SV=1;Putative uncharacterized protein OS=Mus musculus GN=Actb PE=2 SV=1	D3Z2K3; Q8BFZ3; Q3TG92; I6L9D2; P63268; Q3UIJ3; Q3UCF8; Q3TSB7; Q9QZ83; Q9CXK3; Q61275; Q3UAF6; Q3UD81; Q3U122; E9Q1F2; P60710; Q61272; Q3U5R4; Q3UAF7; G3UZ07; Q3TIJ9; P62737; P68134; Q61276; Q3UBP6; D3YZY0; A0A0U1RQ96; E9Q5F4; Q3UBQ4; P68033; P63260; Q61852; Q61264; Q3UA89; Q3U939; Q3UGS0; Q3U804	P60710 [184-191]; Q61272 [145-152]; P62737 [186-193]; Q3UBP6 [184-191]	0	998.486	8	High	High	High	2	0.5065	0	1	1	1	499.747	-0.37	-0.00019	61.3357	6.844e-05	0.007016	0.561	2.31
High	Unambiguous	DLTDYLMK	[R].DLTDYLMK.[I]	1xOxidation [M7]	1xOxidation [M7]			0.0524218	0.00120363	0.293	4	37	1	P60710; Q61272; P62737; Q3UBP6	Actin, cytoplasmic 1 OS=Mus musculus GN=Actb PE=1 SV=1;Alpha-actin (Aa 40-375) (Fragment) OS=Mus musculus GN=Acta1 PE=2 SV=1;Actin, aortic smooth muscle OS=Mus musculus GN=Acta2 PE=1 SV=1;Putative uncharacterized protein OS=Mus musculus GN=Actb PE=2 SV=1	D3Z2K3; Q8BFZ3; Q3TG92; I6L9D2; P63268; Q3UIJ3; Q3UCF8; Q3TSB7; Q9QZ83; Q9CXK3; Q61275; Q3UAF6; Q3UD81; Q3U122; E9Q1F2; P60710; Q61272; Q3U5R4; Q3UAF7; G3UZ07; Q3TIJ9; P62737; P68134; Q61276; Q3UBP6; D3YZY0; A0A0U1RQ96; E9Q5F4; Q3UBQ4; P68033; P63260; Q61852; Q61264; Q3UA89; Q3U939; Q3UGS0; Q3U804	P60710 [184-191]; Q61272 [145-152]; P62737 [186-193]; Q3UBP6 [184-191]	0	1014.48	8	High	High	High	2	0.2975	0	1	1	1	507.744	-0.38	-0.00019	50.7539	0.001074	0.0405	0.293	1.21
High	Unambiguous	DLTNVQNLQK	[K].DLTNVQNLQK.[K]					0.000277724	0	1.121	1	10	1	A3KGU9	Spectrin alpha chain, non-erythrocytic 1 OS=Mus musculus GN=Sptan1 PE=1 SV=2	Q3URW8; B9EKJ1; E9Q447; B2RXX6; A3KGU9; Q3V1V5; P16546; B7ZWK3; A3KGU7; A3KGU5	A3KGU9 [709-718]	0	1172.63	10	High	High	High	2	0.3086	0	1	1	1	586.818	0.97	0.00057	34.0044	0	0.0001678	1.121	2.56
High	Unambiguous	DLTNVQNLQKK	[K].DLTNVQNLQKK.[H]	1xAcetyl [K]	1xAcetyl [K10; K11]	A3KGU9 1xAcetyl [K]	A3KGU9 1xAcetyl [K718; K719]	0.000313541	0	1.102	1	10	2	A3KGU9	Spectrin alpha chain, non-erythrocytic 1 OS=Mus musculus GN=Sptan1 PE=1 SV=2	Q3URW8; B9EKJ1; E9Q447; B2RXX6; A3KGU9; Q3V1V5; P16546; B7ZWK3; A3KGU7; A3KGU5	A3KGU9 [709-719]	1	1342.73	11	High	High	High	2	0.0312	0	1	1	1	671.869	-1.01	-0.00068	38.1135	0	0.0001905	1.102	3.84
High	Unambiguous	DLTNVQNLQKK	[K].DLTNVQNLQKK.[H]	1xAcetyl [K]; 1xDeamidated [Q6]	1xAcetyl [K10; K11]; 1xDeamidated [Q6]	A3KGU9 1xAcetyl [K]	A3KGU9 1xAcetyl [K718; K719]	0.107672	0.00308713	0.172	1	10	2	A3KGU9	Spectrin alpha chain, non-erythrocytic 1 OS=Mus musculus GN=Sptan1 PE=1 SV=2	Q3URW8; B9EKJ1; E9Q447; B2RXX6; A3KGU9; Q3V1V5; P16546; B7ZWK3; A3KGU7; A3KGU5	A3KGU9 [709-719]	1	1343.72	11	High	High	High	2	0.0212	0	1	1	1	672.367	6.95	0.00467	35.9549	0.002591	0.08578	0.172	2.36
High	Unambiguous	DLTTFLYHLR	[K].DLTTFLYHLR.[I]					0.000665919	0	0.984	1	4	1	A0A076FRG6	KCC2a variant 1 OS=Mus musculus GN=Slc12a5 PE=2 SV=1	A0A076FR46; A0A076FSX1; Q6PFC8; A0A076FRG6	A0A076FRG6 [897-906]	0	1278.68	10	High	High	High	2	0.6109	0	1	1	1	639.846	0.68	0.00043	67.7235	0	0.0004193	0.984	3.11
High	Unambiguous	DIVEAHYR	[R].DIVEAHYR.[A]					0.0267639	0.000387432	0.402	1	4	1	P15105	Glutamine synthetase OS=Mus musculus GN=Glul PE=1 SV=6	V9GZP0; D3YVK1; V9GZG5; P15105	P15105 [174-181]	0	1002.5	8	High	High	High	2	0.3457	0	1	1	1	501.754	-0.3	-0.00015	23.5997	0.0002642	0.01995	0.402	2.43
High	Unambiguous	DIVHSGLAYTMER	[K].DIVHSGLAYTMER.[S]					2.51063e-06	0	1.858	1	2	1	P26443	Glutamate dehydrogenase 1, mitochondrial OS=Mus musculus GN=Glud1 PE=1 SV=1	P26443; Q3TSQ7	P26443 [504-516]	0	1491.73	13	High	High	High	2	0.6074	0	1	1	1	746.368	2.14	0.0016	52.2956	0	1.224e-06	1.858	3.49
High	Unambiguous	DLVNVAKK	[R].DLVNVAKK.[R]	1xAcetyl [K7]	1xAcetyl [K7]	Q80WS3 1xAcetyl [K199]	Q80WS3 1xAcetyl [K199]	0.0882959	0.00222974	0.206	1	1	1	Q80WS3	rRNA/tRNA 2'-O-methyltransferase fibrillarin-like protein 1 OS=Mus musculus GN=Fbll1 PE=1 SV=1	Q80WS3	Q80WS3 [193-200]	1	928.546	8	High	High	High	2	0.0787	0	1	1	1	464.777	-0.32	-0.00015	34.1833	0.002013	0.06989	0.206	1.78
High	Unambiguous	DLVVSYYQFHR	[K].DLVVSYYQFHR.[S]					2.73518e-05	0	1.484	1	2	2	P63046	Sulfotransferase 4A1 OS=Mus musculus GN=Sult4a1 PE=1 SV=1	Q8BQV8; P63046	P63046 [137-147]	0	1426.71	11	High	High	High	3	0.6356	0	1	1	1	476.241	-1.14	-0.00054	53.3532	0	1.485e-05	1.484	3.43
High	Unambiguous	DLYANTVLSGGTTMYPGIADR	[K].DLYANTVLSGGTTMYPGIADR.[M]	1xOxidation [M14]	1xOxidation [M14]			1.31657e-11	0	3.762	3	19	4	P60710; Q3UBP6; B1ATY1	Actin, cytoplasmic 1 OS=Mus musculus GN=Actb PE=1 SV=1;Putative uncharacterized protein OS=Mus musculus GN=Actb PE=2 SV=1;Actin, cytoplasmic 2 OS=Mus musculus GN=Actg1 PE=1 SV=1	Q3UCF8; Q3TSB7; Q9QZ83; Q3UAF6; E9Q1F2; P60710; Q3U5R4; Q3UAF7; F8WGM8; Q99NC5; Q61276; Q3UBP6; B1ATY1; Q3UBQ4; P63260; Q3UA89; Q3U939; Q3UGS0; Q3U804	P60710 [292-312]; Q3UBP6 [292-312]; B1ATY1 [70-90]	0	2231.06	21	High	High	High	2	0	0	1	1	1	1116.04	1.64	0.00183	62.0296	0	3.695e-12	3.762	5.17
High	Unambiguous	DLYILTGAVPSEHR	[K].DLYILTGAVPSEHR.[V]					6.60947e-07	0	2.067	1	3	2	Q69ZY2	MKIAA0830 protein (Fragment) OS=Mus musculus GN=Endod1 PE=2 SV=1	Q3UQH3; Q8C522; Q69ZY2	Q69ZY2 [285-298]	0	1570.82	14	High	High	High	2	0.6984	0	1	1	1	785.914	-0.69	-0.00054	57.9345	0	3.038e-07	2.067	3.68
High	Unambiguous	DLYIVAHVIR	[R].DLYIVAHVIR.[I]					0.000253977	0	1.135	1	2	1	F8VPQ1	Dedicator of cytokinesis protein 3 OS=Mus musculus GN=Dock3 PE=1 SV=1	Q8CIQ7; F8VPQ1	F8VPQ1 [286-295]	0	1198.69	10	High	High	High	2	0.5552	0	1	1	1	599.85	-1.06	-0.00064	58.1626	0	0.0001535	1.135	2.9
High	Unambiguous	DMATGKSK	[K].DMATGKSK.[G]	1xAcetyl [K6]	1xAcetyl [K6]	P70318 1xAcetyl [K153]	P70318 1xAcetyl [K153]	0.11472	0.00359904	0.161	1	11	1	P70318	Nucleolysin TIAR OS=Mus musculus GN=Tial1 PE=1 SV=1	Q8CII5; P52912; D3Z4H6; Q6NVC2; Q921W2; Q80ZW7; D3YY02; G5E8L2; Q8BT02; P70318; D3Z3Y4	P70318 [148-155]	1	879.424	8	High	High	High	2	0.0649	0	1	1	1	440.215	-0.56	-0.00025	13.7381	0.003	0.09192	0.161	1.85
High	Unambiguous	DMDDEESWIKEK	[R].DMDDEESWIKEK.[K]	1xAcetyl [K10]	1xAcetyl [K10]	A3KGU9 1xAcetyl [K1786]	A3KGU9 1xAcetyl [K1786]	2.58242e-05	0	1.493	1	9	1	A3KGU9	Spectrin alpha chain, non-erythrocytic 1 OS=Mus musculus GN=Sptan1 PE=1 SV=2	B9EKJ1; E9Q447; Q3TYI8; B2RXX6; A3KGU9; P16546; B7ZWK3; A3KGU7; A3KGU5	A3KGU9 [1777-1788]	1	1566.66	12	High	High	High	2	0.0812	0	1	1	1	783.836	0.98	0.00077	52.9418	0	1.407e-05	1.493	3.45
High	Unambiguous	DMGGYSTTTDFIKSVIGHLHPHGG	[R].DMGGYSTTTDFIKSVIGHLHPHGG.[-]	1xAcetyl [K13]; 1xOxidation [M2]	1xAcetyl [K13]; 1xOxidation [M2]	Q91VA7 1xAcetyl [K373]	Q91VA7 1xAcetyl [K373]	1.24703e-05	0	1.607	1	2	1	Q91VA7	Isocitrate dehydrogenase [NAD] subunit, mitochondrial OS=Mus musculus GN=Idh3b PE=1 SV=1	Q91VA7; V9GXV0	Q91VA7 [361-384]	1	2585.21	24	High	High	High	4	0.6397	0	1	1	1	647.058	1.26	0.00081	70.745	0	6.57e-06	1.607	4.08
High	Unambiguous	DMLMQFVTK	[R].DMLMQFVTK.[E]					0.00114545	0	0.899	1	3	1	A0A0J9YUN4	Dynamin-1 OS=Mus musculus GN=Dnm1 PE=1 SV=1	P39053; A0A0J9YUN4; A0A0J9YUE9	A0A0J9YUN4 [158-166]	0	1112.55	9	High	High	High	2	0.6207	0	1	1	1	556.777	-0.24	-0.00013	63.8577	0	0.0007376	0.899	2.61
High	Unambiguous	DNFFIELGQPQWLKR	[K].DNFFIELGQPQWLKR.[G]	1xAcetyl [K14]; 1xDeamidated [Q9]	1xAcetyl [K14]; 1xDeamidated [Q9]	Q8K596 1xAcetyl [K618]	Q8K596 1xAcetyl [K618]	0.00489606	0.000100519	0.671	1	2	1	Q8K596	Sodium/calcium exchanger 2 OS=Mus musculus GN=Slc8a2 PE=1 SV=1	Q6ZPY3; Q8K596	Q8K596 [605-619]	1	1933.98	15	High	High	High	2	0.052	0	1	1	1	967.501	6.82	0.00659	71.0621	6.844e-05	0.003369	0.671	2.5
High	Unambiguous	DNFTLIPEGTNGTEER	[K].DNFTLIPEGTNGTEER.[M]					3.55377e-05	0	1.443	1	1	1	O08553	Dihydropyrimidinase-related protein 2 OS=Mus musculus GN=Dpysl2 PE=1 SV=2	O08553	O08553 [346-361]	0	1792.83	16	High	High	High	2	0.7112	0	1	1	1	896.92	-0.77	-0.00069	54.4361	0	1.96e-05	1.443	2.77
High	Unambiguous	DNFTLIPEGTNGTEER	[K].DNFTLIPEGTNGTEER.[M]	1xDeamidated [N11]	1xDeamidated [N11]			2.89698e-05	0	1.475	1	1	1	O08553	Dihydropyrimidinase-related protein 2 OS=Mus musculus GN=Dpysl2 PE=1 SV=2	O08553	O08553 [346-361]	0	1793.82	16	High	High	High	2	0.7214	0	1	1	1	897.412	-1.09	-0.00098	56.4671	0	1.579e-05	1.475	3.59
High	Unambiguous	DNGKHALIIYDDLSK	[R].DNGKHALIIYDDLSK.[Q]	1xAcetyl [K4]	1xAcetyl [K4]	Q03265 1xAcetyl [K305]	Q03265 1xAcetyl [K305]	2.35155e-09	0	2.95	1	2	2	Q03265	ATP synthase subunit alpha, mitochondrial OS=Mus musculus GN=Atp5a1 PE=1 SV=1	Q03265; D3Z6F5	Q03265 [302-316]	1	1743.89	15	High	High	High	2	0.6166	0	1	1	1	872.45	0.83	0.00072	58.2333	0	8.366e-10	2.95	6.52
High	Unambiguous	DNGKHALIIYDDLSK	[R].DNGKHALIIYDDLSK.[Q]	1xAcetyl [K4]; 1xDeamidated [N2]	1xAcetyl [K4]; 1xDeamidated [N2]	Q03265 1xAcetyl [K305]	Q03265 1xAcetyl [K305]	1.90474e-09	0	2.983	1	2	3	Q03265	ATP synthase subunit alpha, mitochondrial OS=Mus musculus GN=Atp5a1 PE=1 SV=1	Q03265; D3Z6F5	Q03265 [302-316]	1	1744.88	15	High	High	High	2	0.6067	0	1	1	1	872.941	0.16	0.00014	61.8374	0	6.733e-10	2.983	6.61
High	Unambiguous	DNIKHVPGGGSVQIVYKPVDLSK	[K].DNIKHVPGGGSVQIVYKPVDLSK.[V]	1xAcetyl [K4]	1xAcetyl [K4]	A2A5Y6 1xAcetyl [K606]	A2A5Y6 1xAcetyl [K606]	2.68186e-10	0	3.29	1	6	1	A2A5Y6	Microtubule-associated protein OS=Mus musculus GN=Mapt PE=1 SV=1	A0A0A0MQC7; Q547J4; A2A5Y6; B1AQW2; Q3UH19; P10637	A2A5Y6 [603-625]	1	2492.35	23	High	High	High	3	0.7072	0	1	1	1	831.454	-0.98	-0.00082	52.9469	0	8.638e-11	3.29	7.82
High	Unambiguous	DNIQGITKPAIR	[R].DNIQGITKPAIR.[R]					2.95301e-05	0	1.472	1	1	1	B2RTM0	Histone H4 OS=Mus musculus GN=Hist2h4 PE=1 SV=1	B2RTM0	B2RTM0 [25-36]	0	1325.75	12	High	High	High	2	0.7479	0	1	1	1	663.381	0.55	0.00037	32.7441	0	1.618e-05	1.472	3.53
High	Unambiguous	DNQEGTFVKWR	[K].DNQEGTFVKWR.[V]	1xAcetyl [K9]	1xAcetyl [K9]	Q8R016 1xAcetyl [K391]	Q8R016 1xAcetyl [K391]	0.000227855	0	1.152	1	1	1	Q8R016	Bleomycin hydrolase OS=Mus musculus GN=Blmh PE=1 SV=1	Q8R016	Q8R016 [383-393]	1	1421.68	11	High	High	High	2	0.6997	0	1	1	1	711.345	1.79	0.00127	52.5302	0	0.0001368	1.152	3.03
High	Unambiguous	DNSIQHEFSLTR	[K].DNSIQHEFSLTR.[E]					1.49117e-05	0	1.579	1	3	2	P01831	Thy-1 membrane glycoprotein OS=Mus musculus GN=Thy1 PE=1 SV=1	A0A1L1SUX8; Q53YX2; P01831	P01831 [46-57]	0	1446.7	12	High	High	High	2	0.6194	0	1	1	1	723.853	1.23	0.00089	45.9803	0	7.885e-06	1.579	3.6
High	Unambiguous	DNSTMGYMAAK	[R].DNSTMGYMAAK.[K]					0.000305635	0	1.106	1	4	1	Q80Y52	Heat shock protein 90, alpha (Cytosolic), class A member 1 OS=Mus musculus GN=Hsp90aa1 PE=1 SV=2	Q80Y52; Q3TJU7; Q3TKA2; Q3UIF3	Q80Y52 [622-632]	0	1188.5	11	High	High	High	2	0.7113	0	1	1	1	594.755	-0.52	-0.00031	30.6237	0	0.0001851	1.106	2.84
High	Unambiguous	DNSTMGYMAAKK	[R].DNSTMGYMAAKK.[H]	1xAcetyl [K]	1xAcetyl [K11; K12]	Q80Y52 1xAcetyl [K]	Q80Y52 1xAcetyl [K632; K633]	0.000139361	0	1.229	1	4	2	Q80Y52	Heat shock protein 90, alpha (Cytosolic), class A member 1 OS=Mus musculus GN=Hsp90aa1 PE=1 SV=2	Q80Y52; Q3TJU7; Q3TKA2; Q3UIF3	Q80Y52 [622-633]	1	1358.61	12	High	High	High	2	0.0382	0	1	1	1	679.808	0.04	3e-05	36.987	0	8.186e-05	1.229	3.4
High	Unambiguous	DNTINLIHTFR	[R].DNTINLIHTFR.[D]					7.74495e-05	0	1.321	1	4	1	Q9CVB6	Actin-related protein 2/3 complex subunit 2 OS=Mus musculus GN=Arpc2 PE=1 SV=3	Q9CVB6; D3YXG6; Q4FZG5; Q3UA52	Q9CVB6 [238-248]	0	1343.71	11	High	High	High	2	0.545	0	1	1	1	672.358	1.07	0.00072	54.206	0	4.435e-05	1.321	3.67
High	Unambiguous	DPAAAPATGNKK	[R].DPAAAPATGNKK.[T]	1xAcetyl [K]	1xAcetyl [K11; K12]	Q60597 1xAcetyl [K]	Q60597 1xAcetyl [K999; K1000]	0.000120327	0	1.252	1	3	2	Q60597	2-oxoglutarate dehydrogenase, mitochondrial OS=Mus musculus GN=Ogdh PE=1 SV=3	Q60597; Q6P8I7; Z4YJV4	Q60597 [989-1000]	1	1182.61	12	High	High	High	2	0.0157	0	1	1	1	591.809	-0.75	-0.00044	15.3108	0	6.985e-05	1.252	3.82
High	Unambiguous	DPANYILHAVLVHSGDNHGGHYVVYLNPK	[K].DPANYILHAVLVHSGDNHGGHYVVYLNPK.[G]					9.55696e-10	0	3.091	1	4	2	E9PXY8	Ubiquitin carboxyl-terminal hydrolase 7 OS=Mus musculus GN=Usp7 PE=1 SV=1	G3UWR8; E9PXY8; Q6A4J8; F8VPX1	E9PXY8 [485-513]	0	3199.61	29	High	High	High	5	0.5431	0	1	1	1	640.726	-1.47	-0.00094	64.4941	0	3.269e-10	3.091	8.36
High	Unambiguous	DPHCGWCVLHSICSR	[R].DPHCGWCVLHSICSR.[Q]	3xCarbamidomethyl [C4; C7; C13]	3xCarbamidomethyl [C4; C7; C13]			0.000571341	0	1.008	1	1	1	P70206	Plexin-A1 OS=Mus musculus GN=Plxna1 PE=1 SV=1	P70206	P70206 [527-541]	0	1883.81	15	High	High	High	2	0.7465	0	1	1	1	942.409	0.92	0.00086	48.992	0	0.0003562	1.008	2.17
High	Unambiguous	DPPTAKYR	[K].DPPTAKYR.[A]	1xAcetyl [K6]	1xAcetyl [K6]	O08599 1xAcetyl [K98]	O08599 1xAcetyl [K98]	0.0543693	0.00128691	0.287	1	2	1	O08599	Syntaxin-binding protein 1 OS=Mus musculus GN=Stxbp1 PE=1 SV=2	O08599; A0A140LHJ4	O08599 [93-100]	1	989.505	8	High	High	High	2	0.3205	0	1	1	1	495.256	-0.73	-0.00036	21.9134	0.001319	0.04184	0.287	1.56
High	Unambiguous	DQDTLSQHGIHDGLTVHLVIK	[K].DQDTLSQHGIHDGLTVHLVIK.[T]	1xDeamidated [Q7]	1xDeamidated [Q7]			1.52163e-07	0	2.297	1	4	1	Q66K07	Ubqln1 protein OS=Mus musculus GN=Ubqln1 PE=2 SV=1	Q8R317; Q66K07; Q3TN93; Q3T992	Q66K07 [78-98]	0	2327.2	21	High	High	High	3	0.0808	0	1	1	1	776.412	9.14	0.00709	51.4574	0	6.549e-08	2.297	3.96
High	Unambiguous	DQHVSIMASLK	[K].DQHVSIMASLK.[N]					5.86989e-06	0	1.725	1	2	2	Q7TSJ2	Microtubule-associated protein 6 OS=Mus musculus GN=Map6 PE=1 SV=2	Q7TSJ2; A0A140LIT9	Q7TSJ2 [740-750]	0	1228.64	11	High	High	High	2	0.6347	0	1	1	1	614.82	-2.05	-0.00126	42.4299	0	2.99e-06	1.725	2.71
High	Unambiguous	DQLIVNLLK	[K].DQLIVNLLK.[E]					0.00535178	0.000100519	0.657	1	15	1	A0A1B0GSX0	L-lactate dehydrogenase OS=Mus musculus GN=Ldha PE=1 SV=1	A0A1B0GQX5; A0A1B0GRS2; A0A1B0GT41; Q3TI99; D3YZQ9; A0A1B0GRW9; Q3UDU4; A0A1B0GS79; A0A1B0GRC1; A0A1B0GSR9; Q3TCI7; Q6NXW3; A0A1B0GSX0; A0A1B0GSL7; P06151	A0A1B0GSX0 [35-43]	0	1055.65	9	High	High	High	2	0.4599	0	1	1	1	528.326	-0.36	-0.00019	65.5104	6.844e-05	0.003708	0.657	2.37
High	Unambiguous	DQLYLHIGLKPR	[RK].DQLYLHIGLKPR.[V]					0.000683138	0	0.98	1	9	1	Q69ZI4	MKIAA1480 protein (Fragment) OS=Mus musculus GN=mKIAA1480 PE=2 SV=1	A2AGI2; A2AGI3; B2RWZ9; Q69ZI4; Q8BYM5; Q4KMN5; E9QK34; Q3UUP2; Q99K10	Q69ZI4 [628-639]	0	1452.83	12	High	High	High	4	0.5628	0	1	1	1	363.963	-1.15	-0.00042	48.5718	0	0.000431	0.98	2.47
High	Unambiguous	DQQAPYYNYKDPAGR	[K].DQQAPYYNYKDPAGR.[F]	1xAcetyl [K10]; 1xDeamidated [N8]	1xAcetyl [K10]; 1xDeamidated [N8]	Q8R242 1xAcetyl [K303]	Q8R242 1xAcetyl [K303]	0.000657472	0	0.986	1	1	1	Q8R242	Di-N-acetylchitobiase OS=Mus musculus GN=Ctbs PE=1 SV=2	Q8R242	Q8R242 [294-308]	1	1828.81	15	High	High	High	2	0.4919	0	1	1	1	914.916	5.81	0.00531	41.6431	0	0.0004134	0.986	2.46
High	Unambiguous	DQQQRPLYHHFTTAINTENIR	[R].DQQQRPLYHHFTTAINTENIR.[L]					0.000431438	0	1.052	1	3	1	P27601	Guanine nucleotide-binding protein subunit alpha-13 OS=Mus musculus GN=Gna13 PE=1 SV=1	P27601; Q8C5L2; Q3UE40	P27601 [336-356]	0	2582.29	21	High	High	High	3	0.3704	0	1	1	1	861.435	1.24	0.00107	41.1865	0	0.0002668	1.052	2.7
High	Unambiguous	DQSGEYECSALNDVAAPDVR	[R].DQSGEYECSALNDVAAPDVR.[K]	1xCarbamidomethyl [C8]	1xCarbamidomethyl [C8]			1.24041e-07	0	2.329	1	3	1	G5E8G3	MCG9827 OS=Mus musculus GN=Opcml PE=1 SV=1	Q6DFY2; G5E8G3; Q3TYL3	G5E8G3 [195-214]	0	2195.95	20	High	High	High	2	0.7438	0	1	1	1	1098.48	0.59	0.00065	52.0649	0	5.3e-08	2.329	3.63
High	Unambiguous	DQVANSAFVER	[K].DQVANSAFVER.[L]					0.000257241	0	1.133	1	8	1	Q80Y52	Heat shock protein 90, alpha (Cytosolic), class A member 1 OS=Mus musculus GN=Hsp90aa1 PE=1 SV=2	Q3TKB9; Q80Y52; Q3TJU7; Q3TKA2; Q3UIF3; A0PJ91; Q3TKG0; Q8C5U3	Q80Y52 [501-511]	0	1235.6	11	High	High	High	2	0.5472	0	1	1	1	618.304	-0.66	-0.00041	32.0616	0	0.0001552	1.133	3.07
High	Unambiguous	DQYLLSPVNCWYLVLHQTR	[K].DQYLLSPVNCWYLVLHQTR.[R]	1xCarbamidomethyl [C10]	1xCarbamidomethyl [C10]			8.94191e-11	0	3.462	1	3	1	F8VPQ4	SLIT-ROBO Rho GTPase-activating protein 3 OS=Mus musculus GN=Srgap3 PE=1 SV=1	E9QN14; Q812A2; F8VPQ4	F8VPQ4 [89-107]	0	2405.21	19	High	High	High	3	0.675	0	1	1	1	802.407	-0.21	-0.00017	70.0712	0	2.743e-11	3.462	6.03
High	Unambiguous	DREGFFTNGLTLGAKK	[K].DREGFFTNGLTLGAKK.[C]	1xAcetyl [K15]	1xAcetyl [K15]	Q9JJV2 1xAcetyl [K69]	Q9JJV2 1xAcetyl [K69]	4.85168e-08	0	2.476	1	2	1	Q9JJV2	Profilin-2 OS=Mus musculus GN=Pfn2 PE=1 SV=3	Q9JJV2; D3YWS3	Q9JJV2 [55-70]	2	1795.93	16	High	High	High	2	0.0861	0	1	1	1	898.465	-5.65	-0.00507	60.3357	0	1.987e-08	2.476	4.88
High	Unambiguous	DREGFFTNGLTLGAKK	[K].DREGFFTNGLTLGAKK.[C]	1xAcetyl [K15]; 1xDeamidated [N8]	1xAcetyl [K15]; 1xDeamidated [N8]	Q9JJV2 1xAcetyl [K69]	Q9JJV2 1xAcetyl [K69]	4.47224e-05	0	1.407	1	2	1	Q9JJV2	Profilin-2 OS=Mus musculus GN=Pfn2 PE=1 SV=3	Q9JJV2; D3YWS3	Q9JJV2 [55-70]	2	1796.92	16	High	High	High	2	0.0809	0	1	1	1	898.963	0.73	0.00065	61.7303	0	2.494e-05	1.407	3.83
High	Unambiguous	DRGPVVSLWPVPGK	[K].DRGPVVSLWPVPGK.[H]					0.0621132	0.00146203	0.265	1	2	1	Q8BGN3	Ectonucleotide pyrophosphatase/phosphodiesterase family member 6 OS=Mus musculus GN=Enpp6 PE=1 SV=1	D3YU63; Q8BGN3	Q8BGN3 [269-282]	1	1506.84	14	High	High	High	2	0.4809	0	1	1	1	753.925	-0.31	-0.00024	61.3633	0.001436	0.04828	0.265	2.62
High	Unambiguous	DRGSHDNITVMVVFLR	[R].DRGSHDNITVMVVFLR.[E]					0.000989121	0	0.922	1	1	1	Q8CGA0	Protein phosphatase 1F OS=Mus musculus GN=Ppm1f PE=1 SV=1	Q8CGA0	Q8CGA0 [396-411]	1	1858.96	16	High	High	High	3	0.4133	0	1	1	1	620.325	0.89	0.00055	64.738	0	0.0006338	0.922	2.71
High	Unambiguous	DRGYIYWR	[R].DRGYIYWR.[L]					0.0412935	0.000843531	0.332	2	11	1	Q8CC13; Q5SWR1	AP complex subunit beta OS=Mus musculus GN=Ap1b1 PE=2 SV=1;AP complex subunit beta OS=Mus musculus GN=Ap2b1 PE=2 SV=1	Q8CC13; Q5SWR1; Q5SVG5; O35643; H3BIY9; Q5SVG4; H3BKM0; Q9DBG3; Q3TVN4; Q3U1K9; Q6NXY3	Q8CC13 [521-528]; Q5SWR1 [521-528]	1	1128.56	8	High	High	High	2	0.3568	0	1	1	1	564.782	-1.1	-0.00062	43.9804	0.0005754	0.03136	0.332	1.99
High	Unambiguous	DRPFFTGLVK	[K].DRPFFTGLVK.[Y]					0.051473	0.00120363	0.296	2	4	1	E9PZF0; P15532	Nucleoside diphosphate kinase OS=Mus musculus GN=Gm20390 PE=3 SV=1;Nucleoside diphosphate kinase A OS=Mus musculus GN=Nme1 PE=1 SV=1	Q5NC79; Q5NC80; E9PZF0; P15532	E9PZF0 [57-66]; P15532 [57-66]	0	1179.65	10	High	High	High	2	0.3849	0	1	1	1	590.328	-2.07	-0.00122	54.6809	0.0008219	0.03961	0.296	2.78
High	Unambiguous	DRPHEGTRPVHAVFVSEGK	[K].DRPHEGTRPVHAVFVSEGK.[I-]					5.67632e-09	0	2.812	1	7	2	Q3T9L1	Coronin OS=Mus musculus GN=Coro1a PE=2 SV=1	Q3T9L1; G3UYK8; Q3U232; D3YW57; Q3U1N0; A0A0U1RPY8; Q3U9K3	Q3T9L1 [215-233]	0	2118.08	19	High	High	High	4	0.6301	0	1	1	1	530.277	0.65	0.00034	20.8274	0	2.105e-09	2.812	5.65
High	Unambiguous	DRQYLLFFHK	[R].DRQYLLFFHK.[G]					0.000150459	0	1.217	1	1	2	Q3UMR5	Calcium uniporter protein, mitochondrial OS=Mus musculus GN=Mcu PE=1 SV=2	Q3UMR5	Q3UMR5 [295-304]	1	1366.73	10	High	High	High	3	0.5308	0	1	1	1	456.247	0.67	0.00031	54.9133	6.844e-05	0.007225	0.556	3.73
High	Unambiguous	DSAQKDDMIFEDCGNVPSEPKER	[K].DSAQKDDMIFEDCGNVPSEPKER.[G]	1xAcetyl [K21]; 1xCarbamidomethyl [C13]; 1xDeamidated [N15]	1xAcetyl [K21]; 1xCarbamidomethyl [C13]; 1xDeamidated [N15]	P14094 1xAcetyl [K134]	P14094 1xAcetyl [K134]	0.0533871	0.00128691	0.29	1	4	1	P14094	Sodium/potassium-transporting ATPase subunit beta-1 OS=Mus musculus GN=Atp1b1 PE=1 SV=1	A0A0A6YX05; Q3TV47; Q3TSQ1; P14094	P14094 [114-136]	2	2710.16	23	High	High	High	3	0.0752	0	1	1	1	904.063	5.37	0.00485	47.8632	0.001319	0.04117	0.29	2.66
High	Unambiguous	DSDYYNMLLKK	[K].DSDYYNMLLKK.[L]	1xAcetyl [K10]; 1xOxidation [M7]	1xAcetyl [K10]; 1xOxidation [M7]	Q5SWR1 1xAcetyl [K282]	Q5SWR1 1xAcetyl [K282]	0.0013521	0	0.873	1	4	1	Q5SWR1	AP complex subunit beta OS=Mus musculus GN=Ap2b1 PE=2 SV=1	Q5SWR1; H3BIY9; H3BKM0; Q9DBG3	Q5SWR1 [273-283]	1	1447.68	11	High	High	High	2	0.0783	0	1	1	1	724.339	-4.2	-0.00304	51.938	0	0.000881	0.873	2.3
High	Unambiguous	DSGSDLSHRPKR	[K].DSGSDLSHRPKR.[R]	1xAcetyl [K11]	1xAcetyl [K11]	Q5SVQ0 1xAcetyl [K173]	Q5SVQ0 1xAcetyl [K173]	0.0334759	0.000478346	0.366	1	5	1	Q5SVQ0	Histone acetyltransferase KAT7 OS=Mus musculus GN=Kat7 PE=1 SV=1	Q3TD41; Q3UGU8; Q1AJD0; Q3UGF2; Q5SVQ0	Q5SVQ0 [163-174]	1	1396.69	12	High	High	High	3	0.4633	0	1	1	1	466.236	-0.53	-0.00025	13.6757	0.0003909	0.02518	0.366	2.18
High	Unambiguous	DSGWHPKR	[K].DSGWHPKR.[E]	1xAcetyl [K7]	1xAcetyl [K7]	Q148P2 1xAcetyl [K138]	Q148P2 1xAcetyl [K138]	0.0423213	0.000843531	0.328	1	3	1	Q148P2	3-oxoacyl-[acyl-carrier-protein] synthase, mitochondrial OS=Mus musculus GN=Oxsm PE=2 SV=1	Q148P2; D3Z6F9; Q9D404	Q148P2 [132-139]	1	1024.5	8	High	High	High	2	0.5806	0	1	1	1	512.752	0.44	0.00023	19.8724	0.0005754	0.03217	0.328	2.48
High	Unambiguous	DSLTVSWSSPVAPFDYYR	[K].DSLTVSWSSPVAPFDYYR.[V]					3.99518e-09	0	2.867	1	1	1	Q8BYI9	Tenascin-R OS=Mus musculus GN=Tnr PE=1 SV=2	Q8BYI9	Q8BYI9 [878-895]	0	2089.99	18	High	High	High	2	0.6699	0	1	1	1	1045.5	-0.02	-2e-05	69.0137	0	1.454e-09	2.867	5.09
High	Unambiguous	DSIVHQAGMLKR	[K].DSIVHQAGMLKR.[N]	1xAcetyl [K11]	1xAcetyl [K11]	Q9CVB6 1xAcetyl [K117]	Q9CVB6 1xAcetyl [K117]	6.17754e-06	0	1.717	1	4	2	Q9CVB6	Actin-related protein 2/3 complex subunit 2 OS=Mus musculus GN=Arpc2 PE=1 SV=3	Q9CVB6; D3YXG6; Q4FZG5; Q3UA52	Q9CVB6 [107-118]	1	1396.74	12	High	High	High	2	0.7076	0	1	1	1	698.872	0.76	0.00053	40.8351	0	3.137e-06	1.717	4.07
High	Unambiguous	DSIVHQAGMLKR	[K].DSIVHQAGMLKR.[N]	1xAcetyl [K11]; 1xOxidation [M9]	1xAcetyl [K11]; 1xOxidation [M9]	Q9CVB6 1xAcetyl [K117]	Q9CVB6 1xAcetyl [K117]	0.0219126	0.000196267	0.434	1	4	1	Q9CVB6	Actin-related protein 2/3 complex subunit 2 OS=Mus musculus GN=Arpc2 PE=1 SV=3	Q9CVB6; D3YXG6; Q4FZG5; Q3UA52	Q9CVB6 [107-118]	1	1412.73	12	High	High	High	2	0.3662	0	1	1	1	706.869	-0.19	-0.00014	34.5136	0.0001337	0.01622	0.434	2.13
High	Unambiguous	DSNWHHICISWTTR	[K].DSNWHHICISWTTR.[D]	1xCarbamidomethyl [C8]	1xCarbamidomethyl [C8]			1.08186e-08	0	2.711	1	13	3	Q6TKP2	Neuronal pentraxin with chromo domain OS=Mus musculus GN=Npcd PE=2 SV=1	Q3UH37; B9EIV5; Q3UH69; F8VQB8; Q6TLW1; Q6PD36; Q6TLW2; Q99J85; Q6TLW0; F7BX42; H3BLN6; E9PZM8; Q6TKP2	Q6TKP2 [548-561]	0	1812.82	14	High	High	High	3	0.7651	0	1	1	1	604.946	-0.26	-0.00016	53.1508	0	4.128e-09	2.711	5.79
High	Unambiguous	DSPNVFLFK	[K].DSPNVFLFK.[L]					0.0046829	0.000100519	0.678	1	2	1	P47746	Cannabinoid receptor 1 OS=Mus musculus GN=Cnr1 PE=1 SV=1	Q99NU3; P47746	P47746 [185-193]	0	1066.56	9	High	High	High	2	0.6062	0	1	1	1	533.782	0.11	6e-05	62.7727	6.844e-05	0.003219	0.678	2.26
High	Unambiguous	DSPSVWAAVPGK	[K].DSPSVWAAVPGK.[T]					0.000454043	0	1.044	1	5	1	P62962	Profilin-1 OS=Mus musculus GN=Pfn1 PE=1 SV=2	Q3U7V7; J3QMC2; Q8CEH8; Q5SX49; P62962	P62962 [27-38]	0	1213.62	12	High	High	High	2	0.3737	0	1	1	1	607.316	3.65	0.00222	49.1433	0	0.0002804	1.044	1.98
High	Unambiguous	DSQEEEKTEALTSAKR	[K].DSQEEEKTEALTSAKR.[Y]	1xAcetyl [K15]	1xAcetyl [K15]	P13020 1xAcetyl [K726]	P13020 1xAcetyl [K726]	6.50133e-06	0	1.709	1	5	1	P13020	Gelsolin OS=Mus musculus GN=Gsn PE=1 SV=3	Q3UCW8; Q3U9Q8; Q6PAC1; Q3TGJ9; P13020	P13020 [712-727]	2	1863.89	16	High	High	High	3	0.6738	0	1	1	1	621.97	1.55	0.00097	30.0085	0	3.318e-06	1.709	4.69
High	Unambiguous	DSQFSYAVFGPR	[K].DSQFSYAVFGPR.[V]					2.48535e-05	0	1.499	1	4	1	A0A0R4J117	Immunoglobulin superfamily member 8 OS=Mus musculus GN=Igsf8 PE=1 SV=1	G3UYZ1; Q8R366; D3Z4Q8; A0A0R4J117	A0A0R4J117 [81-92]	0	1373.65	12	High	High	High	2	0.7094	0	1	1	1	687.327	-0.69	-0.00048	60.7928	0	1.343e-05	1.499	3.82
High	Unambiguous	DSQTQAILTKLK	[R].DSQTQAILTKLK.[C]	1xAcetyl [K10]	1xAcetyl [K10]	G3UXW9 1xAcetyl [K283]	G3UXW9 1xAcetyl [K283]	0.000139361	0	1.229	1	5	1	G3UXW9	COP9 signalosome complex subunit 1 OS=Mus musculus GN=Gps1 PE=1 SV=1	Q99LD4; B1ATU4; G3UXW9; A0A140LJB7; Q3MIA8	G3UXW9 [274-285]	1	1387.78	12	High	High	High	2	0.1352	0	1	1	1	694.391	-3.19	-0.00221	59.4868	0	8.171e-05	1.229	3.18
High	Unambiguous	DSTDLLGKK	[K].DSTDLLGKK.[M]	1xAcetyl [K]	1xAcetyl [K8; K9]	P08414 1xAcetyl [K]	P08414 1xAcetyl [K370; K371]	0.00209934	0	0.804	1	2	2	P08414	Calcium/calmodulin-dependent protein kinase type IV OS=Mus musculus GN=Camk4 PE=1 SV=2	Q8BGR3; P08414	P08414 [363-371]	1	1018.54	9	High	High	High	2	0.0449	0	1	1	1	509.774	-0.13	-7e-05	36.4282	0	0.001395	0.804	3.12
High	Unambiguous	DSTLIMQLLR	[K].DSTLIMQLLR.[D]					0.000519175	0	1.023	6	13	1	P68510; F6VW30; A8IP69; Q9CQV8; P63101; Q5SS40	14-3-3 protein eta OS=Mus musculus GN=Ywhah PE=1 SV=2;14-3-3 protein theta (Fragment) OS=Mus musculus GN=Ywhaq PE=1 SV=1;14-3-3 protein gamma subtype OS=Mus musculus GN=Ywhag PE=1 SV=1;14-3-3 protein beta/alpha OS=Mus musculus GN=Ywhab PE=1 SV=3;14-3-3 protein zeta/delta OS=Mus musculus GN=Ywhaz PE=1 SV=1;Putative uncharacterized protein OS=Mus musculus GN=Ywhae PE=1 SV=1	P68510; A3KML3; F6VW30; O70456; A8IP69; Q9CQV8; Q9JJ20; Q3V453; Q3UA58; F6YY69; P63101; Q5SS40; Q8BPH1	P68510 [218-227]; F6VW30 [271-280]; A8IP69 [218-227]; Q9CQV8 [215-224]; P63101 [213-222]; Q5SS40 [216-225]	0	1189.66	10	High	High	High	2	0.5399	0	1	1	1	595.335	0.94	0.00056	69.9551	0	0.0003225	1.023	2.63
High	Unambiguous	DSTLIMQLLR	[K].DSTLIMQLLR.[D]	1xOxidation [M6]	1xOxidation [M6]			0.00147838	0	0.859	6	13	1	P68510; F6VW30; A8IP69; Q9CQV8; P63101; Q5SS40	14-3-3 protein eta OS=Mus musculus GN=Ywhah PE=1 SV=2;14-3-3 protein theta (Fragment) OS=Mus musculus GN=Ywhaq PE=1 SV=1;14-3-3 protein gamma subtype OS=Mus musculus GN=Ywhag PE=1 SV=1;14-3-3 protein beta/alpha OS=Mus musculus GN=Ywhab PE=1 SV=3;14-3-3 protein zeta/delta OS=Mus musculus GN=Ywhaz PE=1 SV=1;Putative uncharacterized protein OS=Mus musculus GN=Ywhae PE=1 SV=1	P68510; A3KML3; F6VW30; O70456; A8IP69; Q9CQV8; Q9JJ20; Q3V453; Q3UA58; F6YY69; P63101; Q5SS40; Q8BPH1	P68510 [218-227]; F6VW30 [271-280]; A8IP69 [218-227]; Q9CQV8 [215-224]; P63101 [213-222]; Q5SS40 [216-225]	0	1205.66	10	High	High	High	2	0.3586	0	1	1	1	603.331	-0.22	-0.00014	67.6444	0	0.0009636	0.859	3.04
High	Unambiguous	DSVSAAEVGTGQYATTK	[K].DSVSAAEVGTGQYATTK.[G]					7.65512e-07	0	2.044	1	6	1	Q9WV92	Band 4.1-like protein 3 OS=Mus musculus GN=Epb41l3 PE=1 SV=1	Q9WV92; D0VYV7; B6ZHD1; Q8BGK4; V6BQR3; A7YY80	Q9WV92 [467-483]	0	1684.8	17	High	High	High	2	0.7654	0	1	1	1	842.904	-0.59	-0.00049	32.7693	0	3.535e-07	2.044	4.22
High	Unambiguous	DSYVGDEAQSK	[KR].DSYVGDEAQSK.[RT]	1xAcetyl [K11]	1xAcetyl [K11]	V9GXQ2 1xAcetyl [K37]; P60710 1xAcetyl [K61]; Q61272 1xAcetyl [K22]; P62737 1xAcetyl [K63]; Q3UBP6 1xAcetyl [K61]	V9GXQ2 1xAcetyl [K37]; P60710 1xAcetyl [K61]; Q61272 1xAcetyl [K22]; P62737 1xAcetyl [K63]; Q3UBP6 1xAcetyl [K61]	0.0188499	0.000196267	0.458	5	40	1	V9GXQ2; P60710; Q61272; P62737; Q3UBP6	Uncharacterized protein OS=Mus musculus GN=Gm17087 PE=1 SV=1;Actin, cytoplasmic 1 OS=Mus musculus GN=Actb PE=1 SV=1;Alpha-actin (Aa 40-375) (Fragment) OS=Mus musculus GN=Acta1 PE=2 SV=1;Actin, aortic smooth muscle OS=Mus musculus GN=Acta2 PE=1 SV=1;Putative uncharacterized protein OS=Mus musculus GN=Actb PE=2 SV=1	D3Z2K3; Q3TG92; I6L9D2; Q8CF71; P63268; V9GXQ2; Q3UIJ3; Q3UCF8; Q3TSB7; Q9QZ83; Q9CXK3; Q61275; Q3UAF6; Q3UD81; Q3U122; Q3UAA9; A0A1D5RM20; P60710; Q61272; Q3U5R4; A1E281; Q3UAF7; G3UZ07; Q3TIJ9; P62737; G3UYG0; P68134; Q61276; Q3UBP6; D3YZY0; E9Q5F4; Q3UBQ4; P68033; P63260; Q61852; Q61264; Q3UA89; Q3U939; Q3U804; E9Q606	V9GXQ2 [27-37]; P60710 [51-61]; Q61272 [12-22]; P62737 [53-63]; Q3UBP6 [51-61]	0	1240.53	11	High	High	High	2	0.5815	0	1	1	1	620.769	-1.79	-0.00111	30.1364	0.0001337	0.01381	0.458	1.84
High	Unambiguous	DSYVGDEAQSKR	[KR].DSYVGDEAQSKR.[G]					8.91308e-05	0	1.299	5	39	1	V9GXQ2; P60710; Q61272; P62737; Q3UBP6	Uncharacterized protein OS=Mus musculus GN=Gm17087 PE=1 SV=1;Actin, cytoplasmic 1 OS=Mus musculus GN=Actb PE=1 SV=1;Alpha-actin (Aa 40-375) (Fragment) OS=Mus musculus GN=Acta1 PE=2 SV=1;Actin, aortic smooth muscle OS=Mus musculus GN=Acta2 PE=1 SV=1;Putative uncharacterized protein OS=Mus musculus GN=Actb PE=2 SV=1	D3Z2K3; Q3TG92; I6L9D2; Q8CF71; P63268; V9GXQ2; Q3UIJ3; Q3UCF8; Q9QZ83; Q9CXK3; Q61275; Q3UAF6; Q3UD81; Q3U122; Q3UAA9; A0A1D5RM20; P60710; Q61272; Q3U5R4; A1E281; Q3UAF7; G3UZ07; Q3TIJ9; P62737; G3UYG0; P68134; Q61276; Q3UBP6; D3YZY0; E9Q5F4; Q3UBQ4; P68033; P63260; Q61852; Q61264; Q3UA89; Q3U939; Q3U804; E9Q606	V9GXQ2 [27-38]; P60710 [51-62]; Q61272 [12-23]; P62737 [53-64]; Q3UBP6 [51-62]	1	1354.62	12	High	High	High	2	0.7525	0	1	1	1	677.816	0.57	0.00039	16.2812	0	5.112e-05	1.299	3.03
High	Unambiguous	DSYVGDEAQSKR	[KR].DSYVGDEAQSKR.[G]	1xAcetyl [K11]	1xAcetyl [K11]	V9GXQ2 1xAcetyl [K37]; P60710 1xAcetyl [K61]; Q61272 1xAcetyl [K22]; P62737 1xAcetyl [K63]; Q3UBP6 1xAcetyl [K61]	V9GXQ2 1xAcetyl [K37]; P60710 1xAcetyl [K61]; Q61272 1xAcetyl [K22]; P62737 1xAcetyl [K63]; Q3UBP6 1xAcetyl [K61]	4.58794e-05	0	1.403	5	39	2	V9GXQ2; P60710; Q61272; P62737; Q3UBP6	Uncharacterized protein OS=Mus musculus GN=Gm17087 PE=1 SV=1;Actin, cytoplasmic 1 OS=Mus musculus GN=Actb PE=1 SV=1;Alpha-actin (Aa 40-375) (Fragment) OS=Mus musculus GN=Acta1 PE=2 SV=1;Actin, aortic smooth muscle OS=Mus musculus GN=Acta2 PE=1 SV=1;Putative uncharacterized protein OS=Mus musculus GN=Actb PE=2 SV=1	D3Z2K3; Q3TG92; I6L9D2; Q8CF71; P63268; V9GXQ2; Q3UIJ3; Q3UCF8; Q9QZ83; Q9CXK3; Q61275; Q3UAF6; Q3UD81; Q3U122; Q3UAA9; A0A1D5RM20; P60710; Q61272; Q3U5R4; A1E281; Q3UAF7; G3UZ07; Q3TIJ9; P62737; G3UYG0; P68134; Q61276; Q3UBP6; D3YZY0; E9Q5F4; Q3UBQ4; P68033; P63260; Q61852; Q61264; Q3UA89; Q3U939; Q3U804; E9Q606	V9GXQ2 [27-38]; P60710 [51-62]; Q61272 [12-23]; P62737 [53-64]; Q3UBP6 [51-62]	1	1396.63	12	High	High	High	2	0.717	0	1	1	1	698.821	0	0	25.2368	0	2.551e-05	1.403	3.18
High	Unambiguous	DSYVGDEAQSKR	[KR].DSYVGDEAQSKR.[G]	1xAcetyl [K11]; 1xDeamidated [Q9]	1xAcetyl [K11]; 1xDeamidated [Q9]	V9GXQ2 1xAcetyl [K37]; P60710 1xAcetyl [K61]; Q61272 1xAcetyl [K22]; P62737 1xAcetyl [K63]; Q3UBP6 1xAcetyl [K61]	V9GXQ2 1xAcetyl [K37]; P60710 1xAcetyl [K61]; Q61272 1xAcetyl [K22]; P62737 1xAcetyl [K63]; Q3UBP6 1xAcetyl [K61]	0.0455541	0.000929167	0.316	5	39	2	V9GXQ2; P60710; Q61272; P62737; Q3UBP6	Uncharacterized protein OS=Mus musculus GN=Gm17087 PE=1 SV=1;Actin, cytoplasmic 1 OS=Mus musculus GN=Actb PE=1 SV=1;Alpha-actin (Aa 40-375) (Fragment) OS=Mus musculus GN=Acta1 PE=2 SV=1;Actin, aortic smooth muscle OS=Mus musculus GN=Acta2 PE=1 SV=1;Putative uncharacterized protein OS=Mus musculus GN=Actb PE=2 SV=1	D3Z2K3; Q3TG92; I6L9D2; Q8CF71; P63268; V9GXQ2; Q3UIJ3; Q3UCF8; Q9QZ83; Q9CXK3; Q61275; Q3UAF6; Q3UD81; Q3U122; Q3UAA9; A0A1D5RM20; P60710; Q61272; Q3U5R4; A1E281; Q3UAF7; G3UZ07; Q3TIJ9; P62737; G3UYG0; P68134; Q61276; Q3UBP6; D3YZY0; E9Q5F4; Q3UBQ4; P68033; P63260; Q61852; Q61264; Q3UA89; Q3U939; Q3U804; E9Q606	V9GXQ2 [27-38]; P60710 [51-62]; Q61272 [12-23]; P62737 [53-64]; Q3UBP6 [51-62]	1	1397.62	12	High	High	High	2	0.6149	0	1	1	1	699.318	8.12	0.00568	23.3405	0.002298	0.07861	0.187	1.74
High	Unambiguous	DTAGDASESALLK	[R].DTAGDASESALLK.[C]					2.72795e-06	0	1.845	1	3	1	Q6ZQ49	Sodium/potassium-transporting ATPase subunit alpha (Fragment) OS=Mus musculus GN=Atp1a2 PE=2 SV=1	Q6ZQ49; D3YYN7; Q3UHK5	Q6ZQ49 [457-469]	0	1277.62	13	High	High	High	2	0.5367	0	1	1	1	639.314	-0.64	-0.00041	36.0171	0	1.338e-06	1.845	3
High	Unambiguous	DTDPDSKPFSLQETYEAK	[K].DTDPDSKPFSLQETYEAK.[R]					0.00259067	0	0.771	2	5	2	Q9R1T4; A0A0J9YUL3	Septin-6 OS=Mus musculus GN=Sept6 PE=1 SV=4;Septin 11, isoform CRA_b OS=Mus musculus GN=Sept11 PE=1 SV=1	Q9R1T4; Q8C1B7; Q3UUU4; A0A0J9YUL3; A0A0J9YTY0	Q9R1T4 [310-327]; A0A0J9YUL3 [309-326]	0	2070.95	18	High	High	High	3	0.5569	0	1	1	1	690.989	1.14	0.00078	45.3229	0	0.00173	0.771	2.46
High	Unambiguous	DTDPDSKPFSLQETYEAKR	[K].DTDPDSKPFSLQETYEAKR.[N]	1xAcetyl [K]; 1xDeamidated [Q12]	1xAcetyl [K7; K18]; 1xDeamidated [Q12]	Q9R1T4 1xAcetyl [K]; A0A0J9YUL3 1xAcetyl [K]	Q9R1T4 1xAcetyl [K316; K327]; A0A0J9YUL3 1xAcetyl [K315; K326]	0.00323761	0.000100519	0.736	2	5	2	Q9R1T4; A0A0J9YUL3	Septin-6 OS=Mus musculus GN=Sept6 PE=1 SV=4;Septin 11, isoform CRA_b OS=Mus musculus GN=Sept11 PE=1 SV=1	Q9R1T4; Q8C1B7; Q3UUU4; A0A0J9YUL3; A0A0J9YTY0	Q9R1T4 [310-328]; A0A0J9YUL3 [309-327]	1	2270.05	19	High	High	High	3	0.0136	0	1	1	1	757.359	7.21	0.00546	48.0099	0.004169	0.1291	0.104	2.2
High	Unambiguous	DTDSEEEIR	[K].DTDSEEEIR.[E]					0.00619391	0.000100519	0.634	1	3	1	Q3UKW2	Calmodulin-1 OS=Mus musculus GN=Calm1 PE=1 SV=1	P0DP28; Q9D6P8; Q3UKW2	Q3UKW2 [127-135]	0	1093.46	9	High	High	High	2	0.1296	0	1	1	1	547.235	-0.91	-0.0005	17.957	6.844e-05	0.004317	0.634	2.7
High	Unambiguous	DTIADPHNLKICCR	[K].DTIADPHNLKICCR.[V]	1xAcetyl [K10]; 2xCarbamidomethyl [C12; C13]	1xAcetyl [K10]; 2xCarbamidomethyl [C12; C13]	A0A0R4J094 1xAcetyl [K233]	A0A0R4J094 1xAcetyl [K233]	7.27387e-07	0	2.052	1	2	2	A0A0R4J094	Fumarylacetoacetate hydrolase domain-containing 2A OS=Mus musculus GN=Fahd2a PE=1 SV=1	A0A0R4J094; Q3TC72	A0A0R4J094 [224-237]	1	1754.83	14	High	High	High	2	0.6796	0	1	1	1	877.92	1.12	0.00099	43.1884	0	3.367e-07	2.052	3.87
High	Unambiguous	DTLTVVTADHSHVFTFGGYTPR	[K].DTLTVVTADHSHVFTFGGYTPR.[G]					1.73814e-05	0	1.555	1	6	1	B7XGA6	Alkaline phosphatase OS=Mus musculus GN=Alpl PE=2 SV=1	Q3TJD3; P09242; Q9EQ79; B7XGA6; Q3TQ02; Q8JZS4	B7XGA6 [370-391]	0	2421.18	22	High	High	High	3	0.5917	0	1	1	1	807.733	0.42	0.00034	61.4294	0	9.287e-06	1.555	4.58
High	Unambiguous	DTPENNPDTPFDFTPENYKR	[R].DTPENNPDTPFDFTPENYKR.[I]	1xAcetyl [K19]	1xAcetyl [K19]	Q9D6J6 1xAcetyl [K60]	Q9D6J6 1xAcetyl [K60]	7.034e-10	0	3.139	1	1	2	Q9D6J6	NADH dehydrogenase [ubiquinone] flavoprotein 2, mitochondrial OS=Mus musculus GN=Ndufv2 PE=1 SV=2	Q9D6J6	Q9D6J6 [42-61]	1	2439.07	20	High	High	High	2	0.7467	0	1	1	1	1220.04	3.02	0.00368	63.1153	0	2.366e-10	3.139	4.54
High	Unambiguous	DTPENNPDTPFDFTPENYKR	[R].DTPENNPDTPFDFTPENYKR.[I]	1xAcetyl [K19]; 1xDeamidated [N17]	1xAcetyl [K19]; 1xDeamidated [N17]	Q9D6J6 1xAcetyl [K60]	Q9D6J6 1xAcetyl [K60]	3.24126e-06	0	1.818	1	1	1	Q9D6J6	NADH dehydrogenase [ubiquinone] flavoprotein 2, mitochondrial OS=Mus musculus GN=Ndufv2 PE=1 SV=2	Q9D6J6	Q9D6J6 [42-61]	1	2440.06	20	High	High	High	2	0.4955	0	1	1	1	1220.54	4.87	0.00594	62.2414	0	1.6e-06	1.818	3.31
High	Unambiguous	DTQAEKQEQAAAPGPAATK	[K].DTQAEKQEQAAAPGPAATK.[K]					0.00367722	0.000100519	0.716	1	1	1	Q9JKC6	Cell cycle exit and neuronal differentiation protein 1 OS=Mus musculus GN=Cend1 PE=1 SV=1	Q9JKC6	Q9JKC6 [43-61]	1	1911.94	19	High	High	High	3	0.6361	0	1	1	1	637.985	-0.09	-6e-05	16.2931	6.844e-05	0.002495	0.716	3.16
High	Unambiguous	DTQAEKQEQAAAPGPAATKK	[K].DTQAEKQEQAAAPGPAATKK.[T]	1xAcetyl [K19]	1xAcetyl [K19]	Q9JKC6 1xAcetyl [K61]	Q9JKC6 1xAcetyl [K61]	0.000700802	0	0.976	1	1	1	Q9JKC6	Cell cycle exit and neuronal differentiation protein 1 OS=Mus musculus GN=Cend1 PE=1 SV=1	Q9JKC6	Q9JKC6 [43-62]	2	2082.05	20	High	High	High	3	0.0599	0	1	1	1	694.687	-0.06	-4e-05	18.9423	0	0.0004428	0.976	2.84
High	Unambiguous	DVAGDASESALLK	[R].DVAGDASESALLK.[C]					6.66953e-06	0	1.705	1	4	1	Q8VCE0	Sodium/potassium-transporting ATPase subunit alpha OS=Mus musculus GN=Atp1a3 PE=1 SV=1	A0A0G2JGX4; Q8VCE0; Q8R0E8; Q6PIC6	Q8VCE0 [436-448]	0	1275.64	13	High	High	High	2	0.6359	0	1	1	1	638.325	0.18	0.00011	41.8713	0	3.412e-06	1.705	3.57
High	Unambiguous	DVAGDIFHQQCKR	[R].DVAGDIFHQQCKR.[N]	1xAcetyl [K12]; 1xCarbamidomethyl [C11]; 1xDeamidated [Q10]	1xAcetyl [K12]; 1xCarbamidomethyl [C11]; 1xDeamidated [Q10]	Q00612 1xAcetyl [K386]	Q00612 1xAcetyl [K386]	0.00030369	0	1.107	1	3	1	Q00612	Glucose-6-phosphate 1-dehydrogenase X OS=Mus musculus GN=G6pdx PE=1 SV=3	A3KG36; Q00612; Q3TNL1	Q00612 [375-387]	1	1616.75	13	High	High	High	2	0.1453	0	1	1	1	808.883	6.1	0.00493	42.7085	0	0.0001843	1.107	2.96
High	Unambiguous	DVAPQAPVHFLVIPR	[R].DVAPQAPVHFLVIPR.[K]					5.77999e-07	0	2.088	1	1	1	Q5M9J2	Histidine triad nucleotide binding protein 2 OS=Mus musculus GN=Hint2 PE=1 SV=1	Q5M9J2	Q5M9J2 [80-94]	0	1658.94	15	High	High	High	3	0.6686	0	1	1	1	553.651	-0.04	-2e-05	62.8029	0	2.641e-07	2.088	3.53
High	Unambiguous	DVAYQYVKK	[R].DVAYQYVKK.[G]	1xAcetyl [K]	1xAcetyl [K8; K9]	Q9CYR0 1xAcetyl [K]	Q9CYR0 1xAcetyl [K103; K104]	0.00712242	0.000100519	0.612	1	2	2	Q9CYR0	Single-stranded DNA-binding protein, mitochondrial OS=Mus musculus GN=Ssbp1 PE=1 SV=1	Q9CYR0; Q8R2K3	Q9CYR0 [96-104]	1	1155.6	9	High	High	High	2	0.0192	0	1	1	1	578.305	-1.59	-0.00092	35.7812	6.844e-05	0.005002	0.612	2.61
High	Unambiguous	DVFHMVVEVPR	[K].DVFHMVVEVPR.[W]					0.0203247	0.000196267	0.446	1	3	1	Q3UA53	Putative uncharacterized protein OS=Mus musculus GN=Ppa1 PE=2 SV=1	Q8BTY3; Q3UA53; Q9D819	Q3UA53 [42-52]	0	1327.68	11	High	High	High	2	0.4709	0	1	1	1	664.345	-0.33	-0.00022	62.4771	0.0001337	0.01495	0.446	2.06
High	Unambiguous	DVFLPKPSWGNHTPIFR	[R].DVFLPKPSWGNHTPIFR.[D]	1xAcetyl [K6]	1xAcetyl [K6]	P05202 1xAcetyl [K159]	P05202 1xAcetyl [K159]	2.51329e-08	0	2.579	1	1	1	P05202	Aspartate aminotransferase, mitochondrial OS=Mus musculus GN=Got2 PE=1 SV=1	P05202	P05202 [154-170]	0	2053.07	17	High	High	High	3	0.6418	0	1	1	1	685.027	0.75	0.00051	65.7696	0	9.945e-09	2.579	4.55
High	Unambiguous	DVFLPKPSWGNHTPIFR	[R].DVFLPKPSWGNHTPIFR.[D]	1xAcetyl [K6]; 1xDeamidated [N11]	1xAcetyl [K6]; 1xDeamidated [N11]	P05202 1xAcetyl [K159]	P05202 1xAcetyl [K159]	3.96975e-09	0	2.868	1	1	2	P05202	Aspartate aminotransferase, mitochondrial OS=Mus musculus GN=Got2 PE=1 SV=1	P05202	P05202 [154-170]	0	2054.05	17	High	High	High	3	0.653	0	1	1	1	685.356	1.38	0.00095	66.3882	0	1.447e-09	2.868	4.87
High	Unambiguous	DVFNKGYGFGMVK	[K].DVFNKGYGFGMVK.[I]	1xAcetyl [K5]; 1xOxidation [M11]	1xAcetyl [K5]; 1xOxidation [M11]	J3QMG3 1xAcetyl [K20]	J3QMG3 1xAcetyl [K20]	6.31361e-05	0	1.353	1	5	1	J3QMG3	Voltage-dependent anion-selective channel protein 3 OS=Mus musculus GN=Vdac3 PE=1 SV=1	J3QMG3; Q3TTN3; Q5EBQ0; Q3TX38; A0A140T8V3	J3QMG3 [16-28]	1	1519.72	13	High	High	High	2	0.5336	0	1	1	1	760.367	1.04	0.00079	59.2265	0	3.578e-05	1.353	2.68
High	Unambiguous	DVKPDNMLLDKHGHLK	[R].DVKPDNMLLDKHGHLK.[L]	1xAcetyl [K11]	1xAcetyl [K11]	F8VPK5 1xAcetyl [K224]	F8VPK5 1xAcetyl [K224]	5.7432e-07	0	2.089	1	4	1	F8VPK5	Rho-associated protein kinase OS=Mus musculus GN=Rock2 PE=1 SV=1	Q3UMT5; P70336; F8VPK5; Q3TR46	F8VPK5 [214-229]	1	1901.99	16	High	High	High	3	0.1993	0	1	1	1	634.667	-1.75	-0.00111	39.3601	0	2.628e-07	2.089	2.96
High	Unambiguous	DVIEEYFKCK	[K].DVIEEYFKCK.[K]	1xAcetyl [K8]; 1xCarbamidomethyl [C9]	1xAcetyl [K8]; 1xCarbamidomethyl [C9]	A0A1W2P7A1 1xAcetyl [K145]	A0A1W2P7A1 1xAcetyl [K145]	0.00845295	0.000100519	0.585	1	4	1	A0A1W2P7A1	40S ribosomal protein S12 OS=Mus musculus GN=Rps12 PE=1 SV=1	P63323; A0A1W2P7A1; F7AEH4; Q6ZWZ6	A0A1W2P7A1 [138-147]	1	1372.65	10	High	High	High	2	0.066	0	1	1	1	686.825	-1.2	-0.00082	62.2266	6.844e-05	0.005996	0.585	1.97
High	Unambiguous	DVLTSTYGATAETLSTSTTTHVTK	[K].DVLTSTYGATAETLSTSTTTHVTK.[T]					3.13438e-09	0	2.905	1	6	1	A2AUK5	Band 4.1-like protein 1 OS=Mus musculus GN=Epb41l1 PE=1 SV=1	A2AUK7; A2AUK5; A2AUK6; B6ZHC9; A2AUK8; Q9Z2H5	A2AUK5 [788-811]	0	2485.23	24	High	High	High	2	0.6538	0	1	1	1	1243.12	-0.4	-0.0005	58.5842	0	1.132e-09	2.905	3.64
High	Unambiguous	DVMVWSNER	[R].DVMVWSNER.[V]					0.00345044	0.000100519	0.726	1	3	1	C7G3P1	MKIAA0654 protein (Fragment) OS=Mus musculus GN=Ppfia3 PE=2 SV=1	C7G3P1; A0A1B0GRM4; P60469	C7G3P1 [1088-1096]	0	1135.52	9	High	High	High	2	0.5872	0	1	1	1	568.263	-0.45	-0.00026	44.7342	6.844e-05	0.002348	0.726	2.35
High	Unambiguous	DVNAAIAAIKTK	[K].DVNAAIAAIKTK.[R]	1xAcetyl [K10]	1xAcetyl [K10]	P68368 1xAcetyl [K336]	P68368 1xAcetyl [K336]	5.961e-05	0	1.362	1	2	1	P68368	Tubulin alpha-4A chain OS=Mus musculus GN=Tuba4a PE=1 SV=1	A0A0A0MQA5; P68368	P68368 [327-338]	1	1256.72	12	High	High	High	2	0.0596	0	1	1	1	628.864	-0.14	-9e-05	57.3146	0	3.357e-05	1.362	3.86
High	Unambiguous	DVNAAIATIK	[K].DVNAAIATIK.[T]	1xAcetyl [K10]	1xAcetyl [K10]	P68369 1xAcetyl [K336]	P68369 1xAcetyl [K336]	0.0146544	0.000100519	0.498	1	7	1	P68369	Tubulin alpha-1A chain OS=Mus musculus GN=Tuba1a PE=1 SV=1	P05214; Q3TIZ0; Q99KA2; P68369; Q9D9Y2; P05213; Q52L87	P68369 [327-336]	0	1057.59	10	High	High	High	2	0.4013	0	1	1	1	529.298	0.01	1e-05	56.943	6.844e-05	0.0106	0.498	3.04
High	Unambiguous	DVNAAIATIKTK	[K].DVNAAIATIKTK.[R]					2.33161e-05	0	1.509	1	7	1	P68369	Tubulin alpha-1A chain OS=Mus musculus GN=Tuba1a PE=1 SV=1	P05214; Q3TIZ0; Q99KA2; P68369; Q9D9Y2; P05213; Q52L87	P68369 [327-338]	1	1244.72	12	High	High	High	2	0.6957	0	1	1	1	622.863	-1.04	-0.00065	38.2969	0	1.264e-05	1.509	3.91
High	Unambiguous	DVNAAIATIKTK	[K].DVNAAIATIKTK.[R]	1xAcetyl [K]	1xAcetyl [K10; K12]	P68369 1xAcetyl [K]	P68369 1xAcetyl [K336; K338]	4.35946e-05	0	1.411	1	7	2	P68369	Tubulin alpha-1A chain OS=Mus musculus GN=Tuba1a PE=1 SV=1	P05214; Q3TIZ0; Q99KA2; P68369; Q9D9Y2; P05213; Q52L87	P68369 [327-338]	1	1286.73	12	High	High	High	2	0.0451	0	1	1	1	643.869	-0.06	-4e-05	51.9339	0	2.419e-05	1.411	3.55
High	Unambiguous	DVNVNFEKSK	[K].DVNVNFEKSK.[L]	1xAcetyl [K]	1xAcetyl [K8; K10]	Q3TJG6 1xAcetyl [K]	Q3TJG6 1xAcetyl [K33; K35]	0.00436647	0.000100519	0.689	1	4	2	Q3TJG6	Putative uncharacterized protein OS=Mus musculus GN=Ptges3 PE=2 SV=1	D3Z7C6; Q9CRH1; Q3TJG6; Q9R0Q7	Q3TJG6 [26-35]	1	1221.61	10	High	High	High	2	0.0421	0	1	1	1	611.308	-1.35	-0.00082	37.9033	6.844e-05	0.003005	0.689	2.61
High	Unambiguous	DVSDEKLR	[K].DVSDEKLR.[D]	1xAcetyl [K6]	1xAcetyl [K6]	Q9CZU6 1xAcetyl [K327]	Q9CZU6 1xAcetyl [K327]	0.148007	0.00499626	0.116	1	2	1	Q9CZU6	Citrate synthase, mitochondrial OS=Mus musculus GN=Cs PE=1 SV=1	Q0QEL9; Q9CZU6	Q9CZU6 [322-329]	1	1003.51	8	High	High	High	2	0.3064	0	1	1	1	502.256	-0.28	-0.00014	26.4872	0.004005	0.1201	0.116	1.73
High	Unambiguous	DVSSVELLMNNHQGIK	[R].DVSSVELLMNNHQGIK.[A]					1.62197e-07	0	2.287	1	4	1	Q62261	Spectrin beta chain, non-erythrocytic 1 OS=Mus musculus GN=Sptbn1 PE=1 SV=2	Q8BQ35; Q3TTX2; Q62261; A0A0A0MQG2	Q62261 [1942-1957]	0	1783.9	16	High	High	High	2	0.7523	0	1	1	1	892.456	2.23	0.00199	55.0838	0	7.009e-08	2.287	4.44
High	Unambiguous	DVTCDVHYENYR	[K].DVTCDVHYENYR.[A]	1xCarbamidomethyl [C4]	1xCarbamidomethyl [C4]			4.07899e-06	0	1.782	1	3	1	Q9Z2Q6	Septin-5 OS=Mus musculus GN=Sept5 PE=1 SV=2	Q9Z2Q6; B7ZNM7; Q68FM0	Q9Z2Q6 [297-308]	0	1570.66	12	High	High	High	2	0.7432	0	1	1	1	785.834	1.06	0.00083	32.5035	0	2.037e-06	1.782	3.31
High	Unambiguous	DVTHSIIFEVK	[R].DVTHSIIFEVK.[L]					0.000367797	0	1.077	1	6	1	A0A0A0MQN4	Ubiquitin-like modifier-activating enzyme ATG7 OS=Mus musculus GN=Atg7 PE=1 SV=1	S4R2T5; Q3TM87; Q3TAB9; S4R2D5; Q9D906; A0A0A0MQN4	A0A0A0MQN4 [317-327]	0	1287.69	11	High	High	High	2	0.3537	0	1	1	1	644.349	-2.32	-0.00149	54.706	0	0.0002254	1.077	2.29
High	Unambiguous	DVVYKNNDFK	[K].DVVYKNNDFK.[L]	1xAcetyl [K5]; 1xDeamidated [N6]	1xAcetyl [K5]; 1xDeamidated [N6]	E9Q7X7 1xAcetyl [K457]	E9Q7X7 1xAcetyl [K457]	0.00272612	0	0.763	1	7	1	E9Q7X7	Neurexin II OS=Mus musculus GN=Nrxn2 PE=1 SV=1	E9Q7X7; E9Q5N7; Q3UGZ9; E9PUN0; E9PUM9; Q6ZQ25; B2RX09	E9Q7X7 [453-462]	1	1284.61	10	High	High	High	2	0.1558	0	1	1	1	642.815	9.3	0.00597	36.0559	0	0.00183	0.763	1.99
High	Unambiguous	DWEMHVHFK	[K].DWEMHVHFK.[V]					0.00114545	0	0.899	1	1	2	Q9DBH5	Vesicular integral-membrane protein VIP36 OS=Mus musculus GN=Lman2 PE=1 SV=2	Q9DBH5	Q9DBH5 [113-121]	0	1228.56	9	High	High	High	2	0.6814	0	1	1	1	614.781	-0.91	-0.00056	45.0502	0	0.0007391	0.899	3.61
[truncated: 6,903 more rows]

## Sheet: All peptides Exp2
Confidence	PSM Ambiguity	Sequence	Annotated Sequence	Modifications	Modifications (all possible sites)	Modifications in Master Proteins	Modifications in Master Proteins (all Sites)	Qvality PEP	Qvality q-value	SVM_Score	# Protein Groups	# Proteins	# PSMs	Master Protein Accessions	Master Protein Descriptions	Protein Accessions	Positions in Master Proteins	# Missed Cleavages	Theo. MH+ [Da]	Sequence Length	Found in Sample: [S1] F1: Sample	Found in Sample Group: [S1] F1: Sample	Confidence (by Search Engine): Sequest HT	Charge (by Search Engine): Sequest HT	DeltaScore (by Search Engine): Sequest HT	DeltaCn (by Search Engine): Sequest HT	Rank (by Search Engine): Sequest HT	Search Engine Rank (by Search Engine): Sequest HT	Concatenated Rank (by Search Engine): Sequest HT	m/z [Da] (by Search Engine): Sequest HT	DeltaM [ppm] (by Search Engine): Sequest HT	Deltam/z [Da] (by Search Engine): Sequest HT	RT [min] (by Search Engine): Sequest HT	Percolator q-Value (by Search Engine): Sequest HT	Percolator PEP (by Search Engine): Sequest HT	Percolator SVMScore (by Search Engine): Sequest HT	XCorr (by Search Engine): Sequest HT
[truncated: 7,991 more rows]

[truncated: 6 more sheets: All peptides Exp3, Merged peptides Exp1 to 3,  AcK peptides Exp1,  AcK peptides Exp2,  AcK peptides Exp3, Merged acK peptides Exp1 to 3]
