# Supplementary material for: A comprehensive mouse brain acetylome-the cellular-specific distribution of acetylated brain proteins
Source: Front Cell Neurosci. 2022 Aug 30;16:980815. doi: 10.3389/fncel.2022.980815 (PMC9468461; doi:10.3389/fncel.2022.980815)
Supplement: Supplementary Table 2 — Peptides and proteins identified from purified samples. [file Table_2.xlsx]

## Sheet: Exp1 peptides
Sequence	Length	Modifications	Modified sequence	Acetyl (K) Probabilities	Deamidation (N) Probabilities	Deamidation (NQ) Probabilities	Oxidation (M) Probabilities	Acetyl (K) Score Diffs	Deamidation (N) Score Diffs	Deamidation (NQ) Score Diffs	Oxidation (M) Score Diffs	Acetyl (K)	Acetyl (Protein N-term)	Deamidation (N)	Deamidation (NQ)	Oxidation (M)	Missed cleavages	Proteins	Leading proteins	Leading razor protein	Gene names	Protein names	Type	Raw file	Experiment	MS/MS m/z	Charge	m/z	Mass	Resolution	Uncalibrated - Calibrated m/z [ppm]	Uncalibrated - Calibrated m/z [Da]	Mass error [ppm]	Mass error [Da]	Uncalibrated mass error [ppm]	Uncalibrated mass error [Da]	Max intensity m/z 0	Retention time	Retention length	Calibrated retention time	Calibrated retention time start	Calibrated retention time finish	Retention time calibration	Match time difference	Match m/z difference	Match q-value	Match score	Number of data points	Number of scans
AAAAAAAAAAAAAAAGAAGK	20	Unmodified	_AAAAAAAAAAAAAAAGAAGK_									0	0	0	0	0	0	P55012	P55012	P55012	Slc12a2	Solute carrier family 12 member 2	MULTI-MSMS	brain171122_1	Exp1	734.897	2	734.897	1467.78	0.41847	0.00030753	-0.27136	-0.00019942	0.14711	0.00010811	735.398	51.821	1.3867	51.821	51.317	52.704	-3.8147e-06					60	33	3
AAAAAAGAASGLPGPVAQGLK	21	Acetyl (Protein N-term)	_(ac)AAAAAAGAASGLPGPVAQGLK_									0	1	0	0	0	0	Q91YE6	Q91YE6	Q91YE6	Ipo9	Importin-9	MULTI-SECPEP	brain171122_1	Exp1	895.951	2	895.992	1789.97	-1.0867	-0.00097367	1.6886	0.001513	0.6019	0.00053929	895.991	75.302	0.44598	75.302	75.097	75.543	0					15	10	2
AAAAAAGPEMVR	12	Acetyl (Protein N-term)	_(ac)AAAAAAGPEMVR_									0	1	0	0	0	0	P63085	P63085	P63085	Mapk1	Mitogen-activated protein kinase 1	MULTI-MSMS	brain171122_1	Exp1	578.793	2	578.793	1155.57	-3.3558	-0.0019423	0.8319	0.0004815	-2.5239	-0.0014608	578.793	28.681	1.4208	28.681	27.873	29.294	0					68	34	3
AAAAAAGPEMVR	12	Acetyl (Protein N-term),Oxidation (M)	_(ac)AAAAAAGPEM(ox)VR_				AAAAAAGPEM(1)VR				AAAAAAGPEM(61.65)VR	0	1	0	0	1	0	P63085	P63085	P63085	Mapk1	Mitogen-activated protein kinase 1	MULTI-SECPEP	brain171122_1	Exp1	586.32	2	586.79	1171.57	-2.2333	-0.0013105	0.35788	0.00021	-1.8755	-0.0011005	586.791	16.542	0.85443	16.542	15.933	16.788	0					21	12	2
AAAAAAPGGGGGEPR	15	Acetyl (Protein N-term)	_(ac)AAAAAAPGGGGGEPR_									0	1	0	0	0	0	Q63844	Q63844	Q63844	Mapk3	Mitogen-activated protein kinase 3	MULTI-MSMS	brain171122_1	Exp1	626.306	2	626.307	1250.6	-1.7602	-0.0011024	0.026832	1.6805e-05	-1.7334	-0.0010856	626.306	12.563	1.1709	12.563	12.035	13.206	0					64	28	3
AAADLMAYCEAHAK	14	Unmodified	_AAADLMAYCEAHAK_									0	0	0	0	0	0	P63213	P63213	P63213	Gng2	Guanine nucleotide-binding protein G(I)/G(S)/G(O) subunit gamma-2	MULTI-MSMS	brain171122_1	Exp1	507.898	3	507.899	1520.68	-3.3159	-0.0016842	-0.054476	-2.7668e-05	-3.3704	-0.0017118	507.899	20.661	1.1377	20.661	20.196	21.333	1.9073e-06					119	27	7
AAADLMAYCEAHAK	14	Unmodified	_AAADLMAYCEAHAK_									0	0	0	0	0	0	P63213	P63213	P63213	Gng2	Guanine nucleotide-binding protein G(I)/G(S)/G(O) subunit gamma-2	MULTI-SECPEP	brain171122_1	Exp1	760.874	2	761.345	1520.68	-0.066194	-5.0397e-05	2.3353	0.001778	2.2691	0.0017276	761.347	20.689	0.93456	20.689	20.155	21.09	0					54	22	4
AAADLMTYCDAHACEDPLITPVPTSENPFR	30	Unmodified	_AAADLMTYCDAHACEDPLITPVPTSENPFR_									0	0	0	0	0	0	P63216	P63216	P63216	Gng3	Guanine nucleotide-binding protein G(I)/G(S)/G(O) subunit gamma-3	MULTI-MSMS	brain171122_1	Exp1	1121.51	3	1121.51	3361.51	2.9916	0.0033551	-1.1693	-0.0013114	1.8222	0.0020437	1122.18	91.382	1.3812	91.382	90.637	92.018	0					78	33	4
AAAELLQSQGSQAGGSQTLK	20	Unmodified	_AAAELLQSQGSQAGGSQTLK_									0	0	0	0	0	0	Q9R1T4	Q9R1T4	Q9R1T4	2022-09-06	Septin-6	MULTI-MSMS	brain171122_1	Exp1	649.003	3	649.004	1943.99	-1.9607	-0.0012725	0.91882	0.00059632	-1.0418	-0.00067616	649.339	21.4	1.7881	21.4	20.398	22.186	-1.9073e-06					110	43	4
AAAEVNQEYGLDPK	14	Unmodified	_AAAEVNQEYGLDPK_									0	0	0	0	0	0	P97807	P97807	P97807	Fh	Fumarate hydratase, mitochondrial	MULTI-MSMS	brain171122_1	Exp1	752.868	2	752.868	1503.72	0.64151	0.00048297	-1.7646	-0.0013285	-1.1231	-0.00084556	753.367	18.325	1.1766	18.325	17.842	19.018	0					73	28	3
AAAEVNQEYGLDPK	14	Deamidation (NQ)	_AAAEVN(de)QEYGLDPK_			AAAEVN(0.654)Q(0.346)EYGLDPK				AAAEVN(2.77)Q(-2.77)EYGLDPK		0	0	0	1	0	0	P97807	P97807	P97807	Fh	Fumarate hydratase, mitochondrial	MULTI-MSMS	brain171122_1	Exp1	753.364	2	753.36	1504.7	-0.39081	-0.00029442	5.8255	0.0043887	5.4347	0.0040943	753.364	20.142	0.65082	20.142	19.626	20.277	0					24	14	3
AAAFVTSPPLSPDPTTPDYLTSLLACGDLQVTGSGHCPYSTAQK	44	Unmodified	_AAAFVTSPPLSPDPTTPDYLTSLLACGDLQVTGSGHCPYSTAQK_									0	0	0	0	0	0	P97427	P97427	P97427	Crmp1	Dihydropyrimidinase-related protein 1	MULTI-SECPEP	brain171122_1	Exp1	1149.07	4	1148.8	4591.19	3.4139	0.0039219	2.4261	0.0027871	5.8399	0.0067089	1149.31	98.14	0.73259	98.14	97.877	98.609	0					23	17	2
AAAGGGAAAAAGR	13	Acetyl (Protein N-term)	_(ac)AAAGGGAAAAAGR_									0	1	0	0	0	0	P35282	P35282	P35282	Rab21	Ras-related protein Rab-21	MSMS	brain171122_1	Exp1	507.257	2	507.26	1012.51	10.489	1	10.489	9.9885	10.989	0								0	0	0	1.5262e-14	1	1761	131.22
AAAHVQGLVQVASR	14	Unmodified	_AAAHVQGLVQVASR_									0	0	0	0	0	0	Q9D061	Q9D061	Q9D061	Acbd6	Acyl-CoA-binding domain-containing protein 6	MULTI-SECPEP	brain171122_1	Exp1	469.562	3	469.6	1405.78	-3.8698	-0.0018173	-1.1715	-0.00055016	-5.0413	-0.0023674	469.601	16.344	0.40707	16.344	16.138	16.545	0					13	9	2
AAALEFLNR	9	Unmodified	_AAALEFLNR_									0	0	0	0	0	0	Q60864	Q60864	Q60864	Stip1	Stress-induced-phosphoprotein 1	MULTI-MSMS	brain171122_1	Exp1	502.779	2	502.78	1003.55	-3.2192	-0.0016186	1.1231	0.00056467	-2.0961	-0.0010539	502.781	40.986	2.1431	40.986	39.927	42.07	0					96	52	3
AAAMDVDTPSGTNSGAGK	18	Acetyl (Protein N-term)	_(ac)AAAMDVDTPSGTNSGAGK_									0	1	0	0	0	0	P62878	P62878	P62878	Rbx1	E3 ubiquitin-protein ligase RBX1;E3 ubiquitin-protein ligase RBX1, N-terminally processed	MSMS	brain171122_1	Exp1	846.389	2	846.381	1690.75	25.043	1	25.043	24.543	25.543	0								0	0	0	2.7475e-05	1	14988	84.566
AAAQLLQSQAQQSGAQQTK	19	Unmodified	_AAAQLLQSQAQQSGAQQTK_									0	0	0	0	0	0	Q8C1B7	Q8C1B7	Q8C1B7	2022-09-11	Septin-11	MULTI-MSMS	brain171122_1	Exp1	979.012	2	979.009	1956	3.1833	0.0031165	0.82486	0.00080755	4.0082	0.003924	979.51	15.857	0.7333	15.857	15.485	16.219	9.5367e-07					48	17	4
AAATATAGTAACSSSSSSR	19	Acetyl (Protein N-term)	_(ac)AAATATAGTAACSSSSSSR_									0	1	0	0	0	0	Q9ESJ1	Q9ESJ1	Q9ESJ1	Cables1	CDK5 and ABL1 enzyme substrate 1	MSMS	brain171122_1	Exp1	878.888	2	878.892	1755.77	13.095	1	13.095	12.595	13.595	-9.5367e-07								0	0	0	0.0036263	1	3219	71.506
AAATFNPELITHILDGSPENTR	22	Unmodified	_AAATFNPELITHILDGSPENTR_									0	0	0	0	0	0	Q9R0H0	Q9R0H0	Q9R0H0	Acox1	Peroxisomal acyl-coenzyme A oxidase 1	MULTI-MSMS	brain171122_1	Exp1	789.731	3	789.736	2366.19	-1.7166	-0.0013556	-1.7781	-0.0014043	-3.4947	-0.0027599	790.071	95.783	0.48786	95.783	95.6	96.087	0					19	11	2
AAATPEPAVAQPDSTALEGATGQAPPSSK	29	Unmodified	_AAATPEPAVAQPDSTALEGATGQAPPSSK_									0	0	0	0	0	0	Q3UHL1	Q3UHL1	Q3UHL1	Camkv	CaM kinase-like vesicle-associated protein	MULTI-MSMS	brain171122_1	Exp1	907.452	3	907.451	2719.33	1.9039	0.0017277	0.090647	8.2257e-05	1.9946	0.00181	907.783	37.052	1.4665	37.052	36.394	37.861	-3.8147e-06					99	35	5
AAAVAAAGAGEPLSPEELLPK	21	Acetyl (Protein N-term)	_(ac)AAAVAAAGAGEPLSPEELLPK_									0	1	0	0	0	0	Q9CPQ3	Q9CPQ3	Q9CPQ3	Tomm22	Mitochondrial import receptor subunit TOM22 homolog	MULTI-MSMS	brain171122_1	Exp1	1002.53	2	1002.54	2003.06	2.1189	0.0021243	-0.85467	-0.00085683	1.2643	0.0012675	1002.54	97.165	0.4896	97.165	96.939	97.428	0					16	11	2
AAAVSDIQDLMR	12	Unmodified	_AAAVSDIQDLMR_									0	0	0	0	0	0	Q9CR00	Q9CR00	Q9CR00	Psmd9	26S proteasome non-ATPase regulatory subunit 9	MULTI-MSMS	brain171122_1	Exp1	645.336	2	645.33	1288.64	-2.6961	-0.0017399	2.6553	0.0017136	-0.040729	-2.6283e-05	645.331	56.566	1.0519	56.566	56	57.052	3.8147e-06					34	25	2
AACVLTTQTLMR	12	Unmodified	_AACVLTTQTLMR_									0	0	0	0	0	0	Q3UH60	Q3UH60	Q3UH60	Dip2b	Disco-interacting protein 2 homolog B	MSMS	brain171122_1	Exp1	682.822	2	682.855	1363.7	36.077	1	36.077	35.577	36.577	0								0	0	0	0.037343	1	25965	46.819
AADAEAEVASLNR	13	Unmodified	_AADAEAEVASLNR_									0	0	0	0	0	0	P21107	P21107	P21107	Tpm3	Tropomyosin alpha-3 chain	MULTI-MSMS	brain171122_1	Exp1	658.795	2	658.826	1315.64	0.71953	0.00047405	4.6963	0.003094	5.4158	0.0035681	658.832	16.53	1.1779	16.53	16.056	17.234	0					77	28	5
AADAEAEVASLNR	13	Unmodified	_AADAEAEVASLNR_									0	0	0	0	0	0	P21107	P21107	P21107	Tpm3	Tropomyosin alpha-3 chain	MULTI-MSMS	brain171122_1	Exp1	439.555	3	439.553	1315.64	-3.5065	-0.0015413	2.9338	0.0012896	-0.57269	-0.00025173	439.555	16.527	0.81194	16.527	16.219	17.031	0					52	19	4
AADAHVDAHYYEQNEQPTGTCAACITGGNR	30	Unmodified	_AADAHVDAHYYEQNEQPTGTCAACITGGNR_									0	0	0	0	0	0	P55264	P55264	P55264	Adk	Adenosine kinase	MULTI-MSMS	brain171122_1	Exp1	820.358	4	820.106	3276.39	-0.82295	-0.00067491	2.0168	0.001654	1.1939	0.00097912	820.359	25.779	0.97627	25.779	25.151	26.128	0					57	23	4
AADFEDLLSSQGFNAHK	17	Unmodified	_AADFEDLLSSQGFNAHK_									0	0	0	0	0	0	Q80TZ3	Q80TZ3	Q80TZ3	Dnajc6	Putative tyrosine-protein phosphatase auxilin	MULTI-MSMS	brain171122_1	Exp1	617.297	3	617.295	1848.86	-2.4788	-0.0015301	0.65849	0.00040648	-1.8203	-0.0011236	617.296	71.17	1.4231	71.17	70.478	71.901	0					84	34	4
AADFQLHTHVNDGTEFGGSIYQK	23	Unmodified	_AADFQLHTHVNDGTEFGGSIYQK_									0	0	0	0	0	0	Q60931	Q60931	Q60931	Vdac3	Voltage-dependent anion-selective channel protein 3	MULTI-MSMS	brain171122_1	Exp1	845.736	3	845.735	2534.18	-0.12472	-0.00010548	3.0701	0.0025965	2.9453	0.002491	846.404	43.706	0.92458	43.706	42.875	43.8	0					42	22	3
AADFQLHTHVNDGTEFGGSIYQK	23	Unmodified	_AADFQLHTHVNDGTEFGGSIYQK_									0	0	0	0	0	0	Q60931	Q60931	Q60931	Vdac3	Voltage-dependent anion-selective channel protein 3	MULTI-MSMS	brain171122_1	Exp1	845.735	3	845.735	2534.18	-0.089348	-7.5564e-05	2.426	0.0020517	2.3366	0.0019762	846.404	44.48	0.52803	44.48	44.326	44.854	0					33	12	4
AADISQWAGPLCLQEVDEPPQHALR	25	Acetyl (Protein N-term)	_(ac)AADISQWAGPLCLQEVDEPPQHALR_									0	1	0	0	0	0	P70296	P70296	P70296	Pebp1	Phosphatidylethanolamine-binding protein 1;Hippocampal cholinergic neurostimulating peptide	MULTI-MSMS	brain171122_1	Exp1	711.85	4	711.6	2842.37	-0.0601	-4.2767e-05	1.2855	0.00091478	1.2254	0.00087201	711.851	96.513	0.85151	96.513	96.128	96.98	0					66	20	4
AADISQWAGPLCLQEVDEPPQHALR	25	Acetyl (Protein N-term)	_(ac)AADISQWAGPLCLQEVDEPPQHALR_									0	1	0	0	0	0	P70296	P70296	P70296	Pebp1	Phosphatidylethanolamine-binding protein 1;Hippocampal cholinergic neurostimulating peptide	MULTI-MSMS	brain171122_1	Exp1	948.469	3	948.464	2842.37	2.3829	0.0022601	0.55891	0.00053011	2.9418	0.0027902	948.8	96.511	1.0963	96.511	96.006	97.102	0					104	26	6
AADKDTCFSTEGPNLVTR	18	Unmodified	_AADKDTCFSTEGPNLVTR_									0	0	0	0	0	1	P07724	P07724	P07724	Alb	Serum albumin	MULTI-MSMS	brain171122_1	Exp1	991.471	2	991.468	1980.92	2.8997	0.0028749	0.35862	0.00035556	3.2583	0.0032305	991.97	24.51	0.97659	24.51	24.012	24.989	0					45	23	4
AADKDTCFSTEGPNLVTR	18	Unmodified	_AADKDTCFSTEGPNLVTR_									0	0	0	0	0	1	P07724	P07724	P07724	Alb	Serum albumin	MULTI-MSMS	brain171122_1	Exp1	661.317	3	661.314	1980.92	-0.081272	-5.3746e-05	0.03084	2.0395e-05	-0.050432	-3.3352e-05	661.315	24.628	1.0579	24.628	24.093	25.151	0					87	25	5
AADLLVNPLDPR	12	Unmodified	_AADLLVNPLDPR_									0	0	0	0	0	0	O54781	O54781	O54781	Srpk2	SRSF protein kinase 2;SRSF protein kinase 2 N-terminal;SRSF protein kinase 2 C-terminal	MULTI-MSMS	brain171122_1	Exp1	647.357	2	647.362	1292.71	-3.8524	-0.0024939	-1.0344	-0.00066966	-4.8869	-0.0031636	647.361	64.917	0.77316	64.917	64.512	65.285	0					29	18	2
AADLLYAMCDR	11	Oxidation (M)	_AADLLYAM(ox)CDR_				AADLLYAM(1)CDR				AADLLYAM(50.19)CDR	0	0	0	0	1	0	P17426	P17426	P17426	Ap2a1	AP-2 complex subunit alpha-1	MULTI-MSMS	brain171122_1	Exp1	657.8	2	657.794	1313.57	-3.8024	-0.0025012	-0.73302	-0.00048218	-4.5354	-0.0029834	658.296	21.772	0.93445	21.772	21.374	22.308	0					50	22	3
AADLLYAMCDR	11	Unmodified	_AADLLYAMCDR_									0	0	0	0	0	0	P17426	P17426	P17426	Ap2a1	AP-2 complex subunit alpha-1	MULTI-MSMS	brain171122_1	Exp1	649.796	2	649.797	1297.58	-0.92052	-0.00059815	-0.25995	-0.00016891	-1.1805	-0.00076706	649.796	50.958	1.951	50.958	49.977	51.928	-3.8147e-06					98	47	3
AADLLYAMCDR	11	Unmodified	_AADLLYAMCDR_									0	0	0	0	0	0	P17426	P17426	P17426	Ap2a1	AP-2 complex subunit alpha-1	MSMS	brain171122_1	Exp1	649.8	2	649.797	1297.58	50.344	1	50.344	49.844	50.844	0								0	0	0	0.024715	1	39938	59.542
AAEAAASAYYNPGNPHNVYMPTSQPPPPPYYPPEDK	36	Unmodified	_AAEAAASAYYNPGNPHNVYMPTSQPPPPPYYPPEDK_									0	0	0	0	0	0	P97765	P97765	P97765	Wbp2	WW domain-binding protein 2	MULTI-MSMS	brain171122_1	Exp1	976.45	4	976.201	3900.77	0.93818	0.00091585	2.9726	0.0029019	3.9108	0.0038178	976.455	63.33	0.68936	63.33	62.972	63.661	0					25	16	2
AAEAGVTEEQYGYLGTSAK	19	Unmodified	_AAEAGVTEEQYGYLGTSAK_									0	0	0	0	0	0	P14873	P14873	P14873	Map1b	Microtubule-associated protein 1B;MAP1B heavy chain;MAP1 light chain LC1	MULTI-MSMS	brain171122_1	Exp1	972.966	2	972.963	1943.91	1.7151	0.0016687	1.9281	0.001876	3.6432	0.0035447	973.467	30.748	0.52489	30.748	30.304	30.829	0					18	12	2
AAECNIVVTQPR	12	Unmodified	_AAECNIVVTQPR_									0	0	0	0	0	0	O70133	O70133	O70133	Dhx9	ATP-dependent RNA helicase A	MULTI-SECPEP	brain171122_1	Exp1	679.79	2	679.348	1356.68	0.49885	0.0003389	3.4908	0.0023715	3.9897	0.0027104	679.349	15.625	0.56971	15.625	15.241	15.811	0					35	13	4
AAEDSNLISGFGVAEGSEK	19	Unmodified	_AAEDSNLISGFGVAEGSEK_									0	0	0	0	0	0	Q3UHJ0	Q3UHJ0	Q3UHJ0	Aak1	AP2-associated protein kinase 1	MULTI-MSMS	brain171122_1	Exp1	940.951	2	940.947	1879.88	1.5116	0.0014224	0.63342	0.00059602	2.1451	0.0020184	940.947	55.905	1.0592	55.905	55.226	56.285	-3.8147e-06					46	25	3
AAELIANSLATAGDGLIELR	20	Unmodified	_AAELIANSLATAGDGLIELR_									0	0	0	0	0	0	P67778	P67778	P67778	Phb	Prohibitin	MULTI-MSMS	brain171122_1	Exp1	667.33	3	666.7	1997.08	-1.7072	-0.0011382	-0.64324	-0.00042885	-2.3504	-0.001567	667.034	97.141	0.65234	97.141	96.857	97.51	7.6294e-06					30	15	3
AAELIANSLATAGDGLIELR	20	Unmodified	_AAELIANSLATAGDGLIELR_									0	0	0	0	0	0	P67778	P67778	P67778	Phb	Prohibitin	MULTI-MSMS	brain171122_1	Exp1	999.545	2	999.547	1997.08	1.8698	0.001869	-0.83487	-0.0008345	1.0349	0.0010345	999.55	97.116	0.89683	97.116	96.776	97.673	-7.6294e-06					28	21	3
AAEMMASLLK	10	Unmodified	_AAEMMASLLK_									0	0	0	0	0	0	Q61768	Q61768	Q61768	Kif5b	Kinesin-1 heavy chain	MULTI-MSMS	brain171122_1	Exp1	532.777	2	532.778	1063.54	-3.7436	-0.0019945	5.3414	0.0028458	1.5979	0.00085132	532.78	44.722	2.7525	44.722	43.357	46.109	0					157	67	4
AAESLADPTEYENLFPGLK	19	Unmodified	_AAESLADPTEYENLFPGLK_									0	0	0	0	0	0	O55029	O55029	O55029	Copb2	Coatomer subunit beta	MULTI-MSMS	brain171122_1	Exp1	1033.01	2	1033.01	2064.01	1.1225	0.0011596	3.6989	0.003821	4.8214	0.0049805	1033.51	95.967	1.0976	95.967	95.395	96.492	0					44	26	4
AAFDDAIAELDTLSEESYK	19	Unmodified	_AAFDDAIAELDTLSEESYK_									0	0	0	0	0	0	P62259	P62259	P62259	Ywhae	14-3-3 protein epsilon	MULTI-MSMS	brain171122_1	Exp1	1044.49	2	1044.49	2086.96	3.5729	0.0037318	0.27958	0.00029202	3.8525	0.0040238	1044.49	98.542	0.77563	98.542	98.242	99.018	-7.6294e-06					85	18	7
AAFDDAIAELDTLSEESYK	19	Unmodified	_AAFDDAIAELDTLSEESYK_									0	0	0	0	0	0	P62259	P62259	P62259	Ywhae	14-3-3 protein epsilon	MULTI-SECPEP	brain171122_1	Exp1	696.594	3	696.66	2086.96	0.17964	0.00012515	-0.0025928	-1.8063e-06	0.17705	0.00012334	696.66	98.548	1.3057	98.548	98.12	99.426	0					119	31	7
AAFGLSEAGFNTACLTK	17	Unmodified	_AAFGLSEAGFNTACLTK_									0	0	0	0	0	0	Q8K2B3	Q8K2B3	Q8K2B3	Sdha	Succinate dehydrogenase [ubiquinone] flavoprotein subunit, mitochondrial	MSMS	brain171122_1	Exp1	879.431	2	879.43	1756.85	72.157	1	72.157	71.657	72.657	-7.6294e-06								0	0	0	0.0045337	1	61549	68.972
AAFGLSEAGFNTACLTK	17	Unmodified	_AAFGLSEAGFNTACLTK_									0	0	0	0	0	0	Q8K2B3	Q8K2B3	Q8K2B3	Sdha	Succinate dehydrogenase [ubiquinone] flavoprotein subunit, mitochondrial	MSMS	brain171122_1	Exp1	879.432	2	879.43	1756.85	72.525	1	72.525	72.025	73.025	0								0	0	0	0.004524	1	61921	70.26
AAFQLGSPWR	10	Unmodified	_AAFQLGSPWR_									0	0	0	0	0	0	P47738	P47738	P47738	Aldh2	Aldehyde dehydrogenase, mitochondrial	MULTI-MSMS	brain171122_1	Exp1	566.801	2	566.799	1131.58	-2.3267	-0.0013187	8.3063	0.004708	5.9797	0.0033893	566.802	55.808	1.6257	55.808	55.022	56.648	0					72	39	2
AAFSGNLTALPSHLVPAGR	19	Unmodified	_AAFSGNLTALPSHLVPAGR_									0	0	0	0	0	0	Q6P5U7	Q6P5U7	Q6P5U7	Nwd2	NACHT and WD repeat domain-containing protein 2	MSMS	brain171122_1	Exp1	627.01	3	627.011	1878.01	66.833	1	66.833	66.333	67.333	0								0	0	0	0.043338	1	56202	31.138
AAFVLPEFTR	10	Unmodified	_AAFVLPEFTR_									0	0	0	0	0	0	Q64674	Q64674	Q64674	Srm	Spermidine synthase	MULTI-MSMS	brain171122_1	Exp1	575.814	2	575.816	1149.62	-3.971	-0.0022866	0.030482	1.7552e-05	-3.9405	-0.002269	575.817	71.978	1.4618	71.978	71.374	72.836	0					73	35	3
AAGAEEYAQQEVVK	14	Unmodified	_AAGAEEYAQQEVVK_									0	0	0	0	0	0	P16330	P16330	P16330	Cnp	2,3-cyclic-nucleotide 3-phosphodiesterase	MULTI-MSMS	brain171122_1	Exp1	746.869	2	746.868	1491.72	1.0044	0.00075015	1.1674	0.0008719	2.1718	0.001622	746.868	17.617	1.4617	17.617	16.909	18.371	0					140	35	7
AAGAEEYAQQEVVK	14	Unmodified	_AAGAEEYAQQEVVK_									0	0	0	0	0	0	P16330	P16330	P16330	Cnp	2,3-cyclic-nucleotide 3-phosphodiesterase	MULTI-SECPEP	brain171122_1	Exp1	497.9	3	498.247	1491.72	-2.7837	-0.001387	2.6534	0.001322	-0.1303	-6.492e-05	498.247	17.755	1.6243	17.755	16.869	18.493	0					168	39	7
AAGFKDPLLASGTDGVGTK	19	Unmodified	_AAGFKDPLLASGTDGVGTK_									0	0	0	0	0	1	Q64737	Q64737	Q64737	Gart	Trifunctional purine biosynthetic protein adenosine-3;Phosphoribosylamine--glycine ligase;Phosphoribosylformylglycinamidine cyclo-ligase;Phosphoribosylglycinamide formyltransferase	MULTI-MSMS	brain171122_1	Exp1	602.319	3	602.32	1803.94	-3.589	-0.0021618	-0.48967	-0.00029494	-4.0787	-0.0024567	602.321	36.65	0.9358	36.65	36.069	37.005	0					48	22	3
AAGPPTPGLGPVPGPGPGPGPGSVPR	26	Unmodified	_AAGPPTPGLGPVPGPGPGPGPGSVPR_									0	0	0	0	0	0	O88737	O88737	O88737	Bsn	Protein bassoon	MULTI-MSMS	brain171122_1	Exp1	748.406	3	748.403	2242.19	-1.6577	-0.0012406	2.7211	0.0020365	1.0634	0.00079582	748.404	50.193	0.85503	50.193	49.57	50.425	0					42	20	3
AAGTLYTYPENWR	13	Acetyl (Protein N-term)	_(ac)AAGTLYTYPENWR_									0	1	0	0	0	0	Q9D8N0	Q9D8N0	Q9D8N0	Eef1g	Elongation factor 1-gamma	MULTI-MSMS	brain171122_1	Exp1	792.383	2	792.378	1582.74	-0.068817	-5.4529e-05	4.8635	0.0038538	4.7947	0.0037992	792.381	79.224	1.3455	79.224	78.458	79.803	0					51	32	3
AAGVAAWLPFAR	12	Acetyl (Protein N-term)	_(ac)AAGVAAWLPFAR_									0	1	0	0	0	0	Q9Z0V2;Q9Z0V1	Q9Z0V2	Q9Z0V2	Kcnd2;Kcnd3	Potassium voltage-gated channel subfamily D member 2;Potassium voltage-gated channel subfamily D member 3	MULTI-MSMS	brain171122_1	Exp1	636.352	2	636.348	1270.68	-1.9958	-0.00127	-1.528	-0.00097234	-3.5238	-0.0022424	636.349	101.14	0.81982	101.14	100.77	101.59	0					40	19	4
AAGVSVEPFWPGLFAK	16	Unmodified	_AAGVSVEPFWPGLFAK_									0	0	0	0	0	0	P47955	P47955	P47955	Rplp1	60S acidic ribosomal protein P1	MULTI-MSMS	brain171122_1	Exp1	559.3	3	559.3	1674.88	-2.2889	-0.0012802	-0.31102	-0.00017396	-2.6	-0.0014542	559.299	98.118	0.7737	98.118	97.713	98.487	0					49	18	4
AAGVSVEPFWPGLFAK	16	Unmodified	_AAGVSVEPFWPGLFAK_									0	0	0	0	0	0	P47955	P47955	P47955	Rplp1	60S acidic ribosomal protein P1	MULTI-SECPEP	brain171122_1	Exp1	838.737	2	838.446	1674.88	1.9533	0.0016378	0.85689	0.00071845	2.8102	0.0023562	838.447	98.118	0.89594	98.118	97.632	98.528	0					58	21	4
AAHSEGHITAGLDMK	15	Unmodified	_AAHSEGHITAGLDMK_									0	0	0	0	0	0	P80314	P80314	P80314	Cct2	T-complex protein 1 subunit beta	MULTI-MSMS	brain171122_1	Exp1	385.191	4	385.191	1536.74	-5.3152	-0.0020473	0.23153	8.9184e-05	-5.0836	-0.0019582	385.191	13.688	0.93759	13.688	13.083	14.021	0					67	22	4
AAHVFFTDSCPDALFNELVK	20	Deamidation (NQ)	_AAHVFFTDSCPDALFN(de)ELVK_			AAHVFFTDSCPDALFN(1)ELVK				AAHVFFTDSCPDALFN(49.77)ELVK		0	0	0	1	0	0	O08599	O08599	O08599	Stxbp1	Syntaxin-binding protein 1	MULTI-MSMS	brain171122_1	Exp1	761.701	3	761.365	2281.07	-1.0638	-0.00080993	1.4753	0.0011233	0.41154	0.00031334	761.7	88.814	1.543	88.814	87.954	89.497	7.6294e-06					91	37	3
AAHVFFTDSCPDALFNELVK	20	Unmodified	_AAHVFFTDSCPDALFNELVK_									0	0	0	0	0	0	O08599	O08599	O08599	Stxbp1	Syntaxin-binding protein 1	MULTI-MSMS	brain171122_1	Exp1	761.037	3	761.037	2280.09	0.55099	0.00041932	1.3489	0.0010266	1.8999	0.0014459	761.372	96.741	1.2188	96.741	96.21	97.428	0					123	29	7
AAHVFFTDSCPDALFNELVK	20	Unmodified	_AAHVFFTDSCPDALFNELVK_									0	0	0	0	0	0	O08599	O08599	O08599	Stxbp1	Syntaxin-binding protein 1	MULTI-MSMS	brain171122_1	Exp1	571.28	4	571.029	2280.09	-2.7125	-0.0015489	0.50063	0.00028587	-2.2119	-0.0012631	571.282	96.73	1.1375	96.73	96.25	97.388	0					66	27	5
AAHVFFTDSCPDALFNELVK	20	Unmodified	_AAHVFFTDSCPDALFNELVK_									0	0	0	0	0	0	O08599	O08599	O08599	Stxbp1	Syntaxin-binding protein 1	MSMS	brain171122_1	Exp1	761.035	3	761.037	2280.09	97.422	1	97.422	96.922	97.922	7.6294e-06								0	0	0	0.047558	1	86336	28.394
AAHVFFTDSCPDALFNELVK	20	Unmodified	_AAHVFFTDSCPDALFNELVK_									0	0	0	0	0	0	O08599	O08599	O08599	Stxbp1	Syntaxin-binding protein 1	MULTI-SECPEP	brain171122_1	Exp1	1140.57	2	1141.05	2280.09	3.5942	0.0041012	0.81109	0.0009255	4.4053	0.0050267	1141.56	96.695	0.85242	96.695	96.291	97.143	0					57	20	4
AAIDWFDGK	9	Unmodified	_AAIDWFDGK_									0	0	0	0	0	0	P56959	P56959	P56959	Fus	RNA-binding protein FUS	MULTI-MSMS	brain171122_1	Exp1	511.747	2	511.751	1021.49	-4.1567	-0.0021272	1.934	0.00098971	-2.2228	-0.0011375	511.751	52.871	1.999	52.871	52.092	54.091	0					120	48	4
AAIENYVLTYK	11	Unmodified	_AAIENYVLTYK_									0	0	0	0	0	0	Q8BYI9	Q8BYI9	Q8BYI9	Tnr	Tenascin-R	MULTI-MSMS	brain171122_1	Exp1	642.845	2	642.845	1283.68	-0.32612	-0.00020964	-1.5006	-0.00096463	-1.8267	-0.0011743	642.844	51.388	1.912	51.388	50.384	52.296	-3.8147e-06					137	46	4
AAIENYVLTYK	11	Unmodified	_AAIENYVLTYK_									0	0	0	0	0	0	Q8BYI9	Q8BYI9	Q8BYI9	Tnr	Tenascin-R	MULTI-MSMS	brain171122_1	Exp1	429.23	3	428.899	1283.68	-8.1823	-0.0035094	4.1643	0.0017861	-4.018	-0.0017233	428.902	51.474	1.1799	51.474	50.912	52.092	0					48	28	4
AAILQTEVDALR	12	Unmodified	_AAILQTEVDALR_									0	0	0	0	0	0	Q6PH08;Q99MI1	Q6PH08;Q99MI1	Q6PH08	Erc2;Erc1	ERC protein 2;ELKS/Rab6-interacting/CAST family member 1	MULTI-MSMS	brain171122_1	Exp1	650.365	2	650.367	1298.72	-1.8798	-0.0012226	1.3581	0.00088324	-0.52176	-0.00033934	650.368	53.589	1.6313	53.589	52.541	54.172	-3.8147e-06					65	39	2
AALAELVALPCFFTLQPR	18	Unmodified	_AALAELVALPCFFTLQPR_									0	0	0	0	0	0	P55066	P55066	P55066	Ncan	Neurocan core protein	MULTI-MSMS	brain171122_1	Exp1	673.031	3	673.036	2016.09	-2.5469	-0.0017141	-1.7209	-0.0011582	-4.2678	-0.0028724	673.37	101.72	0.61433	101.72	101.43	102.04	7.6294e-06					29	14	3
AALAGGTTMIIDHVVPEPESSLTEAYEK	28	Unmodified	_AALAGGTTMIIDHVVPEPESSLTEAYEK_									0	0	0	0	0	0	Q62188	Q62188	Q62188	Dpysl3	Dihydropyrimidinase-related protein 3	MULTI-MSMS	brain171122_1	Exp1	977.154	3	977.155	2928.44	1.8359	0.001794	-0.099151	-9.6886e-05	1.7368	0.0016971	977.49	89.785	2.0355	89.785	88.723	90.759	0					129	49	5
AALAGGTTMIIDHVVPEPESSLTEAYEK	28	Unmodified	_AALAGGTTMIIDHVVPEPESSLTEAYEK_									0	0	0	0	0	0	Q62188	Q62188	Q62188	Dpysl3	Dihydropyrimidinase-related protein 3	MSMS	brain171122_1	Exp1	977.156	3	977.155	2928.44	89.185	1	89.185	88.685	89.685	0								0	0	0	0.025166	1	78153	29.377
AALAGGTTMIIDHVVPEPGSSLLTSFEK	28	Unmodified	_AALAGGTTMIIDHVVPEPGSSLLTSFEK_									0	0	0	0	0	0	P97427	P97427	P97427	Crmp1	Dihydropyrimidinase-related protein 1	MULTI-MSMS	brain171122_1	Exp1	947.832	3	947.828	2840.46	2.7253	0.0025831	-1.526	-0.0014463	1.1993	0.0011367	948.162	97.445	1.385	97.445	96.98	98.365	0					115	33	6
AALAGGTTMIIDHVVPEPGTSLLAAFDQWR	30	Unmodified	_AALAGGTTMIIDHVVPEPGTSLLAAFDQWR_									0	0	0	0	0	0	O08553	O08553	O08553	Dpysl2	Dihydropyrimidinase-related protein 2	MULTI-MSMS	brain171122_1	Exp1	1046.55	3	1046.54	3136.6	3.4631	0.0036243	1.0521	0.0011011	4.5152	0.0047254	1046.88	100.97	1.3109	100.97	100.57	101.88	0					129	31	7
AALAGGTTMIIDHVVPEPGTSLLAAFDQWR	30	Unmodified	_AALAGGTTMIIDHVVPEPGTSLLAAFDQWR_									0	0	0	0	0	0	O08553	O08553	O08553	Dpysl2	Dihydropyrimidinase-related protein 2	MULTI-MSMS	brain171122_1	Exp1	785.661	4	785.158	3136.6	1.2282	0.00096431	-1.2269	-0.00096328	0.0013064	1.0257e-06	785.407	100.95	1.1064	100.95	100.61	101.72	0					83	26	5
AALAGGTTMIIDHVVPEPGTSLLAAFDQWR	30	Oxidation (M)	_AALAGGTTM(ox)IIDHVVPEPGTSLLAAFDQWR_				AALAGGTTM(1)IIDHVVPEPGTSLLAAFDQWR				AALAGGTTM(53.48)IIDHVVPEPGTSLLAAFDQWR	0	0	0	0	1	0	O08553	O08553	O08553	Dpysl2	Dihydropyrimidinase-related protein 2	MSMS	brain171122_1	Exp1	1051.88	3	1051.87	3152.6	100.09	1	100.09	99.592	100.59	0								0	0	0	0.00016223	1	89019	53.482
AALAQAADCEVEQWNSDDPIPR	22	Unmodified	_AALAQAADCEVEQWNSDDPIPR_									0	0	0	0	0	0	Q91Z53	Q91Z53	Q91Z53	Grhpr	Glyoxylate reductase/hydroxypyruvate reductase	MULTI-MSMS	brain171122_1	Exp1	819.38	3	819.376	2455.11	-0.3555	-0.00029129	2.3157	0.0018974	1.9602	0.0016061	819.712	79.289	1.5093	79.289	78.539	80.048	0					79	36	3
AALAVGSPGPVGGSFAR	17	Unmodified	_AALAVGSPGPVGGSFAR_									0	0	0	0	0	0	Q4ACU6	Q4ACU6	Q4ACU6	Shank3	SH3 and multiple ankyrin repeat domains protein 3	MULTI-MSMS	brain171122_1	Exp1	757.41	2	757.41	1512.8	-0.41252	-0.00031245	0.02849	2.1578e-05	-0.38403	-0.00029087	757.409	38.314	1.0172	38.314	37.698	38.715	0					48	24	3
AALCHFIVDELNAK	14	Unmodified	_AALCHFIVDELNAK_									0	0	0	0	0	0	P28663	P28663	P28663	Napb	Beta-soluble NSF attachment protein	MULTI-MSMS	brain171122_1	Exp1	534.275	3	534.277	1599.81	-3.4389	-0.0018373	-0.23569	-0.00012592	-3.6746	-0.0019632	534.276	66.241	1.8808	66.241	65.245	67.126	0					145	45	4
AALCHFIVDELNAK	14	Deamidation (NQ)	_AALCHFIVDELN(de)AK_			AALCHFIVDELN(1)AK				AALCHFIVDELN(98.59)AK		0	0	0	1	0	0	P28663	P28663	P28663	Napb	Beta-soluble NSF attachment protein	MULTI-SECPEP	brain171122_1	Exp1	534.784	3	534.605	1600.79	-5.8669	-0.0031365	1.9514	0.0010432	-3.9155	-0.0020933	534.606	58.96	1.5432	58.96	58.351	59.894	-3.8147e-06					62	37	2
AALDGPLDTALDHLR	15	Unmodified	_AALDGPLDTALDHLR_									0	0	0	0	0	0	P33173	P33173	P33173	Kif1a	Kinesin-like protein KIF1A	MULTI-MSMS	brain171122_1	Exp1	526.614	3	526.614	1576.82	-9.5023	-0.005004	5.943	0.0031297	-3.5593	-0.0018744	526.616	78.58	0.44759	78.58	78.458	78.906	0					13	10	2
AALDGTPGMIGYGMAK	16	Oxidation (M)	_AALDGTPGMIGYGM(ox)AK_				AALDGTPGM(0.159)IGYGM(0.841)AK				AALDGTPGM(-7.25)IGYGM(7.25)AK	0	0	0	0	1	0	Q8BVI4	Q8BVI4	Q8BVI4	Qdpr	Dihydropteridine reductase	MULTI-MSMS	brain171122_1	Exp1	784.877	2	784.876	1567.74	-1.3649	-0.0010713	0.2735	0.00021466	-1.0914	-0.00085663	784.879	35.996	0.77298	35.996	35.458	36.231	0					40	17	3
AALDGTPGMIGYGMAK	16	Unmodified	_AALDGTPGMIGYGMAK_									0	0	0	0	0	0	Q8BVI4	Q8BVI4	Q8BVI4	Qdpr	Dihydropteridine reductase	MSMS	brain171122_1	Exp1	776.879	2	776.879	1551.74	50.474	1	50.474	49.974	50.974	3.8147e-06								0	0	0	2.4108e-14	1	40071	148.28
AALDGTPGMIGYGMAK	16	Unmodified	_AALDGTPGMIGYGMAK_									0	0	0	0	0	0	Q8BVI4	Q8BVI4	Q8BVI4	Qdpr	Dihydropteridine reductase	MSMS	brain171122_1	Exp1	776.879	2	776.879	1551.74	50.843	1	50.843	50.343	51.343	0								0	0	0	7.7169e-06	1	40444	115.14
AALDGTPGMIGYGMAK	16	Unmodified	_AALDGTPGMIGYGMAK_									0	0	0	0	0	0	Q8BVI4	Q8BVI4	Q8BVI4	Qdpr	Dihydropteridine reductase	MSMS	brain171122_1	Exp1	776.881	2	776.879	1551.74	51.204	1	51.204	50.704	51.704	0								0	0	0	0.0061953	1	40799	71.896
AALEAQNALHNIK	13	Unmodified	_AALEAQNALHNIK_									0	0	0	0	0	0	Q9Z0H4	Q9Z0H4	Q9Z0H4	Celf2	CUGBP Elav-like family member 2	MULTI-MSMS	brain171122_1	Exp1	464.922	3	464.925	1391.75	-3.8069	-0.0017699	-7.5213	-0.0034968	-11.328	-0.0052667	464.924	18.22	1.3408	18.22	17.436	18.777	0					76	32	4
AALEQPCEGSLTR	13	Unmodified	_AALEQPCEGSLTR_									0	0	0	0	0	0	P84086	P84086	P84086	Cplx2	Complexin-2	MULTI-MSMS	brain171122_1	Exp1	716.349	2	716.348	1430.68	0.65715	0.00047075	0.77631	0.00055611	1.4335	0.0010269	716.35	16.951	0.729	16.951	16.667	17.396	0					55	17	5
AALEQPCEGSLTRPK	15	Unmodified	_AALEQPCEGSLTRPK_									0	0	0	0	0	1	P84086	P84086	P84086	Cplx2	Complexin-2	MULTI-MSMS	brain171122_1	Exp1	828.926	2	828.922	1655.83	2.3783	0.0019715	-2.0995	-0.0017403	0.27886	0.00023116	828.92	15.031	1.0985	15.031	14.59	15.688	0					80	26	5
AALEQPCEGSLTRPK	15	Unmodified	_AALEQPCEGSLTRPK_									0	0	0	0	0	1	P84086	P84086	P84086	Cplx2	Complexin-2	MULTI-MSMS	brain171122_1	Exp1	552.952	3	552.951	1655.83	-1.5507	-0.00085745	-0.62918	-0.0003479	-2.1799	-0.0012054	552.951	15.034	1.7096	15.034	14.509	16.219	0					140	41	7
AALEQPCEGSLTRPK	15	Unmodified	_AALEQPCEGSLTRPK_									0	0	0	0	0	1	P84086	P84086	P84086	Cplx2	Complexin-2	MSMS	brain171122_1	Exp1	552.951	3	552.951	1655.83	15.644	1	15.644	15.144	16.144	0								0	0	0	0.0071247	1	5694	60.209
AALEYLGSFDHYAT	14	Unmodified	_AALEYLGSFDHYAT_									0	0	0	0	0	0	Q64487;A2A8L5	Q64487	Q64487	Ptprd;Ptprf	Receptor-type tyrosine-protein phosphatase delta;Receptor-type tyrosine-protein phosphatase F	MSMS	brain171122_1	Exp1	779.369	2	779.365	1556.71	76.316	1	76.316	75.816	76.816	0								0	0	0	0.02378	1	65463	48.284
AALGEPVR	8	Acetyl (Protein N-term)	_(ac)AALGEPVR_									0	1	0	0	0	0	O88952	O88952	O88952	Lin7c	Protein lin-7 homolog C	MSMS	brain171122_1	Exp1	427.734	2	427.74	853.466	21.198	1	21.198	20.698	21.698	0								0	0	0	0.021024	1	11135	51.787
AALLDQIR	8	Unmodified	_AALLDQIR_									0	0	0	0	0	0	Q91YD9	Q91YD9	Q91YD9	Wasl	Neural Wiskott-Aldrich syndrome protein	MSMS	brain171122_1	Exp1	450.265	2	450.269	898.524	25.789	1	25.789	25.289	26.289	0								0	0	0	0.017232	1	15734	64.265
AALNALQPPEFR	12	Unmodified	_AALNALQPPEFR_									0	0	0	0	0	0	Q78T54	Q78T54	Q78T54	Vma21	Vacuolar ATPase assembly integral membrane protein Vma21	MULTI-MSMS	brain171122_1	Exp1	443.236	3	442.91	1325.71	-8.2526	-0.0036551	-6.6084	-0.0029269	-14.861	-0.0065821	443.238	53.701	1.3054	53.701	52.989	54.294	-3.8147e-06					70	31	4
AALNALQPPEFR	12	Unmodified	_AALNALQPPEFR_									0	0	0	0	0	0	Q78T54	Q78T54	Q78T54	Vma21	Vacuolar ATPase assembly integral membrane protein Vma21	MSMS	brain171122_1	Exp1	663.862	2	663.862	1325.71	52.871	1	52.871	52.371	53.371	3.8147e-06								0	0	0	0.00032084	1	42474	93.096
AALNALQPPEFR	12	Unmodified	_AALNALQPPEFR_									0	0	0	0	0	0	Q78T54	Q78T54	Q78T54	Vma21	Vacuolar ATPase assembly integral membrane protein Vma21	MSMS	brain171122_1	Exp1	663.834	2	663.862	1325.71	53.237	1	53.237	52.737	53.737	-3.8147e-06								0	0	0	0.0085534	1	42842	70.977
AALNELVECVGCTR	14	Unmodified	_AALNELVECVGCTR_									0	0	0	0	0	0	Q6PD28	Q6PD28	Q6PD28	Ppp2r5b		MSMS	brain171122_1	Exp1	796.384	2	796.382	1590.75	59.369	1	59.369	58.869	59.869	0								0	0	0	0.019968	1	48880	54.343
AALQELLSK	9	Unmodified	_AALQELLSK_									0	0	0	0	0	0	P62852	P62852	P62852	Rps25	40S ribosomal protein S25	MULTI-MSMS	brain171122_1	Exp1	486.788	2	486.79	971.565	-3.1825	-0.0015492	-0.59808	-0.00029114	-3.7806	-0.0018404	486.789	37.658	1.752	37.658	36.801	38.553	0					86	42	3
AALSEMVEYITHNR	14	Unmodified	_AALSEMVEYITHNR_									0	0	0	0	0	0	Q60996	Q60996	Q60996	Ppp2r5c	Serine/threonine-protein phosphatase 2A 56 kDa regulatory subunit gamma isoform	MULTI-MSMS	brain171122_1	Exp1	545.273	3	545.272	1632.79	-5.2106	-0.0028412	4.1871	0.0022831	-1.0235	-0.0005581	545.272	86.645	1.2622	86.645	86.002	87.264	0					80	30	5
AALSGANVLTLIEK	14	Unmodified	_AALSGANVLTLIEK_									0	0	0	0	0	0	Q91ZX7	Q91ZX7	Q91ZX7	Lrp1	Prolow-density lipoprotein receptor-related protein 1;Low-density lipoprotein receptor-related protein 1 85 kDa subunit;Low-density lipoprotein receptor-related protein 1 515 kDa subunit;Low-density lipoprotein receptor-related protein 1 intracellular domain	MULTI-MSMS	brain171122_1	Exp1	700.409	2	700.411	1398.81	-1.0253	-0.00071811	-2.3226	-0.0016268	-3.3479	-0.0023449	700.912	86.83	1.4247	86.83	85.92	87.345	0					86	34	4
AALVEPLGLER	11	Acetyl (Protein N-term)	_(ac)AALVEPLGLER_									0	1	0	0	0	0	O88951	O88951	O88951	Lin7b	Protein lin-7 homolog B	MULTI-MSMS	brain171122_1	Exp1	605.343	2	605.346	1208.68	-4.8014	-0.0029065	0.69912	0.00042321	-4.1023	-0.0024833	605.347	88.757	0.85371	88.757	88.399	89.253	0					39	20	3
AALVGGTTMIIGHVLPDKETSLVEAYEK	28	Unmodified	_AALVGGTTMIIGHVLPDKETSLVEAYEK_									0	0	0	0	0	1	Q9EQF6	Q9EQF6	Q9EQF6	Dpysl5	Dihydropyrimidinase-related protein 5	MULTI-MSMS	brain171122_1	Exp1	736.394	4	736.394	2941.55	-0.26597	-0.00019586	-2.2878	-0.0016848	-2.5538	-0.0018806	736.645	91.743	1.4589	91.743	91.044	92.503	0					114	35	5
AALVMYWK	8	Unmodified	_AALVMYWK_									0	0	0	0	0	0	P56695	P56695	P56695	Wfs1	Wolframin	MULTI-MSMS	brain171122_1	Exp1	491.263	2	491.265	980.515	-7.7605	-0.0038125	0.66606	0.00032721	-7.0945	-0.0034853	491.266	50.062	0.6105	50.062	49.774	50.384	0					24	14	2
AAMEALQSQALHATSQQPLR	20	Unmodified	_AAMEALQSQALHATSQQPLR_									0	0	0	0	0	0	Q8CHH9	Q8CHH9	Q8CHH9	2022-09-08	Septin-8	MULTI-MSMS	brain171122_1	Exp1	717.704	3	717.704	2150.09	0.22955	0.00016475	0.41987	0.00030134	0.64942	0.00046609	718.039	44.874	1.0559	44.874	44.326	45.382	0					72	25	4
AAMFPETLDEGMQIPSTQFDAAHPTNVQR	29	Unmodified	_AAMFPETLDEGMQIPSTQFDAAHPTNVQR_									0	0	0	0	0	0	Q02248	Q02248	Q02248	Ctnnb1	Catenin beta-1	MULTI-MSMS	brain171122_1	Exp1	1068.51	3	1068.17	3201.49	1.112	0.0011878	1.4502	0.0015491	2.5622	0.0027369	1068.84	87.48	1.013	87.48	86.819	87.832	0					46	24	3
AAMIWIVGEYAER	13	Unmodified	_AAMIWIVGEYAER_									0	0	0	0	0	0	Q9DBG3;O35643	Q9DBG3;O35643	Q9DBG3	Ap2b1;Ap1b1	AP-2 complex subunit beta;AP-1 complex subunit beta-1	MSMS	brain171122_1	Exp1	754.878	2	754.882	1507.75	94.049	1	94.049	93.549	94.549	0								0	0	0	0.017179	1	82965	72.243
AANMIPAHDSPLAALAFDASGTK	23	Deamidation (NQ)	_AAN(de)MIPAHDSPLAALAFDASGTK_			AAN(1)MIPAHDSPLAALAFDASGTK				AAN(48.26)MIPAHDSPLAALAFDASGTK		0	0	0	1	0	0	Q80W47	Q80W47	Q80W47	Wipi2	WD repeat domain phosphoinositide-interacting protein 2	MULTI-SECPEP	brain171122_1	Exp1	757.434	3	757.376	2269.1	-1.2819	-0.00097087	8.0119	0.006068	6.73	0.0050972	757.381	82.204	1.0612	82.204	81.964	83.025	0					40	25	2
AANNGALPPDLSYIVR	16	Deamidation (NQ)	_AANN(de)GALPPDLSYIVR_			AAN(0.133)N(0.867)GALPPDLSYIVR				AAN(-8.14)N(8.14)GALPPDLSYIVR		0	0	0	1	0	0	Q9D0M3	Q9D0M3	Q9D0M3	Cyc1	Cytochrome c1, heme protein, mitochondrial	MSMS	brain171122_1	Exp1	836.438	2	836.439	1670.86	74.776	1	74.776	74.276	75.276	0								0	0	0	4.4834e-05	1	63964	89.629
AANNGALPPDLSYIVR	16	Deamidation (NQ)	_AANN(de)GALPPDLSYIVR_			AAN(0.258)N(0.742)GALPPDLSYIVR				AAN(-4.59)N(4.59)GALPPDLSYIVR		0	0	0	1	0	0	Q9D0M3	Q9D0M3	Q9D0M3	Cyc1	Cytochrome c1, heme protein, mitochondrial	MSMS	brain171122_1	Exp1	836.441	2	836.439	1670.86	75.137	1	75.137	74.637	75.637	0								0	0	0	0.0011949	1	64284	78.744
AANNGALPPDLSYIVR	16	Deamidation (NQ)	_AANN(de)GALPPDLSYIVR_			AAN(0.249)N(0.751)GALPPDLSYIVR				AAN(-4.8)N(4.8)GALPPDLSYIVR		0	0	0	1	0	0	Q9D0M3	Q9D0M3	Q9D0M3	Cyc1	Cytochrome c1, heme protein, mitochondrial	MSMS	brain171122_1	Exp1	836.433	2	836.439	1670.86	75.511	1	75.511	75.011	76.011	0								0	0	0	2.95e-05	1	64652	93.348
AANNGALPPDLSYIVR	16	Deamidation (NQ)	_AANN(de)GALPPDLSYIVR_			AAN(0.334)N(0.666)GALPPDLSYIVR				AAN(-3)N(3)GALPPDLSYIVR		0	0	0	1	0	0	Q9D0M3	Q9D0M3	Q9D0M3	Cyc1	Cytochrome c1, heme protein, mitochondrial	MSMS	brain171122_1	Exp1	836.438	2	836.439	1670.86	75.873	1	75.873	75.373	76.373	0								0	0	0	8.3685e-05	1	65017	88.275
AANNGALPPDLSYIVR	16	Deamidation (NQ)	_AANN(de)GALPPDLSYIVR_			AAN(0.198)N(0.802)GALPPDLSYIVR				AAN(-6.08)N(6.08)GALPPDLSYIVR		0	0	0	1	0	0	Q9D0M3	Q9D0M3	Q9D0M3	Cyc1	Cytochrome c1, heme protein, mitochondrial	MSMS	brain171122_1	Exp1	836.438	2	836.439	1670.86	76.24	1	76.24	75.74	76.74	0								0	0	0	0.01551	1	65387	57.804
AANNGALPPDLSYIVR	16	Deamidation (NQ)	_AANN(de)GALPPDLSYIVR_			AAN(0.01)N(0.99)GALPPDLSYIVR				AAN(-20.16)N(20.16)GALPPDLSYIVR		0	0	0	1	0	0	Q9D0M3	Q9D0M3	Q9D0M3	Cyc1	Cytochrome c1, heme protein, mitochondrial	MSMS	brain171122_1	Exp1	836.44	2	836.439	1670.86	76.608	1	76.608	76.108	77.108	0								0	0	0	6.0623e-08	1	65753	101.6
AANNGALPPDLSYIVR	16	Deamidation (NQ)	_AANN(de)GALPPDLSYIVR_			AAN(0.045)N(0.955)GALPPDLSYIVR				AAN(-13.22)N(13.22)GALPPDLSYIVR		0	0	0	1	0	0	Q9D0M3	Q9D0M3	Q9D0M3	Cyc1	Cytochrome c1, heme protein, mitochondrial	MSMS	brain171122_1	Exp1	836.438	2	836.439	1670.86	77.017	1	77.017	76.517	77.517	0								0	0	0	0.0055015	1	66157	65.295
AANNGALPPDLSYIVR	16	Deamidation (NQ)	_AANN(de)GALPPDLSYIVR_			AAN(0.126)N(0.874)GALPPDLSYIVR				AAN(-8.43)N(8.43)GALPPDLSYIVR		0	0	0	1	0	0	Q9D0M3	Q9D0M3	Q9D0M3	Cyc1	Cytochrome c1, heme protein, mitochondrial	MSMS	brain171122_1	Exp1	836.441	2	836.439	1670.86	77.376	1	77.376	76.876	77.876	0								0	0	0	5.4868e-08	1	66519	102.62
AANNGALPPDLSYIVR	16	Deamidation (NQ)	_AAN(de)NGALPPDLSYIVR_			AAN(0.573)N(0.427)GALPPDLSYIVR				AAN(1.28)N(-1.28)GALPPDLSYIVR		0	0	0	1	0	0	Q9D0M3	Q9D0M3	Q9D0M3	Cyc1	Cytochrome c1, heme protein, mitochondrial	MSMS	brain171122_1	Exp1	836.435	2	836.439	1670.86	78.097	1	78.097	77.597	78.597	0								0	0	0	0.0074048	1	67091	63.537
AANSLEAFIFETQDK	15	Unmodified	_AANSLEAFIFETQDK_									0	0	0	0	0	0	Q9JKR6	Q9JKR6	Q9JKR6	Hyou1	Hypoxia up-regulated protein 1	MSMS	brain171122_1	Exp1	842.409	2	842.415	1682.82	91.899	1	91.899	91.399	92.399	0								0	0	0	0.045244	1	80868	44.571
AANVLLSEHGEVK	13	Unmodified	_AANVLLSEHGEVK_									0	0	0	0	0	0	Q99KH8	Q99KH8	Q99KH8	Stk24	Serine/threonine-protein kinase 24;Serine/threonine-protein kinase 24 35 kDa subunit;Serine/threonine-protein kinase 24 12 kDa subunit	MULTI-MSMS	brain171122_1	Exp1	456.249	3	456.249	1365.73	-3.7607	-0.0017158	-0.45508	-0.00020763	-4.2158	-0.0019234	456.249	15.5	0.52889	15.5	15.282	15.811	0					28	12	3
AAPAAAAAMAPPGPR	15	Unmodified	_AAPAAAAAMAPPGPR_									0	0	0	0	0	0	Q8BMF4	Q8BMF4	Q8BMF4	Dlat	Dihydrolipoyllysine-residue acetyltransferase component of pyruvate dehydrogenase complex, mitochondrial	MULTI-MSMS	brain171122_1	Exp1	660.35	2	660.348	1318.68	0.28081	0.00018543	0.33995	0.00022449	0.62076	0.00040992	660.348	17.165	1.0533	17.165	16.504	17.557	0					75	25	5
AAPAAAAAMAPPGPR	15	Unmodified	_AAPAAAAAMAPPGPR_									0	0	0	0	0	0	Q8BMF4	Q8BMF4	Q8BMF4	Dlat	Dihydrolipoyllysine-residue acetyltransferase component of pyruvate dehydrogenase complex, mitochondrial	MULTI-MSMS	brain171122_1	Exp1	440.899	3	440.568	1318.68	-3.5944	-0.0015836	-3.1781	-0.0014002	-6.7726	-0.0029838	440.566	17.223	0.93123	17.223	16.748	17.679	0					70	22	4
AAPQLFR	7	Acetyl (Protein N-term)	_(ac)AAPQLFR_									0	1	0	0	0	0	Q99J99	Q99J99	Q99J99	Mpst	3-mercaptopyruvate sulfurtransferase	MSMS	brain171122_1	Exp1	422.735	2	422.737	843.46	45.73	1	45.73	45.23	46.23	0								0	0	0	0.024063	1	35329	53.71
AAPYWLDEPK	10	Unmodified	_AAPYWLDEPK_									0	0	0	0	0	0	Q810U3	Q810U3	Q810U3	Nfasc	Neurofascin	MULTI-MSMS	brain171122_1	Exp1	595.295	2	595.298	1188.58	-1.0789	-0.00064225	-4.8591	-0.0028926	-5.9379	-0.0035348	595.298	37.92	1.0184	37.92	37.575	38.594	0					67	24	4
AAQAVSLLR	9	Acetyl (Protein N-term)	_(ac)AAQAVSLLR_									0	1	0	0	0	0	Q8BJY1	Q8BJY1	Q8BJY1	Psmd5	26S proteasome non-ATPase regulatory subunit 5	MULTI-MSMS	brain171122_1	Exp1	485.785	2	485.788	969.561	-6.9773	-0.0033895	0.84991	0.00041287	-6.1274	-0.0029766	485.789	66.764	0.49144	66.764	66.552	67.044	0					19	11	2
AAQAVSLLR	9	Acetyl (Protein N-term)	_(ac)AAQAVSLLR_									0	1	0	0	0	0	Q8BJY1	Q8BJY1	Q8BJY1	Psmd5	26S proteasome non-ATPase regulatory subunit 5	MSMS	brain171122_1	Exp1	485.785	2	485.788	969.561	66.373	1	66.373	65.873	66.873	0								0	0	0	0.0053899	1	55740	64.841
AAQGEPQVQFK	11	Acetyl (Protein N-term)	_(ac)AAQGEPQVQFK_									0	1	0	0	0	0	P62827;Q61820	P62827	P62827	Ran;Rasl2-9	GTP-binding nuclear protein Ran;GTP-binding nuclear protein Ran, testis-specific isoform	MULTI-MSMS	brain171122_1	Exp1	622.816	2	622.817	1243.62	-2.2942	-0.0014289	0.40172	0.0002502	-1.8925	-0.0011787	622.818	28.176	1.8279	28.176	27.426	29.254	0					150	44	5
AAQIGAHTLSGACLDPAAFK	20	Unmodified	_AAQIGAHTLSGACLDPAAFK_									0	0	0	0	0	0	Q921G7	Q921G7	Q921G7	Etfdh	Electron transfer flavoprotein-ubiquinone oxidoreductase, mitochondrial	MULTI-MSMS	brain171122_1	Exp1	667.009	3	667.007	1998	-1.3534	-0.00090274	-0.18353	-0.00012242	-1.537	-0.0010252	667.341	50.693	0.85323	50.693	49.977	50.831	0					46	20	4
AAQIGAHTLSGACLDPAAFK	20	Unmodified	_AAQIGAHTLSGACLDPAAFK_									0	0	0	0	0	0	Q921G7	Q921G7	Q921G7	Etfdh	Electron transfer flavoprotein-ubiquinone oxidoreductase, mitochondrial	MULTI-MSMS	brain171122_1	Exp1	667.674	3	667.007	1998	-1.2563	-0.00083798	2.4557	0.001638	1.1993	0.00079997	667.345	51.093	0.73064	51.093	50.79	51.521	0					42	17	3
AAQLCGAGMAAVVEK	15	Unmodified	_AAQLCGAGMAAVVEK_									0	0	0	0	0	0	P17710	P17710	P17710	Hk1	Hexokinase-1	MULTI-MSMS	brain171122_1	Exp1	738.372	2	738.371	1474.73	-0.21568	-0.00015925	-1.5407	-0.0011376	-1.7564	-0.0012969	738.37	30.789	1.7391	30.789	29.942	31.681	0					104	42	3
AAQLCGAGMAAVVEK	15	Unmodified	_AAQLCGAGMAAVVEK_									0	0	0	0	0	0	P17710	P17710	P17710	Hk1	Hexokinase-1	MULTI-MSMS	brain171122_1	Exp1	738.367	2	738.371	1474.73	-0.90513	-0.00066832	-4.5228	-0.0033395	-5.428	-0.0040079	738.369	33.284	1.0945	33.284	33.021	34.115	0					45	26	3
AAQLCGAGMAAVVEK	15	Unmodified	_AAQLCGAGMAAVVEK_									0	0	0	0	0	0	P17710	P17710	P17710	Hk1	Hexokinase-1	MSMS	brain171122_1	Exp1	738.37	2	738.371	1474.73	31.558	1	31.558	31.058	32.058	0								0	0	0	1.5896e-05	1	21448	120.59
AAQLCGAGMAAVVEK	15	Unmodified	_AAQLCGAGMAAVVEK_									0	0	0	0	0	0	P17710	P17710	P17710	Hk1	Hexokinase-1	MSMS	brain171122_1	Exp1	738.372	2	738.371	1474.73	31.929	1	31.929	31.429	32.429	1.9073e-06								0	0	0	0.0013356	1	21814	82.908
AAQLCGAGMAAVVEK	15	Unmodified	_AAQLCGAGMAAVVEK_									0	0	0	0	0	0	P17710	P17710	P17710	Hk1	Hexokinase-1	MSMS	brain171122_1	Exp1	738.365	2	738.371	1474.73	32.298	1	32.298	31.798	32.798	0								0	0	0	1.6783e-05	1	22187	117.2
AAQPPTETAESSQAEEEKDAVDEAKPK	27	Unmodified	_AAQPPTETAESSQAEEEKDAVDEAKPK_									0	0	0	0	0	2	P06837	P06837	P06837	Gap43	Neuromodulin	MULTI-MSMS	brain171122_1	Exp1	714.84	4	714.84	2855.33	0.22685	0.00016216	0.42204	0.00030169	0.64889	0.00046385	715.091	17.99	1.5025	17.99	17.234	18.736	0					176	36	7
AAQPPTETAESSQAEEEKDAVDEAKPK	27	Deamidation (NQ)	_AAQ(de)PPTETAESSQAEEEKDAVDEAKPK_			AAQ(0.926)PPTETAESSQ(0.074)AEEEKDAVDEAKPK				AAQ(11)PPTETAESSQ(-11)AEEEKDAVDEAKPK		0	0	0	1	0	2	P06837	P06837	P06837	Gap43	Neuromodulin	MULTI-SECPEP	brain171122_1	Exp1	714.845	4	715.086	2856.31	-0.19146	-0.00013691	4.4228	0.0031627	4.2313	0.0030258	715.338	15.966	0.69326	15.966	15.648	16.341	9.5367e-07					28	16	3
AAQSPQQHSSGDPTEEESPV	20	Unmodified	_AAQSPQQHSSGDPTEEESPV_									0	0	0	0	0	0	P53986	P53986	P53986	Slc16a1	Monocarboxylate transporter 1	MULTI-MSMS	brain171122_1	Exp1	694.309	3	694.307	2079.9	-0.89242	-0.00061961	1.303	0.0009047	0.41061	0.00028509	694.308	13.155	0.77578	13.155	12.798	13.574	-9.5367e-07					62	18	5
AASDIAMTELPPTHPIR	17	Unmodified	_AASDIAMTELPPTHPIR_									0	0	0	0	0	0	P62259	P62259	P62259	Ywhae	14-3-3 protein epsilon	MULTI-MSMS	brain171122_1	Exp1	607.316	3	607.317	1818.93	-0.63869	-0.00038789	-0.058008	-3.5229e-05	-0.6967	-0.00042312	607.317	37.861	1.6706	37.861	36.72	38.39	0					93	40	4
AASDIAMTELPPTHPIR	17	Unmodified	_AASDIAMTELPPTHPIR_									0	0	0	0	0	0	P62259	P62259	P62259	Ywhae	14-3-3 protein epsilon	MULTI-MSMS	brain171122_1	Exp1	607.315	3	607.317	1818.93	-0.92126	-0.0005595	-2.0207	-0.0012272	-2.942	-0.0017867	607.315	38.931	3.361	38.931	37.942	41.303	0					157	82	3
AASDIAMTELPPTHPIR	17	Unmodified	_AASDIAMTELPPTHPIR_									0	0	0	0	0	0	P62259	P62259	P62259	Ywhae	14-3-3 protein epsilon	MULTI-MSMS	brain171122_1	Exp1	455.743	4	455.74	1818.93	-6.0955	-0.002778	0.77631	0.00035379	-5.3192	-0.0024242	455.74	38.836	0.4843	38.836	38.553	39.037	0					15	11	2
AASDIAMTELPPTHPIR	17	Unmodified	_AASDIAMTELPPTHPIR_									0	0	0	0	0	0	P62259	P62259	P62259	Ywhae	14-3-3 protein epsilon	MULTI-MSMS	brain171122_1	Exp1	910.472	2	910.472	1818.93	1.2497	0.0011378	1.7121	0.0015588	2.9617	0.0026966	910.474	39.458	0.84929	39.458	39.078	39.927	0					28	20	2
AASDIAMTELPPTHPIR	17	Unmodified	_AASDIAMTELPPTHPIR_									0	0	0	0	0	0	P62259	P62259	P62259	Ywhae	14-3-3 protein epsilon	MULTI-MSMS	brain171122_1	Exp1	607.316	3	607.317	1818.93	-2.0963	-0.0012731	-1.4061	-0.00085392	-3.5023	-0.002127	607.317	41.631	1.4114	41.631	41.182	42.594	0					72	34	3
AASDIAMTELPPTHPIR	17	Unmodified	_AASDIAMTELPPTHPIR_									0	0	0	0	0	0	P62259	P62259	P62259	Ywhae	14-3-3 protein epsilon	MSMS	brain171122_1	Exp1	607.317	3	607.317	1818.93	41.138	1	41.138	40.638	41.638	0								0	0	0	8.3599e-07	1	30992	90.714
AASDIAMTELPPTHPIR	17	Unmodified	_AASDIAMTELPPTHPIR_									0	0	0	0	0	0	P62259	P62259	P62259	Ywhae	14-3-3 protein epsilon	MULTI-SECPEP	brain171122_1	Exp1	455.918	4	455.74	1818.93	-4.0461	-0.001844	6.2799	0.002862	2.2337	0.001018	455.743	37.481	1.182	37.481	36.842	38.024	0					57	28	3
AASGAPLRPATVLGTMEMGR	20	Unmodified	_AASGAPLRPATVLGTMEMGR_									0	0	0	0	0	1	Q8CG76	Q8CG76	Q8CG76	Akr7a2	Aflatoxin B1 aldehyde reductase member 2	MULTI-MSMS	brain171122_1	Exp1	662.68	3	662.68	1985.02	-1.5957	-0.0010575	-1.1838	-0.00078448	-2.7795	-0.0018419	663.014	57.573	1.5394	57.573	56.608	58.147	0					66	37	3
AASGLLSIGLR	11	Unmodified	_AASGLLSIGLR_									0	0	0	0	0	0	Q8VCW8	Q8VCW8	Q8VCW8	Acsf2	Acyl-CoA synthetase family member 2, mitochondrial	MULTI-MSMS	brain171122_1	Exp1	529.312	2	529.322	1056.63	-7.3727	-0.0039025	-7.5466	-0.0039946	-14.919	-0.0078971	529.316	54.736	0.85013	54.736	54.416	55.267	0					25	20	2
AASGLLSIGLR	11	Unmodified	_AASGLLSIGLR_									0	0	0	0	0	0	Q8VCW8	Q8VCW8	Q8VCW8	Acsf2	Acyl-CoA synthetase family member 2, mitochondrial	MSMS	brain171122_1	Exp1	529.318	2	529.322	1056.63	54.972	1	54.972	54.472	55.472	0								0	0	0	0.018691	1	44558	68.847
AASLDGAEEALWTTR	15	Unmodified	_AASLDGAEEALWTTR_									0	0	0	0	0	0	Q99PU5	Q99PU5	Q99PU5	Acsbg1	Long-chain-fatty-acid--CoA ligase ACSBG1	MSMS	brain171122_1	Exp1	795.89	2	795.892	1589.77	66.195	1	66.195	65.695	66.695	7.6294e-06								0	0	0	2.3922e-05	1	55566	102.73
AASPAKPSSLDLVPNLPR	18	Unmodified	_AASPAKPSSLDLVPNLPR_									0	0	0	0	0	1	Q8CC35	Q8CC35	Q8CC35	Synpo	Synaptopodin	MSMS	brain171122_1	Exp1	611.68	3	611.679	1832.02	50.787	1	50.787	50.287	51.287	-3.8147e-06								0	0	0	0.0038261	1	40385	54.253
AASPAKPSSLDLVPNLPR	18	Unmodified	_AASPAKPSSLDLVPNLPR_									0	0	0	0	0	1	Q8CC35	Q8CC35	Q8CC35	Synpo	Synaptopodin	MSMS	brain171122_1	Exp1	611.679	3	611.679	1832.02	51.193	1	51.193	50.693	51.693	-3.8147e-06								0	0	0	0.022424	1	40785	46.358
AASQVLNSMWQYR	13	Unmodified	_AASQVLNSMWQYR_									0	0	0	0	0	0	O35927	O35927	O35927	Ctnnd2	Catenin delta-2	MULTI-MSMS	brain171122_1	Exp1	777.381	2	777.38	1552.75	-1.052	-0.00081781	1.7442	0.0013559	0.69219	0.0005381	777.38	65.51	0.81544	65.51	65	65.816	0					35	19	2
AASTDIAGLEESFR	14	Acetyl (Protein N-term)	_(ac)AASTDIAGLEESFR_									0	1	0	0	0	0	Q9CRB6	Q9CRB6	Q9CRB6	Tppp3	Tubulin polymerization-promoting protein family member 3	MSMS	brain171122_1	Exp1	754.877	2	754.865	1507.72	91.289	1	91.289	90.789	91.789	0								0	0	0	0.00075265	1	80262	91.123
AASTDIAGLEESFR	14	Acetyl (Protein N-term)	_(ac)AASTDIAGLEESFR_									0	1	0	0	0	0	Q9CRB6	Q9CRB6	Q9CRB6	Tppp3	Tubulin polymerization-promoting protein family member 3	MULTI-SECPEP	brain171122_1	Exp1	754.379	2	754.865	1507.72	-0.21026	-0.00015872	2.0676	0.0015608	1.8574	0.0014021	754.866	92.081	1.2949	92.081	91.451	92.746	0					55	31	2
AASVAENCINYQQGTPHK	18	Unmodified	_AASVAENCINYQQGTPHK_									0	0	0	0	0	0	P70202	P70202	P70202	Lxn	Latexin	MULTI-MSMS	brain171122_1	Exp1	663.313	3	663.315	1986.92	-0.24815	-0.0001646	-2.3512	-0.0015596	-2.5993	-0.0017242	663.648	14.534	1.2186	14.534	13.777	14.996	-9.5367e-07					54	29	4
AATFFGCIGIDK	12	Unmodified	_AATFFGCIGIDK_									0	0	0	0	0	0	P55264	P55264	P55264	Adk	Adenosine kinase	MULTI-MSMS	brain171122_1	Exp1	650.329	2	650.324	1298.63	-3.3642	-0.0021878	1.4471	0.00094108	-1.9171	-0.0012467	650.324	69.028	0.77709	69.028	68.842	69.619	0					35	18	3
AATITATSPGALWGLDR	17	Unmodified	_AATITATSPGALWGLDR_									0	0	0	0	0	0	P31324	P31324	P31324	Prkar2b	cAMP-dependent protein kinase type II-beta regulatory subunit	MULTI-MSMS	brain171122_1	Exp1	850.951	2	850.952	1699.89	-0.10595	-9.0157e-05	-1.038	-0.00088331	-1.144	-0.00097346	850.951	73.567	1.6531	73.567	72.959	74.612	0					94	40	4
AATITATSPGALWGLDR	17	Unmodified	_AATITATSPGALWGLDR_									0	0	0	0	0	0	P31324	P31324	P31324	Prkar2b	cAMP-dependent protein kinase type II-beta regulatory subunit	MULTI-SECPEP	brain171122_1	Exp1	567.289	3	567.637	1699.89	-5.4013	-0.003066	1.3561	0.00076975	-4.0452	-0.0022962	567.972	73.505	1.3296	73.505	73.04	74.37	-7.6294e-06					52	32	2
AATMSAVEAATCR	13	Unmodified	_AATMSAVEAATCR_									0	0	0	0	0	0	Q9DCC4	Q9DCC4	Q9DCC4	Pycrl	Pyrroline-5-carboxylate reductase 3	MULTI-MSMS	brain171122_1	Exp1	669.813	2	669.811	1337.61	-1.9497	-0.001306	-1.373	-0.00091962	-3.3227	-0.0022256	669.81	18.271	0.44773	18.271	18.086	18.534	0					21	10	3
AAVAIQSQFR	10	Unmodified	_AAVAIQSQFR_									0	0	0	0	0	0	P63054	P63054	P63054	Pcp4	Purkinje cell protein 4	MULTI-MSMS	brain171122_1	Exp1	545.804	2	545.804	1089.59	-1.2049	-0.00065762	-2.0499	-0.0011189	-3.2548	-0.0017765	545.803	18.747	1.459	18.747	18.249	19.708	0					116	35	5
AAVASLLQSVQVPEFTPK	18	Unmodified	_AAVASLLQSVQVPEFTPK_									0	0	0	0	0	0	Q02053	Q02053	Q02053	Uba1	Ubiquitin-like modifier-activating enzyme 1	MULTI-MSMS	brain171122_1	Exp1	629.019	3	629.019	1884.04	-2.8742	-0.0018079	-3.5045	-0.0022044	-6.3787	-0.0040123	629.351	95.678	0.77432	95.678	95.354	96.128	7.6294e-06					58	18	4
AAVAWEAGKPLSIEEIEVAPPK	22	Unmodified	_AAVAWEAGKPLSIEEIEVAPPK_									0	0	0	0	0	1	P28474	P28474	P28474	Adh5	Alcohol dehydrogenase class-3	MULTI-MSMS	brain171122_1	Exp1	769.087	3	769.086	2304.24	-1.1979	-0.00092131	1.2738	0.0009797	0.075912	5.8383e-05	769.42	77.843	1.209	77.843	77.168	78.377	7.6294e-06					77	29	4
AAVDAGFVPNDMQVGQTGK	19	Unmodified	_AAVDAGFVPNDMQVGQTGK_									0	0	0	0	0	0	Q99LC5	Q99LC5	Q99LC5	Etfa	Electron transfer flavoprotein subunit alpha, mitochondrial	MULTI-MSMS	brain171122_1	Exp1	952.96	2	952.962	1903.91	2.2696	0.0021629	-0.40786	-0.00038867	1.8618	0.0017742	953.464	47.637	0.85489	47.637	47.288	48.143	0					31	20	2
AAVDAGFVPNDMQVGQTGK	19	Deamidation (NQ)	_AAVDAGFVPN(de)DMQVGQTGK_			AAVDAGFVPN(0.489)DMQ(0.489)VGQ(0.022)TGK				AAVDAGFVPN(0)DMQ(0)VGQ(-13.55)TGK		0	0	0	1	0	0	Q99LC5	Q99LC5	Q99LC5	Etfa	Electron transfer flavoprotein subunit alpha, mitochondrial	MSMS	brain171122_1	Exp1	953.462	2	953.454	1904.89	47.425	1	47.425	46.925	47.925	0								0	0	0	0.040118	1	37008	47.301
AAVDSFYLLYR	11	Acetyl (Protein N-term)	_(ac)AAVDSFYLLYR_									0	1	0	0	0	0	Q8BTX9	Q8BTX9	Q8BTX9	Hsdl1	Inactive hydroxysteroid dehydrogenase-like protein 1	MSMS	brain171122_1	Exp1	680.35	2	680.351	1358.69	99.173	1	99.173	98.673	99.673	-7.6294e-06								0	0	0	0.00042636	1	88093	99.653
AAVEEGIVLGGGCALLR	17	Unmodified	_AAVEEGIVLGGGCALLR_									0	0	0	0	0	0	P63038	P63038	P63038	Hspd1	60 kDa heat shock protein, mitochondrial	MULTI-MSMS	brain171122_1	Exp1	842.957	2	842.956	1683.9	-0.29322	-0.00024717	-1.0675	-0.00089986	-1.3607	-0.001147	842.956	73.667	2.0174	73.667	72.877	74.894	0					116	49	3
AAVEEGIVLGGGCALLR	17	Unmodified	_AAVEEGIVLGGGCALLR_									0	0	0	0	0	0	P63038	P63038	P63038	Hspd1	60 kDa heat shock protein, mitochondrial	MULTI-MSMS	brain171122_1	Exp1	562.307	3	562.307	1683.9	-5.7288	-0.0032213	0.30165	0.00016962	-5.4272	-0.0030517	562.306	74.905	0.76819	74.905	74.571	75.34	0					25	18	2
AAVEEGIVLGGGCALLR	17	Unmodified	_AAVEEGIVLGGGCALLR_									0	0	0	0	0	0	P63038	P63038	P63038	Hspd1	60 kDa heat shock protein, mitochondrial	MSMS	brain171122_1	Exp1	562.305	3	562.307	1683.9	74.241	1	74.241	73.741	74.741	0								0	0	0	0.038736	1	63471	34.395
AAVEEGIVLGGGCALLR	17	Unmodified	_AAVEEGIVLGGGCALLR_									0	0	0	0	0	0	P63038	P63038	P63038	Hspd1	60 kDa heat shock protein, mitochondrial	MSMS	brain171122_1	Exp1	842.954	2	842.956	1683.9	76.363	1	76.363	75.863	76.863	0								0	0	0	0.00070535	1	65505	92.19
AAVEEGIVLGGGCALLR	17	Unmodified	_AAVEEGIVLGGGCALLR_									0	0	0	0	0	0	P63038	P63038	P63038	Hspd1	60 kDa heat shock protein, mitochondrial	MULTI-SECPEP	brain171122_1	Exp1	843.403	2	842.956	1683.9	-0.80882	-0.0006818	-0.86216	-0.00072676	-1.671	-0.0014086	843.456	75.073	0.64717	75.073	74.733	75.38	0					33	15	3
AAVENLPTFLVELSR	15	Unmodified	_AAVENLPTFLVELSR_									0	0	0	0	0	0	P70168	P70168	P70168	Kpnb1	Importin subunit beta-1	MULTI-MSMS	brain171122_1	Exp1	553.641	3	553.642	1657.9	-4.2437	-0.0023495	-2.7643	-0.0015304	-7.008	-0.0038799	553.976	99.198	0.8165	99.198	98.813	99.63	0					44	19	4
AAVESDTEFWDK	12	Unmodified	_AAVESDTEFWDK_									0	0	0	0	0	0	Q8C437	Q8C437	Q8C437	Pex5l	PEX5-related protein	MULTI-SECPEP	brain171122_1	Exp1	699.316	2	699.315	1396.61	-1.743	-0.0012189	5.0553	0.0035353	3.3123	0.0023163	699.318	37.19	0.77439	37.19	36.842	37.616	0					29	18	3
AAVESLGFILFR	12	Unmodified	_AAVESLGFILFR_									0	0	0	0	0	0	Q3TXS7	Q3TXS7	Q3TXS7	Psmd1	26S proteasome non-ATPase regulatory subunit 1	MULTI-MSMS	brain171122_1	Exp1	661.87	2	661.877	1321.74	-2.2465	-0.0014869	0.16197	0.0001072	-2.0845	-0.0013797	661.875	98.405	0.77378	98.405	97.999	98.773	0					22	18	2
AAVPDAVGK	9	Unmodified	_AAVPDAVGK_									0	0	0	0	0	0	Q6PIC6;Q6PIE5;Q8VDN2	Q6PIC6;Q6PIE5;Q8VDN2	Q6PIC6	Atp1a3;Atp1a2;Atp1a1	Sodium/potassium-transporting ATPase subunit alpha-3;Sodium/potassium-transporting ATPase subunit alpha-2;Sodium/potassium-transporting ATPase subunit alpha-1	MULTI-MSMS	brain171122_1	Exp1	414.233	2	414.235	826.455	-1.9688	-0.00081554	-5.2398	-0.0021705	-7.2086	-0.002986	414.233	11.081	1.5919	11.081	10.608	12.2	0					71	38	3
AAVPSGASTGIYEALELR	18	Unmodified	_AAVPSGASTGIYEALELR_									0	0	0	0	0	0	P17182;P17183	P17182;P17183	P17182	Eno1;Eno2	Alpha-enolase;Gamma-enolase	MULTI-MSMS	brain171122_1	Exp1	903.482	2	902.976	1803.94	-0.97202	-0.00087771	2.7571	0.0024896	1.785	0.0016118	903.482	77.335	0.48559	77.335	76.965	77.45	0					16	11	2
AAVPSGASTGIYEALELR	18	Unmodified	_AAVPSGASTGIYEALELR_									0	0	0	0	0	0	P17182;P17183	P17182;P17183	P17182	Eno1;Eno2	Alpha-enolase;Gamma-enolase	MULTI-MSMS	brain171122_1	Exp1	602.319	3	602.32	1803.94	-2.018	-0.0012155	-1.1899	-0.0007167	-3.2079	-0.0019322	602.319	80.793	5.4243	80.793	79.109	84.533	0					471	132	5
AAVPSGASTGIYEALELR	18	Unmodified	_AAVPSGASTGIYEALELR_									0	0	0	0	0	0	P17182;P17183	P17182;P17183	P17182	Eno1;Eno2	Alpha-enolase;Gamma-enolase	MULTI-MSMS	brain171122_1	Exp1	903.424	2	902.976	1803.94	1.835	0.001657	-1.3106	-0.0011834	0.52443	0.00047355	903.476	80.669	4.8123	80.669	79.599	84.411	0					425	117	6
AAVPSGASTGIYEALELR	18	Unmodified	_AAVPSGASTGIYEALELR_									0	0	0	0	0	0	P17182;P17183	P17182;P17183	P17182	Eno1;Eno2	Alpha-enolase;Gamma-enolase	MULTI-MSMS	brain171122_1	Exp1	602.62	3	602.32	1803.94	-2.9464	-0.0017747	-0.93746	-0.00056465	-3.8839	-0.0023393	602.319	84.622	0.73254	84.622	84.33	85.063	0					36	17	3
AAVPSGASTGIYEALELR	18	Unmodified	_AAVPSGASTGIYEALELR_									0	0	0	0	0	0	P17182;P17183	P17182;P17183	P17182	Eno1;Eno2	Alpha-enolase;Gamma-enolase	MULTI-MSMS	brain171122_1	Exp1	902.976	2	902.976	1803.94	1.0677	0.00096412	-0.46415	-0.00041911	0.60357	0.00054501	902.975	85.047	1.6312	85.047	84.411	86.043	0					71	39	3
AAVPSGASTGIYEALELR	18	Unmodified	_AAVPSGASTGIYEALELR_									0	0	0	0	0	0	P17182;P17183	P17182;P17183	P17182	Eno1;Eno2	Alpha-enolase;Gamma-enolase	MULTI-MSMS	brain171122_1	Exp1	602.318	3	602.32	1803.94	-3.3969	-0.002046	-1.0334	-0.00062245	-4.4304	-0.0026685	602.319	86.02	0.77721	86.02	85.675	86.452	-7.6294e-06					28	18	2
AAVPSGASTGIYEALELR	18	Unmodified	_AAVPSGASTGIYEALELR_									0	0	0	0	0	0	P17182;P17183	P17182;P17183	P17182	Eno1;Eno2	Alpha-enolase;Gamma-enolase	MULTI-MSMS	brain171122_1	Exp1	902.977	2	902.976	1803.94	0.34761	0.00031388	-0.42981	-0.0003881	-0.082201	-7.4225e-05	903.477	86.272	0.65411	86.272	86.043	86.697	0					39	15	4
AAVPSGASTGIYEALELR	18	Unmodified	_AAVPSGASTGIYEALELR_									0	0	0	0	0	0	P17182;P17183	P17182;P17183	P17182	Eno1;Eno2	Alpha-enolase;Gamma-enolase	MULTI-MSMS	brain171122_1	Exp1	903.434	2	902.976	1803.94	0.26147	0.0002361	-1.1762	-0.0010621	-0.91475	-0.000826	903.477	87.724	0.73096	87.724	87.466	88.197	0					37	17	4
AAVPSGASTGIYEALELR	18	Unmodified	_AAVPSGASTGIYEALELR_									0	0	0	0	0	0	P17182;P17183	P17182;P17183	P17182	Eno1;Eno2	Alpha-enolase;Gamma-enolase	MULTI-MSMS	brain171122_1	Exp1	602.318	3	602.32	1803.94	-4.2788	-0.0025772	2.2242	0.0013397	-2.0546	-0.0012376	602.655	87.79	0.69082	87.79	87.385	88.076	0					35	16	3
AAVPSGASTGIYEALELR	18	Unmodified	_AAVPSGASTGIYEALELR_									0	0	0	0	0	0	P17182;P17183	P17182;P17183	P17182	Eno1;Eno2	Alpha-enolase;Gamma-enolase	MULTI-MSMS	brain171122_1	Exp1	902.975	2	902.976	1803.94	-0.090836	-8.2023e-05	-3.3026	-0.0029822	-3.3934	-0.0030642	902.971	88.7	0.68887	88.7	88.197	88.886	0					31	16	3
AAVPSGASTGIYEALELR	18	Unmodified	_AAVPSGASTGIYEALELR_									0	0	0	0	0	0	P17182;P17183	P17182;P17183	P17182	Eno1;Eno2	Alpha-enolase;Gamma-enolase	MULTI-MSMS	brain171122_1	Exp1	602.654	3	602.32	1803.94	-4.5652	-0.0027497	2.2995	0.0013851	-2.2656	-0.0013646	602.322	88.365	0.72855	88.365	87.995	88.723	0					25	17	2
AAVPSGASTGIYEALELR	18	Unmodified	_AAVPSGASTGIYEALELR_									0	0	0	0	0	0	P17182;P17183	P17182;P17183	P17182	Eno1;Eno2	Alpha-enolase;Gamma-enolase	MULTI-MSMS	brain171122_1	Exp1	902.973	2	902.976	1803.94	0.42739	0.00038592	-2.5413	-0.0022947	-2.1139	-0.0019088	903.474	90.466	0.69069	90.466	90.149	90.84	7.6294e-06					46	16	4
AAVPSGASTGIYEALELR	18	Unmodified	_AAVPSGASTGIYEALELR_									0	0	0	0	0	0	P17182;P17183	P17182;P17183	P17182	Eno1;Eno2	Alpha-enolase;Gamma-enolase	MULTI-MSMS	brain171122_1	Exp1	602.318	3	602.32	1803.94	-4.2055	-0.0025331	1.2959	0.00078054	-2.9097	-0.0017525	602.32	91.62	0.48767	91.62	91.369	91.857	-7.6294e-06					29	11	3
AAVPSGASTGIYEALELR	18	Unmodified	_AAVPSGASTGIYEALELR_									0	0	0	0	0	0	P17182;P17183	P17182;P17183	P17182	Eno1;Eno2	Alpha-enolase;Gamma-enolase	MULTI-MSMS	brain171122_1	Exp1	602.318	3	602.32	1803.94	-5.2546	-0.0031649	1.3302	0.00080121	-3.9244	-0.0023637	602.32	95.146	0.73699	95.146	94.903	95.64	0					31	17	3
AAVPSGASTGIYEALELR	18	Unmodified	_AAVPSGASTGIYEALELR_									0	0	0	0	0	0	P17182;P17183	P17182;P17183	P17182	Eno1;Eno2	Alpha-enolase;Gamma-enolase	MULTI-MSMS	brain171122_1	Exp1	602.318	3	602.32	1803.94	-5.829	-0.0035109	2.4023	0.001447	-3.4267	-0.0020639	602.321	102.94	0.65829	102.94	102.7	103.36	-7.6294e-06					23	15	2
AAVPSGASTGIYEALELR	18	Unmodified	_AAVPSGASTGIYEALELR_									0	0	0	0	0	0	P17182;P17183	P17182;P17183	P17182	Eno1;Eno2	Alpha-enolase;Gamma-enolase	MULTI-MSMS	brain171122_1	Exp1	602.318	3	602.32	1803.94	-8.3365	-0.0050212	5.1397	0.0030957	-3.1968	-0.0019255	602.323	106.37	0.65894	106.37	106.16	106.82	-7.6294e-06					27	15	2
AAVPSGASTGIYEALELR	18	Unmodified	_AAVPSGASTGIYEALELR_									0	0	0	0	0	0	P17182;P17183	P17182;P17183	P17182	Eno1;Eno2	Alpha-enolase;Gamma-enolase	MULTI-MSMS	brain171122_1	Exp1	602.32	3	602.32	1803.94	-4.121	-0.0024822	3.2059	0.001931	-0.91511	-0.00055119	602.322	107.87	0.90103	107.87	107.39	108.29	0					32	21	2
AAVPSGASTGIYEALELR	18	Unmodified	_AAVPSGASTGIYEALELR_									0	0	0	0	0	0	P17182;P17183	P17182;P17183	P17182	Eno1;Eno2	Alpha-enolase;Gamma-enolase	MULTI-MSMS	brain171122_1	Exp1	602.318	3	602.32	1803.94	-6.3737	-0.003839	2.192	0.0013203	-4.1817	-0.0025187	602.322	108.71	0.8646	108.71	108.09	108.95	0					37	20	3
AAVPSGASTGIYEALELR	18	Unmodified	_AAVPSGASTGIYEALELR_									0	0	0	0	0	0	P17182;P17183	P17182;P17183	P17182	Eno1;Eno2	Alpha-enolase;Gamma-enolase	MULTI-MSMS	brain171122_1	Exp1	602.321	3	602.32	1803.94	-1.6793	-0.0010115	-0.066184	-3.9864e-05	-1.7455	-0.0010513	602.988	109.68	0.80799	109.68	109.41	110.22	0					45	19	4
AAVPSGASTGIYEALELR	18	Unmodified	_AAVPSGASTGIYEALELR_									0	0	0	0	0	0	P17182;P17183	P17182;P17183	P17182	Eno1;Eno2	Alpha-enolase;Gamma-enolase	MSMS	brain171122_1	Exp1	902.98	2	902.976	1803.94	77.176	1	77.176	76.676	77.676	0								0	0	0	0.043625	1	66317	48.892
AAVPSGASTGIYEALELR	18	Unmodified	_AAVPSGASTGIYEALELR_									0	0	0	0	0	0	P17182;P17183	P17182;P17183	P17182	Eno1;Eno2	Alpha-enolase;Gamma-enolase	MSMS	brain171122_1	Exp1	902.973	2	902.976	1803.94	83.405	1	83.405	82.905	83.905	7.6294e-06								0	0	0	3.7029e-22	1	72429	144.27
AAVPSGASTGIYEALELR	18	Unmodified	_AAVPSGASTGIYEALELR_									0	0	0	0	0	0	P17182;P17183	P17182;P17183	P17182	Eno1;Eno2	Alpha-enolase;Gamma-enolase	MSMS	brain171122_1	Exp1	902.979	2	902.976	1803.94	83.772	1	83.772	83.272	84.272	0								0	0	0	6.9984e-07	1	72798	105.19
AAVPSGASTGIYEALELR	18	Unmodified	_AAVPSGASTGIYEALELR_									0	0	0	0	0	0	P17182;P17183	P17182;P17183	P17182	Eno1;Eno2	Alpha-enolase;Gamma-enolase	MSMS	brain171122_1	Exp1	602.319	3	602.32	1803.94	85.581	1	85.581	85.081	86.081	-7.6294e-06								0	0	0	2.4406e-05	1	74613	85.808
AAVPSGASTGIYEALELR	18	Unmodified	_AAVPSGASTGIYEALELR_									0	0	0	0	0	0	P17182;P17183	P17182;P17183	P17182	Eno1;Eno2	Alpha-enolase;Gamma-enolase	MSMS	brain171122_1	Exp1	602.319	3	602.32	1803.94	86.928	1	86.928	86.428	87.428	7.6294e-06								0	0	0	4.9421e-05	1	75965	82.865
AAVPSGASTGIYEALELR	18	Unmodified	_AAVPSGASTGIYEALELR_									0	0	0	0	0	0	P17182;P17183	P17182;P17183	P17182	Eno1;Eno2	Alpha-enolase;Gamma-enolase	MSMS	brain171122_1	Exp1	902.98	2	902.976	1803.94	87.305	1	87.305	86.805	87.805	0								0	0	0	6.4602e-07	1	76312	111.74
AAVPSGASTGIYEALELR	18	Unmodified	_AAVPSGASTGIYEALELR_									0	0	0	0	0	0	P17182;P17183	P17182;P17183	P17182	Eno1;Eno2	Alpha-enolase;Gamma-enolase	MSMS	brain171122_1	Exp1	902.967	2	902.976	1803.94	91.906	1	91.906	91.406	92.406	7.6294e-06								0	0	0	0.0022612	1	80876	61.657
AAVPSGASTGIYEALELR	18	Unmodified	_AAVPSGASTGIYEALELR_									0	0	0	0	0	0	P17182;P17183	P17182;P17183	P17182	Eno1;Eno2	Alpha-enolase;Gamma-enolase	MSMS	brain171122_1	Exp1	902.974	2	902.976	1803.94	92.266	1	92.266	91.766	92.766	0								0	0	0	0.00068002	1	81191	73.156
AAVPSGASTGIYEALELR	18	Unmodified	_AAVPSGASTGIYEALELR_									0	0	0	0	0	0	P17182;P17183	P17182;P17183	P17182	Eno1;Eno2	Alpha-enolase;Gamma-enolase	MULTI-SECPEP	brain171122_1	Exp1	601.973	3	602.32	1803.94	-3.759	-0.0022641	-0.24359	-0.00014672	-4.0025	-0.0024108	602.655	93.009	0.68935	93.009	92.827	93.516	0					27	16	2
AAVQQLQAEGLSPR	14	Unmodified	_AAVQQLQAEGLSPR_									0	0	0	0	0	0	Q8K354	Q8K354	Q8K354	Cbr3	Carbonyl reductase [NADPH] 3	MSMS	brain171122_1	Exp1	734.398	2	734.399	1466.78	25.328	1	25.328	24.828	25.828	0								0	0	0	2.8295e-17	1	15275	132.99
AAVSHWQQQSYLDSGIHSGATTTAPSLSGK	30	Unmodified	_AAVSHWQQQSYLDSGIHSGATTTAPSLSGK_									0	0	0	0	0	0	Q02248	Q02248	Q02248	Ctnnb1	Catenin beta-1	MULTI-MSMS	brain171122_1	Exp1	772.383	4	772.13	3084.49	1.2522	0.00096686	0.6617	0.00051092	1.9139	0.0014778	772.381	39.985	1.0552	39.985	39.481	40.536	3.8147e-06					104	25	5
AAVSHWQQQSYLDSGIHSGATTTAPSLSGK	30	Unmodified	_AAVSHWQQQSYLDSGIHSGATTTAPSLSGK_									0	0	0	0	0	0	Q02248	Q02248	Q02248	Ctnnb1	Catenin beta-1	MSMS	brain171122_1	Exp1	1029.17	3	1029.17	3084.49	39.941	1	39.941	39.441	40.441	0								0	0	0	1.5095e-07	1	29831	72.85
AAYADLLTPLISK	13	Unmodified	_AAYADLLTPLISK_									0	0	0	0	0	0	Q8CGF6	Q8CGF6	Q8CGF6	Wdr47	WD repeat-containing protein 47	MULTI-MSMS	brain171122_1	Exp1	688.393	2	688.395	1374.78	-3.2335	-0.0022259	0.72309	0.00049777	-2.5104	-0.0017282	688.396	89.842	1.3851	89.842	89.09	90.475	0					49	33	2
AAYFGVYDTAK	11	Unmodified	_AAYFGVYDTAK_									0	0	0	0	0	0	P48962	P48962	P48962	Slc25a4	ADP/ATP translocase 1	MULTI-MSMS	brain171122_1	Exp1	603.295	2	603.295	1204.58	-1.8744	-0.0011308	0.98227	0.0005926	-0.89213	-0.00053822	603.295	32.327	1.3806	32.327	31.64	33.021	0					52	33	2
AAYQVAALPR	10	Unmodified	_AAYQVAALPR_									0	0	0	0	0	0	P52760	P52760	P52760	Hrsp12	Ribonuclease UK114	MULTI-MSMS	brain171122_1	Exp1	530.299	2	530.301	1058.59	-5.0812	-0.0026946	-3.5108	-0.0018618	-8.5921	-0.0045564	530.3	21.815	1.2187	21.815	21.171	22.39	0					57	29	3
AAYVLFYQR	9	Unmodified	_AAYVLFYQR_									0	0	0	0	0	0	P35123;Q8R5H1	P35123;Q8R5H1	Q8R5H1	Usp4;Usp15	Ubiquitin carboxyl-terminal hydrolase 4;Ubiquitin carboxyl-terminal hydrolase 15	MULTI-MSMS	brain171122_1	Exp1	565.763	2	565.803	1129.59	-3.9086	-0.0022115	-5.6164	-0.0031778	-9.525	-0.0053893	566.3	47.18	0.81439	47.18	46.555	47.37	0					29	19	2
ACACAHGMLAEDGASCR	17	Unmodified	_ACACAHGMLAEDGASCR_									0	0	0	0	0	0	Q91ZX7	Q91ZX7	Q91ZX7	Lrp1	Prolow-density lipoprotein receptor-related protein 1;Low-density lipoprotein receptor-related protein 1 85 kDa subunit;Low-density lipoprotein receptor-related protein 1 515 kDa subunit;Low-density lipoprotein receptor-related protein 1 intracellular domain	MULTI-MSMS	brain171122_1	Exp1	612.912	3	612.913	1835.72	-3.1355	-0.0019218	0.6481	0.00039723	-2.4874	-0.0015246	612.912	13.347	0.61359	13.347	13.042	13.656	0					42	14	5
ACADATLSQITNNIDPVGR	19	Deamidation (NQ)	_ACADATLSQITN(de)NIDPVGR_			ACADATLSQITN(0.5)N(0.5)IDPVGR				ACADATLSQ(-57.23)ITN(0)N(0)IDPVGR		0	0	0	1	0	0	P62874	P62874	P62874	Gnb1	Guanine nucleotide-binding protein G(I)/G(S)/G(T) subunit beta-1	MULTI-MSMS	brain171122_1	Exp1	1008.99	2	1008.99	2015.96	2.7802	0.0028052	-1.879	-0.0018959	0.90123	0.00090933	1009.49	55.033	1.2984	55.033	54.376	55.674	-3.8147e-06					92	31	5
ACADATLSQITNNIDPVGR	19	Deamidation (NQ)	_ACADATLSQITNN(de)IDPVGR_			ACADATLSQITN(0.28)N(0.719)IDPVGR				ACADATLSQ(-39.12)ITN(-4.09)N(4.09)IDPVGR		0	0	0	1	0	0	P62874	P62874	P62874	Gnb1	Guanine nucleotide-binding protein G(I)/G(S)/G(T) subunit beta-1	MULTI-MSMS	brain171122_1	Exp1	672.994	3	672.993	2015.96	-0.85696	-0.00057673	-2.9804	-0.0020058	-3.8374	-0.0025825	673.325	55.083	1.7874	55.083	54.172	55.96	0					86	43	3
ACADATLSQITNNIDPVGR	19	Deamidation (NQ)	_ACADATLSQITN(de)NIDPVGR_			ACADATLSQ(0.002)ITN(0.938)N(0.06)IDPVGR				ACADATLSQ(-27.87)ITN(11.93)N(-11.93)IDPVGR		0	0	0	1	0	0	P62874	P62874	P62874	Gnb1	Guanine nucleotide-binding protein G(I)/G(S)/G(T) subunit beta-1	MULTI-MSMS	brain171122_1	Exp1	672.993	3	672.993	2015.96	-3.0825	-0.0020745	2.1335	0.0014358	-0.94903	-0.00063869	673.329	76.931	1.0157	76.931	76.193	77.208	0					36	24	2
ACADATLSQITNNIDPVGR	19	Deamidation (NQ)	_ACADATLSQITN(de)NIDPVGR_			ACADATLSQITN(0.767)N(0.233)IDPVGR				ACADATLSQ(-43.69)ITN(5.19)N(-5.19)IDPVGR		0	0	0	1	0	0	P62874	P62874	P62874	Gnb1	Guanine nucleotide-binding protein G(I)/G(S)/G(T) subunit beta-1	MSMS	brain171122_1	Exp1	672.993	3	672.993	2015.96	77.001	1	77.001	76.501	77.501	0								0	0	0	7.6283e-11	1	66138	107.69
ACADATLSQITNNIDPVGR	19	Unmodified	_ACADATLSQITNNIDPVGR_									0	0	0	0	0	0	P62874	P62874	P62874	Gnb1	Guanine nucleotide-binding protein G(I)/G(S)/G(T) subunit beta-1	MULTI-MSMS	brain171122_1	Exp1	1008.5	2	1008.49	2014.97	1.6415	0.0016555	-1.4605	-0.0014729	0.18103	0.00018257	1008.99	73.965	2.0592	73.965	72.755	74.814	0					161	50	5
ACADATLSQITNNIDPVGR	19	Unmodified	_ACADATLSQITNNIDPVGR_									0	0	0	0	0	0	P62874	P62874	P62874	Gnb1	Guanine nucleotide-binding protein G(I)/G(S)/G(T) subunit beta-1	MULTI-MSMS	brain171122_1	Exp1	672.664	3	672.665	2014.97	-2.6018	-0.0017502	0.33475	0.00022518	-2.2671	-0.001525	672.666	73.955	2.627	73.955	72.47	75.097	7.6294e-06					170	64	4
ACADATLSQITNNIDPVGR	19	Unmodified	_ACADATLSQITNNIDPVGR_									0	0	0	0	0	0	P62874	P62874	P62874	Gnb1	Guanine nucleotide-binding protein G(I)/G(S)/G(T) subunit beta-1	MULTI-MSMS	brain171122_1	Exp1	1008.5	2	1008.49	2014.97	-0.31659	-0.00031928	3.0459	0.0030718	2.7293	0.0027525	1008.5	74.995	0.40446	74.995	74.894	75.299	0					16	9	2
ACADATLSQITNNIDPVGR	19	Unmodified	_ACADATLSQITNNIDPVGR_									0	0	0	0	0	0	P62874	P62874	P62874	Gnb1	Guanine nucleotide-binding protein G(I)/G(S)/G(T) subunit beta-1	MSMS	brain171122_1	Exp1	1008.5	2	1008.49	2014.97	76.326	1	76.326	75.826	76.826	0								0	0	0	0.026035	1	65471	57.414
ACADATLSQITNNIDPVGR	19	Deamidation (N),Deamidation (NQ)	_ACADATLSQ(de)ITN(de)NIDPVGR_		ACADATLSQITN(0.5)N(0.5)IDPVGR	ACADATLSQ(1)ITNNIDPVGR			ACADATLSQITN(0)N(0)IDPVGR	ACADATLSQ(33.71)ITN(-33.71)N(-33.71)IDPVGR		0	0	1	1	0	0	P62874	P62874	P62874	Gnb1	Guanine nucleotide-binding protein G(I)/G(S)/G(T) subunit beta-1	MSMS	brain171122_1	Exp1	1009.49	2	1009.48	2016.94	54.593	1	54.593	54.093	55.093	-3.8147e-06								0	0	0	3.3938e-42	1	44198	152.88
ACAELHQNVNVK	12	Unmodified	_ACAELHQNVNVK_									0	0	0	0	0	0	Q9EQH3	Q9EQH3	Q9EQH3	Vps35	Vacuolar protein sorting-associated protein 35	MULTI-MSMS	brain171122_1	Exp1	461.564	3	461.566	1381.68	-1.8393	-0.00084896	-3.2366	-0.0014939	-5.076	-0.0023429	461.565	11.152	1.0625	11.152	10.608	11.67	0					57	25	3
ACAETIDPASLWEY	14	Unmodified	_ACAETIDPASLWEY_									0	0	0	0	0	0	Q61553	Q61553	Q61553	Fscn1	Fascin	MULTI-MSMS	brain171122_1	Exp1	813.363	2	813.361	1624.71	0.61919	0.00050363	1.0765	0.00087557	1.6957	0.0013792	813.362	96.649	0.77044	96.649	96.25	97.021	0					41	18	3
ACALSIAESCRPGDK	15	Unmodified	_ACALSIAESCRPGDK_									0	0	0	0	0	1	Q8K2B3	Q8K2B3	Q8K2B3	Sdha	Succinate dehydrogenase [ubiquinone] flavoprotein subunit, mitochondrial	MULTI-SECPEP	brain171122_1	Exp1	545.27	3	545.592	1633.76	-2.8225	-0.0015399	0.089486	4.8823e-05	-2.733	-0.0014911	545.591	17.916	0.85373	17.916	17.476	18.33	0					71	20	5
ACCVFIFQPNGK	12	Deamidation (NQ)	_ACCVFIFQPN(de)GK_			ACCVFIFQ(0.145)PN(0.855)GK				ACCVFIFQ(-7.69)PN(7.69)GK		0	0	0	1	0	0	Q9ESN6	Q9ESN6	Q9ESN6	Trim2	Tripartite motif-containing protein 2	MSMS	brain171122_1	Exp1	721.337	2	721.334	1440.65	57.782	1	57.782	57.282	58.282	3.8147e-06								0	0	0	0.0045549	1	47305	77.318
ACESFLLDNR	10	Unmodified	_ACESFLLDNR_									0	0	0	0	0	0	Q8VHQ9	Q8VHQ9	Q8VHQ9	Acot11	Acyl-coenzyme A thioesterase 11	MSMS	brain171122_1	Exp1	612.802	2	612.788	1223.56	30.268	1	30.268	29.768	30.768	0								0	0	0	0.025945	1	20172	53.756
ACGDSTLTQITAGLDPVGR	19	Unmodified	_ACGDSTLTQITAGLDPVGR_									0	0	0	0	0	0	P62880	P62880	P62880	Gnb2	Guanine nucleotide-binding protein G(I)/G(S)/G(T) subunit beta-2	MULTI-MSMS	brain171122_1	Exp1	966.479	2	966.478	1930.94	2.6763	0.0025866	-2.0484	-0.0019797	0.62793	0.00060688	966.477	79.681	2.1207	79.681	78.499	80.619	0					184	51	7
ACGDSTLTQITAGLDPVGR	19	Unmodified	_ACGDSTLTQITAGLDPVGR_									0	0	0	0	0	0	P62880	P62880	P62880	Gnb2	Guanine nucleotide-binding protein G(I)/G(S)/G(T) subunit beta-2	MULTI-SECPEP	brain171122_1	Exp1	644.857	3	644.655	1930.94	-1.6459	-0.001061	-0.089412	-5.764e-05	-1.7353	-0.0011187	644.655	79.579	2.3651	79.579	78.499	80.864	0					177	57	5
ACGLIIFR	8	Unmodified	_ACGLIIFR_									0	0	0	0	0	0	P56380	P56380	P56380	Nudt2	Bis(5-nucleosyl)-tetraphosphatase [asymmetrical]	MULTI-MSMS	brain171122_1	Exp1	475.264	2	475.268	948.522	-7.1095	-0.0033789	-2.3356	-0.00111	-9.4451	-0.004489	475.267	49.839	0.77454	49.839	49.406	50.181	0					38	18	3
ACGLNFADLMGR	12	Unmodified	_ACGLNFADLMGR_									0	0	0	0	0	0	Q62465	Q62465	Q62465	Vat1	Synaptic vesicle membrane protein VAT-1 homolog	MSMS	brain171122_1	Exp1	662.808	2	662.81	1323.61	77.844	1	77.844	77.344	78.344	0								0	0	0	0.030687	1	66874	48.741
ACGLNFADLMGR	12	Unmodified	_ACGLNFADLMGR_									0	0	0	0	0	0	Q62465	Q62465	Q62465	Vat1	Synaptic vesicle membrane protein VAT-1 homolog	MSMS	brain171122_1	Exp1	662.811	2	662.81	1323.61	78.209	1	78.209	77.709	78.709	0								0	0	0	6.2298e-09	1	67203	117.7
ACGLNFADLMGR	12	Unmodified	_ACGLNFADLMGR_									0	0	0	0	0	0	Q62465	Q62465	Q62465	Vat1	Synaptic vesicle membrane protein VAT-1 homolog	MSMS	brain171122_1	Exp1	662.811	2	662.81	1323.61	78.575	1	78.575	78.075	79.075	0								0	0	0	5.4977e-13	1	67573	125.74
ACGLNFADLMGR	12	Deamidation (NQ)	_ACGLN(de)FADLMGR_			ACGLN(1)FADLMGR				ACGLN(123.79)FADLMGR		0	0	0	1	0	0	Q62465	Q62465	Q62465	Vat1	Synaptic vesicle membrane protein VAT-1 homolog	MSMS	brain171122_1	Exp1	663.352	2	663.302	1324.59	78.618	1	78.619	78.119	79.119	7.6294e-06								0	0	0	2.0796e-09	1	67617	123.79
ACGLNFIDLMVR	12	Unmodified	_ACGLNFIDLMVR_									0	0	0	0	0	0	Q80TB8	Q80TB8	Q80TB8	Vat1l	Synaptic vesicle membrane protein VAT-1 homolog-like	MSMS	brain171122_1	Exp1	704.859	2	704.857	1407.7	97.665	1	97.665	97.165	98.165	0								0	0	0	0.045336	1	86580	55.353
ACGLVASNLNLKPGECLK	18	Acetyl (Protein N-term)	_(ac)ACGLVASNLNLKPGECLK_									0	1	0	0	0	1	P16045	P16045	P16045	Lgals1	Galectin-1	MULTI-SECPEP	brain171122_1	Exp1	662.808	3	662.676	1985.01	-1.9157	-0.0012695	-0.68494	-0.00045389	-2.6006	-0.0017234	662.676	69.426	1.3503	69.426	68.761	70.111	0					77	32	4
ACISIGNQNFEVK	13	Unmodified	_ACISIGNQNFEVK_									0	0	0	0	0	0	P70236	P70236	P70236	Map2k6	Dual specificity mitogen-activated protein kinase kinase 6	MSMS	brain171122_1	Exp1	740.36	2	740.367	1478.72	48.597	1	48.597	48.097	49.097	0								0	0	0	0.01633	1	38187	63.283
ACLDDSYASGEGLKR	15	Unmodified	_ACLDDSYASGEGLKR_									0	0	0	0	0	1	Q8R0S2	Q8R0S2	Q8R0S2	Iqsec1	IQ motif and SEC7 domain-containing protein 1	MULTI-MSMS	brain171122_1	Exp1	547.924	3	547.923	1640.75	-4.0343	-0.0022105	4.8314	0.0026472	0.79702	0.0004367	548.258	16.422	0.48788	16.422	16.3	16.788	0					15	11	2
ACLYAGVK	8	Unmodified	_ACLYAGVK_									0	0	0	0	0	0	P15105	P15105	P15105	Glul	Glutamine synthetase	MSMS	brain171122_1	Exp1	441.229	2	441.231	880.448	14.66	1	14.66	14.16	15.16	-9.5367e-07								0	0	0	0.001547	1	4712	92.319
ACNQLGQFLQHR	12	Unmodified	_ACNQLGQFLQHR_									0	0	0	0	0	0	P17426;P17427	P17426;P17427	P17426	Ap2a1;Ap2a2	AP-2 complex subunit alpha-1;AP-2 complex subunit alpha-2	MULTI-MSMS	brain171122_1	Exp1	491.246	3	491.246	1470.72	-3.9168	-0.0019241	-0.23453	-0.00011521	-4.1514	-0.0020393	491.246	29.32	1.9051	29.32	28.077	29.982	0					180	46	5
ACNQLGQFLQHR	12	Unmodified	_ACNQLGQFLQHR_									0	0	0	0	0	0	P17426;P17427	P17426;P17427	P17426	Ap2a1;Ap2a2	AP-2 complex subunit alpha-1;AP-2 complex subunit alpha-2	MULTI-MSMS	brain171122_1	Exp1	735.863	2	736.365	1470.72	0.11122	8.1896e-05	-0.99783	-0.00073477	-0.88662	-0.00065287	736.364	29.336	1.9449	29.336	28.118	30.062	-1.9073e-06					115	47	5
ACNQLGQFLQHR	12	Deamidation (NQ)	_ACN(de)QLGQFLQHR_			ACN(0.549)Q(0.449)LGQ(0.002)FLQHR				ACN(0.88)Q(-0.88)LGQ(-24.8)FLQ(-41.01)HR		0	0	0	1	0	0	P17426;P17427	P17426;P17427	P17426	Ap2a1;Ap2a2	AP-2 complex subunit alpha-1;AP-2 complex subunit alpha-2	MULTI-MSMS	brain171122_1	Exp1	491.251	3	491.574	1471.7	-5.2322	-0.002572	9.8189	0.0048267	4.5867	0.0022547	491.575	36.91	0.57023	36.91	36.679	37.249	0					27	13	3
ACNQLGQFLQHR	12	Deamidation (NQ)	_ACN(de)QLGQFLQHR_			ACN(0.5)Q(0.5)LGQFLQHR				ACN(0)Q(0)LGQ(-39.56)FLQ(-50.06)HR		0	0	0	1	0	0	P17426;P17427	P17426;P17427	P17426	Ap2a1;Ap2a2	AP-2 complex subunit alpha-1;AP-2 complex subunit alpha-2	MULTI-SECPEP	brain171122_1	Exp1	491.305	3	491.574	1471.7	-5.2291	-0.0025705	2.3051	0.0011331	-2.9241	-0.0014374	491.574	36.544	0.85411	36.544	35.987	36.842	0					51	20	3
ACPCASSSQVLQELLSR	17	Unmodified	_ACPCASSSQVLQELLSR_									0	0	0	0	0	0	Q8BYI9	Q8BYI9	Q8BYI9	Tnr	Tenascin-R	MULTI-MSMS	brain171122_1	Exp1	636.312	3	635.977	1904.91	-4.0981	-0.0026063	1.2756	0.00081128	-2.8224	-0.001795	636.313	89.23	1.8293	89.23	88.035	89.865	0					96	44	5
ACPCASSSQVLQELLSR	17	Unmodified	_ACPCASSSQVLQELLSR_									0	0	0	0	0	0	Q8BYI9	Q8BYI9	Q8BYI9	Tnr	Tenascin-R	MULTI-MSMS	brain171122_1	Exp1	953.463	2	953.461	1904.91	1.1884	0.0011331	-1.687	-0.0016085	-0.49857	-0.00047537	953.461	89.219	1.3018	89.219	88.318	89.62	0					60	31	4
ACPCASSSQVLQELLSR	17	Unmodified	_ACPCASSSQVLQELLSR_									0	0	0	0	0	0	Q8BYI9	Q8BYI9	Q8BYI9	Tnr	Tenascin-R	MULTI-MSMS	brain171122_1	Exp1	953.47	2	953.461	1904.91	0.16148	0.00015397	1.8317	0.0017464	1.9932	0.0019004	953.465	89.451	0.77489	89.451	89.13	89.905	0					31	18	3
ACQSIYPLHDVFVR	14	Unmodified	_ACQSIYPLHDVFVR_									0	0	0	0	0	0	P97351	P97351	P97351	Rps3a	40S ribosomal protein S3a	MULTI-MSMS	brain171122_1	Exp1	568.954	3	568.956	1703.85	-2.467	-0.0014036	-0.25954	-0.00014767	-2.7265	-0.0015513	569.289	55.929	1.9486	55.929	54.982	56.931	-3.8147e-06					98	47	3
ACQSIYPLHDVFVR	14	Unmodified	_ACQSIYPLHDVFVR_									0	0	0	0	0	0	P97351	P97351	P97351	Rps3a	40S ribosomal protein S3a	MULTI-MSMS	brain171122_1	Exp1	853.429	2	852.93	1703.85	0.23053	0.00019663	0.37641	0.00032105	0.60694	0.00051768	853.434	55.798	1.3419	55.798	55.226	56.568	0					59	32	3
ACVIHGTDLK	10	Unmodified	_ACVIHGTDLK_									0	0	0	0	0	0	Q6PIC6	Q6PIC6	Q6PIC6	Atp1a3	Sodium/potassium-transporting ATPase subunit alpha-3	MULTI-SECPEP	brain171122_1	Exp1	371.872	3	371.862	1112.56	-1.8211	-0.00067721	-6.9869	-0.0025982	-8.8081	-0.0032754	371.86	12.947	0.80727	12.947	12.481	13.288	0					61	19	5
ACVVHGSDLK	10	Unmodified	_ACVVHGSDLK_									0	0	0	0	0	0	Q6PIE5;Q8VDN2	Q6PIE5;Q8VDN2	Q6PIE5	Atp1a2;Atp1a1	Sodium/potassium-transporting ATPase subunit alpha-2;Sodium/potassium-transporting ATPase subunit alpha-1	MULTI-MSMS	brain171122_1	Exp1	362.516	3	362.518	1084.53	-0.076199	-2.7624e-05	-5.6998	-0.0020663	-5.776	-0.0020939	362.516	9.1965	1.6898	9.1965	8.8772	10.567	0					114	44	5
ACYLSINPQKDETLETEK	18	Unmodified	_ACYLSINPQKDETLETEK_									0	0	0	0	0	1	P61164	P61164	P61164	Actr1a	Alpha-centractin	MULTI-MSMS	brain171122_1	Exp1	713.373	3	713.681	2138.02	-1.5544	-0.0011093	0.38347	0.00027367	-1.1709	-0.00083566	713.681	35.724	1.302	35.724	35.173	36.475	0					64	31	3
ADAFVGTWK	9	Acetyl (Protein N-term)	_(ac)ADAFVGTWK_									0	1	0	0	0	0	P11404	P11404	P11404	Fabp3	Fatty acid-binding protein, heart	MULTI-MSMS	brain171122_1	Exp1	1036.45	1	1036.51	1035.5	1.8001	0.0018659	-1.2914	-0.0013386	0.50869	0.00052726	1036.51	72.215	0.97442	72.215	71.577	72.551	7.6294e-06					37	23	2
ADAFVGTWK	9	Acetyl (Protein N-term)	_(ac)ADAFVGTWK_									0	1	0	0	0	0	P11404	P11404	P11404	Fabp3	Fatty acid-binding protein, heart	MULTI-MSMS	brain171122_1	Exp1	518.756	2	518.759	1035.5	-4.0545	-0.0021033	0.21936	0.00011379	-3.8351	-0.0019895	518.758	72.165	1.9904	72.165	71.374	73.365	0					147	48	4
ADALQAGASQFESSAAK	17	Unmodified	_ADALQAGASQFESSAAK_									0	0	0	0	0	0	Q62442	Q62442	Q62442	Vamp1	Vesicle-associated membrane protein 1	MULTI-MSMS	brain171122_1	Exp1	551.267	3	551.269	1650.78	-3.2436	-0.0017881	-0.055697	-3.0704e-05	-3.2993	-0.0018188	551.268	33.9	1.5422	33.9	33.102	34.644	0					83	37	3
ADALQAGASQFESSAAK	17	Unmodified	_ADALQAGASQFESSAAK_									0	0	0	0	0	0	Q62442	Q62442	Q62442	Vamp1	Vesicle-associated membrane protein 1	MULTI-MSMS	brain171122_1	Exp1	825.894	2	826.4	1650.78	1.2193	0.0010076	-2.475	-0.0020453	-1.2557	-0.0010377	826.396	33.82	1.6641	33.82	33.021	34.685	0					95	40	3
ADALQAGASQFETSAAK	17	Unmodified	_ADALQAGASQFETSAAK_									0	0	0	0	0	0	P63044	P63044	P63044	Vamp2	Vesicle-associated membrane protein 2	MULTI-MSMS	brain171122_1	Exp1	833.41	2	833.408	1664.8	2.0753	0.0017296	0.095517	7.9604e-05	2.1708	0.0018092	833.408	33.803	2.1109	33.803	32.778	34.888	0					169	51	4
ADALQAGASQFETSAAK	17	Unmodified	_ADALQAGASQFETSAAK_									0	0	0	0	0	0	P63044	P63044	P63044	Vamp2	Vesicle-associated membrane protein 2	MULTI-MSMS	brain171122_1	Exp1	555.942	3	555.941	1664.8	-2.1989	-0.0012225	0.9996	0.00055572	-1.1993	-0.00066675	555.941	33.773	2.1107	33.773	32.656	34.766	0					208	51	6
ADALQAGASQFETSAAK	17	Unmodified	_ADALQAGASQFETSAAK_									0	0	0	0	0	0	P63044	P63044	P63044	Vamp2	Vesicle-associated membrane protein 2	MSMS	brain171122_1	Exp1	833.41	2	833.408	1664.8	32.793	1	32.793	32.293	33.293	0								0	0	0	3.9148e-05	1	22688	110.44
ADALQAGASQFETSAAK	17	Unmodified	_ADALQAGASQFETSAAK_									0	0	0	0	0	0	P63044	P63044	P63044	Vamp2	Vesicle-associated membrane protein 2	MSMS	brain171122_1	Exp1	833.409	2	833.408	1664.8	35.065	1	35.065	34.565	35.565	0								0	0	0	0.00056027	1	24947	97.268
ADALQAGASQFETSAAK	17	Unmodified	_ADALQAGASQFETSAAK_									0	0	0	0	0	0	P63044	P63044	P63044	Vamp2	Vesicle-associated membrane protein 2	MSMS	brain171122_1	Exp1	833.397	2	833.408	1664.8	35.758	1	35.758	35.258	36.258	0								0	0	0	0.0029751	1	25645	71.879
ADALQAGASQFETSAAK	17	Unmodified	_ADALQAGASQFETSAAK_									0	0	0	0	0	0	P63044	P63044	P63044	Vamp2	Vesicle-associated membrane protein 2	MSMS	brain171122_1	Exp1	833.409	2	833.408	1664.8	36.124	1	36.124	35.624	36.624	0								0	0	0	0.049026	1	26014	45.332
ADALQAGASQFETSAAK	17	Unmodified	_ADALQAGASQFETSAAK_									0	0	0	0	0	0	P63044	P63044	P63044	Vamp2	Vesicle-associated membrane protein 2	MSMS	brain171122_1	Exp1	833.406	2	833.408	1664.8	36.49	1	36.49	35.99	36.99	0								0	0	0	0.00075456	1	26383	86.944
ADALQAGASQFETSAAK	17	Unmodified	_ADALQAGASQFETSAAK_									0	0	0	0	0	0	P63044	P63044	P63044	Vamp2	Vesicle-associated membrane protein 2	MSMS	brain171122_1	Exp1	833.412	2	833.408	1664.8	36.855	1	36.855	36.355	37.355	0								0	0	0	0.00013897	1	26750	94.09
ADATNVNNWHWTER	14	Unmodified	_ADATNVNNWHWTER_									0	0	0	0	0	0	Q8BK64	Q8BK64	Q8BK64	Ahsa1	Activator of 90 kDa heat shock protein ATPase homolog 1	MULTI-SECPEP	brain171122_1	Exp1	572.273	3	571.929	1712.77	-5.2786	-0.003019	0.57048	0.00032627	-4.7081	-0.0026927	572.262	29.953	0.52438	29.953	29.578	30.103	0					19	12	2
ADAVHLFSGSQFESSR	16	Unmodified	_ADAVHLFSGSQFESSR_									0	0	0	0	0	0	Q9R1V6	Q9R1V6	Q9R1V6	Adam22	Disintegrin and metalloproteinase domain-containing protein 22	MULTI-MSMS	brain171122_1	Exp1	869.425	2	869.413	1736.81	0.57866	0.0005031	2.237	0.0019449	2.8156	0.002448	869.414	40.27	0.93401	40.27	39.805	40.739	0					42	22	3
ADCLVPSEIR	10	Unmodified	_ADCLVPSEIR_									0	0	0	0	0	0	Q9Z2Q6	Q9Z2Q6	Q9Z2Q6	2022-09-05	Septin-5	MULTI-MSMS	brain171122_1	Exp1	580.291	2	580.292	1158.57	-2.4018	-0.0013937	-0.22082	-0.00012814	-2.6226	-0.0015219	580.293	27.119	1.8272	27.119	26.168	27.995	0					103	44	3
ADCTITMADSDLLALMTGK	19	Unmodified	_ADCTITMADSDLLALMTGK_									0	0	0	0	0	0	P32020	P32020	P32020	Scp2	Non-specific lipid-transfer protein	MULTI-MSMS	brain171122_1	Exp1	676.33	3	676.321	2025.94	-2.3079	-0.0015609	2.3647	0.0015993	0.056824	3.8431e-05	676.322	100.08	0.40819	100.08	99.875	100.28	0					22	9	3
ADDADEFGYSR	11	Unmodified	_ADDADEFGYSR_									0	0	0	0	0	0	Q78PY7	Q78PY7	Q78PY7	Snd1	Staphylococcal nuclease domain-containing protein 1	MULTI-MSMS	brain171122_1	Exp1	623.308	2	623.255	1244.49	-3.0686	-0.0019125	1.9643	0.0012242	-1.1043	-0.00068828	623.255	16.548	0.60969	16.548	16.219	16.828	0					22	14	2
ADDGRPFPQVIK	12	Unmodified	_ADDGRPFPQVIK_									0	0	0	0	0	1	P05064	P05064	P05064	Aldoa	Fructose-bisphosphate aldolase A	MULTI-MSMS	brain171122_1	Exp1	448.241	3	448.242	1341.7	-5.0313	-0.0022553	-0.15879	-7.1178e-05	-5.1901	-0.0023264	448.242	21.233	1.8283	21.233	20.277	22.105	-1.9073e-06					159	44	6
ADDGRPFPQVIK	12	Unmodified	_ADDGRPFPQVIK_									0	0	0	0	0	1	P05064	P05064	P05064	Aldoa	Fructose-bisphosphate aldolase A	MULTI-MSMS	brain171122_1	Exp1	448.249	3	448.242	1341.7	-5.2871	-0.0023699	1.328	0.00059527	-3.959	-0.0017746	448.577	22.494	1.2159	22.494	22.024	23.24	0					53	29	2
ADDGRPFPQVIK	12	Unmodified	_ADDGRPFPQVIK_									0	0	0	0	0	1	P05064	P05064	P05064	Aldoa	Fructose-bisphosphate aldolase A	MULTI-SECPEP	brain171122_1	Exp1	671.814	2	671.859	1341.7	-1.1702	-0.00078623	-0.33058	-0.0002221	-1.5008	-0.0010083	671.859	21.211	1.5853	21.211	20.682	22.268	0					123	38	5
ADDPSSYMEVVQAANASGNWEELVK	25	Unmodified	_ADDPSSYMEVVQAANASGNWEELVK_									0	0	0	0	0	0	Q68FD5	Q68FD5	Q68FD5	Cltc	Clathrin heavy chain 1	MULTI-MSMS	brain171122_1	Exp1	904.084	3	904.082	2709.22	1.6852	0.0015235	-0.48194	-0.00043572	1.2032	0.0010878	904.416	97.123	0.8153	97.123	96.817	97.632	0					52	19	5
ADEDGEGIHPSAPHR	15	Acetyl (Protein N-term)	_(ac)ADEDGEGIHPSAPHR_									0	1	0	0	0	0	Q3UHD6	Q3UHD6	Q3UHD6	Snx27	Sorting nexin-27	MULTI-MSMS	brain171122_1	Exp1	543.913	3	543.913	1628.72	-1.593	-0.00086647	-0.90245	-0.00049085	-2.4955	-0.0013573	543.913	13.023	1.1289	13.023	12.281	13.41	-9.5367e-07					72	27	4
ADETKDEQFEEYVQNFK	17	Unmodified	_ADETKDEQFEEYVQNFK_									0	0	0	0	0	1	Q7TQF7	Q7TQF7	Q7TQF7	Amph	Amphiphysin	MULTI-MSMS	brain171122_1	Exp1	707.322	3	707.32	2118.94	-0.016888	-1.1945e-05	0.19238	0.00013607	0.17549	0.00012413	707.32	63.223	1.6195	63.223	62.406	64.026	0					130	39	5
ADETKDEQFEQCVQNFNK	18	Unmodified	_ADETKDEQFEQCVQNFNK_									0	0	0	0	0	1	O08539	O08539	O08539	Bin1	Myc box-dependent-interacting protein 1	MULTI-MSMS	brain171122_1	Exp1	1115.5	2	1115.49	2228.96	3.0786	0.0034342	-0.06208	-6.9249e-05	3.0165	0.0033649	1115.99	37.634	0.7337	37.634	37.249	37.983	0					30	17	3
ADETKDEQFEQCVQNFNK	18	Unmodified	_ADETKDEQFEQCVQNFNK_									0	0	0	0	0	1	O08539	O08539	O08539	Bin1	Myc box-dependent-interacting protein 1	MULTI-MSMS	brain171122_1	Exp1	744.333	3	743.995	2228.96	-0.16186	-0.00012043	1.6672	0.0012404	1.5053	0.0011199	743.997	37.603	1.5887	37.603	37.045	38.634	0					94	38	5
ADEVTLSEAGSTAGPAEPR	19	Unmodified	_ADEVTLSEAGSTAGPAEPR_									0	0	0	0	0	0	Q9Z0P4	Q9Z0P4	Q9Z0P4	Palm	Paralemmin-1	MULTI-MSMS	brain171122_1	Exp1	929.448	2	929.445	1856.88	1.5315	0.0014234	2.723	0.0025308	4.2544	0.0039543	929.95	23.985	1.5848	23.985	23.037	24.622	0					72	33	4
ADEVTLSEAGSTAGPAEPR	19	Unmodified	_ADEVTLSEAGSTAGPAEPR_									0	0	0	0	0	0	Q9Z0P4	Q9Z0P4	Q9Z0P4	Palm	Paralemmin-1	MULTI-SECPEP	brain171122_1	Exp1	929.45	2	929.445	1856.88	1.651	0.0015345	-0.1626	-0.00015113	1.4884	0.0013833	929.947	24.466	0.65102	24.466	24.338	24.989	0					19	15	2
ADFAQACQDAGVR	13	Unmodified	_ADFAQACQDAGVR_									0	0	0	0	0	0	Q05920	Q05920	Q05920	Pc	Pyruvate carboxylase, mitochondrial	MULTI-MSMS	brain171122_1	Exp1	704.819	2	704.817	1407.62	0.91585	0.00064551	0.6169	0.0004348	1.5327	0.0010803	704.816	17.549	0.60792	17.549	17.234	17.842	0					18	14	2
ADFCIIHYAGK	11	Unmodified	_ADFCIIHYAGK_									0	0	0	0	0	0	Q61879;Q8VDD5	Q61879;Q8VDD5	Q61879	Myh10;Myh9	Myosin-10;Myosin-9	MULTI-MSMS	brain171122_1	Exp1	432.213	3	432.213	1293.62	-6.1187	-0.0026446	1.2866	0.00055609	-4.8321	-0.0020885	432.214	34.954	0.97695	34.954	34.604	35.581	0					81	23	5
ADFDNTVAIHPTSSEELVTLR	21	Unmodified	_ADFDNTVAIHPTSSEELVTLR_									0	0	0	0	0	0	P47791	P47791	P47791	Gsr	Glutathione reductase, mitochondrial	MULTI-MSMS	brain171122_1	Exp1	772.727	3	772.389	2314.14	-0.83423	-0.00064435	-1.5091	-0.0011656	-2.3433	-0.0018099	772.387	65.603	0.81688	65.603	65.326	66.143	0					30	19	2
ADFLPSR	7	Acetyl (Protein N-term)	_(ac)ADFLPSR_									0	1	0	0	0	0	P27601	P27601	P27601	Gna13	Guanine nucleotide-binding protein subunit alpha-13	MSMS	brain171122_1	Exp1	424.226	2	424.219	846.424	50.816	1	50.816	50.316	51.316	0								0	0	0	0.028292	1	40412	50.703
ADFLPSR	7	Acetyl (Protein N-term)	_(ac)ADFLPSR_									0	1	0	0	0	0	P27601	P27601	P27601	Gna13	Guanine nucleotide-binding protein subunit alpha-13	MSMS	brain171122_1	Exp1	424.223	2	424.219	846.424	51.219	1	51.219	50.719	51.719	0								0	0	0	0.039435	1	40809	43.769
ADFQLRPVPSGFAPR	15	Unmodified	_ADFQLRPVPSGFAPR_									0	0	0	0	0	1	Q9D3A9	Q9D3A9	Q9D3A9	Ttyh1	Protein tweety homolog 1	MULTI-MSMS	brain171122_1	Exp1	553.297	3	553.298	1656.87	-3.6402	-0.0020141	-0.63193	-0.00034965	-4.2722	-0.0023638	553.299	50.045	1.6274	50.045	49.325	50.952	-3.8147e-06					92	39	4
ADGLGGQADLMAER	14	Unmodified	_ADGLGGQADLMAER_									0	0	0	0	0	0	Q8BG39	Q8BG39	Q8BG39	Sv2b	Synaptic vesicle glycoprotein 2B	MULTI-MSMS	brain171122_1	Exp1	702.333	2	702.333	1402.65	-0.778	-0.00054642	-0.6871	-0.00048257	-1.4651	-0.001029	702.332	28.69	1.5415	28.69	28.199	29.74	0					67	37	2
ADGLGGQADLMAER	14	Unmodified	_ADGLGGQADLMAER_									0	0	0	0	0	0	Q8BG39	Q8BG39	Q8BG39	Sv2b	Synaptic vesicle glycoprotein 2B	MULTI-MSMS	brain171122_1	Exp1	702.335	2	702.333	1402.65	-1.3265	-0.00093164	3.2521	0.002284	1.9256	0.0013524	702.336	30.304	0.64454	30.304	29.901	30.546	1.9073e-06					34	15	4
ADGLGGQADLMAER	14	Unmodified	_ADGLGGQADLMAER_									0	0	0	0	0	0	Q8BG39	Q8BG39	Q8BG39	Sv2b	Synaptic vesicle glycoprotein 2B	MSMS	brain171122_1	Exp1	702.343	2	702.333	1402.65	31.928	1	31.928	31.428	32.428	-1.9073e-06								0	0	0	0.039061	1	21813	43.03
ADGSTQVIDTK	11	Unmodified	_ADGSTQVIDTK_									0	0	0	0	0	0	O08749	O08749	O08749	Dld	Dihydrolipoyl dehydrogenase, mitochondrial	MULTI-MSMS	brain171122_1	Exp1	567.784	2	567.785	1133.56	-10.433	-0.005924	4.7155	0.0026774	-5.7179	-0.0032465	567.79	10.334	0.977	10.334	10.039	11.016	0					33	23	2
ADHQPLTEASYVNLPTIALCNTDSPLR	27	Unmodified	_ADHQPLTEASYVNLPTIALCNTDSPLR_									0	0	0	0	0	0	P14206	P14206	P14206	Rpsa	40S ribosomal protein SA	MULTI-MSMS	brain171122_1	Exp1	999.499	3	999.498	2995.47	2.3116	0.0023105	0.091065	9.102e-05	2.4027	0.0024015	999.834	93.486	0.9748	93.486	92.867	93.842	0					71	23	6
ADHVQSLAQLENLCK	15	Acetyl (Protein N-term)	_(ac)ADHVQSLAQLENLCK_									0	1	0	0	0	0	Q9EPK7	Q9EPK7	Q9EPK7	Xpo7	Exportin-7	MULTI-MSMS	brain171122_1	Exp1	590.295	3	589.961	1766.86	-4.7445	-0.0027991	4.4546	0.002628	-0.28995	-0.00017106	589.964	68.25	1.1033	68.25	67.576	68.679	0					44	26	2
ADIAVPLVFTK	11	Unmodified	_ADIAVPLVFTK_									0	0	0	0	0	0	Q7TSJ2	Q7TSJ2	Q7TSJ2	Map6	Microtubule-associated protein 6	MULTI-MSMS	brain171122_1	Exp1	587.347	2	587.348	1172.68	-2.406	-0.0014132	-1.7301	-0.0010162	-4.1361	-0.0024293	587.347	71.105	1.6675	71.105	70.274	71.942	0					102	40	5
ADIGVAMGIAGSDVSK	16	Oxidation (M)	_ADIGVAM(ox)GIAGSDVSK_				ADIGVAM(1)GIAGSDVSK				ADIGVAM(128.96)GIAGSDVSK	0	0	0	0	1	0	Q6PIC6	Q6PIC6	Q6PIC6	Atp1a3	Sodium/potassium-transporting ATPase subunit alpha-3	MULTI-MSMS	brain171122_1	Exp1	753.877	2	753.877	1505.74	-0.78329	-0.00059051	-0.76576	-0.00057729	-1.5491	-0.0011678	753.877	25.842	1.4236	25.842	24.948	26.372	0					80	34	4
ADIGVAMGIAGSDVSK	16	Unmodified	_ADIGVAMGIAGSDVSK_									0	0	0	0	0	0	Q6PIC6	Q6PIC6	Q6PIC6	Atp1a3	Sodium/potassium-transporting ATPase subunit alpha-3	MULTI-MSMS	brain171122_1	Exp1	745.882	2	745.88	1489.74	-0.48594	-0.00036245	-1.3103	-0.00097732	-1.7962	-0.0013398	745.881	48.691	2.1586	48.691	47.003	49.162	0					127	52	4
ADIGVAMGIAGSDVSK	16	Unmodified	_ADIGVAMGIAGSDVSK_									0	0	0	0	0	0	Q6PIC6	Q6PIC6	Q6PIC6	Atp1a3	Sodium/potassium-transporting ATPase subunit alpha-3	MULTI-MSMS	brain171122_1	Exp1	745.882	2	745.88	1489.74	-0.58097	-0.00043334	2.178	0.0016246	1.5971	0.0011912	746.384	49.391	1.4263	49.391	48.958	50.384	-3.8147e-06					81	34	4
ADIGVAMGIAGSDVSK	16	Unmodified	_ADIGVAMGIAGSDVSK_									0	0	0	0	0	0	Q6PIC6	Q6PIC6	Q6PIC6	Atp1a3	Sodium/potassium-transporting ATPase subunit alpha-3	MULTI-SECPEP	brain171122_1	Exp1	745.439	2	745.88	1489.74	-2.8087	-0.0020949	3.4524	0.0025751	0.64375	0.00048016	746.385	52.949	0.24429	52.949	52.785	53.03	0					9	5	2
ADIGVAMGIVGSDVSK	16	Unmodified	_ADIGVAMGIVGSDVSK_									0	0	0	0	0	0	Q8VDN2	Q8VDN2	Q8VDN2	Atp1a1	Sodium/potassium-transporting ATPase subunit alpha-1	MULTI-MSMS	brain171122_1	Exp1	759.898	2	759.895	1517.78	-1.132	-0.00086022	0.67466	0.00051267	-0.45737	-0.00034755	760.396	63.988	0.7705	63.988	63.823	64.594	3.8147e-06					26	18	2
ADIGVAMGIVGSDVSK	16	Unmodified	_ADIGVAMGIVGSDVSK_									0	0	0	0	0	0	Q8VDN2	Q8VDN2	Q8VDN2	Atp1a1	Sodium/potassium-transporting ATPase subunit alpha-1	MSMS	brain171122_1	Exp1	759.895	2	759.895	1517.78	64.44	1	64.44	63.94	64.94	0								0	0	0	0.044921	1	53805	46.408
ADIGVAMGIVGSDVSK	16	Unmodified	_ADIGVAMGIVGSDVSK_									0	0	0	0	0	0	Q8VDN2	Q8VDN2	Q8VDN2	Atp1a1	Sodium/potassium-transporting ATPase subunit alpha-1	MSMS	brain171122_1	Exp1	759.898	2	759.895	1517.78	64.807	1	64.807	64.307	65.307	0								0	0	0	0.0048341	1	54172	73.877
ADIGVAMGIVGSDVSK	16	Unmodified	_ADIGVAMGIVGSDVSK_									0	0	0	0	0	0	Q8VDN2	Q8VDN2	Q8VDN2	Atp1a1	Sodium/potassium-transporting ATPase subunit alpha-1	MSMS	brain171122_1	Exp1	759.897	2	759.895	1517.78	65.662	1	65.662	65.162	66.162	0								0	0	0	0.019973	1	55031	63.727
ADIVENQVMDTR	12	Oxidation (M)	_ADIVENQVM(ox)DTR_				ADIVENQVM(1)DTR				ADIVENQVM(90.69)DTR	0	0	0	0	1	0	P10649	P10649	P10649	Gstm1	Glutathione S-transferase Mu 1	MULTI-MSMS	brain171122_1	Exp1	703.832	2	703.833	1405.65	0.29318	0.00020635	1.7002	0.0011966	1.9934	0.001403	703.833	15.059	0.69156	15.058	14.55	15.241	-9.5367e-07					36	16	3
ADIVENQVMDTR	12	Unmodified	_ADIVENQVMDTR_									0	0	0	0	0	0	P10649	P10649	P10649	Gstm1	Glutathione S-transferase Mu 1	MULTI-MSMS	brain171122_1	Exp1	695.836	2	695.835	1389.66	-0.43509	-0.00030275	-0.1684	-0.00011718	-0.60349	-0.00041993	695.836	23.858	1.3823	23.858	23.199	24.582	-1.9073e-06					113	33	5
ADIVENQVMDTR	12	Unmodified	_ADIVENQVMDTR_									0	0	0	0	0	0	P10649	P10649	P10649	Gstm1	Glutathione S-transferase Mu 1	MULTI-MSMS	brain171122_1	Exp1	464.561	3	464.226	1389.66	-4.8228	-0.0022389	0.59755	0.0002774	-4.2252	-0.0019615	464.227	23.867	1.1792	23.867	23.402	24.582	-1.9073e-06					68	28	4
ADIWSLGITAIELAK	15	Unmodified	_ADIWSLGITAIELAK_									0	0	0	0	0	0	Q99KH8;Q99JT2;Q9Z2W1	Q99KH8	Q99KH8	Stk24;Stk26;Stk25	Serine/threonine-protein kinase 24;Serine/threonine-protein kinase 24 35 kDa subunit;Serine/threonine-protein kinase 24 12 kDa subunit;Serine/threonine-protein kinase 26;Serine/threonine-protein kinase 25	MULTI-MSMS	brain171122_1	Exp1	800.948	2	800.951	1599.89	-1.5407	-0.001234	-0.95706	-0.00076656	-2.4978	-0.0020006	801.452	101.45	0.73714	101.45	101.18	101.92	-7.6294e-06					23	17	2
ADKPDMGEIASFDK	14	Acetyl (Protein N-term),Oxidation (M)	_(ac)ADKPDM(ox)GEIASFDK_				ADKPDM(1)GEIASFDK				ADKPDM(61.66)GEIASFDK	0	1	0	0	1	1	Q6ZWY8	Q6ZWY8	Q6ZWY8	Tmsb10	Thymosin beta-10	MULTI-MSMS	brain171122_1	Exp1	791.37	2	791.359	1580.7	-0.86056	-0.00068101	1.7792	0.001408	0.91866	0.00072699	791.36	26.736	0.81187	26.736	26.29	27.102	1.9073e-06					35	19	3
ADKPDMGEIASFDK	14	Acetyl (K)	_ADK(ac)PDMGEIASFDK_	ADK(1)PDMGEIASFDK				ADK(140.31)PDMGEIASFDK(-140.31)				1	0	0	0	0	1	Q6ZWY8	Q6ZWY8	Q6ZWY8	Tmsb10	Thymosin beta-10	MULTI-MSMS	brain171122_1	Exp1	783.364	2	783.361	1564.71	0.86041	0.00067401	-0.38088	-0.00029837	0.47953	0.00037564	783.361	50.025	1.75	50.025	49.202	50.952	-3.8147e-06					148	42	6
ADKPDMGEIASFDK	14	Acetyl (Protein N-term)	_(ac)ADKPDMGEIASFDK_									0	1	0	0	0	1	Q6ZWY8	Q6ZWY8	Q6ZWY8	Tmsb10	Thymosin beta-10	MULTI-MSMS	brain171122_1	Exp1	783.363	2	783.361	1564.71	0.86041	0.00067401	-0.38088	-0.00029837	0.47953	0.00037564	783.361	50.025	1.75	50.025	49.202	50.952	-3.8147e-06					148	42	6
ADKPDMGEIASFDK	14	Acetyl (Protein N-term)	_(ac)ADKPDMGEIASFDK_									0	1	0	0	0	1	Q6ZWY8	Q6ZWY8	Q6ZWY8	Tmsb10	Thymosin beta-10	MSMS	brain171122_1	Exp1	783.363	2	783.361	1564.71	50.96	1	50.96	50.46	51.46	0								0	0	0	0.040781	1	40561	45.825
ADLATMMAMRR	11	Oxidation (M)	_ADLATMMAM(ox)RR_				ADLATM(0.009)M(0.088)AM(0.902)RR				ADLATM(-19.97)M(-10.09)AM(10.09)RR	0	0	0	0	1	1	P53690	P53690	P53690	Mmp14	Matrix metalloproteinase-14	MULTI-MSMS	brain171122_1	Exp1	641.808	2	641.807	1281.6	-1.123	-0.00072074	5.4392	0.0034909	4.3163	0.0027702	641.808	35.495	2.0752	35.495	34.685	36.76	0					127	50	5
ADLEPESFRPNLSDPSELLLPDQIEK	26	Unmodified	_ADLEPESFRPNLSDPSELLLPDQIEK_									0	0	0	0	0	1	Q4KMM3	Q4KMM3	Q4KMM3	Oxr1	Oxidation resistance protein 1	MULTI-MSMS	brain171122_1	Exp1	984.833	3	984.833	2951.48	1.736	0.0017097	0.17821	0.00017551	1.9142	0.0018852	985.501	94.909	0.65479	94.909	94.658	95.313	0					31	15	3
ADLIAYLK	8	Unmodified	_ADLIAYLK_									0	0	0	0	0	0	P62897	P62897	P62897	Cycs	Cytochrome c, somatic	MULTI-MSMS	brain171122_1	Exp1	453.767	2	453.768	905.522	-3.0307	-0.0013752	-2.6221	-0.0011898	-5.6528	-0.0025651	453.767	55.373	2.3538	55.373	54.294	56.648	0					178	57	5
ADLINNLGTIAK	12	Deamidation (NQ)	_ADLIN(de)NLGTIAK_			ADLIN(0.5)N(0.5)LGTIAK				ADLIN(0)N(0)LGTIAK		0	0	0	1	0	0	P11499;P07901	P11499;P07901	P07901	Hsp90ab1;Hsp90aa1	Heat shock protein HSP 90-beta;Heat shock protein HSP 90-alpha	MULTI-MSMS	brain171122_1	Exp1	622.348	2	622.348	1242.68	-1.1655	-0.00072537	-1.7382	-0.0010818	-2.9037	-0.0018071	622.347	47.17	1.7095	47.17	46.515	48.224	0					94	41	3
ADLINNLGTIAK	12	Deamidation (NQ)	_ADLIN(de)NLGTIAK_			ADLIN(0.941)N(0.059)LGTIAK				ADLIN(12)N(-12)LGTIAK		0	0	0	1	0	0	P11499;P07901	P11499;P07901	P07901	Hsp90ab1;Hsp90aa1	Heat shock protein HSP 90-beta;Heat shock protein HSP 90-alpha	MULTI-MSMS	brain171122_1	Exp1	622.347	2	622.348	1242.68	-2.7717	-0.0017249	-0.99128	-0.00061692	-3.7629	-0.0023419	622.348	64.808	2.3606	64.808	63.783	66.143	0					154	57	4
ADLINNLGTIAK	12	Unmodified	_ADLINNLGTIAK_									0	0	0	0	0	0	P11499;P07901	P11499;P07901	P07901	Hsp90ab1;Hsp90aa1	Heat shock protein HSP 90-beta;Heat shock protein HSP 90-alpha	MULTI-MSMS	brain171122_1	Exp1	621.856	2	621.856	1241.7	-1.7062	-0.001061	-0.39444	-0.00024529	-2.1007	-0.0013063	621.856	52.518	2.3256	52.518	51.724	54.05	-3.8147e-06					149	56	4
ADLNKPLYIDTK	12	Deamidation (NQ)	_ADLN(de)KPLYIDTK_			ADLN(1)KPLYIDTK				ADLN(56.48)KPLYIDTK		0	0	0	1	0	1	Q80Z38	Q80Z38	Q80Z38	Shank2	SH3 and multiple ankyrin repeat domains protein 2	MULTI-SECPEP	brain171122_1	Exp1	464.255	3	464.585	1390.73	-4.12	-0.0019141	12.785	0.0059397	8.6649	0.0040256	464.591	19.683	0.89315	19.683	19.059	19.952	0					34	21	2
ADLNQGIGEPQSPSR	15	Unmodified	_ADLNQGIGEPQSPSR_									0	0	0	0	0	0	Q9D8Y0	Q9D8Y0	Q9D8Y0	Efhd2	EF-hand domain-containing protein D2	MULTI-MSMS	brain171122_1	Exp1	784.889	2	784.887	1567.76	1.8112	0.0014216	0.9092	0.00071362	2.7204	0.0021352	784.887	15.765	1.1	15.765	15.119	16.219	0					68	26	5
ADLNQGIGEPQSPSR	15	Unmodified	_ADLNQGIGEPQSPSR_									0	0	0	0	0	0	Q9D8Y0	Q9D8Y0	Q9D8Y0	Efhd2	EF-hand domain-containing protein D2	MSMS	brain171122_1	Exp1	784.889	2	784.887	1567.76	15.539	1	15.539	15.039	16.039	-9.5367e-07								0	0	0	1.2332e-14	1	5593	145.29
ADLSLVDALTEPPPEIEGEIK	21	Acetyl (Protein N-term)	_(ac)ADLSLVDALTEPPPEIEGEIK_									0	1	0	0	0	0	P27546	P27546	P27546	Map4	Microtubule-associated protein 4	MULTI-MSMS	brain171122_1	Exp1	760.062	3	760.062	2277.16	-1.2626	-0.00095969	-3.4388	-0.0026137	-4.7014	-0.0035734	760.395	100.92	0.65574	100.92	100.61	101.27	-7.6294e-06					20	15	2
ADLTAEMISAPLGDFR	16	Unmodified	_ADLTAEMISAPLGDFR_									0	0	0	0	0	0	Q9JM96	Q9JM96	Q9JM96	Cdc42ep4	Cdc42 effector protein 4	MSMS	brain171122_1	Exp1	853.921	2	853.925	1705.83	94.62	1	94.62	94.12	95.12	-7.6294e-06								0	0	0	0.026284	1	83539	58.32
ADNFEYSDPVDGSISK	16	Unmodified	_ADNFEYSDPVDGSISK_									0	0	0	0	0	0	Q9D0F9	Q9D0F9	Q9D0F9	Pgm1	Phosphoglucomutase-1	MULTI-MSMS	brain171122_1	Exp1	872.393	2	872.389	1742.76	1.4707	0.001283	-0.20906	-0.00018238	1.2617	0.0011007	872.391	39.246	1.2114	39.246	38.594	39.805	0					98	29	5
ADPAAGPPPSEGEESTVR	18	Acetyl (Protein N-term)	_(ac)ADPAAGPPPSEGEESTVR_									0	1	0	0	0	0	P68404	P68404	P68404	Prkcb	Protein kinase C beta type	MULTI-MSMS	brain171122_1	Exp1	904.923	2	904.918	1807.82	0.88669	0.00080238	2.2103	0.0020001	3.0969	0.0028025	905.422	20.689	0.77241	20.689	20.317	21.09	1.9073e-06					35	18	3
ADPEAAWEPTEAEAR	15	Unmodified	_ADPEAAWEPTEAEAR_									0	0	0	0	0	0	Q9Z1F9	Q9Z1F9	Q9Z1F9	Uba2	SUMO-activating enzyme subunit 2	MSMS	brain171122_1	Exp1	821.87	2	821.871	1641.73	31.289	1	31.289	30.789	31.789	0								0	0	0	0.0053541	1	21186	59.898
ADPPQEAAQFTSQVIILNHPGQISAGYSPVIDCHTAHIACK	41	Unmodified	_ADPPQEAAQFTSQVIILNHPGQISAGYSPVIDCHTAHIACK_									0	0	0	0	0	0	P62631	P62631	P62631	Eef1a2	Elongation factor 1-alpha 2	MULTI-MSMS	brain171122_1	Exp1	1111.56	4	1111.3	4441.16	2.7243	0.0030275	-0.49353	-0.00054846	2.2308	0.0024791	1112.05	86.919	1.2616	86.919	86.043	87.304	0					52	30	3
ADPPQEAAQFTSQVIILNHPGQISAGYSPVIDCHTAHIACK	41	Unmodified	_ADPPQEAAQFTSQVIILNHPGQISAGYSPVIDCHTAHIACK_									0	0	0	0	0	0	P62631	P62631	P62631	Eef1a2	Elongation factor 1-alpha 2	MULTI-SECPEP	brain171122_1	Exp1	889.395	5	889.239	4441.16	1.3388	0.0011905	-0.25749	-0.00022897	1.0813	0.00096156	889.84	87.613	1.5799	87.613	87.062	88.642	0					143	38	7
ADPPQEAAQFTSQVIILNHPGQISAGYSPVIDCHTAHIACK	41	Deamidation (NQ)	_ADPPQEAAQ(de)FTSQVIILNHPGQISAGYSPVIDCHTAHIACK_			ADPPQ(0.106)EAAQ(0.782)FTSQ(0.037)VIILN(0.064)HPGQ(0.011)ISAGYSPVIDCHTAHIACK				ADPPQ(-8.68)EAAQ(8.68)FTSQ(-13.24)VIILN(-10.89)HPGQ(-18.68)ISAGYSPVIDCHTAHIACK		0	0	0	1	0	0	P62631	P62631	P62631	Eef1a2	Elongation factor 1-alpha 2	MULTI-SECPEP	brain171122_1	Exp1	889.395	5	889.436	4442.14	1.7214	0.0015311	3.8237	0.0034009	5.5451	0.004932	889.84	86.981	1.9543	86.981	85.634	87.588	0					90	47	4
ADPVLLNNHSNLKPAPTVPAAPSSPDATSEPK	32	2 Deamidation (NQ)	_ADPVLLN(de)NHSN(de)LKPAPTVPAAPSSPDATSEPK_			ADPVLLN(0.644)N(0.644)HSN(0.713)LKPAPTVPAAPSSPDATSEPK				ADPVLLN(0)N(0)HSN(0.94)LKPAPTVPAAPSSPDATSEPK		0	0	0	2	0	1	Q9JKC6	Q9JKC6	Q9JKC6	Cend1	Cell cycle exit and neuronal differentiation protein 1	MULTI-SECPEP	brain171122_1	Exp1	809.922	4	810.162	3236.62	1.2585	0.0010196	1.4765	0.0011962	2.735	0.0022158	810.415	43.946	1.3322	43.946	43.196	44.529	-3.8147e-06					70	32	3
ADPWQECMDYAVILAR	16	Acetyl (Protein N-term)	_(ac)ADPWQECMDYAVILAR_									0	1	0	0	0	0	O55023	O55023	O55023	Impa1	Inositol monophosphatase 1	MULTI-SECPEP	brain171122_1	Exp1	660.348	3	660.638	1978.89	-2.6867	-0.0017749	1.6268	0.0010748	-1.0598	-0.00070016	660.973	99.977	0.61256	99.977	99.712	100.32	0					20	14	2
ADQELLMYSHDNIICGITSVAFSR	24	Unmodified	_ADQELLMYSHDNIICGITSVAFSR_									0	0	0	0	0	0	P62880	P62880	P62880	Gnb2	Guanine nucleotide-binding protein G(I)/G(S)/G(T) subunit beta-2	MSMS	brain171122_1	Exp1	914.115	3	914.107	2739.3	98.208	1	98.208	97.708	98.708	0								0	0	0	0.040502	1	87131	27.867
ADQELMTYSHDNIICGITSVSFSK	24	Unmodified	_ADQELMTYSHDNIICGITSVSFSK_									0	0	0	0	0	0	P62874	P62874	P62874	Gnb1	Guanine nucleotide-binding protein G(I)/G(S)/G(T) subunit beta-1	MSMS	brain171122_1	Exp1	906.092	3	906.091	2715.25	94.258	1	94.258	93.758	94.758	-7.6294e-06								0	0	0	0.0078462	1	83176	39.783
ADQGLDFAATK	11	Unmodified	_ADQGLDFAATK_									0	0	0	0	0	0	P20357	P20357	P20357	Map2	Microtubule-associated protein 2	MULTI-MSMS	brain171122_1	Exp1	568.783	2	568.783	1135.55	-1.8314	-0.0010416	0.28201	0.0001604	-1.5493	-0.00088124	568.783	19.484	0.93453	19.484	19.14	20.074	0					41	22	2
ADQIETQQLMR	11	Unmodified	_ADQIETQQLMR_									0	0	0	0	0	0	Q9WVK4;Q9QXY6	Q9WVK4;Q9QXY6	Q9QXY6	Ehd1;Ehd3	EH domain-containing protein 1;EH domain-containing protein 3	MSMS	brain171122_1	Exp1	666.837	2	666.832	1331.65	20.852	1	20.852	20.352	21.352	0								0	0	0	0.018284	1	10790	55.084
ADQLADESLESTR	13	Unmodified	_ADQLADESLESTR_									0	0	0	0	0	0	P60879	P60879	P60879	Snap25	Synaptosomal-associated protein 25	MULTI-MSMS	brain171122_1	Exp1	717.84	2	717.839	1433.66	0.077497	5.5631e-05	0.019777	1.4197e-05	0.097274	6.9827e-05	717.839	17.834	1.3811	17.834	17.436	18.817	1.9073e-06					103	33	5
ADQLADESLESTR	13	Unmodified	_ADQLADESLESTR_									0	0	0	0	0	0	P60879	P60879	P60879	Snap25	Synaptosomal-associated protein 25	MSMS	brain171122_1	Exp1	717.841	2	717.839	1433.66	18.782	1	18.782	18.282	19.282	0								0	0	0	0.019053	1	8791	63.091
ADQLTEEQIAEFK	13	Acetyl (Protein N-term)	_(ac)ADQLTEEQIAEFK_									0	1	0	0	0	0	P0DP28;P0DP27;P0DP26;Q9D6P8	P0DP28	P0DP28	Calml3	Calmodulin-like protein 3	MULTI-MSMS	brain171122_1	Exp1	782.38	2	782.38	1562.75	-0.38389	-0.00030035	-0.093998	-7.3542e-05	-0.47789	-0.00037389	782.38	73.709	3.1128	73.709	72.796	75.908	0					317	76	6
ADQLTEEQIAEFK	13	Acetyl (Protein N-term)	_(ac)ADQLTEEQIAEFK_									0	1	0	0	0	0	P0DP28;P0DP27;P0DP26;Q9D6P8	P0DP28	P0DP28	Calml3	Calmodulin-like protein 3	MULTI-MSMS	brain171122_1	Exp1	522.255	3	521.923	1562.75	-5.3003	-0.0027664	0.94045	0.00049084	-4.3599	-0.0022755	521.923	73.73	2.3826	73.73	72.714	75.097	0					167	58	5
ADQLTEEQIAEFK	13	Acetyl (Protein N-term)	_(ac)ADQLTEEQIAEFK_									0	1	0	0	0	0	P0DP28;P0DP27;P0DP26;Q9D6P8	P0DP28	P0DP28	Calml3	Calmodulin-like protein 3	MULTI-MSMS	brain171122_1	Exp1	782.384	2	782.38	1562.75	-0.39072	-0.00030569	0.085846	6.7164e-05	-0.30487	-0.00023853	782.38	79.265	0.81645	79.265	78.946	79.763	0					27	19	2
ADQLTEEQIAEFK	13	Acetyl (Protein N-term)	_(ac)ADQLTEEQIAEFK_									0	1	0	0	0	0	P0DP28;P0DP27;P0DP26;Q9D6P8	P0DP28	P0DP28	Calml3	Calmodulin-like protein 3	MULTI-MSMS	brain171122_1	Exp1	782.384	2	782.38	1562.75	-0.6453	-0.00050487	-1.7824	-0.0013945	-2.4277	-0.0018994	782.379	79.8	0.81665	79.8	79.517	80.334	0					25	19	2
ADQLTEEQIAEFK	13	Acetyl (Protein N-term)	_(ac)ADQLTEEQIAEFK_									0	1	0	0	0	0	P0DP28;P0DP27;P0DP26;Q9D6P8	P0DP28	P0DP28	Calml3	Calmodulin-like protein 3	MSMS	brain171122_1	Exp1	782.383	2	782.38	1562.75	77.735	1	77.735	77.235	78.235	0								0	0	0	0.00031383	1	66806	100.93
ADQLTEEQIAEFK	13	Acetyl (Protein N-term)	_(ac)ADQLTEEQIAEFK_									0	1	0	0	0	0	P0DP28;P0DP27;P0DP26;Q9D6P8	P0DP28	P0DP28	Calml3	Calmodulin-like protein 3	MSMS	brain171122_1	Exp1	782.385	2	782.38	1562.75	78.871	1	78.871	78.371	79.371	0								0	0	0	1.0566e-08	1	67871	131.69
ADQLTEEQIAEFK	13	Acetyl (Protein N-term)	_(ac)ADQLTEEQIAEFK_									0	1	0	0	0	0	P0DP28;P0DP27;P0DP26;Q9D6P8	P0DP28	P0DP28	Calml3	Calmodulin-like protein 3	MSMS	brain171122_1	Exp1	782.394	2	782.38	1562.75	80.46	1	80.46	79.96	80.96	0								0	0	0	0.0004139	1	69467	98.105
ADQLTEEQIAEFK	13	Acetyl (Protein N-term)	_(ac)ADQLTEEQIAEFK_									0	1	0	0	0	0	P0DP28;P0DP27;P0DP26;Q9D6P8	P0DP28	P0DP28	Calml3	Calmodulin-like protein 3	MSMS	brain171122_1	Exp1	782.392	2	782.38	1562.75	81.64	1	81.64	81.14	82.14	0								0	0	0	0.00097799	1	70653	91.202
ADQLTEEQIAEFK	13	Acetyl (Protein N-term)	_(ac)ADQLTEEQIAEFK_									0	1	0	0	0	0	P0DP28;P0DP27;P0DP26;Q9D6P8	P0DP28	P0DP28	Calml3	Calmodulin-like protein 3	MSMS	brain171122_1	Exp1	782.391	2	782.38	1562.75	83.681	1	83.681	83.181	84.181	0								0	0	0	0.0009309	1	72705	87.641
ADQLTEEQIAEFK	13	Acetyl (Protein N-term)	_(ac)ADQLTEEQIAEFK_									0	1	0	0	0	0	P0DP28;P0DP27;P0DP26;Q9D6P8	P0DP28	P0DP28	Calml3	Calmodulin-like protein 3	MSMS	brain171122_1	Exp1	782.387	2	782.38	1562.75	84.21	1	84.21	83.71	84.71	0								0	0	0	0.04168	1	73236	48.822
ADQLTEEQIAEFK	13	Acetyl (Protein N-term)	_(ac)ADQLTEEQIAEFK_									0	1	0	0	0	0	P0DP28;P0DP27;P0DP26;Q9D6P8	P0DP28	P0DP28	Calml3	Calmodulin-like protein 3	MSMS	brain171122_1	Exp1	782.39	2	782.38	1562.75	84.575	1	84.575	84.075	85.075	0								0	0	0	0.00070784	1	73603	84.352
ADQLTEEQIAEFK	13	Acetyl (Protein N-term)	_(ac)ADQLTEEQIAEFK_									0	1	0	0	0	0	P0DP28;P0DP27;P0DP26;Q9D6P8	P0DP28	P0DP28	Calml3	Calmodulin-like protein 3	MSMS	brain171122_1	Exp1	782.388	2	782.38	1562.75	85.679	1	85.679	85.179	86.179	0								0	0	0	0.0046436	1	74715	76.563
ADQLTEEQIAEFK	13	Acetyl (Protein N-term)	_(ac)ADQLTEEQIAEFK_									0	1	0	0	0	0	P0DP28;P0DP27;P0DP26;Q9D6P8	P0DP28	P0DP28	Calml3	Calmodulin-like protein 3	MSMS	brain171122_1	Exp1	782.383	2	782.38	1562.75	86.129	1	86.129	85.629	86.629	7.6294e-06								0	0	0	0.0046284	1	75166	71.176
ADQLTEEQIAEFK	13	Acetyl (Protein N-term)	_(ac)ADQLTEEQIAEFK_									0	1	0	0	0	0	P0DP28;P0DP27;P0DP26;Q9D6P8	P0DP28	P0DP28	Calml3	Calmodulin-like protein 3	MSMS	brain171122_1	Exp1	782.388	2	782.38	1562.75	86.495	1	86.495	85.995	86.995	7.6294e-06								0	0	0	0.049531	1	75532	40.377
ADQLTEEQIAEFK	13	Acetyl (Protein N-term)	_(ac)ADQLTEEQIAEFK_									0	1	0	0	0	0	P0DP28;P0DP27;P0DP26;Q9D6P8	P0DP28	P0DP28	Calml3	Calmodulin-like protein 3	MSMS	brain171122_1	Exp1	782.387	2	782.38	1562.75	87.023	1	87.023	86.523	87.523	0								0	0	0	0.0035122	1	76050	75.088
ADQLTEEQIAEFK	13	Acetyl (Protein N-term)	_(ac)ADQLTEEQIAEFK_									0	1	0	0	0	0	P0DP28;P0DP27;P0DP26;Q9D6P8	P0DP28	P0DP28	Calml3	Calmodulin-like protein 3	MSMS	brain171122_1	Exp1	782.406	2	782.38	1562.75	87.427	1	87.427	86.927	87.927	0								0	0	0	0.022997	1	76427	59.731
ADQLTEEQIAEFK	13	Acetyl (Protein N-term)	_(ac)ADQLTEEQIAEFK_									0	1	0	0	0	0	P0DP28;P0DP27;P0DP26;Q9D6P8	P0DP28	P0DP28	Calml3	Calmodulin-like protein 3	MSMS	brain171122_1	Exp1	782.382	2	782.38	1562.75	106.61	1	106.61	106.11	107.11	7.6294e-06								0	0	0	0.043917	1	94601	41.317
ADQLTEEQIAEFK	13	Acetyl (Protein N-term)	_(ac)ADQLTEEQIAEFK_									0	1	0	0	0	0	P0DP28;P0DP27;P0DP26;Q9D6P8	P0DP28	P0DP28	Calml3	Calmodulin-like protein 3	MSMS	brain171122_1	Exp1	782.385	2	782.38	1562.75	110.15	1	110.15	109.65	110.65	-7.6294e-06								0	0	0	0.017226	1	95582	63.908
ADQLTEEQIAEFK	13	Acetyl (Protein N-term)	_(ac)ADQLTEEQIAEFK_									0	1	0	0	0	0	P0DP28;P0DP27;P0DP26;Q9D6P8	P0DP28	P0DP28	Calml3	Calmodulin-like protein 3	MULTI-SECPEP	brain171122_1	Exp1	782.064	2	782.38	1562.75	-0.9652	-0.00075515	0.57071	0.00044651	-0.39448	-0.00030864	782.382	82.57	0.61266	82.57	82.128	82.74	0					19	14	2
ADQWNVNYVETSAK	14	Unmodified	_ADQWNVNYVETSAK_									0	0	0	0	0	0	P63321	P63321	P63321	Rala	Ras-related protein Ral-A	MULTI-MSMS	brain171122_1	Exp1	812.887	2	812.884	1623.75	1.7837	0.0014499	0.12621	0.00010259	1.9099	0.0015525	812.885	37.728	1.2635	37.728	37.086	38.349	-3.8147e-06					85	30	4
ADRDESSPYAAMLAAQDVAQR	21	Unmodified	_ADRDESSPYAAMLAAQDVAQR_									0	0	0	0	0	1	P62264	P62264	P62264	Rps14	40S ribosomal protein S14	MULTI-MSMS	brain171122_1	Exp1	755.362	3	755.69	2264.05	-0.1147	-8.6676e-05	1.592	0.0012031	1.4773	0.0011164	756.36	57.168	1.4176	57.168	56.608	58.026	3.8147e-06					71	34	3
ADTATTASAASAAASAPNASTDAPPFQLGKPR	32	Acetyl (Protein N-term)	_(ac)ADTATTASAASAAASAPNASTDAPPFQLGKPR_									0	1	0	0	0	1	Q925N0	Q925N0	Q925N0	Sfxn5	Sideroflexin-5	MSMS	brain171122_1	Exp1	1019.5	3	1019.5	3055.48	62.421	1	62.421	61.921	62.921	0								0	0	0	0.0002087	1	51823	50.58
ADTDDAPVPAPAGDQK	16	Unmodified	_ADTDDAPVPAPAGDQK_									0	0	0	0	0	0	Q02819	Q02819	Q02819	Nucb1	Nucleobindin-1	MULTI-MSMS	brain171122_1	Exp1	784.365	2	784.365	1566.72	-0.25113	-0.00019698	3.2907	0.0025811	3.0396	0.0023842	784.367	13.036	0.85168	13.036	12.599	13.451	0					58	20	6
ADTLTPEECQQFK	13	Unmodified	_ADTLTPEECQQFK_									0	0	0	0	0	0	O55131	O55131	O55131	2022-09-07	Septin-7	MULTI-MSMS	brain171122_1	Exp1	783.86	2	783.859	1565.7	1.2111	0.00094936	-0.5337	-0.00041835	0.67743	0.00053101	783.859	20.034	1.3002	20.034	19.301	20.601	1.9073e-06					111	31	5
ADTLTPPEVDR	11	Unmodified	_ADTLTPPEVDR_									0	0	0	0	0	0	P28661	P28661	P28661	2022-09-04	Septin-4	MSMS	brain171122_1	Exp1	607.308	2	607.307	1212.6	19.066	1	19.066	18.566	19.566	0								0	0	0	0.00055549	1	9028	97.431
ADVIITSGGVSMGEK	15	Unmodified	_ADVIITSGGVSMGEK_									0	0	0	0	0	0	Q8BUV3	Q8BUV3	Q8BUV3	Gphn	Gephyrin;Molybdopterin adenylyltransferase;Molybdopterin molybdenumtransferase	MULTI-MSMS	brain171122_1	Exp1	732.369	2	732.374	1462.73	-1.0182	-0.00074572	0.38371	0.00028102	-0.63452	-0.00046471	732.375	35.771	0.69176	35.771	35.418	36.109	0					29	16	2
ADVVESWIGEK	11	Unmodified	_ADVVESWIGEK_									0	0	0	0	0	0	P16546;P08032	P16546	P16546	Sptan1;Spta1	Spectrin alpha chain, non-erythrocytic 1;Spectrin alpha chain, erythrocytic 1	MULTI-MSMS	brain171122_1	Exp1	616.811	2	616.812	1231.61	-1.1354	-0.00070031	-1.0747	-0.00066286	-2.21	-0.0013632	617.312	50.239	2.3178	50.239	49.488	51.806	3.8147e-06					198	56	5
ADYAQLLEDMQNAFR	15	Unmodified	_ADYAQLLEDMQNAFR_									0	0	0	0	0	0	P50516	P50516	P50516	Atp6v1a	V-type proton ATPase catalytic subunit A	MULTI-MSMS	brain171122_1	Exp1	892.918	2	892.917	1783.82	2.3615	0.0021087	-0.097378	-8.695e-05	2.2642	0.0020217	893.419	100.01	0.65338	100.01	99.712	100.36	0					38	15	3
ADYAQLLEDMQNAFR	15	Unmodified	_ADYAQLLEDMQNAFR_									0	0	0	0	0	0	P50516	P50516	P50516	Atp6v1a	V-type proton ATPase catalytic subunit A	MULTI-SECPEP	brain171122_1	Exp1	595.333	3	595.614	1783.82	-1.4483	-0.00086263	-1.5071	-0.00089767	-2.9554	-0.0017603	595.948	100.01	1.104	100.01	99.752	100.86	0					85	26	7
AEAAAAAAAGGGEGLQR	17	Unmodified	_AEAAAAAAAGGGEGLQR_									0	0	0	0	0	0	Q80TL1	Q80TL1	Q80TL1	Adcy2	Adenylate cyclase type 2	MULTI-MSMS	brain171122_1	Exp1	735.867	2	735.868	1469.72	-1.3282	-0.00097735	-0.78609	-0.00057846	-2.1143	-0.0015558	735.867	13.471	0.44945	13.471	13.288	13.737	0					15	10	2
AEAADLMSLKPK	12	Unmodified	_AEAADLMSLKPK_									0	0	0	0	0	1	Q9CYH2	Q9CYH2	Q9CYH2	Fam213a	Redox-regulatory protein FAM213A	MULTI-MSMS	brain171122_1	Exp1	425.23	3	425.232	1272.67	-4.945	-0.0021028	1.7078	0.00072622	-3.2371	-0.0013765	425.233	25.334	1.1396	25.334	24.622	25.762	0					58	23	3
AEAEAQAEELSFPR	14	Unmodified	_AEAEAQAEELSFPR_									0	0	0	0	0	0	Q05920	Q05920	Q05920	Pc	Pyruvate carboxylase, mitochondrial	MULTI-MSMS	brain171122_1	Exp1	774.371	2	774.37	1546.73	0.27207	0.00021068	0.93495	0.000724	1.207	0.00093468	774.372	36.656	1.0169	36.656	35.865	36.882	0					56	24	3
AEAEAQAEELSFPR	14	Unmodified	_AEAEAQAEELSFPR_									0	0	0	0	0	0	Q05920	Q05920	Q05920	Pc	Pyruvate carboxylase, mitochondrial	MULTI-MSMS	brain171122_1	Exp1	774.375	2	774.37	1546.73	0.87288	0.00067594	8.4569	0.0065487	9.3298	0.0072247	774.375	37.069	1.0598	37.069	36.842	37.901	0					36	25	2
AEAGDNLGALVR	12	Unmodified	_AEAGDNLGALVR_									0	0	0	0	0	0	Q8BFR5	Q8BFR5	Q8BFR5	Tufm	Elongation factor Tu, mitochondrial	MULTI-MSMS	brain171122_1	Exp1	593.315	2	593.315	1184.61	-2.2467	-0.001333	-0.70143	-0.00041617	-2.9481	-0.0017492	593.315	27.552	1.2989	27.552	26.615	27.914	0					71	31	3
AEAGEGQKPSPAQLELR	17	Unmodified	_AEAGEGQKPSPAQLELR_									0	0	0	0	0	1	Q8K183	Q8K183	Q8K183	Pdxk	Pyridoxal kinase	MULTI-MSMS	brain171122_1	Exp1	890.959	2	890.963	1779.91	2.3306	0.0020765	-0.22923	-0.00020423	2.1014	0.0018723	891.466	16.98	0.81033	16.98	16.585	17.396	0					67	19	6
AEAGEGQKPSPAQLELR	17	Unmodified	_AEAGEGQKPSPAQLELR_									0	0	0	0	0	1	Q8K183	Q8K183	Q8K183	Pdxk	Pyridoxal kinase	MULTI-SECPEP	brain171122_1	Exp1	594.27	3	594.311	1779.91	-0.74088	-0.00044031	0.55951	0.00033252	-0.18137	-0.00010779	594.312	16.983	0.85121	16.983	16.504	17.355	0					82	20	6
AEAGGGWEGSASYK	14	Unmodified	_AEAGGGWEGSASYK_									0	0	0	0	0	0	P97765	P97765	P97765	Wbp2	WW domain-binding protein 2	MULTI-MSMS	brain171122_1	Exp1	685.305	2	685.305	1368.59	-0.048037	-3.292e-05	-0.051448	-3.5257e-05	-0.099484	-6.8177e-05	685.305	15.345	0.8558	15.345	15.078	15.933	0					45	20	3
AEAVPEEEAAASVATLER	18	Unmodified	_AEAVPEEEAAASVATLER_									0	0	0	0	0	0	Q6R891	Q6R891	Q6R891	Ppp1r9b	Neurabin-2	MULTI-MSMS	brain171122_1	Exp1	615.307	3	614.974	1841.9	-3.1933	-0.0019638	-2.0687	-0.0012722	-5.262	-0.003236	615.308	58.999	1.461	58.999	58.066	59.527	3.8147e-06					81	35	4
AEAVPEEEAAASVATLER	18	Unmodified	_AEAVPEEEAAASVATLER_									0	0	0	0	0	0	Q6R891	Q6R891	Q6R891	Ppp1r9b	Neurabin-2	MULTI-MSMS	brain171122_1	Exp1	921.958	2	921.958	1841.9	-0.022906	-2.1119e-05	0.25843	0.00023826	0.23552	0.00021714	921.958	59.043	1.0138	59.043	58.473	59.487	0					38	24	2
AEAWPPAQISWR	12	Unmodified	_AEAWPPAQISWR_									0	0	0	0	0	0	Q60625	Q60625	Q60625	Icam5	Intercellular adhesion molecule 5	MULTI-MSMS	brain171122_1	Exp1	706.36	2	706.359	1410.7	-2.4871	-0.0017568	-2.1179	-0.001496	-4.605	-0.0032528	706.356	65.119	0.44798	65.119	64.96	65.408	0					14	10	2
AECCVPVCPR	10	Acetyl (Protein N-term)	_(ac)AECCVPVCPR_									0	1	0	0	0	0	Q60930	Q60930	Q60930	Vdac2	Voltage-dependent anion-selective channel protein 2	MULTI-MSMS	brain171122_1	Exp1	645.274	2	645.275	1288.54	-0.33355	-0.00021523	-2.4043	-0.0015515	-2.7379	-0.0017667	645.274	24.436	1.8718	24.436	23.605	25.477	0					145	45	5
AEDADMRNELEEMQR	15	Acetyl (Protein N-term)	_(ac)AEDADMRNELEEMQR_									0	1	0	0	0	1	P60879	P60879	P60879	Snap25	Synaptosomal-associated protein 25	MSMS	brain171122_1	Exp1	939.902	2	939.901	1877.79	55.199	1	55.199	54.699	55.699	0								0	0	0	1.2157e-05	1	44791	93.766
AEDADMRNELEEMQR	15	Acetyl (Protein N-term)	_(ac)AEDADMRNELEEMQR_									0	1	0	0	0	1	P60879	P60879	P60879	Snap25	Synaptosomal-associated protein 25	MSMS	brain171122_1	Exp1	939.903	2	939.901	1877.79	55.564	1	55.564	55.064	56.064	-3.8147e-06								0	0	0	1.7633e-05	1	45157	90.731
AEDASGEAAAMLNNMR	16	Unmodified	_AEDASGEAAAMLNNMR_									0	0	0	0	0	0	Q91V14	Q91V14	Q91V14	Slc12a5	Solute carrier family 12 member 5	MULTI-MSMS	brain171122_1	Exp1	825.866	2	825.864	1649.71	-0.58228	-0.00048089	0.84607	0.00069874	0.26379	0.00021785	825.866	58.267	0.60992	58.267	57.863	58.473	0					22	14	2
AEDASGEAAAMLNNMR	16	Unmodified	_AEDASGEAAAMLNNMR_									0	0	0	0	0	0	Q91V14	Q91V14	Q91V14	Slc12a5	Solute carrier family 12 member 5	MSMS	brain171122_1	Exp1	825.867	2	825.864	1649.71	58.478	1	58.478	57.978	58.978	0								0	0	0	0.00021592	1	47993	114.02
AEDASGEAAAMLNNMR	16	Unmodified	_AEDASGEAAAMLNNMR_									0	0	0	0	0	0	Q91V14	Q91V14	Q91V14	Slc12a5	Solute carrier family 12 member 5	MULTI-SECPEP	brain171122_1	Exp1	550.978	3	550.912	1649.71	-5.9244	-0.0032638	7.9059	0.0043555	1.9815	0.0010916	551.253	58.392	0.36596	58.391	58.31	58.676	-3.8147e-06					12	8	2
AEDSGEYHCVYHFVSAPK	18	Unmodified	_AEDSGEYHCVYHFVSAPK_									0	0	0	0	0	0	P97300	P97300	P97300	Nptn	Neuroplastin	MULTI-MSMS	brain171122_1	Exp1	699.314	3	699.311	2094.91	-0.46733	-0.00032681	0.83527	0.00058411	0.36793	0.0002573	699.312	26.99	1.3386	26.99	26.128	27.466	-1.9073e-06					88	32	3
AEDSGEYHCVYHFVSAPK	18	Unmodified	_AEDSGEYHCVYHFVSAPK_									0	0	0	0	0	0	P97300	P97300	P97300	Nptn	Neuroplastin	MULTI-SECPEP	brain171122_1	Exp1	524.776	4	524.735	2094.91	-3.4853	-0.0018288	0.22215	0.00011657	-3.2631	-0.0017123	524.734	26.911	2.0713	26.911	26.046	28.118	1.9073e-06					137	50	4
AEDVSAIEIVGGATR	15	Unmodified	_AEDVSAIEIVGGATR_									0	0	0	0	0	0	Q61699	Q61699	Q61699	Hsph1	Heat shock protein 105 kDa	MULTI-MSMS	brain171122_1	Exp1	744.386	2	744.389	1486.76	-0.39695	-0.00029548	-1.8593	-0.001384	-2.2563	-0.0016795	744.388	49.178	1.101	49.178	48.55	49.651	0					46	26	3
AEEATVGQAEEATVGHTEK	19	Unmodified	_AEEATVGQAEEATVGHTEK_									0	0	0	0	0	0	D3YVF0	D3YVF0	D3YVF0	Akap5	A-kinase anchor protein 5	MULTI-MSMS	brain171122_1	Exp1	652.975	3	652.976	1955.91	-0.15164	-9.902e-05	0.86586	0.00056539	0.71422	0.00046637	653.312	16.508	0.69109	16.508	16.097	16.788	0					45	16	4
AEEEFNIEK	9	Unmodified	_AEEEFNIEK_									0	0	0	0	0	0	P50518;Q9D593	P50518;Q9D593	P50518	Atp6v1e1;Atp6v1e2	V-type proton ATPase subunit E 1;V-type proton ATPase subunit E 2	MULTI-SECPEP	brain171122_1	Exp1	554.272	2	554.761	1107.51	-2.3065	-0.0012796	5.3612	0.0029742	3.0547	0.0016946	554.763	17.164	0.72906	17.164	16.909	17.638	0					49	17	5
AEELGLPILGVLR	13	Unmodified	_AEELGLPILGVLR_									0	0	0	0	0	0	Q921H8;Q8VCH0	Q921H8	Q921H8	Acaa1a;Acaa1b	3-ketoacyl-CoA thiolase A, peroxisomal;3-ketoacyl-CoA thiolase B, peroxisomal	MSMS	brain171122_1	Exp1	690.418	2	690.416	1378.82	98.925	1	98.925	98.425	99.425	0								0	0	0	0.0012235	1	87843	76.85
AEELLLER	8	Acetyl (Protein N-term)	_(ac)AEELLLER_									0	1	0	0	0	0	P21981	P21981	P21981	Tgm2	Protein-glutamine gamma-glutamyltransferase 2	MSMS	brain171122_1	Exp1	507.771	2	507.777	1013.54	72.536	1	72.536	72.036	73.036	0								0	0	0	0.014924	1	61926	57.859
AEEVEYYYR	9	Unmodified	_AEEVEYYYR_									0	0	0	0	0	0	O88448	O88448	O88448	Klc2	Kinesin light chain 2	MSMS	brain171122_1	Exp1	611.289	2	611.275	1220.53	19.748	1	19.748	19.248	20.248	0								0	0	0	0.043622	1	9689	50.04
AEEWGVQYVETSAK	14	Unmodified	_AEEWGVQYVETSAK_									0	0	0	0	0	0	Q9JIW9	Q9JIW9	Q9JIW9	Ralb	Ras-related protein Ral-B	MULTI-MSMS	brain171122_1	Exp1	798.881	2	798.881	1595.75	-0.58571	-0.00046791	1.9601	0.0015659	1.3744	0.001098	799.383	47.331	0.36666	47.331	47.166	47.533	0					14	8	2
AEEYEFLTPMEEAPK	15	Unmodified	_AEEYEFLTPMEEAPK_									0	0	0	0	0	0	Q99PT1	Q99PT1	Q99PT1	Arhgdia	Rho GDP-dissociation inhibitor 1	MULTI-MSMS	brain171122_1	Exp1	892.411	2	892.408	1782.8	1.5815	0.0014113	-1.0332	-0.00092201	0.5483	0.00048931	892.407	69.479	1.9218	69.479	68.801	70.723	0					102	46	5
AEEYEFLTPMEEAPK	15	Unmodified	_AEEYEFLTPMEEAPK_									0	0	0	0	0	0	Q99PT1	Q99PT1	Q99PT1	Arhgdia	Rho GDP-dissociation inhibitor 1	MULTI-SECPEP	brain171122_1	Exp1	594.991	3	595.275	1782.8	-3.0448	-0.0018125	-0.013371	-7.9594e-06	-3.0582	-0.0018205	595.275	69.484	1.391	69.484	68.679	70.07	0					91	33	5
AEEYEFLTPMEEAPK	15	Oxidation (M)	_AEEYEFLTPM(ox)EEAPK_				AEEYEFLTPM(1)EEAPK				AEEYEFLTPM(72.34)EEAPK	0	0	0	0	1	0	Q99PT1	Q99PT1	Q99PT1	Arhgdia	Rho GDP-dissociation inhibitor 1	MSMS	brain171122_1	Exp1	900.415	2	900.406	1798.8	48.118	1	48.118	47.618	48.618	0								0	0	0	0.0032109	1	37706	72.34
AEGATLSNATGAVESTSQAGDR	22	Unmodified	_AEGATLSNATGAVESTSQAGDR_									0	0	0	0	0	0	Q61644	Q61644	Q61644	Pacsin1	Protein kinase C and casein kinase substrate in neurons protein 1	MSMS	brain171122_1	Exp1	1047	2	1046.99	2091.97	26.062	1	26.062	25.562	26.562	-1.9073e-06								0	0	0	0.00064257	1	16015	81.656
AEGILDVFQTVK	12	Unmodified	_AEGILDVFQTVK_									0	0	0	0	0	0	P18052	P18052	P18052	Ptpra	Receptor-type tyrosine-protein phosphatase alpha	MULTI-MSMS	brain171122_1	Exp1	660.362	2	660.364	1318.71	-3.1482	-0.002079	-1.669	-0.0011021	-4.8172	-0.0031811	660.364	87.234	0.80969	87.234	86.941	87.751	0					39	19	3
AEGQVLVLDGR	11	Acetyl (Protein N-term)	_(ac)AEGQVLVLDGR_									0	1	0	0	0	0	P19253	P19253	P19253	Rpl13a	60S ribosomal protein L13a	MULTI-MSMS	brain171122_1	Exp1	600.277	2	599.825	1197.64	-4.2591	-0.0025547	1.2627	0.00075742	-2.9964	-0.0017973	600.326	56.305	1.054	56.305	55.715	56.769	0					45	25	3
AEGSDVANAVLDGADCIMLSGETAK	25	Unmodified	_AEGSDVANAVLDGADCIMLSGETAK_									0	0	0	0	0	0	P52480	P52480	P52480	Pkm	Pyruvate kinase PKM	MULTI-MSMS	brain171122_1	Exp1	1247.58	2	1247.58	2493.14	4.5678	0.0056986	-0.38764	-0.00048361	4.1801	0.005215	1248.08	97.03	0.73405	97.03	96.694	97.428	0					58	17	5
AEGSDVANAVLDGADCIMLSGETAK	25	Unmodified	_AEGSDVANAVLDGADCIMLSGETAK_									0	0	0	0	0	0	P52480	P52480	P52480	Pkm	Pyruvate kinase PKM	MULTI-MSMS	brain171122_1	Exp1	832.057	3	832.053	2493.14	1.6932	0.0014088	0.19887	0.00016547	1.892	0.0015743	832.387	97.056	0.81534	97.056	96.735	97.55	7.6294e-06					49	19	3
AEGSDVANAVLDGADCIMLSGETAK	25	Unmodified	_AEGSDVANAVLDGADCIMLSGETAK_									0	0	0	0	0	0	P52480	P52480	P52480	Pkm	Pyruvate kinase PKM	MULTI-SECPEP	brain171122_1	Exp1	624.328	4	624.291	2493.14	-2.124	-0.001326	-0.45945	-0.00028683	-2.5834	-0.0016128	624.542	97.075	0.73399	97.075	96.735	97.469	0					52	17	4
AEHDQLLLNYAK	12	Unmodified	_AEHDQLLLNYAK_									0	0	0	0	0	0	P14733	P14733	P14733	Lmnb1	Lamin-B1	MULTI-MSMS	brain171122_1	Exp1	707.874	2	707.87	1413.73	-0.59212	-0.00041914	6.7039	0.0047455	6.1118	0.0043263	707.875	25.163	1.0177	25.163	24.622	25.64	0					63	24	3
AEITDAEGLGLK	12	Unmodified	_AEITDAEGLGLK_									0	0	0	0	0	0	O08788	O08788	O08788	Dctn1	Dynactin subunit 1	MULTI-MSMS	brain171122_1	Exp1	608.825	2	608.825	1215.63	-2.4706	-0.0015042	1.018	0.00061978	-1.4526	-0.00088439	608.826	33.603	1.2166	33.603	33.062	34.278	0					48	29	2
AELAPETTETPVETPETVQATDLSLNPEEGSK	32	Unmodified	_AELAPETTETPVETPETVQATDLSLNPEEGSK_									0	0	0	0	0	0	E9PUL5	E9PUL5	E9PUL5	Prrt2	Proline-rich transmembrane protein 2	MULTI-MSMS	brain171122_1	Exp1	1128.55	3	1128.55	3382.62	2.7256	0.0030759	1.4159	0.0015979	4.1415	0.0046739	1129.22	72.17	1.0156	72.17	71.699	72.714	0					53	24	4
AELAPETTETPVETPETVQATDLSLNPEEGSK	32	Unmodified	_AELAPETTETPVETPETVQATDLSLNPEEGSK_									0	0	0	0	0	0	E9PUL5	E9PUL5	E9PUL5	Prrt2	Proline-rich transmembrane protein 2	MULTI-SECPEP	brain171122_1	Exp1	846.659	4	846.661	3382.62	-0.79985	-0.0006772	4.3681	0.0036983	3.5682	0.0030211	846.916	72.391	1.0166	72.391	71.942	72.959	0					30	24	2
AELDGTILK	9	Unmodified	_AELDGTILK_									0	0	0	0	0	0	Q8R326	Q8R326	Q8R326	Pspc1	Paraspeckle component 1	MSMS	brain171122_1	Exp1	480.272	2	480.274	958.534	22.864	1	22.864	22.364	23.364	0								0	0	0	0.012454	1	12798	63.673
AELFTQSCADLDK	13	Unmodified	_AELFTQSCADLDK_									0	0	0	0	0	0	Q62261	Q62261	Q62261	Sptbn1	Spectrin beta chain, non-erythrocytic 1	MULTI-MSMS	brain171122_1	Exp1	749.349	2	749.348	1496.68	-0.16348	-0.0001225	0.47749	0.0003578	0.31401	0.0002353	749.349	33.42	2.2324	33.42	32.249	34.482	0					154	54	4
AELFTQSCADLDK	13	Unmodified	_AELFTQSCADLDK_									0	0	0	0	0	0	Q62261	Q62261	Q62261	Sptbn1	Spectrin beta chain, non-erythrocytic 1	MULTI-MSMS	brain171122_1	Exp1	749.349	2	749.348	1496.68	-0.82131	-0.00061545	3.0327	0.0022726	2.2114	0.0016571	749.351	36.022	1.0577	36.022	35.418	36.475	0					65	25	4
AELFTQSCADLDK	13	Unmodified	_AELFTQSCADLDK_									0	0	0	0	0	0	Q62261	Q62261	Q62261	Sptbn1	Spectrin beta chain, non-erythrocytic 1	MSMS	brain171122_1	Exp1	749.357	2	749.348	1496.68	34.536	1	34.536	34.036	35.036	0								0	0	0	1.3832e-28	1	24414	158.02
AELGFLESCLR	11	Unmodified	_AELGFLESCLR_									0	0	0	0	0	0	Q9JHK4	Q9JHK4	Q9JHK4	Rabggta	Geranylgeranyl transferase type-2 subunit alpha	MULTI-MSMS	brain171122_1	Exp1	647.828	2	647.827	1293.64	-2.5674	-0.0016633	2.3751	0.0015387	-0.19233	-0.0001246	647.829	71.051	1.0568	71.051	70.682	71.739	0					55	25	4
AELLLLQSTAEQLR	14	Unmodified	_AELLLLQSTAEQLR_									0	0	0	0	0	0	Q99J85	Q99J85	Q99J85	Nptxr	Neuronal pentraxin receptor	MULTI-MSMS	brain171122_1	Exp1	528.94	3	528.97	1583.89	-5.9167	-0.0031298	3.3783	0.001787	-2.5384	-0.0013427	528.973	82.448	1.2653	82.448	81.76	83.025	0					54	30	3
AELLLLQSTAEQLR	14	Unmodified	_AELLLLQSTAEQLR_									0	0	0	0	0	0	Q99J85	Q99J85	Q99J85	Nptxr	Neuronal pentraxin receptor	MULTI-MSMS	brain171122_1	Exp1	529.302	3	528.97	1583.89	-4.8835	-0.0025832	0.4488	0.0002374	-4.4347	-0.0023458	528.97	82.639	0.61124	82.639	82.496	83.107	0					25	13	2
AELLLLQSTAEQLR	14	Unmodified	_AELLLLQSTAEQLR_									0	0	0	0	0	0	Q99J85	Q99J85	Q99J85	Nptxr	Neuronal pentraxin receptor	MULTI-MSMS	brain171122_1	Exp1	792.939	2	792.951	1583.89	-1.6354	-0.0012968	-11.375	-0.0090201	-13.011	-0.010317	792.944	84.34	1.5477	84.34	83.841	85.388	0					45	37	2
AELLLLQSTAEQLR	14	Unmodified	_AELLLLQSTAEQLR_									0	0	0	0	0	0	Q99J85	Q99J85	Q99J85	Nptxr	Neuronal pentraxin receptor	MULTI-SECPEP	brain171122_1	Exp1	792.699	2	792.951	1583.89	-0.13989	-0.00011093	-0.45339	-0.00035952	-0.59329	-0.00047045	793.452	82.41	1.1429	82.41	81.883	83.025	0					66	27	4
AELNEFLTR	9	Unmodified	_AELNEFLTR_									0	0	0	0	0	0	P62908	P62908	P62908	Rps3	40S ribosomal protein S3	MULTI-MSMS	brain171122_1	Exp1	546.787	2	546.788	1091.56	-2.3714	-0.0012966	2.8595	0.0015636	0.48816	0.00026692	546.788	39.745	1.2962	39.745	39.078	40.374	0					68	28	3
AELQEVQITEEKPLLPGQTPETAK	24	Acetyl (Protein N-term)	_(ac)AELQEVQITEEKPLLPGQTPETAK_									0	1	0	0	0	1	Q9QYG0	Q9QYG0	Q9QYG0	Ndrg2	Protein NDRG2	MSMS	brain171122_1	Exp1	897.813	3	897.808	2690.4	77.137	1	77.137	76.637	77.637	0								0	0	0	7.3756e-06	1	66278	66.447
AELQEVQITEEKPLLPGQTPETAK	24	Acetyl (Protein N-term)	_(ac)AELQEVQITEEKPLLPGQTPETAK_									0	1	0	0	0	1	Q9QYG0	Q9QYG0	Q9QYG0	Ndrg2	Protein NDRG2	MSMS	brain171122_1	Exp1	897.81	3	897.808	2690.4	77.502	1	77.502	77.002	78.002	0								0	0	0	1.0211e-07	1	66614	78.128
AELQMLLEEEIPGGR	15	Acetyl (Protein N-term)	_(ac)AELQMLLEEEIPGGR_									0	1	0	0	0	0	P62484	P62484	P62484	Abi2	Abl interactor 2	MSMS	brain171122_1	Exp1	863.936	2	863.938	1725.86	101.52	1	101.52	101.02	102.02	0								0	0	0	0.020783	1	90444	54.276
AELSEEALLSVLPTIR	16	Acetyl (Protein N-term)	_(ac)AELSEEALLSVLPTIR_									0	1	0	0	0	0	P56399	P56399	P56399	Usp5	Ubiquitin carboxyl-terminal hydrolase 5	MULTI-SECPEP	brain171122_1	Exp1	892.442	2	891.996	1781.98	0.53957	0.00048129	-0.90501	-0.00080726	-0.36544	-0.00032597	891.996	103.26	0.65864	103.26	103.03	103.69	0					29	15	3
AELVVIEDAATPR	13	Unmodified	_AELVVIEDAATPR_									0	0	0	0	0	0	Q9Z0P4	Q9Z0P4	Q9Z0P4	Palm	Paralemmin-1	MULTI-MSMS	brain171122_1	Exp1	462.256	3	461.921	1382.74	-4.3898	-0.0020278	0.82462	0.00038091	-3.5652	-0.0016469	462.256	46.13	0.84859	46.13	45.504	46.352	0					29	20	2
AELVVIEDAATPR	13	Unmodified	_AELVVIEDAATPR_									0	0	0	0	0	0	Q9Z0P4	Q9Z0P4	Q9Z0P4	Palm	Paralemmin-1	MULTI-MSMS	brain171122_1	Exp1	692.381	2	692.378	1382.74	-1.0004	-0.00069263	1.1413	0.0007902	0.14092	9.7569e-05	692.379	46.144	1.783	46.144	45.057	46.84	0					63	43	2
AELVVIEDAATPR	13	Unmodified	_AELVVIEDAATPR_									0	0	0	0	0	0	Q9Z0P4	Q9Z0P4	Q9Z0P4	Palm	Paralemmin-1	MSMS	brain171122_1	Exp1	692.378	2	692.378	1382.74	47.329	1	47.329	46.829	47.829	0								0	0	0	0.0067768	1	36909	73.781
AEMLEIVQAIYK	12	Unmodified	_AEMLEIVQAIYK_									0	0	0	0	0	0	Q91X97	Q91X97	Q91X97	Ncald	Neurocalcin-delta	MULTI-MSMS	brain171122_1	Exp1	704.38	2	704.381	1406.75	-1.3507	-0.00095143	-0.57628	-0.00040592	-1.927	-0.0013573	704.382	95.613	1.1025	95.613	94.903	96.006	0					73	26	5
AEMQQILQGLDK	12	Unmodified	_AEMQQILQGLDK_									0	0	0	0	0	0	Q91YI0	Q91YI0	Q91YI0	Asl	Argininosuccinate lyase	MULTI-MSMS	brain171122_1	Exp1	687.356	2	687.358	1372.7	-1.3772	-0.00094663	1.9155	0.0013166	0.53826	0.00036998	687.36	67.092	1.3096	67.092	66.389	67.698	0					76	31	3
AENFFILR	8	Unmodified	_AENFFILR_									0	0	0	0	0	0	P59999	P59999	P59999	Arpc4	Actin-related protein 2/3 complex subunit 4	MULTI-MSMS	brain171122_1	Exp1	505.276	2	505.277	1008.54	-4.8855	-0.0024685	-0.30765	-0.00015545	-5.1931	-0.002624	505.277	61.237	1.5388	61.237	60.342	61.881	0					102	37	3
AENSSLNLIGK	11	Unmodified	_AENSSLNLIGK_									0	0	0	0	0	0	P46460	P46460	P46460	Nsf	Vesicle-fusing ATPase	MULTI-MSMS	brain171122_1	Exp1	573.312	2	573.312	1144.61	-3.1423	-0.0018015	-0.24023	-0.00013773	-3.3825	-0.0019392	573.312	20.628	0.81223	20.628	20.115	20.927	0					41	19	3
AENSSLNLIGK	11	Deamidation (NQ)	_AEN(de)SSLNLIGK_			AEN(1)SSLNLIGK				AEN(52.44)SSLN(-52.44)LIGK		0	0	0	1	0	0	P46460	P46460	P46460	Nsf	Vesicle-fusing ATPase	MULTI-MSMS	brain171122_1	Exp1	573.803	2	573.804	1145.59	-2.6587	-0.0015256	-2.6077	-0.0014963	-5.2664	-0.0030219	573.803	23.697	1.9094	23.697	22.876	24.785	0					128	46	4
AEPEDHYFLLTEPPLNTPENR	21	Unmodified	_AEPEDHYFLLTEPPLNTPENR_									0	0	0	0	0	0	Q99JY9	Q99JY9	Q99JY9	Actr3	Actin-related protein 3	MULTI-MSMS	brain171122_1	Exp1	828.073	3	828.068	2481.18	-0.10069	-8.3381e-05	1.9326	0.0016003	1.8319	0.001517	828.406	71.418	1.1383	71.418	70.601	71.739	0					50	27	4
AEPEDHYFLLTEPPLNTPENR	21	Unmodified	_AEPEDHYFLLTEPPLNTPENR_									0	0	0	0	0	0	Q99JY9	Q99JY9	Q99JY9	Actr3	Actin-related protein 3	MULTI-MSMS	brain171122_1	Exp1	828.072	3	828.068	2481.18	0.58339	0.00048308	0.42825	0.00035462	1.0116	0.0008377	828.403	71.899	0.64859	71.899	71.456	72.104	0					50	15	5
AEPEDHYFLLTEPPLNTPENR	21	Unmodified	_AEPEDHYFLLTEPPLNTPENR_									0	0	0	0	0	0	Q99JY9	Q99JY9	Q99JY9	Actr3	Actin-related protein 3	MSMS	brain171122_1	Exp1	828.071	3	828.068	2481.18	72.318	1	72.318	71.818	72.818	0								0	0	0	0.00026257	1	61712	62.648
AEPEDHYFLMTEPPLNTPENR	21	Unmodified	_AEPEDHYFLMTEPPLNTPENR_									0	0	0	0	0	0	Q641P0	Q641P0	Q641P0	Actr3b	Actin-related protein 3B	MSMS	brain171122_1	Exp1	834.058	3	834.053	2499.14	66.114	1	66.114	65.614	66.614	0								0	0	0	0.037573	1	55486	30.652
AEPEKSEGAAEEQPEPAPAPEQEAAAPGPAAGGEAPK	37	Unmodified	_AEPEKSEGAAEEQPEPAPAPEQEAAAPGPAAGGEAPK_									0	0	0	0	0	1	Q91XV3	Q91XV3	Q91XV3	Basp1	Brain acid soluble protein 1	MULTI-MSMS	brain171122_1	Exp1	1189.23	3	1189.22	3564.65	3.7464	0.0044553	2.2875	0.0027203	6.0338	0.0071756	1189.56	18.206	1.0975	18.206	17.72	18.817	0					99	26	5
AEPTQNALPFPHSAGDR	17	Unmodified	_AEPTQNALPFPHSAGDR_									0	0	0	0	0	0	Q9Z2Y3	Q9Z2Y3	Q9Z2Y3	Homer1	Homer protein homolog 1	MULTI-MSMS	brain171122_1	Exp1	904.441	2	904.44	1806.86	0.74354	0.00067249	0.74652	0.00067518	1.4901	0.0013477	904.439	23.395	0.60897	23.395	23.078	23.687	0					20	14	2
AEPTQNALPFPHSAGDR	17	Deamidation (NQ)	_AEPTQ(de)NALPFPHSAGDR_			AEPTQ(0.558)N(0.442)ALPFPHSAGDR				AEPTQ(1)N(-1)ALPFPHSAGDR		0	0	0	1	0	0	Q9Z2Y3	Q9Z2Y3	Q9Z2Y3	Homer1	Homer protein homolog 1	MULTI-SECPEP	brain171122_1	Exp1	603.297	3	603.624	1807.85	-2.7251	-0.001645	10.648	0.0064276	7.9232	0.0047826	603.63	23.531	0.97553	23.531	23.159	24.134	0					40	23	2
AEQEPTAEQLAQIAAENEEDEHSVNYKPPAQK	32	Acetyl (Protein N-term)	_(ac)AEQEPTAEQLAQIAAENEEDEHSVNYKPPAQK_									0	1	0	0	0	1	Q99PT1	Q99PT1	Q99PT1	Arhgdia	Rho GDP-dissociation inhibitor 1	MULTI-MSMS	brain171122_1	Exp1	902.428	4	902.426	3605.68	1.297	0.0011704	1.48	0.0013356	2.777	0.002506	902.93	70.07	1.3495	70.07	69.374	70.723	0					137	32	6
AEQLFSSALCAAR	13	Unmodified	_AEQLFSSALCAAR_									0	0	0	0	0	0	P60487	P60487	P60487	Pdxp	Pyridoxal phosphate phosphatase	MULTI-MSMS	brain171122_1	Exp1	712.355	2	712.354	1422.69	0.48211	0.00034343	1.2004	0.0008551	1.6825	0.0011985	712.353	49.265	1.6307	49.265	48.224	49.855	0					92	39	4
AESESDGQAEETADPQSLHSGR	22	Unmodified	_AESESDGQAEETADPQSLHSGR_									0	0	0	0	0	0	Q80XI3	Q80XI3	Q80XI3	Eif4g3	Eukaryotic translation initiation factor 4 gamma 3	MULTI-SECPEP	brain171122_1	Exp1	767.362	3	767.667	2299.98	0.047243	3.6267e-05	1.2735	0.00097762	1.3207	0.0010139	768.338	12.128	0.731	12.128	11.67	12.401	0					52	17	5
AESLQQEVEALK	12	Unmodified	_AESLQQEVEALK_									0	0	0	0	0	0	O08788	O08788	O08788	Dctn1	Dynactin subunit 1	MULTI-MSMS	brain171122_1	Exp1	672.856	2	672.854	1343.69	-1.0665	-0.0007176	4.1824	0.0028142	3.1159	0.0020966	672.857	53.666	1.9553	53.666	52.663	54.618	0					160	47	5
AESLQVTR	8	Unmodified	_AESLQVTR_									0	0	0	0	0	0	P46460	P46460	P46460	Nsf	Vesicle-fusing ATPase	MULTI-MSMS	brain171122_1	Exp1	452.248	2	452.248	902.482	-7.5187	-0.0034003	-0.16135	-7.2968e-05	-7.6801	-0.0034733	452.25	12.094	0.88958	12.094	11.67	12.56	0					32	21	2
AESSAATQSPSVSSSSSGAEPSALGGGGGSPGACPALGAK	40	Acetyl (Protein N-term)	_(ac)AESSAATQSPSVSSSSSGAEPSALGGGGGSPGACPALGAK_									0	1	0	0	0	0	Q9ES97	Q9ES97	Q9ES97	Rtn3	Reticulon-3	MULTI-MSMS	brain171122_1	Exp1	883.914	4	883.659	3530.61	1.8829	0.0016638	1.272	0.001124	3.1549	0.0027879	884.162	49.551	1.5086	49.551	48.713	50.222	3.8147e-06					115	36	6
AESSAATQSPSVSSSSSGAEPSALGGGGGSPGACPALGAK	40	Acetyl (Protein N-term)	_(ac)AESSAATQSPSVSSSSSGAEPSALGGGGGSPGACPALGAK_									0	1	0	0	0	0	Q9ES97	Q9ES97	Q9ES97	Rtn3	Reticulon-3	MSMS	brain171122_1	Exp1	1177.88	3	1177.88	3530.61	49.626	1	49.626	49.126	50.126	0								0	0	0	1.675e-10	1	39223	67.406
AESSAATQSPSVSSSSSGAEPSALGGGGGSPGACPALGAK	40	Acetyl (Protein N-term),Deamidation (NQ)	_(ac)AESSAATQ(de)SPSVSSSSSGAEPSALGGGGGSPGACPALGAK_			AESSAATQ(1)SPSVSSSSSGAEPSALGGGGGSPGACPALGAK				AESSAATQ(51.04)SPSVSSSSSGAEPSALGGGGGSPGACPALGAK		0	1	0	1	0	0	Q9ES97	Q9ES97	Q9ES97	Rtn3	Reticulon-3	MSMS	brain171122_1	Exp1	1178.22	3	1178.2	3531.59	49.259	1	49.259	48.759	49.759	0								0	0	0	7.9591e-05	1	38854	51.038
AETAPLPTSVDDTPEVLNR	19	Unmodified	_AETAPLPTSVDDTPEVLNR_									0	0	0	0	0	0	Q99L43	Q99L43	Q99L43	Cds2	Phosphatidate cytidylyltransferase 2	MULTI-MSMS	brain171122_1	Exp1	1013.01	2	1013.01	2024.01	1.6861	0.001708	-0.70419	-0.00071335	0.98188	0.00099466	1013.51	54.15	1.383	54.15	53.397	54.78	-3.8147e-06					97	33	4
AETFTFHSDICTLPEK	16	Unmodified	_AETFTFHSDICTLPEK_									0	0	0	0	0	0	P07724	P07724	P07724	Alb	Serum albumin	MULTI-MSMS	brain171122_1	Exp1	948.448	2	948.446	1894.88	1.5133	0.0014353	1.0775	0.0010219	2.5908	0.0024572	948.948	48.305	0.8142	48.305	47.98	48.795	3.8147e-06					28	19	2
AETFTFHSDICTLPEK	16	Unmodified	_AETFTFHSDICTLPEK_									0	0	0	0	0	0	P07724	P07724	P07724	Alb	Serum albumin	MSMS	brain171122_1	Exp1	632.631	3	632.633	1894.88	49.443	1	49.443	48.943	49.943	-3.8147e-06								0	0	0	0.050322	1	39035	31.647
AETFTFHSDICTLPEK	16	Unmodified	_AETFTFHSDICTLPEK_									0	0	0	0	0	0	P07724	P07724	P07724	Alb	Serum albumin	MULTI-SECPEP	brain171122_1	Exp1	632.351	3	632.633	1894.88	-0.93347	-0.00059054	0.34892	0.00022074	-0.58455	-0.00036981	632.634	48.448	1.9959	48.448	47.37	49.366	0					65	48	2
AETLPEIEAQLAQR	14	Unmodified	_AETLPEIEAQLAQR_									0	0	0	0	0	0	P60469	P60469	P60469	Ppfia3	Liprin-alpha-3	MULTI-MSMS	brain171122_1	Exp1	784.919	2	784.918	1567.82	-0.73169	-0.00057432	-1.2328	-0.00096766	-1.9645	-0.001542	784.916	70.915	0.73366	70.915	70.478	71.212	0					36	17	3
AETLPEIEAQLAQR	14	Unmodified	_AETLPEIEAQLAQR_									0	0	0	0	0	0	P60469	P60469	P60469	Ppfia3	Liprin-alpha-3	MSMS	brain171122_1	Exp1	784.918	2	784.918	1567.82	70.523	1	70.523	70.023	71.023	0								0	0	0	0.0022746	1	59904	71.555
AETMTVSSLAIR	12	Unmodified	_AETMTVSSLAIR_									0	0	0	0	0	0	Q9Z2H5	Q9Z2H5	Q9Z2H5	Epb41l1	Band 4.1-like protein 1	MULTI-MSMS	brain171122_1	Exp1	639.839	2	639.84	1277.66	-0.60627	-0.00038791	-2.1548	-0.0013787	-2.7611	-0.0017666	639.838	38.196	1.14	38.196	37.534	38.674	0					62	27	3
AETVSPGEVDAMTLGK	16	Unmodified	_AETVSPGEVDAMTLGK_									0	0	0	0	0	0	Q3UNH4	Q3UNH4	Q3UNH4	Gprin1	G protein-regulated inducer of neurite outgrowth 1	MULTI-MSMS	brain171122_1	Exp1	803.401	2	802.895	1603.78	0.45193	0.00036285	-1.7316	-0.0013903	-1.2796	-0.0010274	803.398	44.177	1.657	44.177	43.156	44.813	-3.8147e-06					95	40	4
AETYEGVYQCTAR	13	Unmodified	_AETYEGVYQCTAR_									0	0	0	0	0	0	Q810U4	Q810U4	Q810U4	Nrcam	Neuronal cell adhesion molecule	MULTI-MSMS	brain171122_1	Exp1	774.343	2	774.343	1546.67	1.3078	0.0010127	-0.15097	-0.0001169	1.1568	0.00089575	774.844	17.713	0.68981	17.713	17.315	18.005	0					33	16	3
AEVCADCSAPDPGWASISR	19	Unmodified	_AEVCADCSAPDPGWASISR_									0	0	0	0	0	0	Q68FF6	Q68FF6	Q68FF6	Git1	ARF GTPase-activating protein GIT1	MSMS	brain171122_1	Exp1	1024.95	2	1024.94	2047.87	45.316	1	45.316	44.816	45.816	0								0	0	0	0.0022352	1	34924	71.08
AEVCPWEFEPLEQPNAER	18	Unmodified	_AEVCPWEFEPLEQPNAER_									0	0	0	0	0	0	Q8C419	Q8C419	Q8C419	Gpr158	Probable G-protein coupled receptor 158	MULTI-MSMS	brain171122_1	Exp1	734.669	3	734.337	2199.99	-1.2879	-0.00094578	5.3291	0.0039133	4.0411	0.0029675	734.343	80.884	0.48848	80.884	80.701	81.189	0					16	11	2
AEVDMDTDAPQVSHKPGGEPK	21	Unmodified	_AEVDMDTDAPQVSHKPGGEPK_									0	0	0	0	0	1	Q9JHU4	Q9JHU4	Q9JHU4	Dync1h1	Cytoplasmic dynein 1 heavy chain 1	MULTI-MSMS	brain171122_1	Exp1	736.679	3	736.679	2207.02	-0.36158	-0.00026637	0.39903	0.00029396	0.037448	2.7587e-05	737.014	13.998	0.44739	13.998	13.737	14.185	9.5367e-07					18	10	2
AEVEETLKR	9	Acetyl (Protein N-term)	_(ac)AEVEETLKR_									0	1	0	0	0	1	P62627	P62627	P62627	Dynlrb1	Dynein light chain roadblock-type 1	MULTI-MSMS	brain171122_1	Exp1	558.787	2	558.798	1115.58	-3.7812	-0.0021129	-1.357	-0.00075827	-5.1382	-0.0028712	558.798	22.345	1.056	22.345	21.658	22.714	0					37	25	2
AEVQQLR	7	Acetyl (Protein N-term)	_(ac)AEVQQLR_									0	1	0	0	0	0	Q9CR98	Q9CR98	Q9CR98	Fam136a	Protein FAM136A	MSMS	brain171122_1	Exp1	443.221	2	443.243	884.472	18.803	1	18.803	18.303	19.303	0								0	0	0	0.022465	1	8803	55.441
AEVSELPNVVR	11	Unmodified	_AEVSELPNVVR_									0	0	0	0	0	0	Q9CZD3	Q9CZD3	Q9CZD3	Gars	Glycine--tRNA ligase	MSMS	brain171122_1	Exp1	606.83	2	606.833	1211.65	28.726	1	28.726	28.226	29.226	0								0	0	0	0.0050871	1	18676	77.379
AEVSELPNVVR	11	Unmodified	_AEVSELPNVVR_									0	0	0	0	0	0	Q9CZD3	Q9CZD3	Q9CZD3	Gars	Glycine--tRNA ligase	MSMS	brain171122_1	Exp1	606.831	2	606.833	1211.65	29.092	1	29.092	28.592	29.592	0								0	0	0	0.0016559	1	19037	91.087
AEVVLGNIIK	10	Unmodified	_AEVVLGNIIK_									0	0	0	0	0	0	P62482	P62482	P62482	Kcnab2	Voltage-gated potassium channel subunit beta-2	MULTI-SECPEP	brain171122_1	Exp1	528.261	2	528.327	1054.64	-5.0633	-0.0026751	-0.043941	-2.3215e-05	-5.1072	-0.0026983	528.328	46.612	0.48779	46.612	46.312	46.799	-3.8147e-06					21	11	3
AEYAEFLHCK	10	Unmodified	_AEYAEFLHCK_									0	0	0	0	0	0	Q8BZ98	Q8BZ98	Q8BZ98	Dnm3	Dynamin-3	MULTI-MSMS	brain171122_1	Exp1	423.197	3	423.197	1266.57	-5.7282	-0.0024242	14.543	0.0061545	8.8145	0.0037303	423.538	22.374	1.5814	22.374	21.902	23.484	0					90	38	5
AEYAEFLHCK	10	Unmodified	_AEYAEFLHCK_									0	0	0	0	0	0	Q8BZ98	Q8BZ98	Q8BZ98	Dnm3	Dynamin-3	MULTI-SECPEP	brain171122_1	Exp1	633.812	2	634.292	1266.57	-3.1863	-0.002021	16.766	0.010635	13.58	0.0086137	634.302	22.212	0.65	22.212	21.902	22.552	0					30	15	3
AEYLASIFGTEK	12	Acetyl (Protein N-term)	_(ac)AEYLASIFGTEK_									0	1	0	0	0	0	Q9D883;Q8BGJ9	Q9D883	Q9D883	U2af1;U2af1l4	Splicing factor U2AF 35 kDa subunit;Splicing factor U2AF 26 kDa subunit	MULTI-MSMS	brain171122_1	Exp1	685.845	2	685.846	1369.68	-1.1315	-0.00077603	-0.43143	-0.00029589	-1.5629	-0.0010719	685.846	101.82	0.77826	101.82	101.35	102.13	0					42	18	3
AFAFDGFK	8	Unmodified	_AFAFDGFK_									0	0	0	0	0	0	E9Q401	E9Q401	E9Q401	Ryr2	Ryanodine receptor 2	MSMS	brain171122_1	Exp1	451.732	2	451.724	901.433	50.003	1	50.003	49.503	50.503	0								0	0	0	0.038098	1	39595	52.403
AFALDVINSAHER	13	Unmodified	_AFALDVINSAHER_									0	0	0	0	0	0	Q91VM9	Q91VM9	Q91VM9	Ppa2	Inorganic pyrophosphatase 2, mitochondrial	MULTI-MSMS	brain171122_1	Exp1	481.583	3	481.584	1441.73	-3.8385	-0.0018486	-0.10194	-4.9094e-05	-3.9404	-0.0018977	481.584	40.578	0.85034	40.578	40.252	41.102	0					40	20	2
AFANLR	6	Acetyl (Protein N-term)	_(ac)AFANLR_									0	1	0	0	0	0	Q61753	Q61753	Q61753	Phgdh	D-3-phosphoglycerate dehydrogenase	MULTI-MSMS	brain171122_1	Exp1	367.199	2	367.203	732.392	-6.5202	-0.0023943	-2.9231	-0.0010734	-9.4433	-0.0034676	367.202	37.501	1.3448	37.501	36.76	38.105	0					62	32	3
AFAPILPHLAEEVFQHIPYVTEPK	24	Unmodified	_AFAPILPHLAEEVFQHIPYVTEPK_									0	0	0	0	0	0	Q8BIJ6	Q8BIJ6	Q8BIJ6	Iars2	Isoleucine--tRNA ligase, mitochondrial	MULTI-MSMS	brain171122_1	Exp1	687.368	4	687.371	2745.45	-2.2523	-0.0015482	2.0887	0.0014357	-0.16364	-0.00011248	687.873	101.71	0.69612	101.71	101.23	101.92	7.6294e-06					37	16	4
AFCAPPAYLTHQQK	14	Acetyl (Protein N-term)	_(ac)AFCAPPAYLTHQQK_									0	1	0	0	0	0	Q9CQJ8	Q9CQJ8	Q9CQJ8	Ndufb9	NADH dehydrogenase [ubiquinone] 1 beta subcomplex subunit 9	MSMS	brain171122_1	Exp1	837.41	2	837.409	1672.8	48.72	1	48.72	48.22	49.22	0								0	0	0	0.00079936	1	38311	95.618
AFCAPPAYLTHQQK	14	Acetyl (Protein N-term)	_(ac)AFCAPPAYLTHQQK_									0	1	0	0	0	0	Q9CQJ8	Q9CQJ8	Q9CQJ8	Ndufb9	NADH dehydrogenase [ubiquinone] 1 beta subcomplex subunit 9	MSMS	brain171122_1	Exp1	837.412	2	837.409	1672.8	49.134	1	49.134	48.634	49.634	0								0	0	0	0.014646	1	38728	58.674
AFDQGADAIYEHINEGK	17	Unmodified	_AFDQGADAIYEHINEGK_									0	0	0	0	0	0	Q8R1I1	Q8R1I1	Q8R1I1	Uqcr10	Cytochrome b-c1 complex subunit 9	MULTI-MSMS	brain171122_1	Exp1	627.3	3	626.627	1876.86	-1.6618	-0.0010413	0.97129	0.00060864	-0.69046	-0.00043266	626.628	49.564	1.6703	49.564	48.835	50.506	0					109	40	4
AFDQGADAIYEHINEGK	17	Unmodified	_AFDQGADAIYEHINEGK_									0	0	0	0	0	0	Q8R1I1	Q8R1I1	Q8R1I1	Uqcr10	Cytochrome b-c1 complex subunit 9	MULTI-MSMS	brain171122_1	Exp1	939.439	2	939.437	1876.86	1.2452	0.0011698	2.659	0.0024979	3.9041	0.0036677	940.44	49.533	0.6119	49.533	49.243	49.855	3.8147e-06					54	14	5
AFDQGADAIYEHINEGK	17	Unmodified	_AFDQGADAIYEHINEGK_									0	0	0	0	0	0	Q8R1I1	Q8R1I1	Q8R1I1	Uqcr10	Cytochrome b-c1 complex subunit 9	MSMS	brain171122_1	Exp1	939.443	2	939.437	1876.86	49.87	1	49.87	49.37	50.37	-3.8147e-06								0	0	0	1.9296e-05	1	39467	111.35
AFDSGIIPMEFVNK	14	Unmodified	_AFDSGIIPMEFVNK_									0	0	0	0	0	0	Q91V92	Q91V92	Q91V92	Acly	ATP-citrate synthase	MULTI-MSMS	brain171122_1	Exp1	785.394	2	784.395	1566.78	-0.3444	-0.00027015	-2.4148	-0.0018942	-2.7592	-0.0021643	784.394	89.844	0.93693	89.844	89.497	90.434	0					69	22	5
AFEDWLNDDLGSYQGAQENR	20	Deamidation (NQ)	_AFEDWLN(de)DDLGSYQGAQENR_			AFEDWLN(0.888)DDLGSYQ(0.106)GAQ(0.005)ENR				AFEDWLN(9.21)DDLGSYQ(-9.21)GAQ(-22.4)EN(-33.48)R		0	0	0	1	0	0	Q9EPJ9	Q9EPJ9	Q9EPJ9	Arfgap1	ADP-ribosylation factor GTPase-activating protein 1	MSMS	brain171122_1	Exp1	1164.52	2	1165	2327.99	87.037	1	87.037	86.537	87.537	0								0	0	0	1.6863e-06	1	76065	93.478
AFFPACYGGDGR	12	Unmodified	_AFFPACYGGDGR_									0	0	0	0	0	0	O35633	O35633	O35633	Slc32a1	Vesicular inhibitory amino acid transporter	MSMS	brain171122_1	Exp1	659.286	2	659.288	1316.56	38.397	1	38.397	37.897	38.897	-3.8147e-06								0	0	0	0.0014961	1	28301	75.294
AFFPACYGGDGR	12	Unmodified	_AFFPACYGGDGR_									0	0	0	0	0	0	O35633	O35633	O35633	Slc32a1	Vesicular inhibitory amino acid transporter	MSMS	brain171122_1	Exp1	659.287	2	659.288	1316.56	38.756	1	38.756	38.256	39.256	0								0	0	0	0.0253	1	28656	50.297
AFFPCFDTPAVK	12	Unmodified	_AFFPCFDTPAVK_									0	0	0	0	0	0	Q8VCT3	Q8VCT3	Q8VCT3	Rnpep	Aminopeptidase B	MULTI-MSMS	brain171122_1	Exp1	700.341	2	700.339	1398.66	-2.845	-0.0019925	1.1644	0.00081551	-1.6806	-0.001177	700.342	74.668	1.6927	74.668	73.647	75.34	0					71	41	2
AFGAPVPSVQWLDEEGTTVLQDER	24	Unmodified	_AFGAPVPSVQWLDEEGTTVLQDER_									0	0	0	0	0	0	P11627	P11627	P11627	L1cam	Neural cell adhesion molecule L1	MULTI-MSMS	brain171122_1	Exp1	882.104	3	882.101	2643.28	1.4353	0.001266	1.0399	0.00091729	2.4751	0.0021833	882.437	98.269	0.61038	98.269	97.836	98.446	0					49	14	5
AFGFSHLEALLDDSK	15	Unmodified	_AFGFSHLEALLDDSK_									0	0	0	0	0	0	Q7TQI3	Q7TQI3	Q7TQI3	Otub1	Ubiquitin thioesterase OTUB1	MULTI-MSMS	brain171122_1	Exp1	550.61	3	550.611	1648.81	-3.604	-0.0019844	0.89067	0.00049041	-2.7133	-0.001494	550.611	93.304	2.3977	93.304	92.26	94.658	7.6294e-06					184	58	4
AFGFSHLEALLDDSK	15	Unmodified	_AFGFSHLEALLDDSK_									0	0	0	0	0	0	Q7TQI3	Q7TQI3	Q7TQI3	Otub1	Ubiquitin thioesterase OTUB1	MULTI-MSMS	brain171122_1	Exp1	825.917	2	825.412	1648.81	0.4461	0.00036822	0.0016396	1.3533e-06	0.44774	0.00036957	825.414	93.332	1.4225	93.332	92.746	94.168	0					111	34	6
AFGIPVR	7	Unmodified	_AFGIPVR_									0	0	0	0	0	0	P49615	P49615	P49615	Cdk5	Cyclin-dependent-like kinase 5	MSMS	brain171122_1	Exp1	380.226	2	380.229	758.444	25.338	1	25.338	24.838	25.838	0								0	0	0	0.0091139	1	15279	83.229
AFGLGVAYR	9	Unmodified	_AFGLGVAYR_									0	0	0	0	0	0	Q7TPM6	Q7TPM6	Q7TPM6	Fsd1	Fibronectin type III and SPRY domain-containing protein 1	MULTI-MSMS	brain171122_1	Exp1	477.262	2	477.264	952.513	-5.3946	-0.0025746	-5.9425	-0.0028361	-11.337	-0.0054108	477.264	36.212	1.0575	36.212	35.743	36.801	0					54	25	4
AFGYYGPLR	9	Unmodified	_AFGYYGPLR_									0	0	0	0	0	0	P84104	P84104	P84104	Srsf3	Serine/arginine-rich splicing factor 3	MULTI-MSMS	brain171122_1	Exp1	522.267	2	522.269	1042.52	-3.4491	-0.0018014	-0.15183	-7.9297e-05	-3.601	-0.0018807	522.269	38.571	1.7414	38.571	37.861	39.602	0					76	42	3
AFGYYGPLR	9	Unmodified	_AFGYYGPLR_									0	0	0	0	0	0	P84104	P84104	P84104	Srsf3	Serine/arginine-rich splicing factor 3	MSMS	brain171122_1	Exp1	522.264	2	522.269	1042.52	38.262	1	38.262	37.762	38.762	0								0	0	0	0.0058434	1	28162	73.637
AFHNEAQVNPER	12	Unmodified	_AFHNEAQVNPER_									0	0	0	0	0	0	P11983	P11983	P11983	Tcp1	T-complex protein 1 subunit alpha	MULTI-MSMS	brain171122_1	Exp1	471.227	3	471.229	1410.66	-8.4135	-0.0039647	5.418	0.0025531	-2.9956	-0.0014116	471.232	10.546	0.85577	10.546	10.283	11.138	0					39	20	3
AFIPQLLSR	9	Unmodified	_AFIPQLLSR_									0	0	0	0	0	0	Q9JHR7	Q9JHR7	Q9JHR7	Ide	Insulin-degrading enzyme	MSMS	brain171122_1	Exp1	522.807	2	522.814	1043.61	63.69	1	63.69	63.19	64.19	0								0	0	0	0.039469	1	53058	51.346
AFITNIPFDVK	11	Unmodified	_AFITNIPFDVK_									0	0	0	0	0	0	Q9D0E1	Q9D0E1	Q9D0E1	Hnrnpm	Heterogeneous nuclear ribonucleoprotein M	MULTI-MSMS	brain171122_1	Exp1	632.85	2	632.85	1263.69	-2.3192	-0.0014677	-0.28401	-0.00017974	-2.6032	-0.0016474	632.851	80.204	1.5096	80.204	79.354	80.864	0					74	36	3
AFLADPSAFAAAAPAAAATTAAPAAAAAPAK	31	Unmodified	_AFLADPSAFAAAAPAAAATTAAPAAAAAPAK_									0	0	0	0	0	0	P14869	P14869	P14869	Rplp0	60S acidic ribosomal protein P0	MULTI-MSMS	brain171122_1	Exp1	899.81	3	899.473	2695.4	1.0887	0.00097928	-1.0098	-0.00090832	0.078881	7.0951e-05	899.808	84.582	1.7112	84.582	83.718	85.429	0					111	41	4
AFLDSLPDVK	10	Unmodified	_AFLDSLPDVK_									0	0	0	0	0	0	Q8CGY8	Q8CGY8	Q8CGY8	Ogt	UDP-N-acetylglucosamine--peptide N-acetylglucosaminyltransferase 110 kDa subunit	MSMS	brain171122_1	Exp1	552.798	2	552.8	1103.59	59.887	1	59.887	59.387	60.387	3.8147e-06								0	0	0	0.0014872	1	49397	87.476
AFLDSLPDVK	10	Unmodified	_AFLDSLPDVK_									0	0	0	0	0	0	Q8CGY8	Q8CGY8	Q8CGY8	Ogt	UDP-N-acetylglucosamine--peptide N-acetylglucosaminyltransferase 110 kDa subunit	MSMS	brain171122_1	Exp1	552.795	2	552.8	1103.59	60.251	1	60.251	59.751	60.751	3.8147e-06								0	0	0	0.0061007	1	49763	68.016
AFLEENQLDYIIR	13	Unmodified	_AFLEENQLDYIIR_									0	0	0	0	0	0	Q60676	Q60676	Q60676	Ppp5c	Serine/threonine-protein phosphatase 5	MULTI-MSMS	brain171122_1	Exp1	812.417	2	812.422	1622.83	-0.12875	-0.0001046	-0.71186	-0.00057833	-0.84061	-0.00068293	812.422	88.192	1.1353	88.192	87.71	88.845	0					62	27	3
AFLSSPEHVNRPINGNGK	18	Deamidation (N),Deamidation (NQ)	_AFLSSPEHVNRPIN(de)GN(de)GK_		AFLSSPEHVN(0.007)RPIN(0.494)GN(0.499)GK	AFLSSPEHVN(0.007)RPIN(0.494)GN(0.499)GK			AFLSSPEHVN(-19.21)RPIN(0)GN(0)GK	AFLSSPEHVN(-19.21)RPIN(0)GN(0)GK		0	0	1	1	0	1	P19157;P46425	P19157	P19157	Gstp1;Gstp2	Glutathione S-transferase P 1;Glutathione S-transferase P 2	MULTI-MSMS	brain171122_1	Exp1	485.746	4	485.497	1937.96	-4.4259	-0.0021488	0.53803	0.00026121	-3.8879	-0.0018876	485.748	18.073	1.3004	18.073	17.436	18.736	0					91	31	5
AFLSSPEHVNRPINGNGK	18	Deamidation (N),Deamidation (NQ)	_AFLSSPEHVN(de)RPINGN(de)GK_		AFLSSPEHVN(0.342)RPIN(0.199)GN(0.46)GK	AFLSSPEHVN(0.342)RPIN(0.199)GN(0.46)GK			AFLSSPEHVN(0)RPIN(-2.8)GN(0)GK	AFLSSPEHVN(0)RPIN(-2.8)GN(0)GK		0	0	1	1	0	1	P19157;P46425	P19157	P19157	Gstp1;Gstp2	Glutathione S-transferase P 1;Glutathione S-transferase P 2	MULTI-MSMS	brain171122_1	Exp1	646.994	3	646.994	1937.96	-0.54345	-0.00035161	-0.64374	-0.0004165	-1.1872	-0.0007681	647.328	19.333	1.3788	19.333	18.817	20.196	0					91	33	4
AFLSSPEHVNRPINGNGK	18	Deamidation (N),Deamidation (NQ)	_AFLSSPEHVNRPIN(de)GN(de)GK_		AFLSSPEHVN(0.066)RPIN(0.444)GN(0.49)GK	AFLSSPEHVN(0.066)RPIN(0.444)GN(0.49)GK			AFLSSPEHVN(-8.91)RPIN(0)GN(0)GK	AFLSSPEHVN(-8.91)RPIN(0)GN(0)GK		0	0	1	1	0	1	P19157;P46425	P19157	P19157	Gstp1;Gstp2	Glutathione S-transferase P 1;Glutathione S-transferase P 2	MSMS	brain171122_1	Exp1	646.994	3	646.994	1937.96	18.131	1	18.131	17.631	18.631	0								0	0	0	0.0019839	1	8143	56.959
AFLSSPEHVNRPINGNGK	18	Deamidation (N),Deamidation (NQ)	_AFLSSPEHVNRPIN(de)GN(de)GK_		AFLSSPEHVN(0.044)RPIN(0.457)GN(0.499)GK	AFLSSPEHVN(0.044)RPIN(0.457)GN(0.499)GK			AFLSSPEHVN(-10.27)RPIN(0)GN(0)GK	AFLSSPEHVN(-10.27)RPIN(0)GN(0)GK		0	0	1	1	0	1	P19157;P46425	P19157	P19157	Gstp1;Gstp2	Glutathione S-transferase P 1;Glutathione S-transferase P 2	MULTI-SECPEP	brain171122_1	Exp1	485.786	4	485.497	1937.96	-2.9047	-0.0014102	-0.98417	-0.00047781	-3.8889	-0.001888	485.497	19.355	1.9056	19.355	18.452	20.358	0					144	46	6
AFLSSPEHVNRPINGNGKQ	19	2 Deamidation (NQ)	_AFLSSPEHVNRPIN(de)GN(de)GKQ_			AFLSSPEHVN(0.235)RPIN(0.788)GN(0.923)GKQ(0.054)				AFLSSPEHVN(-5.68)RPIN(5.68)GN(12.98)GKQ(-12.98)		0	0	0	2	0	2	P19157;P46425	P19157	P19157	Gstp1;Gstp2	Glutathione S-transferase P 1;Glutathione S-transferase P 2	MULTI-MSMS	brain171122_1	Exp1	517.51	4	517.512	2066.02	-1.6551	-0.00085655	-1.8942	-0.00098025	-3.5493	-0.0018368	517.762	19.042	1.3776	19.042	18.412	19.789	0					103	33	6
AFLSSPEHVNRPINGNGKQ	19	2 Deamidation (NQ)	_AFLSSPEHVNRPIN(de)GN(de)GKQ_			AFLSSPEHVN(0.187)RPIN(0.837)GN(0.953)GKQ(0.023)				AFLSSPEHVN(-7.05)RPIN(7.05)GN(14.62)GKQ(-16.83)		0	0	0	2	0	2	P19157;P46425	P19157	P19157	Gstp1;Gstp2	Glutathione S-transferase P 1;Glutathione S-transferase P 2	MULTI-MSMS	brain171122_1	Exp1	689.336	3	689.68	2066.02	0.23757	0.00016385	-1.0988	-0.00075784	-0.86126	-0.00059399	689.678	19.092	1.4183	19.092	18.33	19.748	0					96	31	4
AFLSSPEHVNRPINGNGKQ	19	2 Deamidation (NQ)	_AFLSSPEHVN(de)RPINGN(de)GKQ_			AFLSSPEHVN(0.613)RPIN(0.469)GN(0.873)GKQ(0.045)				AFLSSPEHVN(1.39)RPIN(-1.39)GN(7.71)GKQ(-13.31)		0	0	0	2	0	2	P19157;P46425	P19157	P19157	Gstp1;Gstp2	Glutathione S-transferase P 1;Glutathione S-transferase P 2	MULTI-SECPEP	brain171122_1	Exp1	517.267	4	517.512	2066.02	-3.6682	-0.0018983	-1.3134	-0.0006797	-4.9816	-0.002578	517.763	17.981	1.2997	17.981	17.153	18.452	0					127	31	7
AFLTLAEDILR	11	Unmodified	_AFLTLAEDILR_									0	0	0	0	0	0	P61027	P61027	P61027	Rab10	Ras-related protein Rab-10	MULTI-MSMS	brain171122_1	Exp1	631.359	2	631.361	1260.71	-0.92298	-0.00058273	-0.33309	-0.0002103	-1.2561	-0.00079303	631.361	98.602	0.53043	98.602	98.365	98.895	-7.6294e-06					31	12	3
AFMTADLPNELIELLEK	17	Oxidation (M)	_AFM(ox)TADLPNELIELLEK_				AFM(1)TADLPNELIELLEK				AFM(91.81)TADLPNELIELLEK	0	0	0	0	1	0	Q68FD5	Q68FD5	Q68FD5	Cltc	Clathrin heavy chain 1	MULTI-MSMS	brain171122_1	Exp1	982.011	2	982.008	1962	0.70898	0.00069622	-2.4549	-0.0024108	-1.746	-0.0017146	982.508	102.14	0.61522	102.14	101.92	102.54	0					25	14	3
AFMTADLPNELIELLEK	17	Unmodified	_AFMTADLPNELIELLEK_									0	0	0	0	0	0	Q68FD5	Q68FD5	Q68FD5	Cltc	Clathrin heavy chain 1	MULTI-MSMS	brain171122_1	Exp1	974.013	2	974.011	1946.01	2.3132	0.0022531	0.40361	0.00039312	2.7168	0.0026462	974.511	103.3	0.74094	103.3	102.99	103.73	7.6294e-06					50	17	4
AFMTADLPNELIELLEK	17	Unmodified	_AFMTADLPNELIELLEK_									0	0	0	0	0	0	Q68FD5	Q68FD5	Q68FD5	Cltc	Clathrin heavy chain 1	MULTI-SECPEP	brain171122_1	Exp1	649.598	3	649.676	1946.01	-1.5173	-0.00098578	0.087161	5.6627e-05	-1.4302	-0.00092915	650.011	103.33	1.2346	103.33	102.82	104.06	0					87	29	5
AFNDPFIQK	9	Unmodified	_AFNDPFIQK_									0	0	0	0	0	0	Q61699	Q61699	Q61699	Hsph1	Heat shock protein 105 kDa	MULTI-MSMS	brain171122_1	Exp1	540.28	2	540.28	1078.54	-2.6948	-0.001456	-0.20029	-0.00010821	-2.8951	-0.0015642	540.281	37.281	2.5651	37.281	35.418	37.983	3.8147e-06					105	62	3
AFPCWDEPAIK	11	Unmodified	_AFPCWDEPAIK_									0	0	0	0	0	0	Q11011	Q11011	Q11011	Npepps	Puromycin-sensitive aminopeptidase	MULTI-MSMS	brain171122_1	Exp1	667.317	2	667.316	1332.62	-1.2612	-0.00084161	1.7545	0.0011708	0.49328	0.00032917	667.317	57.696	1.8249	57.696	56.688	58.513	-3.8147e-06					61	44	2
AFPNPYADYNK	11	Unmodified	_AFPNPYADYNK_									0	0	0	0	0	0	O89112	O89112	O89112	Lancl1	LanC-like protein 1	MSMS	brain171122_1	Exp1	650.304	2	650.304	1298.59	32.17	1	32.17	31.67	32.67	0								0	0	0	0.0047874	1	22057	80.688
AFPSYFSK	8	Unmodified	_AFPSYFSK_									0	0	0	0	0	0	Q9CQ69	Q9CQ69	Q9CQ69	Uqcrq	Cytochrome b-c1 complex subunit 8	MSMS	brain171122_1	Exp1	473.736	2	473.737	945.46	31.47	1	31.47	30.97	31.97	1.9073e-06								0	0	0	0.029654	1	21358	57.047
AFPSYFSK	8	Unmodified	_AFPSYFSK_									0	0	0	0	0	0	Q9CQ69	Q9CQ69	Q9CQ69	Uqcrq	Cytochrome b-c1 complex subunit 8	MSMS	brain171122_1	Exp1	473.735	2	473.737	945.46	31.832	1	31.832	31.332	32.332	0								0	0	0	0.010691	1	21714	72.485
AFPSYFSK	8	Unmodified	_AFPSYFSK_									0	0	0	0	0	0	Q9CQ69	Q9CQ69	Q9CQ69	Uqcrq	Cytochrome b-c1 complex subunit 8	MSMS	brain171122_1	Exp1	473.735	2	473.737	945.46	32.195	1	32.195	31.695	32.695	0								0	0	0	0.034628	1	22079	54.157
AFPTQTAGTFK	11	Unmodified	_AFPTQTAGTFK_									0	0	0	0	0	0	Q8BKX1	Q8BKX1	Q8BKX1	Baiap2	Brain-specific angiogenesis inhibitor 1-associated protein 2	MULTI-MSMS	brain171122_1	Exp1	584.797	2	584.803	1167.59	-1.8928	-0.0011069	-2.7074	-0.0015833	-4.6001	-0.0026902	584.802	19.789	1.0561	19.789	19.099	20.155	0					32	25	2
AFPVLDIDYPHVR	13	Unmodified	_AFPVLDIDYPHVR_									0	0	0	0	0	0	Q61165	Q61165	Q61165	Slc9a1	Sodium/hydrogen exchanger 1	MULTI-MSMS	brain171122_1	Exp1	514.606	3	514.609	1540.8	-7.0293	-0.0036173	-0.10398	-5.3508e-05	-7.1332	-0.0036708	514.609	73.275	1.4177	73.275	72.511	73.928	0					64	34	3
AFQFVETHGEVCPANWTPESPTIKPSPTASK	31	Unmodified	_AFQFVETHGEVCPANWTPESPTIKPSPTASK_									0	0	0	0	0	1	P20108	P20108	P20108	Prdx3	Thioredoxin-dependent peroxide reductase, mitochondrial	MULTI-MSMS	brain171122_1	Exp1	854.17	4	854.167	3412.64	1.1461	0.000979	0.97584	0.00083353	2.122	0.0018125	854.419	65.834	1.2657	65.834	65.082	66.348	0					146	30	8
AFSDPFVEAEK	11	Unmodified	_AFSDPFVEAEK_									0	0	0	0	0	0	Q61316	Q61316	Q61316	Hspa4	Heat shock 70 kDa protein 4	MULTI-MSMS	brain171122_1	Exp1	620.299	2	620.298	1238.58	-1.3599	-0.00084356	2.9382	0.0018226	1.5783	0.00097899	620.299	44.851	1.6233	44.851	44.163	45.787	0					83	39	3
AFSFLNEVK	9	Unmodified	_AFSFLNEVK_									0	0	0	0	0	0	P70280	P70280	P70280	Vamp7	Vesicle-associated membrane protein 7	MULTI-MSMS	brain171122_1	Exp1	527.775	2	527.782	1053.55	-6.6841	-0.0035277	-0.41788	-0.00022055	-7.102	-0.0037483	527.783	58.091	0.81296	58.091	57.619	58.432	7.6294e-06					27	19	2
AFSGYLGPDESK	12	Unmodified	_AFSGYLGPDESK_									0	0	0	0	0	0	Q9R0P3	Q9R0P3	Q9R0P3	Esd	S-formylglutathione hydrolase	MSMS	brain171122_1	Exp1	635.801	2	635.801	1269.59	23.568	1	23.568	23.068	24.068	-1.9073e-06								0	0	0	0.0019355	1	13500	73.666
AFSIQGAPSDSGPLR	15	Unmodified	_AFSIQGAPSDSGPLR_									0	0	0	0	0	0	Q7TQF7	Q7TQF7	Q7TQF7	Amph	Amphiphysin	MULTI-MSMS	brain171122_1	Exp1	751.886	2	751.884	1501.75	1.1743	0.00088295	-0.15514	-0.00011664	1.0192	0.00076631	751.884	39.702	1.7823	39.702	38.957	40.739	0					123	43	5
AFSIQGAPSDSGPLR	15	Unmodified	_AFSIQGAPSDSGPLR_									0	0	0	0	0	0	Q7TQF7	Q7TQF7	Q7TQF7	Amph	Amphiphysin	MULTI-SECPEP	brain171122_1	Exp1	501.787	3	501.591	1501.75	-4.5792	-0.0022969	3.048	0.0015289	-1.5312	-0.00076804	501.594	39.645	1.0123	39.645	39.158	40.17	0					47	24	3
AFSWASVTSK	10	Unmodified	_AFSWASVTSK_									0	0	0	0	0	0	P97379	P97379	P97379	G3bp2	Ras GTPase-activating protein-binding protein 2	MULTI-MSMS	brain171122_1	Exp1	542.275	2	542.277	1082.54	-2.941	-0.0015948	-0.43605	-0.00023646	-3.377	-0.0018313	542.276	39.939	1.1761	39.939	39.319	40.496	0					47	28	2
AFSYYGPLR	9	Unmodified	_AFSYYGPLR_									0	0	0	0	0	0	Q8BL97	Q8BL97	Q8BL97	Srsf7	Serine/arginine-rich splicing factor 7	MULTI-MSMS	brain171122_1	Exp1	537.275	2	537.274	1072.53	-3.347	-0.0017982	2.9192	0.0015684	-0.42777	-0.00022983	537.275	38.27	1.3787	38.27	37.82	39.198	0					40	33	2
AFTDVPSVQIYSSR	14	Unmodified	_AFTDVPSVQIYSSR_									0	0	0	0	0	0	Q8BRT1	Q8BRT1	Q8BRT1	Clasp2	CLIP-associating protein 2	MSMS	brain171122_1	Exp1	785.401	2	785.399	1568.78	55.317	1	55.317	54.817	55.817	0								0	0	0	0.02803	1	44908	46.358
AFTHGVAMSGGGGVNMASHQK	21	Unmodified	_AFTHGVAMSGGGGVNMASHQK_									0	0	0	0	0	0	Q9QYB5	Q9QYB5	Q9QYB5	Add3	Gamma-adducin	MULTI-MSMS	brain171122_1	Exp1	511.991	4	511.743	2042.94	-3.3356	-0.001707	3.9893	0.0020415	0.6537	0.00033453	512.249	15.055	0.65147	15.055	14.63	15.282	9.5367e-07					25	15	3
AFTHTAQYDEAISDYFR	17	Unmodified	_AFTHTAQYDEAISDYFR_									0	0	0	0	0	0	Q9CWJ9	Q9CWJ9	Q9CWJ9	Atic	Bifunctional purine biosynthesis protein PURH;Phosphoribosylaminoimidazolecarboxamide formyltransferase;IMP cyclohydrolase	MULTI-MSMS	brain171122_1	Exp1	678.979	3	678.978	2033.91	-1.523	-0.0010341	2.4022	0.0016311	0.87921	0.00059696	679.315	66.684	1.0644	66.684	65.979	67.044	0					73	25	4
AFVDFFSQCLHEEYK	15	Unmodified	_AFVDFFSQCLHEEYK_									0	0	0	0	0	0	O70503	O70503	O70503	Hsd17b12	Very-long-chain 3-oxoacyl-CoA reductase	MULTI-MSMS	brain171122_1	Exp1	640.628	3	640.626	1918.86	-3.7667	-0.002413	1.6074	0.0010297	-2.1593	-0.0013833	640.963	90.573	1.5047	90.573	89.905	91.41	0					71	36	4
AFVDFFSQCLHEEYK	15	Unmodified	_AFVDFFSQCLHEEYK_									0	0	0	0	0	0	O70503	O70503	O70503	Hsd17b12	Very-long-chain 3-oxoacyl-CoA reductase	MULTI-MSMS	brain171122_1	Exp1	640.971	3	640.626	1918.86	-4.4308	-0.0028385	4.378	0.0028047	-0.052799	-3.3824e-05	640.963	90.863	0.65105	90.863	90.718	91.369	0					19	15	2
AFVEFLTDEIK	11	Unmodified	_AFVEFLTDEIK_									0	0	0	0	0	0	O35658	O35658	O35658	C1qbp	Complement component 1 Q subcomponent-binding protein, mitochondrial	MULTI-MSMS	brain171122_1	Exp1	656.344	2	656.345	1310.68	-2.5245	-0.0016569	-0.61295	-0.0004023	-3.1374	-0.0020592	656.345	89.815	1.0189	89.815	89.253	90.272	0					41	24	2
AFVEFLTDEIKEEK	14	Unmodified	_AFVEFLTDEIKEEK_									0	0	0	0	0	1	O35658	O35658	O35658	C1qbp	Complement component 1 Q subcomponent-binding protein, mitochondrial	MULTI-MSMS	brain171122_1	Exp1	566.625	3	566.626	1696.86	-2.904	-0.0016455	0.48291	0.00027363	-2.4211	-0.0013718	566.626	80.835	2.1607	80.835	79.844	82.005	0					180	52	6
AFVEFLTDEIKEEK	14	Unmodified	_AFVEFLTDEIKEEK_									0	0	0	0	0	1	O35658	O35658	O35658	C1qbp	Complement component 1 Q subcomponent-binding protein, mitochondrial	MULTI-SECPEP	brain171122_1	Exp1	848.951	2	849.435	1696.86	0.090641	7.6993e-05	-0.78277	-0.00066491	-0.69213	-0.00058792	849.938	80.988	0.97746	80.988	80.579	81.556	7.6294e-06					63	23	4
AFVHWYVGEGMEEGEFSEAR	20	Oxidation (M)	_AFVHWYVGEGM(ox)EEGEFSEAR_				AFVHWYVGEGM(1)EEGEFSEAR				AFVHWYVGEGM(94.28)EEGEFSEAR	0	0	0	0	1	0	P05213;P68368;P68369;P05214;Q9JJZ2	P05213;P68368;P68369;Q9JJZ2	P68369	Tuba1b;Tuba4a;Tuba1a;Tuba3a;Tuba8	Tubulin alpha-1B chain;Tubulin alpha-4A chain;Tubulin alpha-1A chain;Tubulin alpha-3 chain;Tubulin alpha-8 chain	MULTI-MSMS	brain171122_1	Exp1	782.676	3	782.676	2345.01	-0.29998	-0.00023478	0.90864	0.00071117	0.60866	0.00047638	783.011	61.977	1.3716	61.977	61.318	62.689	0					125	33	5
AFVHWYVGEGMEEGEFSEAR	20	Oxidation (M)	_AFVHWYVGEGM(ox)EEGEFSEAR_				AFVHWYVGEGM(1)EEGEFSEAR				AFVHWYVGEGM(49.19)EEGEFSEAR	0	0	0	0	1	0	P05213;P68368;P68369;P05214;Q9JJZ2	P05213;P68368;P68369;Q9JJZ2	P68369	Tuba1b;Tuba4a;Tuba1a;Tuba3a;Tuba8	Tubulin alpha-1B chain;Tubulin alpha-4A chain;Tubulin alpha-1A chain;Tubulin alpha-3 chain;Tubulin alpha-8 chain	MULTI-MSMS	brain171122_1	Exp1	783.351	3	782.676	2345.01	0.27168	0.00021263	6.7356	0.0052718	7.0073	0.0054844	782.686	62.87	0.68729	62.87	62.649	63.336	0					54	16	4
AFVHWYVGEGMEEGEFSEAR	20	Oxidation (M)	_AFVHWYVGEGM(ox)EEGEFSEAR_				AFVHWYVGEGM(1)EEGEFSEAR				AFVHWYVGEGM(44.38)EEGEFSEAR	0	0	0	0	1	0	P05213;P68368;P68369;P05214;Q9JJZ2	P05213;P68368;P68369;Q9JJZ2	P68369	Tuba1b;Tuba4a;Tuba1a;Tuba3a;Tuba8	Tubulin alpha-1B chain;Tubulin alpha-4A chain;Tubulin alpha-1A chain;Tubulin alpha-3 chain;Tubulin alpha-8 chain	MSMS	brain171122_1	Exp1	782.673	3	782.676	2345.01	56.372	1	56.372	55.872	56.872	0								0	0	0	0.011691	1	45964	44.382
AFVHWYVGEGMEEGEFSEAR	20	Oxidation (M)	_AFVHWYVGEGM(ox)EEGEFSEAR_				AFVHWYVGEGM(1)EEGEFSEAR				AFVHWYVGEGM(46.03)EEGEFSEAR	0	0	0	0	1	0	P05213;P68368;P68369;P05214;Q9JJZ2	P05213;P68368;P68369;Q9JJZ2	P68369	Tuba1b;Tuba4a;Tuba1a;Tuba3a;Tuba8	Tubulin alpha-1B chain;Tubulin alpha-4A chain;Tubulin alpha-1A chain;Tubulin alpha-3 chain;Tubulin alpha-8 chain	MULTI-SECPEP	brain171122_1	Exp1	782.898	3	782.676	2345.01	0.096787	7.5753e-05	3.4284	0.0026833	3.5252	0.0027591	783.013	66.932	0.9415	66.932	66.43	67.371	0					47	22	3
AFVHWYVGEGMEEGEFSEAR	20	Unmodified	_AFVHWYVGEGMEEGEFSEAR_									0	0	0	0	0	0	P05213;P68368;P68369;P05214;Q9JJZ2	P05213;P68368;P68369;Q9JJZ2	P68369	Tuba1b;Tuba4a;Tuba1a;Tuba3a;Tuba8	Tubulin alpha-1B chain;Tubulin alpha-4A chain;Tubulin alpha-1A chain;Tubulin alpha-3 chain;Tubulin alpha-8 chain	MULTI-MSMS	brain171122_1	Exp1	1166.02	2	1165.51	2329.01	2.1303	0.0024829	0.61435	0.00071604	2.7447	0.003199	1166.01	74.99	0.97046	74.99	74.491	75.461	0					46	23	3
AFVHWYVGEGMEEGEFSEAR	20	Unmodified	_AFVHWYVGEGMEEGEFSEAR_									0	0	0	0	0	0	P05213;P68368;P68369;P05214;Q9JJZ2	P05213;P68368;P68369;Q9JJZ2	P68369	Tuba1b;Tuba4a;Tuba1a;Tuba3a;Tuba8	Tubulin alpha-1B chain;Tubulin alpha-4A chain;Tubulin alpha-1A chain;Tubulin alpha-3 chain;Tubulin alpha-8 chain	MULTI-MSMS	brain171122_1	Exp1	583.299	4	583.26	2329.01	-6.2077	-0.0036207	2.7448	0.0016009	-3.4629	-0.0020198	583.261	75.09	0.96992	75.09	74.37	75.34	0					44	23	4
AFVHWYVGEGMEEGEFSEAR	20	Unmodified	_AFVHWYVGEGMEEGEFSEAR_									0	0	0	0	0	0	P05213;P68368;P68369;P05214;Q9JJZ2	P05213;P68368;P68369;Q9JJZ2	P68369	Tuba1b;Tuba4a;Tuba1a;Tuba3a;Tuba8	Tubulin alpha-1B chain;Tubulin alpha-4A chain;Tubulin alpha-1A chain;Tubulin alpha-3 chain;Tubulin alpha-8 chain	MULTI-MSMS	brain171122_1	Exp1	777.346	3	777.344	2329.01	-0.018015	-1.4004e-05	0.15175	0.00011796	0.13374	0.00010396	777.345	75.706	2.6305	75.706	73.968	76.599	0					80	64	2
AFVHWYVGEGMEEGEFSEAR	20	Unmodified	_AFVHWYVGEGMEEGEFSEAR_									0	0	0	0	0	0	P05213;P68368;P68369;P05214;Q9JJZ2	P05213;P68368;P68369;Q9JJZ2	P68369	Tuba1b;Tuba4a;Tuba1a;Tuba3a;Tuba8	Tubulin alpha-1B chain;Tubulin alpha-4A chain;Tubulin alpha-1A chain;Tubulin alpha-3 chain;Tubulin alpha-8 chain	MULTI-MSMS	brain171122_1	Exp1	583.264	4	583.26	2329.01	-7.131	-0.0041592	3.9454	0.0023012	-3.1856	-0.001858	583.511	76.713	0.77216	76.713	76.193	76.965	0					37	18	4
AFVHWYVGEGMEEGEFSEAR	20	Unmodified	_AFVHWYVGEGMEEGEFSEAR_									0	0	0	0	0	0	P05213;P68368;P68369;P05214;Q9JJZ2	P05213;P68368;P68369;Q9JJZ2	P68369	Tuba1b;Tuba4a;Tuba1a;Tuba3a;Tuba8	Tubulin alpha-1B chain;Tubulin alpha-4A chain;Tubulin alpha-1A chain;Tubulin alpha-3 chain;Tubulin alpha-8 chain	MULTI-MSMS	brain171122_1	Exp1	1165.51	2	1165.51	2329.01	1.6413	0.001913	-0.28234	-0.00032907	1.359	0.0015839	1166.01	76.945	0.64935	76.945	76.721	77.37	0					28	15	3
AFVHWYVGEGMEEGEFSEAR	20	Unmodified	_AFVHWYVGEGMEEGEFSEAR_									0	0	0	0	0	0	P05213;P68368;P68369;P05214;Q9JJZ2	P05213;P68368;P68369;Q9JJZ2	P68369	Tuba1b;Tuba4a;Tuba1a;Tuba3a;Tuba8	Tubulin alpha-1B chain;Tubulin alpha-4A chain;Tubulin alpha-1A chain;Tubulin alpha-3 chain;Tubulin alpha-8 chain	MULTI-MSMS	brain171122_1	Exp1	583.263	4	583.26	2329.01	-7.0881	-0.0041342	4.2878	0.0025009	-2.8002	-0.0016333	583.515	77.037	0.52757	77.037	76.802	77.33	0					26	12	4
AFVHWYVGEGMEEGEFSEAR	20	Unmodified	_AFVHWYVGEGMEEGEFSEAR_									0	0	0	0	0	0	P05213;P68368;P68369;P05214;Q9JJZ2	P05213;P68368;P68369;Q9JJZ2	P68369	Tuba1b;Tuba4a;Tuba1a;Tuba3a;Tuba8	Tubulin alpha-1B chain;Tubulin alpha-4A chain;Tubulin alpha-1A chain;Tubulin alpha-3 chain;Tubulin alpha-8 chain	MULTI-MSMS	brain171122_1	Exp1	1165.52	2	1165.51	2329.01	1.3216	0.0015403	0.46933	0.00054701	1.7909	0.0020874	1166.01	77.333	0.44337	77.333	77.168	77.611	0					16	10	2
AFVHWYVGEGMEEGEFSEAR	20	Unmodified	_AFVHWYVGEGMEEGEFSEAR_									0	0	0	0	0	0	P05213;P68368;P68369;P05214;Q9JJZ2	P05213;P68368;P68369;Q9JJZ2	P68369	Tuba1b;Tuba4a;Tuba1a;Tuba3a;Tuba8	Tubulin alpha-1B chain;Tubulin alpha-4A chain;Tubulin alpha-1A chain;Tubulin alpha-3 chain;Tubulin alpha-8 chain	MULTI-MSMS	brain171122_1	Exp1	777.678	3	777.344	2329.01	0.19641	0.00015268	-0.0014632	-1.1374e-06	0.19495	0.00015154	777.679	78.24	2.5647	78.24	77.892	80.456	0					84	62	2
AFVHWYVGEGMEEGEFSEAR	20	Unmodified	_AFVHWYVGEGMEEGEFSEAR_									0	0	0	0	0	0	P05213;P68368;P68369;P05214;Q9JJZ2	P05213;P68368;P68369;Q9JJZ2	P68369	Tuba1b;Tuba4a;Tuba1a;Tuba3a;Tuba8	Tubulin alpha-1B chain;Tubulin alpha-4A chain;Tubulin alpha-1A chain;Tubulin alpha-3 chain;Tubulin alpha-8 chain	MULTI-MSMS	brain171122_1	Exp1	1165.52	2	1165.51	2329.01	1.5119	0.0017622	-0.022469	-2.6188e-05	1.4895	0.001736	1166.01	78.256	0.89037	78.256	77.812	78.702	0					40	21	3
AFVHWYVGEGMEEGEFSEAR	20	Unmodified	_AFVHWYVGEGMEEGEFSEAR_									0	0	0	0	0	0	P05213;P68368;P68369;P05214;Q9JJZ2	P05213;P68368;P68369;Q9JJZ2	P68369	Tuba1b;Tuba4a;Tuba1a;Tuba3a;Tuba8	Tubulin alpha-1B chain;Tubulin alpha-4A chain;Tubulin alpha-1A chain;Tubulin alpha-3 chain;Tubulin alpha-8 chain	MULTI-MSMS	brain171122_1	Exp1	583.266	4	583.26	2329.01	-6.381	-0.0037218	5.6723	0.0033084	-0.70864	-0.00041332	583.513	78.485	0.69087	78.485	78.133	78.824	0					28	16	3
AFVHWYVGEGMEEGEFSEAR	20	Unmodified	_AFVHWYVGEGMEEGEFSEAR_									0	0	0	0	0	0	P05213;P68368;P68369;P05214;Q9JJZ2	P05213;P68368;P68369;Q9JJZ2	P68369	Tuba1b;Tuba4a;Tuba1a;Tuba3a;Tuba8	Tubulin alpha-1B chain;Tubulin alpha-4A chain;Tubulin alpha-1A chain;Tubulin alpha-3 chain;Tubulin alpha-8 chain	MULTI-MSMS	brain171122_1	Exp1	777.347	3	777.344	2329.01	0.58646	0.00045588	-1.3926	-0.0010825	-0.80609	-0.00062661	777.676	82.879	0.44807	82.879	82.7	83.148	0					15	10	2
AFVHWYVGEGMEEGEFSEAR	20	Unmodified	_AFVHWYVGEGMEEGEFSEAR_									0	0	0	0	0	0	P05213;P68368;P68369;P05214;Q9JJZ2	P05213;P68368;P68369;Q9JJZ2	P68369	Tuba1b;Tuba4a;Tuba1a;Tuba3a;Tuba8	Tubulin alpha-1B chain;Tubulin alpha-4A chain;Tubulin alpha-1A chain;Tubulin alpha-3 chain;Tubulin alpha-8 chain	MULTI-MSMS	brain171122_1	Exp1	777.344	3	777.344	2329.01	0.68555	0.00053291	-0.49172	-0.00038223	0.19383	0.00015068	777.678	83.468	1.6303	83.468	82.822	84.452	0					117	39	4
AFVHWYVGEGMEEGEFSEAR	20	Unmodified	_AFVHWYVGEGMEEGEFSEAR_									0	0	0	0	0	0	P05213;P68368;P68369;P05214;Q9JJZ2	P05213;P68368;P68369;Q9JJZ2	P68369	Tuba1b;Tuba4a;Tuba1a;Tuba3a;Tuba8	Tubulin alpha-1B chain;Tubulin alpha-4A chain;Tubulin alpha-1A chain;Tubulin alpha-3 chain;Tubulin alpha-8 chain	MULTI-MSMS	brain171122_1	Exp1	777.347	3	777.344	2329.01	0.31069	0.00024151	0.34277	0.00026645	0.65346	0.00050796	777.678	84.839	0.97698	84.839	84.249	85.226	0					38	23	2
AFVHWYVGEGMEEGEFSEAR	20	Unmodified	_AFVHWYVGEGMEEGEFSEAR_									0	0	0	0	0	0	P05213;P68368;P68369;P05214;Q9JJZ2	P05213;P68368;P68369;Q9JJZ2	P68369	Tuba1b;Tuba4a;Tuba1a;Tuba3a;Tuba8	Tubulin alpha-1B chain;Tubulin alpha-4A chain;Tubulin alpha-1A chain;Tubulin alpha-3 chain;Tubulin alpha-8 chain	MULTI-MSMS	brain171122_1	Exp1	777.348	3	777.344	2329.01	0.30561	0.00023757	1.5642	0.0012159	1.8698	0.0014535	777.68	85.668	2.0406	85.668	84.452	86.493	0					126	49	4
AFVHWYVGEGMEEGEFSEAR	20	Unmodified	_AFVHWYVGEGMEEGEFSEAR_									0	0	0	0	0	0	P05213;P68368;P68369;P05214;Q9JJZ2	P05213;P68368;P68369;Q9JJZ2	P68369	Tuba1b;Tuba4a;Tuba1a;Tuba3a;Tuba8	Tubulin alpha-1B chain;Tubulin alpha-4A chain;Tubulin alpha-1A chain;Tubulin alpha-3 chain;Tubulin alpha-8 chain	MULTI-MSMS	brain171122_1	Exp1	777.347	3	777.344	2329.01	-0.036422	-2.8313e-05	0.94272	0.00073282	0.9063	0.00070451	777.679	87.897	1.1758	87.897	87.466	88.642	0					54	28	3
AFVHWYVGEGMEEGEFSEAR	20	Unmodified	_AFVHWYVGEGMEEGEFSEAR_									0	0	0	0	0	0	P05213;P68368;P68369;P05214;Q9JJZ2	P05213;P68368;P68369;Q9JJZ2	P68369	Tuba1b;Tuba4a;Tuba1a;Tuba3a;Tuba8	Tubulin alpha-1B chain;Tubulin alpha-4A chain;Tubulin alpha-1A chain;Tubulin alpha-3 chain;Tubulin alpha-8 chain	MULTI-MSMS	brain171122_1	Exp1	777.349	3	777.344	2329.01	-0.18374	-0.00014283	0.38362	0.00029821	0.19989	0.00015538	777.678	89.849	1.1403	89.849	89.416	90.556	0					54	27	3
AFVHWYVGEGMEEGEFSEAR	20	Unmodified	_AFVHWYVGEGMEEGEFSEAR_									0	0	0	0	0	0	P05213;P68368;P68369;P05214;Q9JJZ2	P05213;P68368;P68369;Q9JJZ2	P68369	Tuba1b;Tuba4a;Tuba1a;Tuba3a;Tuba8	Tubulin alpha-1B chain;Tubulin alpha-4A chain;Tubulin alpha-1A chain;Tubulin alpha-3 chain;Tubulin alpha-8 chain	MULTI-MSMS	brain171122_1	Exp1	777.358	3	777.344	2329.01	1.3242	0.0010294	-1.6713	-0.0012992	-0.34713	-0.00026984	777.677	93.046	1.6994	93.046	91.613	93.313	0					104	41	4
AFVHWYVGEGMEEGEFSEAR	20	Unmodified	_AFVHWYVGEGMEEGEFSEAR_									0	0	0	0	0	0	P05213;P68368;P68369;P05214;Q9JJZ2	P05213;P68368;P68369;Q9JJZ2	P68369	Tuba1b;Tuba4a;Tuba1a;Tuba3a;Tuba8	Tubulin alpha-1B chain;Tubulin alpha-4A chain;Tubulin alpha-1A chain;Tubulin alpha-3 chain;Tubulin alpha-8 chain	MULTI-MSMS	brain171122_1	Exp1	777.347	3	777.344	2329.01	0.0065581	5.0979e-06	-0.35844	-0.00027863	-0.35188	-0.00027353	777.679	93.591	0.81458	93.591	93.313	94.127	7.6294e-06					74	19	6
AFVHWYVGEGMEEGEFSEAR	20	Unmodified	_AFVHWYVGEGMEEGEFSEAR_									0	0	0	0	0	0	P05213;P68368;P68369;P05214;Q9JJZ2	P05213;P68368;P68369;Q9JJZ2	P68369	Tuba1b;Tuba4a;Tuba1a;Tuba3a;Tuba8	Tubulin alpha-1B chain;Tubulin alpha-4A chain;Tubulin alpha-1A chain;Tubulin alpha-3 chain;Tubulin alpha-8 chain	MULTI-MSMS	brain171122_1	Exp1	777.35	3	777.344	2329.01	-0.32651	-0.00025381	2.3465	0.001824	2.02	0.0015702	777.68	94.291	0.4081	94.291	94.127	94.535	0					26	9	3
AFVHWYVGEGMEEGEFSEAR	20	Unmodified	_AFVHWYVGEGMEEGEFSEAR_									0	0	0	0	0	0	P05213;P68368;P68369;P05214;Q9JJZ2	P05213;P68368;P68369;Q9JJZ2	P68369	Tuba1b;Tuba4a;Tuba1a;Tuba3a;Tuba8	Tubulin alpha-1B chain;Tubulin alpha-4A chain;Tubulin alpha-1A chain;Tubulin alpha-3 chain;Tubulin alpha-8 chain	MULTI-MSMS	brain171122_1	Exp1	777.347	3	777.344	2329.01	-0.43557	-0.00033859	0.84862	0.00065967	0.41305	0.00032108	777.679	94.704	0.40888	94.704	94.495	94.903	0					18	9	3
AFVHWYVGEGMEEGEFSEAR	20	Unmodified	_AFVHWYVGEGMEEGEFSEAR_									0	0	0	0	0	0	P05213;P68368;P68369;P05214;Q9JJZ2	P05213;P68368;P68369;Q9JJZ2	P68369	Tuba1b;Tuba4a;Tuba1a;Tuba3a;Tuba8	Tubulin alpha-1B chain;Tubulin alpha-4A chain;Tubulin alpha-1A chain;Tubulin alpha-3 chain;Tubulin alpha-8 chain	MULTI-MSMS	brain171122_1	Exp1	777.346	3	777.344	2329.01	-0.8442	-0.00065624	0.88976	0.00069165	0.045557	3.5414e-05	777.678	95.03	1.0636	95.03	94.74	95.803	0					61	25	3
AFVHWYVGEGMEEGEFSEAR	20	Unmodified	_AFVHWYVGEGMEEGEFSEAR_									0	0	0	0	0	0	P05213;P68368;P68369;P05214;Q9JJZ2	P05213;P68368;P68369;Q9JJZ2	P68369	Tuba1b;Tuba4a;Tuba1a;Tuba3a;Tuba8	Tubulin alpha-1B chain;Tubulin alpha-4A chain;Tubulin alpha-1A chain;Tubulin alpha-3 chain;Tubulin alpha-8 chain	MULTI-MSMS	brain171122_1	Exp1	777.347	3	777.344	2329.01	0.37697	0.00029304	1.2858	0.00099954	1.6628	0.0012926	777.68	97.784	1.2215	97.784	97.266	98.487	0					57	29	4
AFVHWYVGEGMEEGEFSEAR	20	Unmodified	_AFVHWYVGEGMEEGEFSEAR_									0	0	0	0	0	0	P05213;P68368;P68369;P05214;Q9JJZ2	P05213;P68368;P68369;Q9JJZ2	P68369	Tuba1b;Tuba4a;Tuba1a;Tuba3a;Tuba8	Tubulin alpha-1B chain;Tubulin alpha-4A chain;Tubulin alpha-1A chain;Tubulin alpha-3 chain;Tubulin alpha-8 chain	MULTI-MSMS	brain171122_1	Exp1	777.345	3	777.344	2329.01	0.96808	0.00075253	0.80058	0.00062233	1.7687	0.0013749	777.678	98.14	0.44727	98.14	97.917	98.365	0					17	10	2
AFVHWYVGEGMEEGEFSEAR	20	Unmodified	_AFVHWYVGEGMEEGEFSEAR_									0	0	0	0	0	0	P05213;P68368;P68369;P05214;Q9JJZ2	P05213;P68368;P68369;Q9JJZ2	P68369	Tuba1b;Tuba4a;Tuba1a;Tuba3a;Tuba8	Tubulin alpha-1B chain;Tubulin alpha-4A chain;Tubulin alpha-1A chain;Tubulin alpha-3 chain;Tubulin alpha-8 chain	MULTI-MSMS	brain171122_1	Exp1	777.348	3	777.344	2329.01	0.82614	0.0006422	2.109	0.0016394	2.9351	0.0022816	777.348	98.588	0.77548	98.588	98.324	99.099	0					27	18	2
AFVHWYVGEGMEEGEFSEAR	20	Unmodified	_AFVHWYVGEGMEEGEFSEAR_									0	0	0	0	0	0	P05213;P68368;P68369;P05214;Q9JJZ2	P05213;P68368;P68369;Q9JJZ2	P68369	Tuba1b;Tuba4a;Tuba1a;Tuba3a;Tuba8	Tubulin alpha-1B chain;Tubulin alpha-4A chain;Tubulin alpha-1A chain;Tubulin alpha-3 chain;Tubulin alpha-8 chain	MULTI-MSMS	brain171122_1	Exp1	777.347	3	777.344	2329.01	0.79759	0.00062	-0.41061	-0.00031919	0.38698	0.00030082	777.679	100.17	1.0224	100.17	99.875	100.9	0					67	24	5
AFVHWYVGEGMEEGEFSEAR	20	Unmodified	_AFVHWYVGEGMEEGEFSEAR_									0	0	0	0	0	0	P05213;P68368;P68369;P05214;Q9JJZ2	P05213;P68368;P68369;Q9JJZ2	P68369	Tuba1b;Tuba4a;Tuba1a;Tuba3a;Tuba8	Tubulin alpha-1B chain;Tubulin alpha-4A chain;Tubulin alpha-1A chain;Tubulin alpha-3 chain;Tubulin alpha-8 chain	MULTI-MSMS	brain171122_1	Exp1	777.348	3	777.344	2329.01	0.97579	0.00075852	0.47701	0.0003708	1.4528	0.0011293	777.679	102	0.98399	102	101.72	102.7	0					74	23	5
AFVHWYVGEGMEEGEFSEAR	20	Unmodified	_AFVHWYVGEGMEEGEFSEAR_									0	0	0	0	0	0	P05213;P68368;P68369;P05214;Q9JJZ2	P05213;P68368;P68369;Q9JJZ2	P68369	Tuba1b;Tuba4a;Tuba1a;Tuba3a;Tuba8	Tubulin alpha-1B chain;Tubulin alpha-4A chain;Tubulin alpha-1A chain;Tubulin alpha-3 chain;Tubulin alpha-8 chain	MULTI-MSMS	brain171122_1	Exp1	777.678	3	777.344	2329.01	2.1177	0.0016462	-0.97009	-0.0007541	1.1476	0.00089209	777.677	106.18	1.9356	106.18	105.58	107.52	0					94	46	3
AFVHWYVGEGMEEGEFSEAR	20	Unmodified	_AFVHWYVGEGMEEGEFSEAR_									0	0	0	0	0	0	P05213;P68368;P68369;P05214;Q9JJZ2	P05213;P68368;P68369;Q9JJZ2	P68369	Tuba1b;Tuba4a;Tuba1a;Tuba3a;Tuba8	Tubulin alpha-1B chain;Tubulin alpha-4A chain;Tubulin alpha-1A chain;Tubulin alpha-3 chain;Tubulin alpha-8 chain	MULTI-MSMS	brain171122_1	Exp1	777.681	3	777.344	2329.01	2.6786	0.0020822	-1.0357	-0.00080507	1.6429	0.0012771	777.678	107.82	1.1067	107.82	107.35	108.46	0					64	26	4
AFVHWYVGEGMEEGEFSEAR	20	Unmodified	_AFVHWYVGEGMEEGEFSEAR_									0	0	0	0	0	0	P05213;P68368;P68369;P05214;Q9JJZ2	P05213;P68368;P68369;Q9JJZ2	P68369	Tuba1b;Tuba4a;Tuba1a;Tuba3a;Tuba8	Tubulin alpha-1B chain;Tubulin alpha-4A chain;Tubulin alpha-1A chain;Tubulin alpha-3 chain;Tubulin alpha-8 chain	MULTI-MSMS	brain171122_1	Exp1	777.346	3	777.344	2329.01	1.7453	0.0013567	-2.3503	-0.001827	-0.60503	-0.00047032	777.677	108.59	0.80409	108.59	108.38	109.18	0					53	20	4
AFVHWYVGEGMEEGEFSEAR	20	Unmodified	_AFVHWYVGEGMEEGEFSEAR_									0	0	0	0	0	0	P05213;P68368;P68369;P05214;Q9JJZ2	P05213;P68368;P68369;Q9JJZ2	P68369	Tuba1b;Tuba4a;Tuba1a;Tuba3a;Tuba8	Tubulin alpha-1B chain;Tubulin alpha-4A chain;Tubulin alpha-1A chain;Tubulin alpha-3 chain;Tubulin alpha-8 chain	MULTI-MSMS	brain171122_1	Exp1	777.348	3	777.344	2329.01	2.098	0.0016309	-0.019618	-1.525e-05	2.0784	0.0016156	777.678	109.69	0.98916	109.69	109.31	110.3	0					95	24	7
AFVHWYVGEGMEEGEFSEAR	20	Unmodified	_AFVHWYVGEGMEEGEFSEAR_									0	0	0	0	0	0	P05213;P68368;P68369;P05214;Q9JJZ2	P05213;P68368;P68369;Q9JJZ2	P68369	Tuba1b;Tuba4a;Tuba1a;Tuba3a;Tuba8	Tubulin alpha-1B chain;Tubulin alpha-4A chain;Tubulin alpha-1A chain;Tubulin alpha-3 chain;Tubulin alpha-8 chain	MULTI-MSMS	brain171122_1	Exp1	777.347	3	777.344	2329.01	1.1505	0.00089431	-0.4295	-0.00033387	0.72097	0.00056044	777.677	110.79	0.69351	110.79	110.59	111.28	7.6294e-06					51	19	5
AFVHWYVGEGMEEGEFSEAR	20	Unmodified	_AFVHWYVGEGMEEGEFSEAR_									0	0	0	0	0	0	P05213;P68368;P68369;P05214;Q9JJZ2	P05213;P68368;P68369;Q9JJZ2	P68369	Tuba1b;Tuba4a;Tuba1a;Tuba3a;Tuba8	Tubulin alpha-1B chain;Tubulin alpha-4A chain;Tubulin alpha-1A chain;Tubulin alpha-3 chain;Tubulin alpha-8 chain	MULTI-MSMS	brain171122_1	Exp1	777.348	3	777.344	2329.01	0.95954	0.00074589	0.21782	0.00016932	1.1774	0.00091521	777.679	111.63	0.58178	111.63	111.24	111.82	7.6294e-06					39	18	4
AFVHWYVGEGMEEGEFSEAR	20	Unmodified	_AFVHWYVGEGMEEGEFSEAR_									0	0	0	0	0	0	P05213;P68368;P68369;P05214;Q9JJZ2	P05213;P68368;P68369;Q9JJZ2	P68369	Tuba1b;Tuba4a;Tuba1a;Tuba3a;Tuba8	Tubulin alpha-1B chain;Tubulin alpha-4A chain;Tubulin alpha-1A chain;Tubulin alpha-3 chain;Tubulin alpha-8 chain	MULTI-MSMS	brain171122_1	Exp1	777.345	3	777.344	2329.01	0.64609	0.00050223	-0.67727	-0.00052647	-0.031182	-2.4239e-05	777.677	112.4	1.0597	112.4	111.96	113.02	-7.6294e-06					114	45	5
AFVHWYVGEGMEEGEFSEAR	20	Unmodified	_AFVHWYVGEGMEEGEFSEAR_									0	0	0	0	0	0	P05213;P68368;P68369;P05214;Q9JJZ2	P05213;P68368;P68369;Q9JJZ2	P68369	Tuba1b;Tuba4a;Tuba1a;Tuba3a;Tuba8	Tubulin alpha-1B chain;Tubulin alpha-4A chain;Tubulin alpha-1A chain;Tubulin alpha-3 chain;Tubulin alpha-8 chain	MSMS	brain171122_1	Exp1	777.346	3	777.344	2329.01	74.337	1	74.337	73.837	74.837	0								0	0	0	2.802e-16	1	63561	112.74
AFVHWYVGEGMEEGEFSEAR	20	Unmodified	_AFVHWYVGEGMEEGEFSEAR_									0	0	0	0	0	0	P05213;P68368;P68369;P05214;Q9JJZ2	P05213;P68368;P68369;Q9JJZ2	P68369	Tuba1b;Tuba4a;Tuba1a;Tuba3a;Tuba8	Tubulin alpha-1B chain;Tubulin alpha-4A chain;Tubulin alpha-1A chain;Tubulin alpha-3 chain;Tubulin alpha-8 chain	MSMS	brain171122_1	Exp1	777.344	3	777.344	2329.01	74.701	1	74.701	74.201	75.201	0								0	0	0	1.0743e-32	1	63889	140.28
AFVHWYVGEGMEEGEFSEAR	20	Unmodified	_AFVHWYVGEGMEEGEFSEAR_									0	0	0	0	0	0	P05213;P68368;P68369;P05214;Q9JJZ2	P05213;P68368;P68369;Q9JJZ2	P68369	Tuba1b;Tuba4a;Tuba1a;Tuba3a;Tuba8	Tubulin alpha-1B chain;Tubulin alpha-4A chain;Tubulin alpha-1A chain;Tubulin alpha-3 chain;Tubulin alpha-8 chain	MSMS	brain171122_1	Exp1	777.346	3	777.344	2329.01	75.059	1	75.059	74.559	75.559	0								0	0	0	1.4469e-11	1	64212	110.26
AFVHWYVGEGMEEGEFSEAR	20	Unmodified	_AFVHWYVGEGMEEGEFSEAR_									0	0	0	0	0	0	P05213;P68368;P68369;P05214;Q9JJZ2	P05213;P68368;P68369;Q9JJZ2	P68369	Tuba1b;Tuba4a;Tuba1a;Tuba3a;Tuba8	Tubulin alpha-1B chain;Tubulin alpha-4A chain;Tubulin alpha-1A chain;Tubulin alpha-3 chain;Tubulin alpha-8 chain	MSMS	brain171122_1	Exp1	1165.51	2	1165.51	2329.01	76.533	1	76.533	76.033	77.033	0								0	0	0	0.00072476	1	65678	85.837
AFVHWYVGEGMEEGEFSEAR	20	Unmodified	_AFVHWYVGEGMEEGEFSEAR_									0	0	0	0	0	0	P05213;P68368;P68369;P05214;Q9JJZ2	P05213;P68368;P68369;Q9JJZ2	P68369	Tuba1b;Tuba4a;Tuba1a;Tuba3a;Tuba8	Tubulin alpha-1B chain;Tubulin alpha-4A chain;Tubulin alpha-1A chain;Tubulin alpha-3 chain;Tubulin alpha-8 chain	MSMS	brain171122_1	Exp1	1165.52	2	1165.51	2329.01	77.747	1	77.747	77.247	78.247	7.6294e-06								0	0	0	0.00024481	1	66818	95.428
AFVHWYVGEGMEEGEFSEAR	20	Unmodified	_AFVHWYVGEGMEEGEFSEAR_									0	0	0	0	0	0	P05213;P68368;P68369;P05214;Q9JJZ2	P05213;P68368;P68369;Q9JJZ2	P68369	Tuba1b;Tuba4a;Tuba1a;Tuba3a;Tuba8	Tubulin alpha-1B chain;Tubulin alpha-4A chain;Tubulin alpha-1A chain;Tubulin alpha-3 chain;Tubulin alpha-8 chain	MSMS	brain171122_1	Exp1	777.351	3	777.344	2329.01	79.315	1	79.315	78.815	79.815	0								0	0	0	6.2412e-11	1	68316	103.17
AFVHWYVGEGMEEGEFSEAR	20	Unmodified	_AFVHWYVGEGMEEGEFSEAR_									0	0	0	0	0	0	P05213;P68368;P68369;P05214;Q9JJZ2	P05213;P68368;P68369;Q9JJZ2	P68369	Tuba1b;Tuba4a;Tuba1a;Tuba3a;Tuba8	Tubulin alpha-1B chain;Tubulin alpha-4A chain;Tubulin alpha-1A chain;Tubulin alpha-3 chain;Tubulin alpha-8 chain	MSMS	brain171122_1	Exp1	777.349	3	777.344	2329.01	79.687	1	79.687	79.187	80.187	0								0	0	0	4.4319e-05	1	68690	79.462
AFVHWYVGEGMEEGEFSEAR	20	Unmodified	_AFVHWYVGEGMEEGEFSEAR_									0	0	0	0	0	0	P05213;P68368;P68369;P05214;Q9JJZ2	P05213;P68368;P68369;Q9JJZ2	P68369	Tuba1b;Tuba4a;Tuba1a;Tuba3a;Tuba8	Tubulin alpha-1B chain;Tubulin alpha-4A chain;Tubulin alpha-1A chain;Tubulin alpha-3 chain;Tubulin alpha-8 chain	MSMS	brain171122_1	Exp1	777.347	3	777.344	2329.01	80.056	1	80.056	79.556	80.556	0								0	0	0	1.2642e-23	1	69061	127.32
AFVHWYVGEGMEEGEFSEAR	20	Unmodified	_AFVHWYVGEGMEEGEFSEAR_									0	0	0	0	0	0	P05213;P68368;P68369;P05214;Q9JJZ2	P05213;P68368;P68369;Q9JJZ2	P68369	Tuba1b;Tuba4a;Tuba1a;Tuba3a;Tuba8	Tubulin alpha-1B chain;Tubulin alpha-4A chain;Tubulin alpha-1A chain;Tubulin alpha-3 chain;Tubulin alpha-8 chain	MSMS	brain171122_1	Exp1	777.349	3	777.344	2329.01	80.419	1	80.419	79.919	80.919	0								0	0	0	0.00011744	1	69426	73.984
AFVHWYVGEGMEEGEFSEAR	20	Unmodified	_AFVHWYVGEGMEEGEFSEAR_									0	0	0	0	0	0	P05213;P68368;P68369;P05214;Q9JJZ2	P05213;P68368;P68369;Q9JJZ2	P68369	Tuba1b;Tuba4a;Tuba1a;Tuba3a;Tuba8	Tubulin alpha-1B chain;Tubulin alpha-4A chain;Tubulin alpha-1A chain;Tubulin alpha-3 chain;Tubulin alpha-8 chain	MSMS	brain171122_1	Exp1	777.347	3	777.344	2329.01	80.783	1	80.783	80.283	81.283	0								0	0	0	5.6625e-11	1	69792	104.03
AFVHWYVGEGMEEGEFSEAR	20	Unmodified	_AFVHWYVGEGMEEGEFSEAR_									0	0	0	0	0	0	P05213;P68368;P68369;P05214;Q9JJZ2	P05213;P68368;P68369;Q9JJZ2	P68369	Tuba1b;Tuba4a;Tuba1a;Tuba3a;Tuba8	Tubulin alpha-1B chain;Tubulin alpha-4A chain;Tubulin alpha-1A chain;Tubulin alpha-3 chain;Tubulin alpha-8 chain	MSMS	brain171122_1	Exp1	777.348	3	777.344	2329.01	81.146	1	81.146	80.646	81.646	0								0	0	0	0.0077457	1	70156	43.955
AFVHWYVGEGMEEGEFSEAR	20	Unmodified	_AFVHWYVGEGMEEGEFSEAR_									0	0	0	0	0	0	P05213;P68368;P68369;P05214;Q9JJZ2	P05213;P68368;P68369;Q9JJZ2	P68369	Tuba1b;Tuba4a;Tuba1a;Tuba3a;Tuba8	Tubulin alpha-1B chain;Tubulin alpha-4A chain;Tubulin alpha-1A chain;Tubulin alpha-3 chain;Tubulin alpha-8 chain	MSMS	brain171122_1	Exp1	777.348	3	777.344	2329.01	81.884	1	81.884	81.384	82.384	0								0	0	0	1.2962e-05	1	70898	85.974
AFVHWYVGEGMEEGEFSEAR	20	Unmodified	_AFVHWYVGEGMEEGEFSEAR_									0	0	0	0	0	0	P05213;P68368;P68369;P05214;Q9JJZ2	P05213;P68368;P68369;Q9JJZ2	P68369	Tuba1b;Tuba4a;Tuba1a;Tuba3a;Tuba8	Tubulin alpha-1B chain;Tubulin alpha-4A chain;Tubulin alpha-1A chain;Tubulin alpha-3 chain;Tubulin alpha-8 chain	MSMS	brain171122_1	Exp1	777.348	3	777.344	2329.01	82.257	1	82.257	81.757	82.757	0								0	0	0	7.278e-11	1	71273	101.64
AFVHWYVGEGMEEGEFSEAR	20	Unmodified	_AFVHWYVGEGMEEGEFSEAR_									0	0	0	0	0	0	P05213;P68368;P68369;P05214;Q9JJZ2	P05213;P68368;P68369;Q9JJZ2	P68369	Tuba1b;Tuba4a;Tuba1a;Tuba3a;Tuba8	Tubulin alpha-1B chain;Tubulin alpha-4A chain;Tubulin alpha-1A chain;Tubulin alpha-3 chain;Tubulin alpha-8 chain	MSMS	brain171122_1	Exp1	777.346	3	777.344	2329.01	82.616	1	82.616	82.116	83.116	0								0	0	0	0.00052595	1	71632	61.276
AFVHWYVGEGMEEGEFSEAR	20	Unmodified	_AFVHWYVGEGMEEGEFSEAR_									0	0	0	0	0	0	P05213;P68368;P68369;P05214;Q9JJZ2	P05213;P68368;P68369;Q9JJZ2	P68369	Tuba1b;Tuba4a;Tuba1a;Tuba3a;Tuba8	Tubulin alpha-1B chain;Tubulin alpha-4A chain;Tubulin alpha-1A chain;Tubulin alpha-3 chain;Tubulin alpha-8 chain	MSMS	brain171122_1	Exp1	777.348	3	777.344	2329.01	84.09	1	84.09	83.59	84.59	0								0	0	0	2.3527e-07	1	73116	94.325
AFVHWYVGEGMEEGEFSEAR	20	Unmodified	_AFVHWYVGEGMEEGEFSEAR_									0	0	0	0	0	0	P05213;P68368;P68369;P05214;Q9JJZ2	P05213;P68368;P68369;Q9JJZ2	P68369	Tuba1b;Tuba4a;Tuba1a;Tuba3a;Tuba8	Tubulin alpha-1B chain;Tubulin alpha-4A chain;Tubulin alpha-1A chain;Tubulin alpha-3 chain;Tubulin alpha-8 chain	MSMS	brain171122_1	Exp1	777.348	3	777.344	2329.01	86.655	1	86.655	86.155	87.155	0								0	0	0	3.3968e-07	1	75692	91.589
AFVHWYVGEGMEEGEFSEAR	20	Unmodified	_AFVHWYVGEGMEEGEFSEAR_									0	0	0	0	0	0	P05213;P68368;P68369;P05214;Q9JJZ2	P05213;P68368;P68369;Q9JJZ2	P68369	Tuba1b;Tuba4a;Tuba1a;Tuba3a;Tuba8	Tubulin alpha-1B chain;Tubulin alpha-4A chain;Tubulin alpha-1A chain;Tubulin alpha-3 chain;Tubulin alpha-8 chain	MSMS	brain171122_1	Exp1	777.346	3	777.344	2329.01	89.296	1	89.296	88.796	89.796	0								0	0	0	0.00022965	1	78262	68.952
AFVHWYVGEGMEEGEFSEAR	20	Unmodified	_AFVHWYVGEGMEEGEFSEAR_									0	0	0	0	0	0	P05213;P68368;P68369;P05214;Q9JJZ2	P05213;P68368;P68369;Q9JJZ2	P68369	Tuba1b;Tuba4a;Tuba1a;Tuba3a;Tuba8	Tubulin alpha-1B chain;Tubulin alpha-4A chain;Tubulin alpha-1A chain;Tubulin alpha-3 chain;Tubulin alpha-8 chain	MSMS	brain171122_1	Exp1	777.35	3	777.344	2329.01	90.4	1	90.4	89.9	90.9	0								0	0	0	3.3843e-07	1	79373	91.622
AFVHWYVGEGMEEGEFSEAR	20	Unmodified	_AFVHWYVGEGMEEGEFSEAR_									0	0	0	0	0	0	P05213;P68368;P68369;P05214;Q9JJZ2	P05213;P68368;P68369;Q9JJZ2	P68369	Tuba1b;Tuba4a;Tuba1a;Tuba3a;Tuba8	Tubulin alpha-1B chain;Tubulin alpha-4A chain;Tubulin alpha-1A chain;Tubulin alpha-3 chain;Tubulin alpha-8 chain	MSMS	brain171122_1	Exp1	777.349	3	777.344	2329.01	90.967	1	90.967	90.467	91.467	7.6294e-06								0	0	0	0.00023661	1	79938	68.639
AFVHWYVGEGMEEGEFSEAR	20	Unmodified	_AFVHWYVGEGMEEGEFSEAR_									0	0	0	0	0	0	P05213;P68368;P68369;P05214;Q9JJZ2	P05213;P68368;P68369;Q9JJZ2	P68369	Tuba1b;Tuba4a;Tuba1a;Tuba3a;Tuba8	Tubulin alpha-1B chain;Tubulin alpha-4A chain;Tubulin alpha-1A chain;Tubulin alpha-3 chain;Tubulin alpha-8 chain	MSMS	brain171122_1	Exp1	777.349	3	777.344	2329.01	91.496	1	91.496	90.996	91.996	-7.6294e-06								0	0	0	6.7855e-11	1	80471	102.37
AFVHWYVGEGMEEGEFSEAR	20	Unmodified	_AFVHWYVGEGMEEGEFSEAR_									0	0	0	0	0	0	P05213;P68368;P68369;P05214;Q9JJZ2	P05213;P68368;P68369;Q9JJZ2	P68369	Tuba1b;Tuba4a;Tuba1a;Tuba3a;Tuba8	Tubulin alpha-1B chain;Tubulin alpha-4A chain;Tubulin alpha-1A chain;Tubulin alpha-3 chain;Tubulin alpha-8 chain	MSMS	brain171122_1	Exp1	777.347	3	777.344	2329.01	91.893	1	91.893	91.393	92.393	7.6294e-06								0	0	0	5.0935e-05	1	80860	78.088
AFVHWYVGEGMEEGEFSEAR	20	Unmodified	_AFVHWYVGEGMEEGEFSEAR_									0	0	0	0	0	0	P05213;P68368;P68369;P05214;Q9JJZ2	P05213;P68368;P68369;Q9JJZ2	P68369	Tuba1b;Tuba4a;Tuba1a;Tuba3a;Tuba8	Tubulin alpha-1B chain;Tubulin alpha-4A chain;Tubulin alpha-1A chain;Tubulin alpha-3 chain;Tubulin alpha-8 chain	MSMS	brain171122_1	Exp1	777.349	3	777.344	2329.01	92.254	1	92.254	91.754	92.754	-7.6294e-06								0	0	0	6.8553e-05	1	81177	76.176
AFVHWYVGEGMEEGEFSEAR	20	Unmodified	_AFVHWYVGEGMEEGEFSEAR_									0	0	0	0	0	0	P05213;P68368;P68369;P05214;Q9JJZ2	P05213;P68368;P68369;Q9JJZ2	P68369	Tuba1b;Tuba4a;Tuba1a;Tuba3a;Tuba8	Tubulin alpha-1B chain;Tubulin alpha-4A chain;Tubulin alpha-1A chain;Tubulin alpha-3 chain;Tubulin alpha-8 chain	MSMS	brain171122_1	Exp1	777.349	3	777.344	2329.01	95.926	1	95.926	95.426	96.426	0								0	0	0	5.0756e-11	1	84849	104.89
AFVHWYVGEGMEEGEFSEAR	20	Unmodified	_AFVHWYVGEGMEEGEFSEAR_									0	0	0	0	0	0	P05213;P68368;P68369;P05214;Q9JJZ2	P05213;P68368;P68369;Q9JJZ2	P68369	Tuba1b;Tuba4a;Tuba1a;Tuba3a;Tuba8	Tubulin alpha-1B chain;Tubulin alpha-4A chain;Tubulin alpha-1A chain;Tubulin alpha-3 chain;Tubulin alpha-8 chain	MSMS	brain171122_1	Exp1	777.346	3	777.344	2329.01	96.294	1	96.294	95.794	96.794	0								0	0	0	2.3298e-07	1	85221	94.384
AFVHWYVGEGMEEGEFSEAR	20	Unmodified	_AFVHWYVGEGMEEGEFSEAR_									0	0	0	0	0	0	P05213;P68368;P68369;P05214;Q9JJZ2	P05213;P68368;P68369;Q9JJZ2	P68369	Tuba1b;Tuba4a;Tuba1a;Tuba3a;Tuba8	Tubulin alpha-1B chain;Tubulin alpha-4A chain;Tubulin alpha-1A chain;Tubulin alpha-3 chain;Tubulin alpha-8 chain	MSMS	brain171122_1	Exp1	777.348	3	777.344	2329.01	96.652	1	96.652	96.152	97.152	0								0	0	0	0.00032468	1	85562	64.723
AFVHWYVGEGMEEGEFSEAR	20	Unmodified	_AFVHWYVGEGMEEGEFSEAR_									0	0	0	0	0	0	P05213;P68368;P68369;P05214;Q9JJZ2	P05213;P68368;P68369;Q9JJZ2	P68369	Tuba1b;Tuba4a;Tuba1a;Tuba3a;Tuba8	Tubulin alpha-1B chain;Tubulin alpha-4A chain;Tubulin alpha-1A chain;Tubulin alpha-3 chain;Tubulin alpha-8 chain	MSMS	brain171122_1	Exp1	777.35	3	777.344	2329.01	97.017	1	97.017	96.517	97.517	0								0	0	0	6.0394e-06	1	85929	87.411
AFVHWYVGEGMEEGEFSEAR	20	Unmodified	_AFVHWYVGEGMEEGEFSEAR_									0	0	0	0	0	0	P05213;P68368;P68369;P05214;Q9JJZ2	P05213;P68368;P68369;Q9JJZ2	P68369	Tuba1b;Tuba4a;Tuba1a;Tuba3a;Tuba8	Tubulin alpha-1B chain;Tubulin alpha-4A chain;Tubulin alpha-1A chain;Tubulin alpha-3 chain;Tubulin alpha-8 chain	MSMS	brain171122_1	Exp1	777.349	3	777.344	2329.01	98.848	1	98.848	98.348	99.348	-7.6294e-06								0	0	0	7.7321e-11	1	87767	100.97
AFVHWYVGEGMEEGEFSEAR	20	Unmodified	_AFVHWYVGEGMEEGEFSEAR_									0	0	0	0	0	0	P05213;P68368;P68369;P05214;Q9JJZ2	P05213;P68368;P68369;Q9JJZ2	P68369	Tuba1b;Tuba4a;Tuba1a;Tuba3a;Tuba8	Tubulin alpha-1B chain;Tubulin alpha-4A chain;Tubulin alpha-1A chain;Tubulin alpha-3 chain;Tubulin alpha-8 chain	MSMS	brain171122_1	Exp1	777.347	3	777.344	2329.01	99.216	1	99.216	98.716	99.716	-7.6294e-06								0	0	0	6.9032e-05	1	88137	76.155
AFVHWYVGEGMEEGEFSEAR	20	Unmodified	_AFVHWYVGEGMEEGEFSEAR_									0	0	0	0	0	0	P05213;P68368;P68369;P05214;Q9JJZ2	P05213;P68368;P68369;Q9JJZ2	P68369	Tuba1b;Tuba4a;Tuba1a;Tuba3a;Tuba8	Tubulin alpha-1B chain;Tubulin alpha-4A chain;Tubulin alpha-1A chain;Tubulin alpha-3 chain;Tubulin alpha-8 chain	MSMS	brain171122_1	Exp1	777.347	3	777.344	2329.01	99.584	1	99.584	99.084	100.08	-7.6294e-06								0	0	0	0.00012191	1	88506	73.783
AFVHWYVGEGMEEGEFSEAR	20	Unmodified	_AFVHWYVGEGMEEGEFSEAR_									0	0	0	0	0	0	P05213;P68368;P68369;P05214;Q9JJZ2	P05213;P68368;P68369;Q9JJZ2	P68369	Tuba1b;Tuba4a;Tuba1a;Tuba3a;Tuba8	Tubulin alpha-1B chain;Tubulin alpha-4A chain;Tubulin alpha-1A chain;Tubulin alpha-3 chain;Tubulin alpha-8 chain	MSMS	brain171122_1	Exp1	777.349	3	777.344	2329.01	99.956	1	99.956	99.456	100.46	0								0	0	0	1.9335e-06	1	88880	88.264
AFVHWYVGEGMEEGEFSEAR	20	Unmodified	_AFVHWYVGEGMEEGEFSEAR_									0	0	0	0	0	0	P05213;P68368;P68369;P05214;Q9JJZ2	P05213;P68368;P68369;Q9JJZ2	P68369	Tuba1b;Tuba4a;Tuba1a;Tuba3a;Tuba8	Tubulin alpha-1B chain;Tubulin alpha-4A chain;Tubulin alpha-1A chain;Tubulin alpha-3 chain;Tubulin alpha-8 chain	MSMS	brain171122_1	Exp1	777.348	3	777.344	2329.01	100.69	1	100.69	100.19	101.19	0								0	0	0	9.3373e-06	1	89615	86.727
AFVHWYVGEGMEEGEFSEAR	20	Unmodified	_AFVHWYVGEGMEEGEFSEAR_									0	0	0	0	0	0	P05213;P68368;P68369;P05214;Q9JJZ2	P05213;P68368;P68369;Q9JJZ2	P68369	Tuba1b;Tuba4a;Tuba1a;Tuba3a;Tuba8	Tubulin alpha-1B chain;Tubulin alpha-4A chain;Tubulin alpha-1A chain;Tubulin alpha-3 chain;Tubulin alpha-8 chain	MSMS	brain171122_1	Exp1	777.348	3	777.344	2329.01	101.06	1	101.06	100.56	101.56	0								0	0	0	2.1269e-05	1	89991	84.249
AFVHWYVGEGMEEGEFSEAR	20	Unmodified	_AFVHWYVGEGMEEGEFSEAR_									0	0	0	0	0	0	P05213;P68368;P68369;P05214;Q9JJZ2	P05213;P68368;P68369;Q9JJZ2	P68369	Tuba1b;Tuba4a;Tuba1a;Tuba3a;Tuba8	Tubulin alpha-1B chain;Tubulin alpha-4A chain;Tubulin alpha-1A chain;Tubulin alpha-3 chain;Tubulin alpha-8 chain	MSMS	brain171122_1	Exp1	777.348	3	777.344	2329.01	101.43	1	101.43	100.93	101.93	0								0	0	0	1.9335e-06	1	90352	88.264
AFVHWYVGEGMEEGEFSEAR	20	Unmodified	_AFVHWYVGEGMEEGEFSEAR_									0	0	0	0	0	0	P05213;P68368;P68369;P05214;Q9JJZ2	P05213;P68368;P68369;Q9JJZ2	P68369	Tuba1b;Tuba4a;Tuba1a;Tuba3a;Tuba8	Tubulin alpha-1B chain;Tubulin alpha-4A chain;Tubulin alpha-1A chain;Tubulin alpha-3 chain;Tubulin alpha-8 chain	MSMS	brain171122_1	Exp1	777.348	3	777.344	2329.01	102.91	1	102.91	102.41	103.41	0								0	0	0	0.00071009	1	91839	58.123
AFVHWYVGEGMEEGEFSEAR	20	Unmodified	_AFVHWYVGEGMEEGEFSEAR_									0	0	0	0	0	0	P05213;P68368;P68369;P05214;Q9JJZ2	P05213;P68368;P68369;Q9JJZ2	P68369	Tuba1b;Tuba4a;Tuba1a;Tuba3a;Tuba8	Tubulin alpha-1B chain;Tubulin alpha-4A chain;Tubulin alpha-1A chain;Tubulin alpha-3 chain;Tubulin alpha-8 chain	MSMS	brain171122_1	Exp1	777.344	3	777.344	2329.01	103.28	1	103.28	102.78	103.78	0								0	0	0	0.00020418	1	92203	70.094
AFVHWYVGEGMEEGEFSEAR	20	Unmodified	_AFVHWYVGEGMEEGEFSEAR_									0	0	0	0	0	0	P05213;P68368;P68369;P05214;Q9JJZ2	P05213;P68368;P68369;Q9JJZ2	P68369	Tuba1b;Tuba4a;Tuba1a;Tuba3a;Tuba8	Tubulin alpha-1B chain;Tubulin alpha-4A chain;Tubulin alpha-1A chain;Tubulin alpha-3 chain;Tubulin alpha-8 chain	MSMS	brain171122_1	Exp1	777.344	3	777.344	2329.01	104.14	1	104.14	103.64	104.64	-7.6294e-06								0	0	0	0.00019705	1	93011	70.413
AFVHWYVGEGMEEGEFSEAR	20	Unmodified	_AFVHWYVGEGMEEGEFSEAR_									0	0	0	0	0	0	P05213;P68368;P68369;P05214;Q9JJZ2	P05213;P68368;P68369;Q9JJZ2	P68369	Tuba1b;Tuba4a;Tuba1a;Tuba3a;Tuba8	Tubulin alpha-1B chain;Tubulin alpha-4A chain;Tubulin alpha-1A chain;Tubulin alpha-3 chain;Tubulin alpha-8 chain	MSMS	brain171122_1	Exp1	777.347	3	777.344	2329.01	104.51	1	104.51	104.01	105.01	0								0	0	0	4.6368e-08	1	93332	99.273
AFVHWYVGEGMEEGEFSEAR	20	Unmodified	_AFVHWYVGEGMEEGEFSEAR_									0	0	0	0	0	0	P05213;P68368;P68369;P05214;Q9JJZ2	P05213;P68368;P68369;Q9JJZ2	P68369	Tuba1b;Tuba4a;Tuba1a;Tuba3a;Tuba8	Tubulin alpha-1B chain;Tubulin alpha-4A chain;Tubulin alpha-1A chain;Tubulin alpha-3 chain;Tubulin alpha-8 chain	MSMS	brain171122_1	Exp1	777.347	3	777.344	2329.01	106.02	1	106.02	105.52	106.52	0								0	0	0	1.9335e-06	1	94333	88.264
AFVHWYVGEGMEEGEFSEAR	20	Unmodified	_AFVHWYVGEGMEEGEFSEAR_									0	0	0	0	0	0	P05213;P68368;P68369;P05214;Q9JJZ2	P05213;P68368;P68369;Q9JJZ2	P68369	Tuba1b;Tuba4a;Tuba1a;Tuba3a;Tuba8	Tubulin alpha-1B chain;Tubulin alpha-4A chain;Tubulin alpha-1A chain;Tubulin alpha-3 chain;Tubulin alpha-8 chain	MSMS	brain171122_1	Exp1	777.348	3	777.344	2329.01	108.87	1	108.87	108.37	109.37	0								0	0	0	2.1269e-05	1	95335	84.249
AFVHWYVGEGMEEGEFSEAR	20	Unmodified	_AFVHWYVGEGMEEGEFSEAR_									0	0	0	0	0	0	P05213;P68368;P68369;P05214;Q9JJZ2	P05213;P68368;P68369;Q9JJZ2	P68369	Tuba1b;Tuba4a;Tuba1a;Tuba3a;Tuba8	Tubulin alpha-1B chain;Tubulin alpha-4A chain;Tubulin alpha-1A chain;Tubulin alpha-3 chain;Tubulin alpha-8 chain	MULTI-SECPEP	brain171122_1	Exp1	583.272	4	583.26	2329.01	-6.1405	-0.0035815	4.845	0.0028259	-1.2955	-0.00075562	583.513	77.791	0.68532	77.791	77.691	78.377	0					24	16	2
AFVHWYVGEGMEEGEFSEAR	20	Unmodified	_AFVHWYVGEGMEEGEFSEAR_									0	0	0	0	0	0	P05213;P68368;P68369;P05214;Q9JJZ2	P05213;P68368;P68369;Q9JJZ2	P68369	Tuba1b;Tuba4a;Tuba1a;Tuba3a;Tuba8	Tubulin alpha-1B chain;Tubulin alpha-4A chain;Tubulin alpha-1A chain;Tubulin alpha-3 chain;Tubulin alpha-8 chain	MULTI-SECPEP	brain171122_1	Exp1	777.35	3	777.344	2329.01	0.38091	0.0002961	1.101	0.00085585	1.4819	0.0011519	777.678	88.436	0.77073	88.436	88.237	89.008	0					24	18	2
AFVHWYVGEGMEEGEFSEAR	20	Unmodified	_AFVHWYVGEGMEEGEFSEAR_									0	0	0	0	0	0	P05213;P68368;P68369;P05214;Q9JJZ2	P05213;P68368;P68369;Q9JJZ2	P68369	Tuba1b;Tuba4a;Tuba1a;Tuba3a;Tuba8	Tubulin alpha-1B chain;Tubulin alpha-4A chain;Tubulin alpha-1A chain;Tubulin alpha-3 chain;Tubulin alpha-8 chain	MULTI-SECPEP	brain171122_1	Exp1	1165.52	2	1165.51	2329.01	2.0105	0.0023432	-3.0168	-0.0035161	-1.0063	-0.0011729	1166.01	79.374	0.53029	79.374	78.946	79.477	0					17	12	2
AFVHWYVGEGMEEGEFSEAR	20	Unmodified	_AFVHWYVGEGMEEGEFSEAR_									0	0	0	0	0	0	P05213;P68368;P68369;P05214;Q9JJZ2	P05213;P68368;P68369;Q9JJZ2	P68369	Tuba1b;Tuba4a;Tuba1a;Tuba3a;Tuba8	Tubulin alpha-1B chain;Tubulin alpha-4A chain;Tubulin alpha-1A chain;Tubulin alpha-3 chain;Tubulin alpha-8 chain	MULTI-SECPEP	brain171122_1	Exp1	1165.57	2	1165.51	2329.01	1.3583	0.0015831	6.14	0.0071563	7.4984	0.0087394	1166.02	96.697	0.20315	96.697	96.613	96.817	0					7	4	2
AFVRPSGTEDIVR	13	Unmodified	_AFVRPSGTEDIVR_									0	0	0	0	0	1	Q9CYR6	Q9CYR6	Q9CYR6	Pgm3	Phosphoacetylglucosamine mutase	MULTI-MSMS	brain171122_1	Exp1	482.925	3	482.928	1445.76	-3.8647	-0.0018664	-5.3565	-0.0025868	-9.2212	-0.0044532	483.26	18.598	0.52672	18.598	18.371	18.898	0					38	12	4
AFWDVHRPVPGCVNTTEVDIK	21	Unmodified	_AFWDVHRPVPGCVNTTEVDIK_									0	0	0	0	0	1	O54829	O54829	O54829	Rgs7	Regulator of G-protein signaling 7	MULTI-MSMS	brain171122_1	Exp1	610.805	4	610.807	2439.2	-2.4816	-0.0015158	-1.6387	-0.0010009	-4.1202	-0.0025167	611.308	59.288	1.2588	59.288	58.676	59.935	0					83	30	4
AFYAPVHADDLR	12	Unmodified	_AFYAPVHADDLR_									0	0	0	0	0	0	P55012	P55012	P55012	Slc12a2	Solute carrier family 12 member 2	MULTI-MSMS	brain171122_1	Exp1	459.231	3	458.898	1373.67	-5.1101	-0.002345	3.7582	0.0017246	-1.3519	-0.00062039	458.899	26.533	1.4605	26.533	26.046	27.507	0					88	35	4
AFYAPVHADDLR	12	Unmodified	_AFYAPVHADDLR_									0	0	0	0	0	0	P55012	P55012	P55012	Slc12a2	Solute carrier family 12 member 2	MULTI-MSMS	brain171122_1	Exp1	687.847	2	687.844	1373.67	-2.1303	-0.0014653	4.4113	0.0030343	2.281	0.001569	687.848	26.617	1.0967	26.617	25.965	27.062	0					55	26	4
AFYQQPDADTIGYVASEEAFVK	22	Unmodified	_AFYQQPDADTIGYVASEEAFVK_									0	0	0	0	0	0	Q6IRU5	Q6IRU5	Q6IRU5	Cltb	Clathrin light chain B	MULTI-MSMS	brain171122_1	Exp1	1225.59	2	1225.08	2448.15	2.9745	0.003644	-2.2087	-0.0027059	0.7658	0.00093817	1225.58	90.489	0.93507	90.489	90.109	91.044	0					43	22	3
AFYQQPDADTIGYVASEEAFVK	22	Unmodified	_AFYQQPDADTIGYVASEEAFVK_									0	0	0	0	0	0	Q6IRU5	Q6IRU5	Q6IRU5	Cltb	Clathrin light chain B	MSMS	brain171122_1	Exp1	1225.08	2	1225.08	2448.15	89.88	1	89.88	89.38	90.38	0								0	0	0	0.038294	1	78852	52.93
AFYQQPDADTIGYVASEEAFVK	22	Unmodified	_AFYQQPDADTIGYVASEEAFVK_									0	0	0	0	0	0	Q6IRU5	Q6IRU5	Q6IRU5	Cltb	Clathrin light chain B	MSMS	brain171122_1	Exp1	817.059	3	817.057	2448.15	90.233	1	90.233	89.733	90.733	0								0	0	0	0.0061726	1	79204	41.703
AFYQQPDADTIGYVASEEAFVK	22	Unmodified	_AFYQQPDADTIGYVASEEAFVK_									0	0	0	0	0	0	Q6IRU5	Q6IRU5	Q6IRU5	Cltb	Clathrin light chain B	MSMS	brain171122_1	Exp1	817.058	3	817.057	2448.15	90.599	1	90.599	90.099	91.099	0								0	0	0	0.020934	1	79574	35.812
AFYQQPDADTIGYVASEEAFVK	22	Unmodified	_AFYQQPDADTIGYVASEEAFVK_									0	0	0	0	0	0	Q6IRU5	Q6IRU5	Q6IRU5	Cltb	Clathrin light chain B	MSMS	brain171122_1	Exp1	817.058	3	817.057	2448.15	90.97	1	90.97	90.47	91.47	0								0	0	0	0.0040875	1	79942	45.913
AFYQQPDADTIGYVASEEAFVK	22	Unmodified	_AFYQQPDADTIGYVASEEAFVK_									0	0	0	0	0	0	Q6IRU5	Q6IRU5	Q6IRU5	Cltb	Clathrin light chain B	MSMS	brain171122_1	Exp1	817.058	3	817.057	2448.15	91.332	1	91.332	90.832	91.832	0								0	0	0	0.045827	1	80305	26.789
AGAAFDPVSFAR	12	Unmodified	_AGAAFDPVSFAR_									0	0	0	0	0	0	Q8R191	Q8R191	Q8R191	Syngr3	Synaptogyrin-3	MULTI-MSMS	brain171122_1	Exp1	604.806	2	604.807	1207.6	-0.70117	-0.00042407	-0.13581	-8.2136e-05	-0.83698	-0.00050621	604.807	51.838	2.8487	51.838	50.1	52.948	-3.8147e-06					169	69	5
AGAESDGQFQFTGIK	15	Unmodified	_AGAESDGQFQFTGIK_									0	0	0	0	0	0	Q78IK2	Q78IK2	Q78IK2	Usmg5	Up-regulated during skeletal muscle growth protein 5	MULTI-MSMS	brain171122_1	Exp1	778.374	2	778.373	1554.73	1.2971	0.0010096	-0.73919	-0.00057537	0.55791	0.00043426	778.373	40.466	1.2958	40.466	39.927	41.223	0					88	31	4
AGAESDGQFQFTGIK	15	Unmodified	_AGAESDGQFQFTGIK_									0	0	0	0	0	0	Q78IK2	Q78IK2	Q78IK2	Usmg5	Up-regulated during skeletal muscle growth protein 5	MULTI-MSMS	brain171122_1	Exp1	778.377	2	778.373	1554.73	0.71294	0.00055493	1.4927	0.0011619	2.2057	0.0017168	778.374	41.432	0.96872	41.432	41.223	42.191	-3.8147e-06					44	23	3
AGAESDGQFQFTGIK	15	Unmodified	_AGAESDGQFQFTGIK_									0	0	0	0	0	0	Q78IK2	Q78IK2	Q78IK2	Usmg5	Up-regulated during skeletal muscle growth protein 5	MSMS	brain171122_1	Exp1	778.369	2	778.373	1554.73	41.921	1	41.921	41.421	42.421	0								0	0	0	6.3728e-19	1	31736	146.58
AGAGSATLSMAYAGAR	16	Oxidation (M)	_AGAGSATLSM(ox)AYAGAR_				AGAGSATLSM(1)AYAGAR				AGAGSATLSM(148.78)AYAGAR	0	0	0	0	1	0	P08249	P08249	P08249	Mdh2	Malate dehydrogenase, mitochondrial	MULTI-MSMS	brain171122_1	Exp1	735.854	2	735.854	1469.69	1.2499	0.00091974	-0.79739	-0.00058676	0.4525	0.00033298	735.853	17.169	1.0938	17.169	16.504	17.598	0					69	26	5
AGAGSATLSMAYAGAR	16	Unmodified	_AGAGSATLSMAYAGAR_									0	0	0	0	0	0	P08249	P08249	P08249	Mdh2	Malate dehydrogenase, mitochondrial	MULTI-MSMS	brain171122_1	Exp1	485.906	3	485.573	1453.7	-4.772	-0.0023172	0.52181	0.00025338	-4.2502	-0.0020638	485.574	26.78	2.1525	26.78	26.128	28.28	0					77	52	2
AGAGSATLSMAYAGAR	16	Unmodified	_AGAGSATLSMAYAGAR_									0	0	0	0	0	0	P08249	P08249	P08249	Mdh2	Malate dehydrogenase, mitochondrial	MULTI-MSMS	brain171122_1	Exp1	727.856	2	727.856	1453.7	0.32273	0.0002349	-0.89239	-0.00064954	-0.56967	-0.00041464	727.856	26.713	2.4371	26.713	25.68	28.118	0					156	59	4
AGAGSATLSMAYAGAR	16	Unmodified	_AGAGSATLSMAYAGAR_									0	0	0	0	0	0	P08249	P08249	P08249	Mdh2	Malate dehydrogenase, mitochondrial	MSMS	brain171122_1	Exp1	727.857	2	727.856	1453.7	28.454	1	28.454	27.954	28.954	0								0	0	0	3.3375e-06	1	18413	130.44
AGAGSATLSMAYAGAR	16	Unmodified	_AGAGSATLSMAYAGAR_									0	0	0	0	0	0	P08249	P08249	P08249	Mdh2	Malate dehydrogenase, mitochondrial	MSMS	brain171122_1	Exp1	727.854	2	727.856	1453.7	29.629	1	29.629	29.129	30.129	0								0	0	0	0.0027654	1	19575	81.676
AGAIAPCEVTVPAQNTGLGPEK	22	Deamidation (NQ)	_AGAIAPCEVTVPAQN(de)TGLGPEK_			AGAIAPCEVTVPAQ(0.304)N(0.696)TGLGPEK				AGAIAPCEVTVPAQ(-3.6)N(3.6)TGLGPEK		0	0	0	1	0	0	P14869	P14869	P14869	Rplp0	60S acidic ribosomal protein P0	MULTI-MSMS	brain171122_1	Exp1	1091.06	2	1091.05	2180.08	2.4604	0.0026844	8.6766	0.0094666	11.137	0.012151	1091.06	44.265	1.174	44.265	43.558	44.732	0					31	28	2
AGAIAPCEVTVPAQNTGLGPEK	22	Unmodified	_AGAIAPCEVTVPAQNTGLGPEK_									0	0	0	0	0	0	P14869	P14869	P14869	Rplp0	60S acidic ribosomal protein P0	MSMS	brain171122_1	Exp1	727.372	3	727.372	2179.09	44.131	1	44.131	43.631	44.631	0								0	0	0	4.1814e-05	1	33731	69.172
AGAIAPCEVTVPAQNTGLGPEK	22	Unmodified	_AGAIAPCEVTVPAQNTGLGPEK_									0	0	0	0	0	0	P14869	P14869	P14869	Rplp0	60S acidic ribosomal protein P0	MSMS	brain171122_1	Exp1	727.377	3	727.372	2179.09	44.495	1	44.495	43.995	44.995	0								0	0	0	0.024039	1	34099	34.709
AGALQCSPSDVYTK	14	Unmodified	_AGALQCSPSDVYTK_									0	0	0	0	0	0	P26039	P26039	P26039	Tln1	Talin-1	MULTI-MSMS	brain171122_1	Exp1	748.859	2	748.856	1495.7	-0.69745	-0.00052229	3.5049	0.0026247	2.8074	0.0021024	749.361	16.956	0.72958	16.956	16.585	17.315	0					38	17	3
AGALQVCPTDSYTK	14	Unmodified	_AGALQVCPTDSYTK_									0	0	0	0	0	0	Q71LX4	Q71LX4	Q71LX4	Tln2	Talin-2	MULTI-MSMS	brain171122_1	Exp1	755.864	2	755.864	1509.71	-0.53741	-0.00040621	0.678	0.00051248	0.14059	0.00010627	755.864	20.19	0.64988	20.19	19.789	20.439	1.9073e-06					27	15	2
AGAPPPSGSAVSTAPQQKPIGK	22	Unmodified	_AGAPPPSGSAVSTAPQQKPIGK_									0	0	0	0	0	1	O54781	O54781	O54781	Srpk2	SRSF protein kinase 2;SRSF protein kinase 2 N-terminal;SRSF protein kinase 2 C-terminal	MULTI-MSMS	brain171122_1	Exp1	682.703	3	682.704	2045.09	0.23345	0.00015937	0.56944	0.00038876	0.80288	0.00054813	683.038	12.733	1.2119	12.733	12.035	13.247	0					90	29	5
AGAQPGVHALQLKPVCVSDSLK	22	Acetyl (Protein N-term)	_(ac)AGAQPGVHALQLKPVCVSDSLK_									0	1	0	0	0	1	Q9Z1B3	Q9Z1B3	Q9Z1B3	Plcb1	1-phosphatidylinositol 4,5-bisphosphate phosphodiesterase beta-1	MSMS	brain171122_1	Exp1	773.081	3	773.083	2316.23	56.452	1	56.452	55.952	56.952	-3.8147e-06								0	0	0	4.6168e-05	1	46038	66.3
AGAVDWTDQLGLR	13	Unmodified	_AGAVDWTDQLGLR_									0	0	0	0	0	0	P58871	P58871	P58871	Tnks1bp1	182 kDa tankyrase-1-binding protein	MSMS	brain171122_1	Exp1	701.358	2	701.36	1400.7	68.921	1	68.921	68.421	69.421	0								0	0	0	0.042483	1	58297	47.894
AGAYDFPSPEWDTVTPEAK	19	Unmodified	_AGAYDFPSPEWDTVTPEAK_									0	0	0	0	0	0	P11798;P28652;Q6PHZ2;Q923T9	P11798;P28652;Q6PHZ2;Q923T9	P11798	Camk2a;Camk2b;Camk2d;Camk2g	Calcium/calmodulin-dependent protein kinase type II subunit alpha;Calcium/calmodulin-dependent protein kinase type II subunit beta;Calcium/calmodulin-dependent protein kinase type II subunit delta;Calcium/calmodulin-dependent protein kinase type II subunit gamma	MULTI-MSMS	brain171122_1	Exp1	1040.98	2	1040.98	2079.94	2.3789	0.0024763	-1.1829	-0.0012314	1.196	0.001245	1041.48	74.581	2.8683	74.581	73.284	76.152	-7.6294e-06					274	70	7
AGAYDFPSPEWDTVTPEAK	19	Unmodified	_AGAYDFPSPEWDTVTPEAK_									0	0	0	0	0	0	P11798;P28652;Q6PHZ2;Q923T9	P11798;P28652;Q6PHZ2;Q923T9	P11798	Camk2a;Camk2b;Camk2d;Camk2g	Calcium/calmodulin-dependent protein kinase type II subunit alpha;Calcium/calmodulin-dependent protein kinase type II subunit beta;Calcium/calmodulin-dependent protein kinase type II subunit delta;Calcium/calmodulin-dependent protein kinase type II subunit gamma	MULTI-MSMS	brain171122_1	Exp1	694.32	3	694.321	2079.94	-1.803	-0.0012518	0.88112	0.00061178	-0.92183	-0.00064005	694.656	74.573	3.1116	74.573	73.203	76.314	0					211	76	4
AGAYDFPSPEWDTVTPEAK	19	Unmodified	_AGAYDFPSPEWDTVTPEAK_									0	0	0	0	0	0	P11798;P28652;Q6PHZ2;Q923T9	P11798;P28652;Q6PHZ2;Q923T9	P11798	Camk2a;Camk2b;Camk2d;Camk2g	Calcium/calmodulin-dependent protein kinase type II subunit alpha;Calcium/calmodulin-dependent protein kinase type II subunit beta;Calcium/calmodulin-dependent protein kinase type II subunit delta;Calcium/calmodulin-dependent protein kinase type II subunit gamma	MSMS	brain171122_1	Exp1	1040.99	2	1040.98	2079.94	76.33	1	76.33	75.83	76.83	0								0	0	0	0.00059736	1	65473	90.707
AGDIITVLEQHPDGR	15	Unmodified	_AGDIITVLEQHPDGR_									0	0	0	0	0	0	Q6P9K8	Q6P9K8	Q6P9K8	Caskin1	Caskin-1	MULTI-SECPEP	brain171122_1	Exp1	540.781	3	540.95	1619.83	-3.6305	-0.0019639	-0.14637	-7.9179e-05	-3.7768	-0.0020431	540.948	53.088	1.1418	53.088	52.378	53.52	-3.8147e-06					72	27	4
AGDKENIFNADHFPLWYR	18	Unmodified	_AGDKENIFNADHFPLWYR_									0	0	0	0	0	1	Q9Z1L5	Q9Z1L5	Q9Z1L5	Cacna2d3	Voltage-dependent calcium channel subunit alpha-2/delta-3;Voltage-dependent calcium channel subunit alpha-2-3;Voltage-dependent calcium channel subunit delta-3	MULTI-MSMS	brain171122_1	Exp1	549.269	4	549.018	2192.04	-6.6777	-0.0036662	3.5726	0.0019614	-3.1051	-0.0017048	549.272	80.556	1.3454	80.556	79.681	81.026	-7.6294e-06					42	32	2
AGDLGVDLTSK	11	Unmodified	_AGDLGVDLTSK_									0	0	0	0	0	0	Q9DCW4	Q9DCW4	Q9DCW4	Etfb	Electron transfer flavoprotein subunit beta	MULTI-MSMS	brain171122_1	Exp1	538.284	2	538.285	1074.56	-4.6599	-0.0025083	-1.1413	-0.00061435	-5.8012	-0.0031227	538.285	21.532	1.3822	21.532	20.601	21.983	0					64	33	3
AGDTVIPLYIPQCGECK	17	Unmodified	_AGDTVIPLYIPQCGECK_									0	0	0	0	0	0	P28474	P28474	P28474	Adh5	Alcohol dehydrogenase class-3	MULTI-MSMS	brain171122_1	Exp1	640.978	3	640.978	1919.91	-2.2652	-0.0014519	-4.2477	-0.0027227	-6.5129	-0.0041746	641.31	68.406	2.4121	68.406	67.248	69.66	7.6294e-06					213	58	6
AGDTVIPLYIPQCGECK	17	Unmodified	_AGDTVIPLYIPQCGECK_									0	0	0	0	0	0	P28474	P28474	P28474	Adh5	Alcohol dehydrogenase class-3	MULTI-MSMS	brain171122_1	Exp1	961.47	2	960.963	1919.91	1.5302	0.0014705	-1.7859	-0.0017162	-0.25571	-0.00024572	961.464	68.932	1.2264	68.932	68.352	69.578	0					83	29	4
AGEEEPGEPFEIVER	15	Unmodified	_AGEEEPGEPFEIVER_									0	0	0	0	0	0	Q8C8R3	Q8C8R3	Q8C8R3	Ank2	Ankyrin-2	MULTI-SECPEP	brain171122_1	Exp1	843.898	2	844.394	1686.77	0.8158	0.00068886	2.2445	0.0018953	3.0603	0.0025841	844.395	50.56	0.7307	50.56	50.222	50.952	0					37	17	4
AGEQDASIHLK	11	Unmodified	_AGEQDASIHLK_									0	0	0	0	0	0	P13595	P13595	P13595	Ncam1	Neural cell adhesion molecule 1	MULTI-MSMS	brain171122_1	Exp1	390.203	3	390.203	1167.59	-4.2578	-0.0016614	-0.99747	-0.00038921	-5.2553	-0.0020506	390.204	12.302	1.5356	12.302	11.67	13.206	0					52	37	3
AGFAGDDAPR	10	Unmodified	_AGFAGDDAPR_									0	0	0	0	0	0	P60710;P63260;P68033;P68134;P62737;P63268	P60710;P63260;P68033	P63260	Actb;Actg1;Actc1;Acta1;Acta2;Actg2	Actin, cytoplasmic 1;Actin, cytoplasmic 1, N-terminally processed;Actin, cytoplasmic 2;Actin, cytoplasmic 2, N-terminally processed;Actin, alpha cardiac muscle 1;Actin, alpha skeletal muscle;Actin, aortic smooth muscle;Actin, gamma-enteric smooth muscle	MSMS	brain171122_1	Exp1	488.726	2	488.728	975.441	12.069	1	12.069	11.569	12.569	0								0	0	0	4.2728e-07	1	2497	117.81
AGFAGDDAPR	10	Unmodified	_AGFAGDDAPR_									0	0	0	0	0	0	P60710;P63260;P68033;P68134;P62737;P63268	P60710;P63260;P68033	P63260	Actb;Actg1;Actc1;Acta1;Acta2;Actg2	Actin, cytoplasmic 1;Actin, cytoplasmic 1, N-terminally processed;Actin, cytoplasmic 2;Actin, cytoplasmic 2, N-terminally processed;Actin, alpha cardiac muscle 1;Actin, alpha skeletal muscle;Actin, aortic smooth muscle;Actin, gamma-enteric smooth muscle	MSMS	brain171122_1	Exp1	488.726	2	488.728	975.441	12.439	1	12.439	11.939	12.939	0								0	0	0	4.8247e-17	1	2747	142.04
AGFAGDDAPR	10	Unmodified	_AGFAGDDAPR_									0	0	0	0	0	0	P60710;P63260;P68033;P68134;P62737;P63268	P60710;P63260;P68033	P63260	Actb;Actg1;Actc1;Acta1;Acta2;Actg2	Actin, cytoplasmic 1;Actin, cytoplasmic 1, N-terminally processed;Actin, cytoplasmic 2;Actin, cytoplasmic 2, N-terminally processed;Actin, alpha cardiac muscle 1;Actin, alpha skeletal muscle;Actin, aortic smooth muscle;Actin, gamma-enteric smooth muscle	MSMS	brain171122_1	Exp1	488.727	2	488.728	975.441	12.792	1	12.792	12.292	13.292	9.5367e-07								0	0	0	0.0018648	1	2917	84.213
AGGAFDPYTLVR	12	Unmodified	_AGGAFDPYTLVR_									0	0	0	0	0	0	O55100	O55100	O55100	Syngr1	Synaptogyrin-1	MULTI-MSMS	brain171122_1	Exp1	633.826	2	633.827	1265.64	-1.8792	-0.0011911	-0.92131	-0.00058395	-2.8005	-0.001775	633.827	60.158	1.8307	60.158	59.041	60.872	3.8147e-06					162	44	4
AGGAFDPYTLVR	12	Unmodified	_AGGAFDPYTLVR_									0	0	0	0	0	0	O55100	O55100	O55100	Syngr1	Synaptogyrin-1	MULTI-MSMS	brain171122_1	Exp1	423.219	3	422.887	1265.64	-8.9407	-0.0037809	3.465	0.0014653	-5.4757	-0.0023156	423.223	60.247	1.0595	60.247	59.649	60.709	0					43	25	3
AGGAGVPAFYTSTGYGTLVQEGGSPIK	27	Unmodified	_AGGAGVPAFYTSTGYGTLVQEGGSPIK_									0	0	0	0	0	0	Q9D0K2	Q9D0K2	Q9D0K2	Oxct1	Succinyl-CoA:3-ketoacid coenzyme A transferase 1, mitochondrial	MULTI-MSMS	brain171122_1	Exp1	862.436	3	862.434	2584.28	1.4236	0.0012277	-1.1479	-0.00099001	0.27564	0.00023772	862.434	81.902	1.8768	81.902	81.026	82.903	0					244	45	9
AGGEGGVTLGQPHLSR	16	Acetyl (Protein N-term)	_(ac)AGGEGGVTLGQPHLSR_									0	1	0	0	0	0	Q9Z0N1	Q9Z0N1	Q9Z0N1	Eif2s3x	Eukaryotic translation initiation factor 2 subunit 3, X-linked	MULTI-MSMS	brain171122_1	Exp1	789.403	2	789.405	1576.8	-1.4823	-0.0011702	2.0657	0.0016307	0.58336	0.00046051	789.407	28.523	0.6903	28.523	28.036	28.727	1.9073e-06					34	16	3
AGGEGGVTLGQPHLSR	16	Acetyl (Protein N-term)	_(ac)AGGEGGVTLGQPHLSR_									0	1	0	0	0	0	Q9Z0N1	Q9Z0N1	Q9Z0N1	Eif2s3x	Eukaryotic translation initiation factor 2 subunit 3, X-linked	MULTI-MSMS	brain171122_1	Exp1	789.402	2	789.405	1576.8	-0.65116	-0.00051403	6.9855	0.0055144	6.3343	0.0050003	789.411	28.789	0.36481	28.789	28.645	29.01	-1.9073e-06					17	8	3
AGGIETIANEFSDR	14	Unmodified	_AGGIETIANEFSDR_									0	0	0	0	0	0	Q61699	Q61699	Q61699	Hsph1	Heat shock protein 105 kDa	MULTI-MSMS	brain171122_1	Exp1	740.358	2	740.357	1478.7	-0.67415	-0.00049911	1.3051	0.00096623	0.63094	0.00046712	740.357	63.269	1.5789	63.269	62.366	63.945	0					73	38	3
AGGIETIANEYSDR	14	Unmodified	_AGGIETIANEYSDR_									0	0	0	0	0	0	Q61316	Q61316	Q61316	Hspa4	Heat shock 70 kDa protein 4	MULTI-MSMS	brain171122_1	Exp1	748.357	2	748.355	1494.7	0.38578	0.0002887	0.71247	0.00053318	1.0983	0.00082189	748.355	37.979	1.6686	37.979	37.127	38.795	0					94	40	3
AGGSASAMLQPLLDNQVGFK	20	Unmodified	_AGGSASAMLQPLLDNQVGFK_									0	0	0	0	0	0	O09061	O09061	O09061	Psmb1	Proteasome subunit beta type-1	MULTI-MSMS	brain171122_1	Exp1	1002.51	2	1002.51	2003.01	2.1672	0.0021727	-3.5721	-0.0035811	-1.4049	-0.0014084	1003.01	93.078	1.7445	93.078	92.26	94.005	7.6294e-06					81	42	4
AGGSASAMLQPLLDNQVGFK	20	Unmodified	_AGGSASAMLQPLLDNQVGFK_									0	0	0	0	0	0	O09061	O09061	O09061	Psmb1	Proteasome subunit beta type-1	MULTI-SECPEP	brain171122_1	Exp1	668.344	3	668.679	2003.01	-1.5618	-0.0010444	-0.94539	-0.00063216	-2.5072	-0.0016765	669.013	92.959	1.3376	92.959	92.341	93.679	0					56	32	2
AGHFDKEIVPVLVSSR	16	Unmodified	_AGHFDKEIVPVLVSSR_									0	0	0	0	0	1	Q8CAY6	Q8CAY6	Q8CAY6	Acat2	Acetyl-CoA acetyltransferase, cytosolic	MULTI-MSMS	brain171122_1	Exp1	439.241	4	439.245	1752.95	-6.6117	-0.0029042	-2.5145	-0.0011045	-9.1262	-0.0040087	439.245	36.506	1.1392	36.506	35.947	37.086	0					46	27	3
AGHLAGSEPAPPPPPPR	17	Unmodified	_AGHLAGSEPAPPPPPPR_									0	0	0	0	0	0	O35927	O35927	O35927	Ctnnd2	Catenin delta-2	MULTI-MSMS	brain171122_1	Exp1	549.956	3	549.958	1646.85	-2.4506	-0.0013478	-2.1293	-0.001171	-4.58	-0.0025188	549.956	13.475	1.1391	13.475	12.718	13.858	0					68	27	4
AGHLAGSEPAPPPPPPR	17	Unmodified	_AGHLAGSEPAPPPPPPR_									0	0	0	0	0	0	O35927	O35927	O35927	Ctnnd2	Catenin delta-2	MULTI-MSMS	brain171122_1	Exp1	412.714	4	412.72	1646.85	-6.8251	-0.0028169	-4.8714	-0.0020105	-11.697	-0.0048274	412.719	13.493	0.85577	13.493	13.124	13.98	-9.5367e-07					39	20	3
AGIFQSAK	8	Unmodified	_AGIFQSAK_									0	0	0	0	0	0	Q9CPQ1	Q9CPQ1	Q9CPQ1	Cox6c	Cytochrome c oxidase subunit 6C	MULTI-MSMS	brain171122_1	Exp1	411.23	2	411.229	820.444	-8.4475	-0.0034739	7.0945	0.0029175	-1.353	-0.0005564	411.234	14.367	0.40527	14.367	14.185	14.59	0					15	9	2
AGILPSHFPLPAAIAK	16	Unmodified	_AGILPSHFPLPAAIAK_									0	0	0	0	0	0	Q8C8R3	Q8C8R3	Q8C8R3	Ank2	Ankyrin-2	MULTI-MSMS	brain171122_1	Exp1	534.98	3	534.984	1601.93	-7.4173	-0.0039681	2.7175	0.0014538	-4.6998	-0.0025143	534.985	75.681	1.2593	75.681	75.299	76.558	0					60	30	3
AGILPSHFPLPAAIAK	16	Unmodified	_AGILPSHFPLPAAIAK_									0	0	0	0	0	0	Q8C8R3	Q8C8R3	Q8C8R3	Ank2	Ankyrin-2	MSMS	brain171122_1	Exp1	534.982	3	534.984	1601.93	75.45	1	75.45	74.95	75.95	0								0	0	0	0.0035009	1	64587	53.169
AGIPVFAWK	9	Unmodified	_AGIPVFAWK_									0	0	0	0	0	0	P50247	P50247	P50247	Ahcy	Adenosylhomocysteinase	MULTI-MSMS	brain171122_1	Exp1	494.779	2	494.784	987.554	-5.5074	-0.002725	-1.0232	-0.00050627	-6.5306	-0.0032312	494.784	69.645	1.1046	69.645	69.415	70.519	0					52	26	3
AGKPVICATQMLESMIK	17	Oxidation (M),Deamidation (NQ)	_AGKPVICATQ(de)MLESM(ox)IK_			AGKPVICATQ(1)MLESMIK	AGKPVICATQM(0.022)LESM(0.978)IK			AGKPVICATQ(42.38)MLESMIK	AGKPVICATQM(-16.56)LESM(16.56)IK	0	0	0	1	1	1	P52480	P52480	P52480	Pkm	Pyruvate kinase PKM	MULTI-MSMS	brain171122_1	Exp1	632.325	3	631.988	1892.94	-4.0998	-0.002591	7.2803	0.004601	3.1805	0.00201	631.995	59.718	0.73225	59.718	59.243	59.975	3.8147e-06					33	17	3
AGKPVICATQMLESMIK	17	Oxidation (M)	_AGKPVICATQM(ox)LESMIK_				AGKPVICATQM(1)LESMIK				AGKPVICATQM(40.8)LESM(-40.8)IK	0	0	0	0	1	1	P52480	P52480	P52480	Pkm	Pyruvate kinase PKM	MULTI-MSMS	brain171122_1	Exp1	632.324	3	631.66	1891.96	-1.5683	-0.00099061	-1.498	-0.00094621	-3.0662	-0.0019368	631.659	67.326	1.7178	67.326	66.593	68.311	0					148	41	5
AGKPVICATQMLESMIK	17	Unmodified	_AGKPVICATQMLESMIK_									0	0	0	0	0	1	P52480	P52480	P52480	Pkm	Pyruvate kinase PKM	MULTI-MSMS	brain171122_1	Exp1	626.329	3	626.328	1875.96	-2.5751	-0.0016128	1.3163	0.00082442	-1.2588	-0.00078841	626.329	94.467	1.7573	94.467	93.76	95.518	0					165	42	5
AGKPVICATQMLESMIK	17	Unmodified	_AGKPVICATQMLESMIK_									0	0	0	0	0	1	P52480	P52480	P52480	Pkm	Pyruvate kinase PKM	MULTI-SECPEP	brain171122_1	Exp1	938.78	2	938.988	1875.96	1.7746	0.0016663	-1.7914	-0.0016821	-0.016776	-1.5753e-05	939.489	94.454	1.1843	94.454	93.842	95.026	0					84	28	4
AGLAEAPLVTGQPGPGHGK	19	Unmodified	_AGLAEAPLVTGQPGPGHGK_									0	0	0	0	0	0	O70161	O70161	O70161	Pip5k1c	Phosphatidylinositol 4-phosphate 5-kinase type-1 gamma	MSMS	brain171122_1	Exp1	878.976	2	878.971	1755.93	20.252	1	20.252	19.752	20.752	0								0	0	0	0.00086599	1	10191	85.837
AGLDVKPFITNPR	13	Unmodified	_AGLDVKPFITNPR_									0	0	0	0	0	1	Q8R3P0	Q8R3P0	Q8R3P0	Aspa	Aspartoacylase	MULTI-MSMS	brain171122_1	Exp1	476.604	3	476.605	1426.79	-3.4342	-0.0016367	-2.8179	-0.001343	-6.252	-0.0029797	476.604	37.857	1.5056	37.857	37.29	38.795	0					80	36	4
AGLELSPEMK	10	Unmodified	_AGLELSPEMK_									0	0	0	0	0	0	P12658	P12658	P12658	Calb1	Calbindin	MULTI-MSMS	brain171122_1	Exp1	537.777	2	537.779	1073.54	-3.575	-0.0019225	-2.284	-0.0012283	-5.859	-0.0031508	537.779	26.694	1.3384	26.694	26.25	27.588	0					88	32	5
AGLEQGSDAGYLAESQK	17	Unmodified	_AGLEQGSDAGYLAESQK_									0	0	0	0	0	0	Q8BMS1	Q8BMS1	Q8BMS1	Hadha	Trifunctional enzyme subunit alpha, mitochondrial;Long-chain enoyl-CoA hydratase;Long chain 3-hydroxyacyl-CoA dehydrogenase	MULTI-MSMS	brain171122_1	Exp1	862.414	2	862.41	1722.81	0.58792	0.00050703	1.4449	0.0012461	2.0328	0.0017531	862.411	22.856	1.0939	22.856	22.227	23.321	0					58	26	3
AGLGHPSAFGR	11	Acetyl (Protein N-term)	_(ac)AGLGHPSAFGR_									0	1	0	0	0	0	Q9CWS0	Q9CWS0	Q9CWS0	Ddah1	N(G),N(G)-dimethylarginine dimethylaminohydrolase 1	MULTI-MSMS	brain171122_1	Exp1	556.283	2	556.286	1110.56	-2.5967	-0.0014445	-0.095505	-5.3128e-05	-2.6922	-0.0014976	556.285	20.927	0.93506	20.927	20.439	21.374	1.9073e-06					64	22	4
AGLPCQDLEFVQFHPTGIYGAGCLITEGCR	30	Unmodified	_AGLPCQDLEFVQFHPTGIYGAGCLITEGCR_									0	0	0	0	0	0	Q8K2B3	Q8K2B3	Q8K2B3	Sdha	Succinate dehydrogenase [ubiquinone] flavoprotein subunit, mitochondrial	MULTI-MSMS	brain171122_1	Exp1	1122.87	3	1122.86	3365.56	2.835	0.0031833	0.64467	0.00072387	3.4797	0.0039072	1123.53	96.182	0.56732	96.182	95.965	96.533	0					59	13	6
AGLPFGLMR	9	Unmodified	_AGLPFGLMR_									0	0	0	0	0	0	Q80TR1	Q80TR1	Q80TR1	Lphn1	Latrophilin-1	MULTI-MSMS	brain171122_1	Exp1	481.266	2	481.268	960.522	-8.6146	-0.0041459	-2.8224	-0.0013583	-11.437	-0.0055042	481.266	66.957	0.69592	66.957	66.471	67.166	0					24	16	2
AGLPGFYDPCVGEEK	15	Unmodified	_AGLPGFYDPCVGEEK_									0	0	0	0	0	0	Q5U458	Q5U458	Q5U458	Dnajc11	DnaJ homolog subfamily C member 11	MSMS	brain171122_1	Exp1	819.876	2	819.877	1637.74	56.051	1	56.051	55.551	56.551	0								0	0	0	0.032837	1	45646	53.967
AGLQFPVGR	9	Unmodified	_AGLQFPVGR_									0	0	0	0	0	0	Q3THW5;P0C0S6;Q64523;Q6GSS7;C0HKE9;C0HKE8;C0HKE7;C0HKE6;C0HKE5;C0HKE4;C0HKE3;C0HKE2;C0HKE1;Q8CGP6;Q8R1M2;Q8CGP7;Q8CGP5;Q8BFU2;P27661;Q64522	Q3THW5;Q64523	Q64523	H2afv;H2afz;Hist2h2ac;Hist2h2aa1;Hist1h2ah;H2afj;Hist1h2ak;Hist1h2af;Hist3h2a;H2afx;Hist2h2ab	Histone H2A.V;Histone H2A.Z;Histone H2A type 2-C;Histone H2A type 2-A;Histone H2A type 1-H;Histone H2A.J;Histone H2A type 1-K;Histone H2A type 1-F;Histone H2A type 3;Histone H2AX;Histone H2A type 2-B	MULTI-MSMS	brain171122_1	Exp1	472.767	2	472.769	943.524	-3.3289	-0.0015738	-1.2631	-0.00059718	-4.5921	-0.002171	472.769	31.15	3.9294	31.15	29.375	33.305	1.9073e-06					251	96	5
AGLSPGFVDMGAEPGR	16	Unmodified	_AGLSPGFVDMGAEPGR_									0	0	0	0	0	0	Q6NVG1	Q6NVG1	Q6NVG1	Lpcat4	Lysophospholipid acyltransferase LPCAT4	MSMS	brain171122_1	Exp1	780.879	2	780.877	1559.74	51.82	1	51.82	51.32	52.32	0								0	0	0	0.0078821	1	41420	51.726
AGNAVHTLLLYR	12	Unmodified	_AGNAVHTLLLYR_									0	0	0	0	0	0	Q8BGD5	Q8BGD5	Q8BGD5	Cpt1c	Carnitine O-palmitoyltransferase 1, brain isoform	MULTI-MSMS	brain171122_1	Exp1	443.233	3	443.254	1326.74	-9.0811	-0.0040253	3.3867	0.0015012	-5.6944	-0.0025241	443.255	31.252	0.93201	31.252	30.506	31.438	0					26	22	2
AGNLGGGVVTIER	13	Unmodified	_AGNLGGGVVTIER_									0	0	0	0	0	0	P67984	P67984	P67984	Rpl22	60S ribosomal protein L22	MULTI-MSMS	brain171122_1	Exp1	621.842	2	621.844	1241.67	-2.0846	-0.0012963	-2.4589	-0.001529	-4.5434	-0.0028253	622.343	23.868	1.6248	23.868	22.916	24.541	0					99	39	4
AGNSLVLPIVLWGR	14	Acetyl (Protein N-term)	_(ac)AGNSLVLPIVLWGR_									0	1	0	0	0	0	Q920I9	Q920I9	Q920I9	Wdr7	WD repeat-containing protein 7	MULTI-MSMS	brain171122_1	Exp1	768.949	2	768.948	1535.88	-0.21815	-0.00016774	-1.2798	-0.00098409	-1.4979	-0.0011518	768.95	103.06	0.61708	103.06	102.78	103.4	-7.6294e-06					32	14	3
AGNSLVLPIVLWGR	14	Acetyl (Protein N-term),Deamidation (NQ)	_(ac)AGN(de)SLVLPIVLWGR_			AGN(1)SLVLPIVLWGR				AGN(45.36)SLVLPIVLWGR		0	1	0	1	0	0	Q920I9	Q920I9	Q920I9	Wdr7	WD repeat-containing protein 7	MULTI-MSMS	brain171122_1	Exp1	769.439	2	769.44	1536.87	-5.9683	-0.0045922	3.7195	0.0028619	-2.2488	-0.0017303	769.442	103.69	0.49387	103.69	103.4	103.89	0					16	11	2
AGPAWMVTR	9	Unmodified	_AGPAWMVTR_									0	0	0	0	0	0	Q7TSJ2	Q7TSJ2	Q7TSJ2	Map6	Microtubule-associated protein 6	MULTI-MSMS	brain171122_1	Exp1	494.754	2	494.755	987.496	-4.1746	-0.0020654	-1.9261	-0.00095294	-6.1007	-0.0030184	494.754	26.201	1.4632	26.201	25.314	26.778	0					79	35	3
AGPNIYELR	9	Unmodified	_AGPNIYELR_									0	0	0	0	0	0	O55125	O55125	O55125	Nipsnap1	Protein NipSnap homolog 1	MULTI-MSMS	brain171122_1	Exp1	516.776	2	516.777	1031.54	-3.9012	-0.002016	0.57155	0.00029536	-3.3296	-0.0017207	516.777	26.127	1.1785	26.127	25.558	26.737	0					99	28	5
AGPVQVLIVK	10	Unmodified	_AGPVQVLIVK_									0	0	0	0	0	0	Q8BH66	Q8BH66	Q8BH66	Atl1	Atlastin-1	MULTI-SECPEP	brain171122_1	Exp1	512.239	2	512.332	1022.65	-4.3369	-0.002222	-0.29905	-0.00015321	-4.636	-0.0023752	512.331	32.057	1.7048	32.057	31.113	32.818	0					97	41	3
AGQAVDDFIEK	11	Unmodified	_AGQAVDDFIEK_									0	0	0	0	0	0	Q9DCD0	Q9DCD0	Q9DCD0	Pgd	6-phosphogluconate dehydrogenase, decarboxylating	MULTI-SECPEP	brain171122_1	Exp1	596.661	2	596.796	1191.58	-1.8863	-0.0011258	2.2161	0.0013226	0.32977	0.00019681	596.799	24.221	1.139	24.221	23.646	24.785	0					78	27	5
AGQENISVSK	10	Unmodified	_AGQENISVSK_									0	0	0	0	0	0	Q6PIE5	Q6PIE5	Q6PIE5	Atp1a2	Sodium/potassium-transporting ATPase subunit alpha-2	MULTI-MSMS	brain171122_1	Exp1	516.766	2	516.77	1031.52	-7.3639	-0.0038055	3.0621	0.0015824	-4.3019	-0.0022231	516.772	9.3673	1.0168	9.3673	9.0628	10.08	0					43	24	2
AGQTQPNPGILPIQPALTPR	20	Unmodified	_AGQTQPNPGILPIQPALTPR_									0	0	0	0	0	0	Q3UHJ0	Q3UHJ0	Q3UHJ0	Aak1	AP2-associated protein kinase 1	MULTI-MSMS	brain171122_1	Exp1	1035.08	2	1035.08	2068.14	2.436	0.0025214	1.3429	0.00139	3.7789	0.0039114	1035.58	67.412	1.4723	67.412	66.839	68.311	0					61	35	4
AGQTQPNPGILPIQPALTPR	20	Unmodified	_AGQTQPNPGILPIQPALTPR_									0	0	0	0	0	0	Q3UHJ0	Q3UHJ0	Q3UHJ0	Aak1	AP2-associated protein kinase 1	MSMS	brain171122_1	Exp1	1035.08	2	1035.08	2068.14	67.427	1	67.427	66.927	67.927	0								0	0	0	3.4217e-07	1	56801	119.56
AGQTQPNPGILPIQPALTPR	20	Unmodified	_AGQTQPNPGILPIQPALTPR_									0	0	0	0	0	0	Q3UHJ0	Q3UHJ0	Q3UHJ0	Aak1	AP2-associated protein kinase 1	MULTI-SECPEP	brain171122_1	Exp1	690.007	3	690.388	2068.14	-1.113	-0.00076843	-0.98942	-0.00068309	-2.1025	-0.0014515	690.388	67.4	1.5131	67.4	66.716	68.229	0					95	36	4
AGQTTYSGVVDCFR	14	Unmodified	_AGQTTYSGVVDCFR_									0	0	0	0	0	0	Q8BH59	Q8BH59	Q8BH59	Slc25a12	Calcium-binding mitochondrial carrier protein Aralar1	MULTI-MSMS	brain171122_1	Exp1	780.861	2	780.859	1559.7	1.353	0.0010565	-0.0094122	-7.3496e-06	1.3436	0.0010492	780.859	39.768	1.3369	39.768	39.078	40.414	0					102	32	5
AGQVFLEELGNHK	13	Unmodified	_AGQVFLEELGNHK_									0	0	0	0	0	0	P16330	P16330	P16330	Cnp	2,3-cyclic-nucleotide 3-phosphodiesterase	MULTI-MSMS	brain171122_1	Exp1	481.251	3	481.253	1440.74	-4.3671	-0.0021017	-0.35814	-0.00017236	-4.7252	-0.002274	481.252	35.76	3.5004	35.76	34.075	37.575	-3.8147e-06					249	85	5
AGQVFLEELGNHK	13	Unmodified	_AGQVFLEELGNHK_									0	0	0	0	0	0	P16330	P16330	P16330	Cnp	2,3-cyclic-nucleotide 3-phosphodiesterase	MSMS	brain171122_1	Exp1	481.255	3	481.253	1440.74	37.684	1	37.684	37.184	38.184	0								0	0	0	0.0011728	1	27579	73.36
AGQVFLEELGNHK	13	Unmodified	_AGQVFLEELGNHK_									0	0	0	0	0	0	P16330	P16330	P16330	Cnp	2,3-cyclic-nucleotide 3-phosphodiesterase	MULTI-SECPEP	brain171122_1	Exp1	721.372	2	721.375	1440.74	-0.85907	-0.00061971	0.25402	0.00018324	-0.60505	-0.00043647	721.376	35.716	1.6277	35.716	34.929	36.557	0					91	39	3
AGQVFLEELGNHK	13	Deamidation (NQ)	_AGQVFLEELGN(de)HK_			AGQVFLEELGN(1)HK				AGQ(-115.29)VFLEELGN(115.29)HK		0	0	0	1	0	0	P16330	P16330	P16330	Cnp	2,3-cyclic-nucleotide 3-phosphodiesterase	MULTI-MSMS	brain171122_1	Exp1	721.87	2	721.867	1441.72	-0.1839	-0.00013275	2.0523	0.0014815	1.8684	0.0013487	722.371	37.331	1.5888	37.331	36.394	37.983	0					82	38	3
AGQVFLEELGNHK	13	Deamidation (NQ)	_AGQVFLEELGN(de)HK_			AGQVFLEELGN(1)HK				AGQ(-95.48)VFLEELGN(95.48)HK		0	0	0	1	0	0	P16330	P16330	P16330	Cnp	2,3-cyclic-nucleotide 3-phosphodiesterase	MULTI-MSMS	brain171122_1	Exp1	481.58	3	481.581	1441.72	-3.0747	-0.0014807	-0.53484	-0.00025757	-3.6095	-0.0017383	481.581	37.161	1.5479	37.161	36.353	37.901	0					155	37	6
AGQVFLEELGNHK	13	Deamidation (NQ)	_AGQVFLEELGN(de)HK_			AGQVFLEELGN(1)HK				AGQ(-73.06)VFLEELGN(73.06)HK		0	0	0	1	0	0	P16330	P16330	P16330	Cnp	2,3-cyclic-nucleotide 3-phosphodiesterase	MULTI-MSMS	brain171122_1	Exp1	481.58	3	481.581	1441.72	-3.3498	-0.0016132	0.75634	0.00036424	-2.5935	-0.001249	481.582	39.799	1.537	39.799	38.715	40.252	3.8147e-06					107	37	4
AGQVVQIPVAEIVVGDIAQIK	21	Unmodified	_AGQVVQIPVAEIVVGDIAQIK_									0	0	0	0	0	0	Q9R0K7	Q9R0K7	Q9R0K7	Atp2b2	Plasma membrane calcium-transporting ATPase 2	MULTI-MSMS	brain171122_1	Exp1	1074.63	2	1074.13	2146.24	2.7077	0.0029084	1.4934	0.0016041	4.2011	0.0045125	1074.13	101.33	0.77861	101.33	100.9	101.68	7.6294e-06					58	18	5
AGQVVQIPVAEIVVGDIAQIK	21	Unmodified	_AGQVVQIPVAEIVVGDIAQIK_									0	0	0	0	0	0	Q9R0K7	Q9R0K7	Q9R0K7	Atp2b2	Plasma membrane calcium-transporting ATPase 2	MULTI-MSMS	brain171122_1	Exp1	716.418	3	716.419	2146.24	0.56537	0.00040504	-1.1045	-0.0007913	-0.53915	-0.00038626	716.753	101.33	1.106	101.33	100.86	101.96	0					90	26	5
AGRPHHDLPVILVGNK	16	Unmodified	_AGRPHHDLPVILVGNK_									0	0	0	0	0	1	Q8VEL9	Q8VEL9	Q8VEL9	Rem2	GTP-binding protein REM 2	MULTI-SECPEP	brain171122_1	Exp1	431.229	4	431.5	1721.97	-7.5346	-0.0032512	-2.2115	-0.00095425	-9.7461	-0.0042054	431.749	16.793	0.36454	16.793	16.545	16.909	0					12	8	2
AGSDYEYSEGTLVFKPGETQK	21	Unmodified	_AGSDYEYSEGTLVFKPGETQK_									0	0	0	0	0	1	Q8K596	Q8K596	Q8K596	Slc8a2		MULTI-MSMS	brain171122_1	Exp1	769.368	3	769.366	2305.08	0.1858	0.00014295	3.3479	0.0025757	3.5337	0.0027187	769.365	40.162	1.056	40.162	39.643	40.698	0					59	25	4
AGSVADSDAVVK	12	Acetyl (Protein N-term)	_(ac)AGSVADSDAVVK_									0	1	0	0	0	0	Q8VED9	Q8VED9	Q8VED9	Lgalsl	Galectin-related protein	MSMS	brain171122_1	Exp1	580.792	2	580.793	1159.57	21.172	1	21.172	20.672	21.672	0								0	0	0	0.00055887	1	11111	77.533
AGTFQAFEQFGQQLLAHGHYASPEIK	26	Unmodified	_AGTFQAFEQFGQQLLAHGHYASPEIK_									0	0	0	0	0	0	P16546	P16546	P16546	Sptan1	Spectrin alpha chain, non-erythrocytic 1	MULTI-MSMS	brain171122_1	Exp1	719.612	4	719.61	2874.41	0.11095	7.9838e-05	0.89312	0.0006427	1.0041	0.00072254	719.861	97.365	1.4255	97.365	96.857	98.283	7.6294e-06					117	34	5
AGTGVDNVDLEAATR	15	Unmodified	_AGTGVDNVDLEAATR_									0	0	0	0	0	0	Q61753	Q61753	Q61753	Phgdh	D-3-phosphoglycerate dehydrogenase	MSMS	brain171122_1	Exp1	744.868	2	744.868	1487.72	25.201	1	25.201	24.701	25.701	1.9073e-06								0	0	0	0.00059497	1	15146	101.45
AGTGVDNVDLEAATR	15	Unmodified	_AGTGVDNVDLEAATR_									0	0	0	0	0	0	Q61753	Q61753	Q61753	Phgdh	D-3-phosphoglycerate dehydrogenase	MSMS	brain171122_1	Exp1	744.868	2	744.868	1487.72	25.61	1	25.61	25.11	26.11	-1.9073e-06								0	0	0	0.00030858	1	15558	100.02
AGTLSITEFADMLSGNAGGFR	21	Unmodified	_AGTLSITEFADMLSGNAGGFR_									0	0	0	0	0	0	Q9QXS1	Q9QXS1	Q9QXS1	Plec	Plectin	MSMS	brain171122_1	Exp1	1058.02	2	1058.01	2114.01	100.58	1	100.58	100.08	101.08	0								0	0	0	4.4445e-06	1	89514	115.06
AGTQIENIEEDFR	13	Unmodified	_AGTQIENIEEDFR_									0	0	0	0	0	0	Q7TPR4;Q9JI91	Q7TPR4;Q9JI91	Q7TPR4	Actn1;Actn2	Alpha-actinin-1;Alpha-actinin-2	MULTI-MSMS	brain171122_1	Exp1	508.243	3	507.911	1520.71	-7.0666	-0.0035892	6.324	0.003212	-0.74263	-0.00037719	507.915	57.535	0.60969	57.535	57.294	57.903	0					23	14	3
AGTQIENIEEDFR	13	Unmodified	_AGTQIENIEEDFR_									0	0	0	0	0	0	Q7TPR4;Q9JI91	Q7TPR4;Q9JI91	Q7TPR4	Actn1;Actn2	Alpha-actinin-1;Alpha-actinin-2	MULTI-MSMS	brain171122_1	Exp1	761.366	2	761.363	1520.71	-0.14022	-0.00010676	-1.627	-0.0012387	-1.7672	-0.0013455	761.359	57.875	1.2603	57.875	57.416	58.676	0					82	30	4
AGTQIENIEEDFR	13	Unmodified	_AGTQIENIEEDFR_									0	0	0	0	0	0	Q7TPR4;Q9JI91	Q7TPR4;Q9JI91	Q7TPR4	Actn1;Actn2	Alpha-actinin-1;Alpha-actinin-2	MSMS	brain171122_1	Exp1	761.364	2	761.363	1520.71	57.67	1	57.67	57.17	58.17	0								0	0	0	1.9241e-77	1	47194	206.36
AGTQIENIEEDFR	13	Unmodified	_AGTQIENIEEDFR_									0	0	0	0	0	0	Q7TPR4;Q9JI91	Q7TPR4;Q9JI91	Q7TPR4	Actn1;Actn2	Alpha-actinin-1;Alpha-actinin-2	MSMS	brain171122_1	Exp1	761.366	2	761.363	1520.71	58.4	1	58.4	57.9	58.9	0								0	0	0	0.0018451	1	47915	72.705
AGTQIENIEEDFR	13	Unmodified	_AGTQIENIEEDFR_									0	0	0	0	0	0	Q7TPR4;Q9JI91	Q7TPR4;Q9JI91	Q7TPR4	Actn1;Actn2	Alpha-actinin-1;Alpha-actinin-2	MULTI-SECPEP	brain171122_1	Exp1	508.278	3	507.911	1520.71	-6.4523	-0.0032772	3.1895	0.00162	-3.2628	-0.0016572	507.913	57.984	0.69078	57.984	57.619	58.31	0					32	16	3
AGTVCSGNGVCSNELK	16	Deamidation (NQ)	_AGTVCSGN(de)GVCSNELK_			AGTVCSGN(1)GVCSNELK				AGTVCSGN(38.85)GVCSN(-38.85)ELK		0	0	0	1	0	0	Q9R1V6	Q9R1V6	Q9R1V6	Adam22	Disintegrin and metalloproteinase domain-containing protein 22	MULTI-MSMS	brain171122_1	Exp1	552.246	3	551.912	1652.71	-3.7681	-0.0020796	4.5371	0.0025041	0.76901	0.00042443	551.915	14.416	0.56821	14.416	14.103	14.671	0					24	13	3
AGTVCSGNGVCSNELK	16	Deamidation (NQ)	_AGTVCSGN(de)GVCSNELK_			AGTVCSGN(0.984)GVCSN(0.016)ELK				AGTVCSGN(17.96)GVCSN(-17.96)ELK		0	0	0	1	0	0	Q9R1V6	Q9R1V6	Q9R1V6	Adam22	Disintegrin and metalloproteinase domain-containing protein 22	MULTI-MSMS	brain171122_1	Exp1	827.366	2	827.364	1652.71	1.5761	0.001304	-0.60859	-0.00050352	0.96749	0.00080047	827.363	14.366	0.97546	14.366	13.939	14.914	0					47	23	4
AGVATPGLTEDQLWR	15	Unmodified	_AGVATPGLTEDQLWR_									0	0	0	0	0	0	Q91V61	Q91V61	Q91V61	Sfxn3	Sideroflexin-3	MULTI-MSMS	brain171122_1	Exp1	807.418	2	807.418	1612.82	0.42048	0.00033951	0.17812	0.00014382	0.5986	0.00048332	807.418	60.654	2.0309	60.654	59.609	61.64	3.8147e-06					168	49	6
AGVATPGLTEDQLWR	15	Unmodified	_AGVATPGLTEDQLWR_									0	0	0	0	0	0	Q91V61	Q91V61	Q91V61	Sfxn3	Sideroflexin-3	MSMS	brain171122_1	Exp1	807.418	2	807.418	1612.82	59.943	1	59.943	59.443	60.443	3.8147e-06								0	0	0	0.00069194	1	49456	90.697
AGVATPGLTEDQLWR	15	Unmodified	_AGVATPGLTEDQLWR_									0	0	0	0	0	0	Q91V61	Q91V61	Q91V61	Sfxn3	Sideroflexin-3	MSMS	brain171122_1	Exp1	807.417	2	807.418	1612.82	60.31	1	60.31	59.81	60.81	3.8147e-06								0	0	0	3.4602e-08	1	49825	123.2
AGVATPGLTEDQLWR	15	Unmodified	_AGVATPGLTEDQLWR_									0	0	0	0	0	0	Q91V61	Q91V61	Q91V61	Sfxn3	Sideroflexin-3	MULTI-SECPEP	brain171122_1	Exp1	538.259	3	538.614	1612.82	-5.358	-0.0028859	1.8426	0.00099243	-3.5154	-0.0018934	538.615	60.674	1.6261	60.674	59.812	61.439	0					81	39	4
AGVDGWFK	8	Unmodified	_AGVDGWFK_									0	0	0	0	0	0	P68404	P68404	P68404	Prkcb	Protein kinase C beta type	MULTI-MSMS	brain171122_1	Exp1	440.221	2	440.222	878.429	-3.4088	-0.0015006	-0.23906	-0.00010524	-3.6479	-0.0016059	440.222	38.012	1.4245	38.012	37.331	38.755	0					88	34	4
AGVIFPVGR	9	Unmodified	_AGVIFPVGR_									0	0	0	0	0	0	Q8CCK0;Q9QZQ8	Q8CCK0;Q9QZQ8	Q8CCK0	H2afy2;H2afy	Core histone macro-H2A.2;Core histone macro-H2A.1	MULTI-MSMS	brain171122_1	Exp1	458.271	2	458.274	914.534	-4.7392	-0.0021718	-1.512	-0.00069292	-6.2512	-0.0028648	458.274	31.222	1.2972	31.222	30.586	31.884	0					90	31	4
AGVLPLLTAAITQHGQHADVVR	22	Unmodified	_AGVLPLLTAAITQHGQHADVVR_									0	0	0	0	0	0	Q8BNU0	Q8BNU0	Q8BNU0	Armc6	Armadillo repeat-containing protein 6	MULTI-MSMS	brain171122_1	Exp1	567.821	4	567.571	2266.25	-4.1464	-0.0023533	3.3018	0.001874	-0.84458	-0.00047936	567.824	82.493	1.7134	82.493	81.76	83.474	0					66	41	2
AGVLSQADYLNLVQCETLEDLK	22	Unmodified	_AGVLSQADYLNLVQCETLEDLK_									0	0	0	0	0	0	P51863	P51863	P51863	Atp6v0d1	V-type proton ATPase subunit d 1	MULTI-MSMS	brain171122_1	Exp1	1240.13	2	1240.12	2478.23	4.5183	0.0056032	-1.6704	-0.0020715	2.8479	0.0035317	1241.12	97.364	0.61157	97.364	96.939	97.55	0					30	14	3
AGVLSQADYLNLVQCETLEDLK	22	Unmodified	_AGVLSQADYLNLVQCETLEDLK_									0	0	0	0	0	0	P51863	P51863	P51863	Atp6v0d1	V-type proton ATPase subunit d 1	MULTI-SECPEP	brain171122_1	Exp1	826.974	3	827.084	2478.23	1.5472	0.0012797	0.078797	6.5172e-05	1.626	0.0013448	827.42	97.361	0.77434	97.361	97.102	97.877	7.6294e-06					66	18	6
AGVNFSEFTGVWK	13	Unmodified	_AGVNFSEFTGVWK_									0	0	0	0	0	0	P12815	P12815	P12815	Pdcd6	Programmed cell death protein 6	MULTI-MSMS	brain171122_1	Exp1	721.359	2	721.359	1440.7	-1.9937	-0.0014382	5.2264	0.0037701	3.2326	0.0023319	721.361	89.711	1.8731	89.711	88.764	90.637	0					122	45	4
AGVNTVTTLVENK	13	Unmodified	_AGVNTVTTLVENK_									0	0	0	0	0	0	P12970	P12970	P12970	Rpl7a	60S ribosomal protein L7a	MSMS	brain171122_1	Exp1	673.366	2	673.37	1344.72	32.782	1	32.782	32.282	33.282	0								0	0	0	0.012965	1	22675	66.393
AGVTCIILPAENR	13	Unmodified	_AGVTCIILPAENR_									0	0	0	0	0	0	Q8CGK3	Q8CGK3	Q8CGK3	Lonp1	Lon protease homolog, mitochondrial	MULTI-MSMS	brain171122_1	Exp1	707.364	2	707.38	1412.74	-0.23097	-0.00016338	-1.5585	-0.0011025	-1.7895	-0.0012659	707.882	43.838	0.84863	43.838	43.477	44.326	0					40	20	3
AGVWLIDFGK	10	Unmodified	_AGVWLIDFGK_									0	0	0	0	0	0	Q8R071	Q8R071	Q8R071	Itpka	Inositol-trisphosphate 3-kinase A	MULTI-MSMS	brain171122_1	Exp1	553.304	2	553.306	1104.6	-5.9495	-0.0032919	4.4476	0.0024609	-1.5019	-0.00083101	553.308	90.322	1.0571	90.322	89.865	90.922	0					34	25	2
AGVWLIDFGK	10	Unmodified	_AGVWLIDFGK_									0	0	0	0	0	0	Q8R071	Q8R071	Q8R071	Itpka	Inositol-trisphosphate 3-kinase A	MSMS	brain171122_1	Exp1	553.304	2	553.306	1104.6	91.195	1	91.195	90.695	91.695	0								0	0	0	0.0062137	1	80165	78.334
AGYSQGATQYTQAQQAR	17	Unmodified	_AGYSQGATQYTQAQQAR_									0	0	0	0	0	0	O88532	O88532	O88532	Zfr	Zinc finger RNA-binding protein	MULTI-MSMS	brain171122_1	Exp1	914.936	2	914.932	1827.85	1.3475	0.0012329	-2.15	-0.0019671	-0.80255	-0.00073428	914.932	13.749	0.36464	13.749	13.615	13.98	9.5367e-07					12	8	2
AGYTDQVVIGMDVAASEFYR	20	Unmodified	_AGYTDQVVIGMDVAASEFYR_									0	0	0	0	0	0	P17182	P17182	P17182	Eno1	Alpha-enolase	MULTI-MSMS	brain171122_1	Exp1	731.351	3	731.349	2191.03	0.66097	0.0004834	0.05777	4.225e-05	0.71874	0.00052565	731.349	98.682	1.5085	98.682	97.917	99.426	0					71	36	3
AGYTDQVVIGMDVAASEFYR	20	Unmodified	_AGYTDQVVIGMDVAASEFYR_									0	0	0	0	0	0	P17182	P17182	P17182	Eno1	Alpha-enolase	MULTI-MSMS	brain171122_1	Exp1	1097.02	2	1096.52	2191.03	2.8281	0.0031011	0.71428	0.00078322	3.5424	0.0038843	1097.02	98.519	0.89812	98.519	98.242	99.14	7.6294e-06					32	21	2
AGYTDQVVIGMDVAASEFYR	20	Unmodified	_AGYTDQVVIGMDVAASEFYR_									0	0	0	0	0	0	P17182	P17182	P17182	Eno1	Alpha-enolase	MULTI-MSMS	brain171122_1	Exp1	731.352	3	731.349	2191.03	-0.27304	-0.00019969	1.7371	0.0012704	1.4641	0.0010707	731.352	99.872	0.77588	99.872	99.507	100.28	-7.6294e-06					45	18	4
AGYTDQVVIGMDVAASEFYR	20	Unmodified	_AGYTDQVVIGMDVAASEFYR_									0	0	0	0	0	0	P17182	P17182	P17182	Eno1	Alpha-enolase	MULTI-MSMS	brain171122_1	Exp1	731.359	3	731.349	2191.03	0.031521	2.3053e-05	-1.5267	-0.0011166	-1.4952	-0.0010935	731.682	100.43	0.57227	100.43	100.12	100.69	7.6294e-06					35	13	4
AGYTDQVVIGMDVAASEFYR	20	Unmodified	_AGYTDQVVIGMDVAASEFYR_									0	0	0	0	0	0	P17182	P17182	P17182	Eno1	Alpha-enolase	MULTI-MSMS	brain171122_1	Exp1	731.353	3	731.349	2191.03	0.27123	0.00019836	-0.19278	-0.00014099	0.078453	5.7377e-05	731.349	100.8	0.86055	100.8	100.61	101.47	0					38	20	3
AGYTDQVVIGMDVAASEFYR	20	Unmodified	_AGYTDQVVIGMDVAASEFYR_									0	0	0	0	0	0	P17182	P17182	P17182	Eno1	Alpha-enolase	MULTI-MSMS	brain171122_1	Exp1	731.353	3	731.349	2191.03	-1.0192	-0.00074538	0.56748	0.00041503	-0.4517	-0.00033035	731.684	101.69	0.49127	101.69	101.43	101.92	0					21	11	3
AGYTDQVVIGMDVAASEFYR	20	Unmodified	_AGYTDQVVIGMDVAASEFYR_									0	0	0	0	0	0	P17182	P17182	P17182	Eno1	Alpha-enolase	MULTI-MSMS	brain171122_1	Exp1	1096.53	2	1096.52	2191.03	0.86385	0.00094723	2.9457	0.00323	3.8095	0.0041772	1096.52	101.68	0.36826	101.68	101.55	101.92	0					13	8	2
AGYTDQVVIGMDVAASEFYR	20	Unmodified	_AGYTDQVVIGMDVAASEFYR_									0	0	0	0	0	0	P17182	P17182	P17182	Eno1	Alpha-enolase	MULTI-MSMS	brain171122_1	Exp1	731.355	3	731.349	2191.03	0.17706	0.00012949	0.93665	0.00068502	1.1137	0.00081451	731.35	102.18	1.0259	102.18	101.84	102.87	0					60	24	4
AGYTDQVVIGMDVAASEFYR	20	Unmodified	_AGYTDQVVIGMDVAASEFYR_									0	0	0	0	0	0	P17182	P17182	P17182	Eno1	Alpha-enolase	MULTI-MSMS	brain171122_1	Exp1	1096.53	2	1096.52	2191.03	1.023	0.0011218	-0.38234	-0.00041924	0.64067	0.00070251	1096.52	102.4	0.4514	102.4	102.21	102.66	0					18	10	2
AGYTDQVVIGMDVAASEFYR	20	Unmodified	_AGYTDQVVIGMDVAASEFYR_									0	0	0	0	0	0	P17182	P17182	P17182	Eno1	Alpha-enolase	MULTI-MSMS	brain171122_1	Exp1	731.684	3	731.349	2191.03	-1.3102	-0.00095823	0.32084	0.00023464	-0.98939	-0.00072359	731.352	103	0.8226	103	102.58	103.4	0					40	19	3
AGYTDQVVIGMDVAASEFYR	20	Unmodified	_AGYTDQVVIGMDVAASEFYR_									0	0	0	0	0	0	P17182	P17182	P17182	Eno1	Alpha-enolase	MULTI-MSMS	brain171122_1	Exp1	731.351	3	731.349	2191.03	-1.0066	-0.00073616	0.4392	0.0003212	-0.56738	-0.00041495	731.683	104.35	2.1399	104.35	103.85	105.99	0					105	51	3
AGYTDQVVIGMDVAASEFYR	20	Unmodified	_AGYTDQVVIGMDVAASEFYR_									0	0	0	0	0	0	P17182	P17182	P17182	Eno1	Alpha-enolase	MULTI-MSMS	brain171122_1	Exp1	731.355	3	731.349	2191.03	-1.2276	-0.0008978	1.6444	0.0012027	0.41686	0.00030487	731.684	108.68	0.98277	108.68	108.17	109.15	0					56	23	4
AGYTDQVVIGMDVAASEFYR	20	Unmodified	_AGYTDQVVIGMDVAASEFYR_									0	0	0	0	0	0	P17182	P17182	P17182	Eno1	Alpha-enolase	MULTI-MSMS	brain171122_1	Exp1	731.352	3	731.349	2191.03	0.74248	0.00054301	-1.1229	-0.00082126	-0.38046	-0.00027825	731.349	109.85	0.73002	109.85	109.53	110.26	7.6294e-06					41	17	4
AGYTDQVVIGMDVAASEFYR	20	Unmodified	_AGYTDQVVIGMDVAASEFYR_									0	0	0	0	0	0	P17182	P17182	P17182	Eno1	Alpha-enolase	MSMS	brain171122_1	Exp1	731.361	3	731.349	2191.03	97.987	1	97.987	97.487	98.487	0								0	0	0	0.001917	1	86904	51.645
AGYTDQVVIGMDVAASEFYR	20	Unmodified	_AGYTDQVVIGMDVAASEFYR_									0	0	0	0	0	0	P17182	P17182	P17182	Eno1	Alpha-enolase	MSMS	brain171122_1	Exp1	731.352	3	731.349	2191.03	99.501	1	99.501	99.001	100	-7.6294e-06								0	0	0	0.00088509	1	88423	55.127
AGYTDQVVIGMDVAASEFYR	20	Unmodified	_AGYTDQVVIGMDVAASEFYR_									0	0	0	0	0	0	P17182	P17182	P17182	Eno1	Alpha-enolase	MSMS	brain171122_1	Exp1	1096.52	2	1096.52	2191.03	100.26	1	100.26	99.758	100.76	7.6294e-06								0	0	0	0.0099003	1	89187	58.671
AGYTDQVVIGMDVAASEFYR	20	Unmodified	_AGYTDQVVIGMDVAASEFYR_									0	0	0	0	0	0	P17182	P17182	P17182	Eno1	Alpha-enolase	MSMS	brain171122_1	Exp1	1096.52	2	1096.52	2191.03	101.44	1	101.44	100.94	101.94	0								0	0	0	0.0099369	1	90374	63.682
AGYTDQVVIGMDVAASEFYR	20	Unmodified	_AGYTDQVVIGMDVAASEFYR_									0	0	0	0	0	0	P17182	P17182	P17182	Eno1	Alpha-enolase	MSMS	brain171122_1	Exp1	1096.52	2	1096.52	2191.03	103.09	1	103.09	102.59	103.59	0								0	0	0	0.02952	1	92012	49.188
AGYTDQVVIGMDVAASEFYR	20	Unmodified	_AGYTDQVVIGMDVAASEFYR_									0	0	0	0	0	0	P17182	P17182	P17182	Eno1	Alpha-enolase	MSMS	brain171122_1	Exp1	731.352	3	731.349	2191.03	107.52	1	107.52	107.02	108.02	0								0	0	0	0.050625	1	94908	27.086
AGYTDQVVIGMDVAASEFYR	20	Unmodified	_AGYTDQVVIGMDVAASEFYR_									0	0	0	0	0	0	P17182	P17182	P17182	Eno1	Alpha-enolase	MULTI-SECPEP	brain171122_1	Exp1	1096.02	2	1096.52	2191.03	1.9498	0.002138	0.27947	0.00030644	2.2293	0.0024445	1097.02	99.835	0.6127	99.835	99.548	100.16	-7.6294e-06					35	14	4
AGYTDQVVIGMDVAASEFYR	20	Deamidation (NQ)	_AGYTDQ(de)VVIGMDVAASEFYR_			AGYTDQ(1)VVIGMDVAASEFYR				AGYTDQ(48.05)VVIGMDVAASEFYR		0	0	0	1	0	0	P17182	P17182	P17182	Eno1	Alpha-enolase	MSMS	brain171122_1	Exp1	731.684	3	731.677	2192.01	107.16	1	107.16	106.66	107.66	0								0	0	0	0.030021	1	94796	48.053
AGYVGLVTVPVATLAGR	17	Unmodified	_AGYVGLVTVPVATLAGR_									0	0	0	0	0	0	F6SEU4	F6SEU4	F6SEU4	Syngap1	Ras/Rap GTPase-activating protein SynGAP	MULTI-MSMS	brain171122_1	Exp1	822.479	2	822.478	1642.94	-0.13103	-0.00010777	-1.2771	-0.0010504	-1.4081	-0.0011581	822.478	88.573	1.7465	88.573	87.71	89.456	0					145	42	5
AHDGGIYAISWSPDSTHLLSASGDK	25	Unmodified	_AHDGGIYAISWSPDSTHLLSASGDK_									0	0	0	0	0	0	O88342	O88342	O88342	Wdr1	WD repeat-containing protein 1	MULTI-MSMS	brain171122_1	Exp1	862.415	3	862.414	2584.22	0.0098807	8.5213e-06	0.82653	0.00071281	0.83641	0.00072134	862.749	68.603	1.5529	68.603	67.821	69.374	0					112	37	5
AHDGGIYAISWSPDSTHLLSASGDK	25	Unmodified	_AHDGGIYAISWSPDSTHLLSASGDK_									0	0	0	0	0	0	O88342	O88342	O88342	Wdr1	WD repeat-containing protein 1	MULTI-MSMS	brain171122_1	Exp1	647.063	4	647.062	2584.22	-2.1771	-0.0014087	-0.7871	-0.0005093	-2.9642	-0.001918	647.312	68.579	1.2666	68.579	68.025	69.292	-7.6294e-06					124	30	5
AHEACGPMEIDSALNTVQTLK	21	Unmodified	_AHEACGPMEIDSALNTVQTLK_									0	0	0	0	0	0	Q71LX4	Q71LX4	Q71LX4	Tln2	Talin-2	MSMS	brain171122_1	Exp1	762.381	3	762.368	2284.08	71.174	1	71.174	70.674	71.674	0								0	0	0	0.049634	1	60559	26.064
AHEILPELVCCSAK	14	Unmodified	_AHEILPELVCCSAK_									0	0	0	0	0	0	P42932	P42932	P42932	Cct8	T-complex protein 1 subunit theta	MULTI-MSMS	brain171122_1	Exp1	814.414	2	813.903	1625.79	-0.48443	-0.00039428	-1.1848	-0.00096432	-1.6692	-0.0013586	813.901	37.118	0.57028	37.118	36.76	37.331	0					26	13	3
AHEILPELVCCSAK	14	Unmodified	_AHEILPELVCCSAK_									0	0	0	0	0	0	P42932	P42932	P42932	Cct8	T-complex protein 1 subunit theta	MULTI-SECPEP	brain171122_1	Exp1	543.329	3	542.937	1625.79	-3.4242	-0.0018591	1.236	0.00067105	-2.1882	-0.0011881	543.273	36.978	0.73301	36.978	36.598	37.331	3.8147e-06					31	17	3
AHFFTQGSAHSDTTSDPACHAANR	24	Unmodified	_AHFFTQGSAHSDTTSDPACHAANR_									0	0	0	0	0	0	P50428	P50428	P50428	Arsa	Arylsulfatase A	MULTI-MSMS	brain171122_1	Exp1	647.285	4	647.285	2585.11	-1.6792	-0.0010869	0.41208	0.00026673	-1.2671	-0.00082019	647.286	12.928	0.89128	12.928	12.56	13.451	0					52	21	5
AHGGYSVFAGVGER	14	Unmodified	_AHGGYSVFAGVGER_									0	0	0	0	0	0	P56480	P56480	P56480	Atp5b	ATP synthase subunit beta, mitochondrial	MULTI-MSMS	brain171122_1	Exp1	469.563	3	469.565	1405.67	-4.1762	-0.001961	-0.2075	-9.7433e-05	-4.3837	-0.0020584	469.565	21.712	3.3702	21.712	20.642	24.012	0					225	82	6
AHGGYSVFAGVGER	14	Unmodified	_AHGGYSVFAGVGER_									0	0	0	0	0	0	P56480	P56480	P56480	Atp5b	ATP synthase subunit beta, mitochondrial	MULTI-SECPEP	brain171122_1	Exp1	703.359	2	703.844	1405.67	-1.5896	-0.0011189	1.6382	0.001153	0.04854	3.4164e-05	703.846	23.082	0.44558	23.082	22.916	23.362	0					15	10	2
AHGGYSVFAGVGER	14	Unmodified	_AHGGYSVFAGVGER_									0	0	0	0	0	0	P56480	P56480	P56480	Atp5b	ATP synthase subunit beta, mitochondrial	MULTI-SECPEP	brain171122_1	Exp1	703.359	2	703.844	1405.67	-0.70503	-0.00049623	0.0053739	3.7824e-06	-0.69965	-0.00049245	703.844	21.785	1.8263	21.785	21.09	22.916	0					125	44	5
AHIAQLCEK	9	Unmodified	_AHIAQLCEK_									0	0	0	0	0	0	Q68FD5	Q68FD5	Q68FD5	Cltc	Clathrin heavy chain 1	MULTI-SECPEP	brain171122_1	Exp1	357.211	3	357.187	1068.54	-11.608	-0.0041461	4.3492	0.0015535	-7.2583	-0.0025926	357.19	10.775	1.1825	10.775	10.242	11.425	0					56	28	3
AHPNLPILIR	10	Unmodified	_AHPNLPILIR_									0	0	0	0	0	0	Q9CQ75	Q9CQ75	Q9CQ75	Ndufa2	NADH dehydrogenase [ubiquinone] 1 alpha subcomplex subunit 2	MULTI-MSMS	brain171122_1	Exp1	381.904	3	381.905	1142.69	-7.324	-0.0027971	1.4506	0.00055399	-5.8734	-0.0022431	381.905	33.876	2.5176	33.876	32.574	35.092	0					124	61	4
AHPVFYQGTYSQALNDAK	18	Unmodified	_AHPVFYQGTYSQALNDAK_									0	0	0	0	0	0	Q3TDN2	Q3TDN2	Q3TDN2	Faf2	FAS-associated factor 2	MULTI-MSMS	brain171122_1	Exp1	670.663	3	670.662	2008.96	-2.2102	-0.0014823	3.1814	0.0021336	0.97114	0.00065131	670.666	36.428	1.1389	36.428	35.662	36.801	0					73	27	5
AHQLVMEGYNWCHDR	15	Unmodified	_AHQLVMEGYNWCHDR_									0	0	0	0	0	0	P62715;P63330	P62715;P63330	P63330	Ppp2cb;Ppp2ca	Serine/threonine-protein phosphatase 2A catalytic subunit beta isoform;Serine/threonine-protein phosphatase 2A catalytic subunit alpha isoform	MULTI-MSMS	brain171122_1	Exp1	479.713	4	479.714	1914.83	-3.839	-0.0018416	0.36137	0.00017335	-3.4777	-0.0016683	479.714	24.786	1.5058	24.786	24.053	25.558	0					119	36	6
AHQLVMEGYNWCHDR	15	Unmodified	_AHQLVMEGYNWCHDR_									0	0	0	0	0	0	P62715;P63330	P62715;P63330	P63330	Ppp2cb;Ppp2ca	Serine/threonine-protein phosphatase 2A catalytic subunit beta isoform;Serine/threonine-protein phosphatase 2A catalytic subunit alpha isoform	MULTI-SECPEP	brain171122_1	Exp1	639.67	3	639.282	1914.83	-1.2731	-0.00081385	1.7534	0.0011209	0.48032	0.00030706	639.618	24.881	1.3429	24.881	23.931	25.274	0					95	32	4
AHQTGIHATEELK	13	Acetyl (Protein N-term)	_(ac)AHQTGIHATEELK_									0	1	0	0	0	0	Q9Z0P5	Q9Z0P5	Q9Z0P5	Twf2	Twinfilin-2	MSMS	brain171122_1	Exp1	492.919	3	492.92	1475.74	13.524	1	13.524	13.024	14.024	0								0	0	0	0.015533	1	3642	58.831
AHQVVEDGYEFFAK	14	Unmodified	_AHQVVEDGYEFFAK_									0	0	0	0	0	0	P62141;P62137;P63087	P62141;P62137;P63087	P62141	Ppp1cb;Ppp1ca;Ppp1cc	Serine/threonine-protein phosphatase PP1-beta catalytic subunit;Serine/threonine-protein phosphatase PP1-alpha catalytic subunit;Serine/threonine-protein phosphatase PP1-gamma catalytic subunit	MULTI-MSMS	brain171122_1	Exp1	820.395	2	820.391	1638.77	1.1383	0.00093386	-1.1198	-0.00091869	0.018498	1.5176e-05	820.389	44.187	0.76818	44.187	43.558	44.326	0					40	18	3
AHQVVEDGYEFFAK	14	Unmodified	_AHQVVEDGYEFFAK_									0	0	0	0	0	0	P62141;P62137;P63087	P62141;P62137;P63087	P62141	Ppp1cb;Ppp1ca;Ppp1cc	Serine/threonine-protein phosphatase PP1-beta catalytic subunit;Serine/threonine-protein phosphatase PP1-alpha catalytic subunit;Serine/threonine-protein phosphatase PP1-gamma catalytic subunit	MULTI-SECPEP	brain171122_1	Exp1	547.491	3	547.263	1638.77	-2.5823	-0.0014132	1.3319	0.00072888	-1.2504	-0.00068431	547.265	44.114	1.4536	44.114	43.156	44.61	0					89	35	3
AHSSMVGVNLPQK	13	Unmodified	_AHSSMVGVNLPQK_									0	0	0	0	0	0	P09411	P09411	P09411	Pgk1	Phosphoglycerate kinase 1	MULTI-MSMS	brain171122_1	Exp1	684.347	2	684.359	1366.7	-0.24593	-0.00016831	-1.1549	-0.00079038	-1.4008	-0.00095868	684.358	16.181	0.48948	16.181	15.729	16.219	0					16	11	2
AHSSMVGVNLPQK	13	Unmodified	_AHSSMVGVNLPQK_									0	0	0	0	0	0	P09411	P09411	P09411	Pgk1	Phosphoglycerate kinase 1	MULTI-SECPEP	brain171122_1	Exp1	456.241	3	456.575	1366.7	-2.3498	-0.0010729	-0.90223	-0.00041193	-3.2521	-0.0014848	456.574	16.135	0.53013	16.135	15.729	16.259	0					21	12	2
AHTDFFEAFK	10	Unmodified	_AHTDFFEAFK_									0	0	0	0	0	0	P61202	P61202	P61202	Cops2	COP9 signalosome complex subunit 2	MULTI-SECPEP	brain171122_1	Exp1	405.218	3	404.861	1211.56	-9.8205	-0.0039759	2.1657	0.00087681	-7.6548	-0.0030991	404.862	43.683	0.7668	43.683	43.437	44.204	0					27	18	2
AHTMTDDVTFWK	12	Unmodified	_AHTMTDDVTFWK_									0	0	0	0	0	0	Q68FD5	Q68FD5	Q68FD5	Cltc	Clathrin heavy chain 1	MULTI-MSMS	brain171122_1	Exp1	484.56	3	484.559	1450.66	-3.6117	-0.0017501	1.1723	0.00056804	-2.4394	-0.001182	484.895	40.672	1.5353	40.672	40.211	41.746	0					87	37	4
AHTMTDDVTFWK	12	Unmodified	_AHTMTDDVTFWK_									0	0	0	0	0	0	Q68FD5	Q68FD5	Q68FD5	Cltc	Clathrin heavy chain 1	MULTI-MSMS	brain171122_1	Exp1	726.334	2	726.335	1450.66	0.14895	0.00010819	-0.39717	-0.00028847	-0.24822	-0.00018029	726.836	40.655	1.5765	40.655	40.089	41.666	0					59	38	2
AHVIVMAATNRPNSIDPALR	20	Unmodified	_AHVIVMAATNRPNSIDPALR_									0	0	0	0	0	1	Q01853	Q01853	Q01853	Vcp	Transitional endoplasmic reticulum ATPase	MULTI-MSMS	brain171122_1	Exp1	716.058	3	716.057	2145.15	-1.9444	-0.0013923	0.40579	0.00029057	-1.5386	-0.0011017	716.39	28.382	0.93391	28.382	27.955	28.889	1.9073e-06					46	22	3
AHVIVMAATNRPNSIDPALR	20	Deamidation (NQ)	_AHVIVMAATN(de)RPNSIDPALR_			AHVIVMAATN(0.566)RPN(0.434)SIDPALR				AHVIVMAATN(1.16)RPN(-1.16)SIDPALR		0	0	0	1	0	1	Q01853	Q01853	Q01853	Vcp	Transitional endoplasmic reticulum ATPase	MULTI-SECPEP	brain171122_1	Exp1	537.786	4	537.54	2146.13	-5.1761	-0.0027824	-2.4976	-0.0013426	-7.6737	-0.0041249	537.789	32.007	0.44669	32.007	31.802	32.249	0					21	10	3
AHVLAASVEQATQNFLEK	18	Unmodified	_AHVLAASVEQATQNFLEK_									0	0	0	0	0	0	Q61301	Q61301	Q61301	Ctnna2	Catenin alpha-2	MULTI-MSMS	brain171122_1	Exp1	653.01	3	652.678	1955.01	-2.7271	-0.0017799	0.82534	0.00053868	-1.9018	-0.0012412	653.013	72.848	1.6247	72.848	71.901	73.526	0					106	39	4
AHVTLGCAADVQPVQTGLDLLDILQQVK	28	Unmodified	_AHVTLGCAADVQPVQTGLDLLDILQQVK_									0	0	0	0	0	0	P16330	P16330	P16330	Cnp	2,3-cyclic-nucleotide 3-phosphodiesterase	MULTI-MSMS	brain171122_1	Exp1	1001.54	3	1001.54	3001.59	3.443	0.0034483	0.043864	4.3931e-05	3.4869	0.0034923	1002.21	101.82	1.1064	101.82	101.35	102.45	0					112	26	8
AHVTLGCAADVQPVQTGLDLLDILQQVK	28	Unmodified	_AHVTLGCAADVQPVQTGLDLLDILQQVK_									0	0	0	0	0	0	P16330	P16330	P16330	Cnp	2,3-cyclic-nucleotide 3-phosphodiesterase	MULTI-MSMS	brain171122_1	Exp1	751.907	4	751.405	3001.59	0.50199	0.0003772	-0.39106	-0.00029385	0.11093	8.3353e-05	751.907	101.85	1.2295	101.85	101.35	102.58	0					85	29	5
AHVTLGCAADVQPVQTGLDLLDILQQVK	28	Unmodified	_AHVTLGCAADVQPVQTGLDLLDILQQVK_									0	0	0	0	0	0	P16330	P16330	P16330	Cnp	2,3-cyclic-nucleotide 3-phosphodiesterase	MSMS	brain171122_1	Exp1	1001.54	3	1001.54	3001.59	101.61	1	101.61	101.11	102.11	-7.6294e-06								0	0	0	1.3594e-08	1	90536	76.55
AIAELGIYPAVDPLDSTSR	19	Unmodified	_AIAELGIYPAVDPLDSTSR_									0	0	0	0	0	0	P56480	P56480	P56480	Atp5b	ATP synthase subunit beta, mitochondrial	MULTI-MSMS	brain171122_1	Exp1	994.517	2	994.52	1987.03	0.53027	0.00052736	-5.3313	-0.0053021	-4.801	-0.0047747	994.516	88.073	0.28421	88.073	87.832	88.116	0					9	6	2
AIAELGIYPAVDPLDSTSR	19	Unmodified	_AIAELGIYPAVDPLDSTSR_									0	0	0	0	0	0	P56480	P56480	P56480	Atp5b	ATP synthase subunit beta, mitochondrial	MULTI-MSMS	brain171122_1	Exp1	994.521	2	994.52	1987.03	2.8101	0.0027947	-1.7796	-0.0017699	1.0305	0.0010248	994.519	89.033	2.48	89.033	87.873	90.353	0					232	60	5
AIAELGIYPAVDPLDSTSR	19	Unmodified	_AIAELGIYPAVDPLDSTSR_									0	0	0	0	0	0	P56480	P56480	P56480	Atp5b	ATP synthase subunit beta, mitochondrial	MULTI-MSMS	brain171122_1	Exp1	663.35	3	663.349	1987.03	-1.1726	-0.00077782	0.28195	0.00018703	-0.89062	-0.00059079	663.684	89.047	2.9269	89.047	87.751	90.678	0					274	71	6
AIAELGIYPAVDPLDSTSR	19	Unmodified	_AIAELGIYPAVDPLDSTSR_									0	0	0	0	0	0	P56480	P56480	P56480	Atp5b	ATP synthase subunit beta, mitochondrial	MULTI-MSMS	brain171122_1	Exp1	663.352	3	663.349	1987.03	-3.1001	-0.0020564	0.13517	8.9668e-05	-2.9649	-0.0019668	663.35	90.968	1.0172	90.968	90.678	91.695	0					46	24	3
AIAELGIYPAVDPLDSTSR	19	Unmodified	_AIAELGIYPAVDPLDSTSR_									0	0	0	0	0	0	P56480	P56480	P56480	Atp5b	ATP synthase subunit beta, mitochondrial	MSMS	brain171122_1	Exp1	994.52	2	994.52	1987.03	90.328	1	90.328	89.828	90.828	0								0	0	0	0.04468	1	79302	56.65
AIAELGIYPAVDPLDSTSR	19	Unmodified	_AIAELGIYPAVDPLDSTSR_									0	0	0	0	0	0	P56480	P56480	P56480	Atp5b	ATP synthase subunit beta, mitochondrial	MSMS	brain171122_1	Exp1	994.502	2	994.52	1987.03	92.471	1	92.471	91.971	92.971	0								0	0	0	0.050138	1	81395	50.088
AIAELGIYPAVDPLDSTSR	19	Unmodified	_AIAELGIYPAVDPLDSTSR_									0	0	0	0	0	0	P56480	P56480	P56480	Atp5b	ATP synthase subunit beta, mitochondrial	MULTI-SECPEP	brain171122_1	Exp1	994.521	2	994.52	1987.03	0.43656	0.00043417	1.6024	0.0015936	2.0389	0.0020278	995.022	90.64	0.77232	90.64	90.272	91.044	0					36	18	4
AIAELGIYPAVDPLDSTSR	19	Unmodified	_AIAELGIYPAVDPLDSTSR_									0	0	0	0	0	0	P56480	P56480	P56480	Atp5b	ATP synthase subunit beta, mitochondrial	MULTI-SECPEP	brain171122_1	Exp1	994.525	2	994.52	1987.03	1.5968	0.001588	2.7033	0.0026885	4.3001	0.0042765	995.021	91.206	0.3662	91.206	90.922	91.288	0					12	8	2
AIAGTGANVIVTGGK	15	Unmodified	_AIAGTGANVIVTGGK_									0	0	0	0	0	0	P42932	P42932	P42932	Cct8	T-complex protein 1 subunit theta	MULTI-MSMS	brain171122_1	Exp1	664.878	2	664.88	1327.75	-0.6966	-0.00046315	-0.73437	-0.00048827	-1.431	-0.00095143	664.88	19.885	0.97562	19.885	19.504	20.48	0					56	23	4
AIAHYEQSADYYK	13	Unmodified	_AIAHYEQSADYYK_									0	0	0	0	0	0	P28663;Q9DB05	P28663;Q9DB05	P28663	Napb;Napa	Beta-soluble NSF attachment protein;Alpha-soluble NSF attachment protein	MULTI-MSMS	brain171122_1	Exp1	520.245	3	520.244	1557.71	-0.99374	-0.00051699	-0.73039	-0.00037998	-1.7241	-0.00089696	520.244	15.169	0.97668	15.169	14.63	15.607	0					69	23	5
AIAHYEQSADYYK	13	Unmodified	_AIAHYEQSADYYK_									0	0	0	0	0	0	P28663;Q9DB05	P28663;Q9DB05	P28663	Napb;Napa	Beta-soluble NSF attachment protein;Alpha-soluble NSF attachment protein	MULTI-SECPEP	brain171122_1	Exp1	779.392	2	779.862	1557.71	2.2799	0.001778	0.12128	9.4581e-05	2.4011	0.0018726	779.862	15.166	0.73367	15.166	14.833	15.567	0					42	17	3
AIAHYEQSADYYKGEESNSSANK	23	Unmodified	_AIAHYEQSADYYKGEESNSSANK_									0	0	0	0	0	1	P28663;Q9DB05	P28663;Q9DB05	P28663	Napb;Napa	Beta-soluble NSF attachment protein;Alpha-soluble NSF attachment protein	MULTI-MSMS	brain171122_1	Exp1	641.292	4	641.29	2561.13	-1.4077	-0.00090273	1.1059	0.00070923	-0.30172	-0.00019349	641.291	14.61	0.60763	14.61	14.307	14.914	0					35	14	4
AIAHYEQSADYYKGEESNSSANK	23	Unmodified	_AIAHYEQSADYYKGEESNSSANK_									0	0	0	0	0	1	P28663;Q9DB05	P28663;Q9DB05	P28663	Napb;Napa	Beta-soluble NSF attachment protein;Alpha-soluble NSF attachment protein	MULTI-SECPEP	brain171122_1	Exp1	854.406	3	854.717	2561.13	0.78788	0.00067341	0.8852	0.0007566	1.6731	0.00143	855.055	14.598	0.44565	14.598	14.347	14.792	0					26	10	3
AIAHYEQSADYYKGEESNSSANK	23	2 Deamidation (NQ)	_AIAHYEQ(de)SADYYKGEESN(de)SSANK_			AIAHYEQ(1)SADYYKGEESN(0.991)SSAN(0.009)K				AIAHYEQ(38.06)SADYYKGEESN(20.39)SSAN(-20.39)K		0	0	0	2	0	1	P28663;Q9DB05	P28663;Q9DB05	P28663	Napb;Napa	Beta-soluble NSF attachment protein;Alpha-soluble NSF attachment protein	MULTI-SECPEP	brain171122_1	Exp1	855.051	3	855.374	2563.1	1.308	0.0011189	9.1763	0.0078492	10.484	0.0089681	855.384	14.885	0.48858	14.885	14.712	15.2	9.5367e-07					22	11	3
AIANECQANFISIK	14	Unmodified	_AIANECQANFISIK_									0	0	0	0	0	0	Q01853	Q01853	Q01853	Vcp	Transitional endoplasmic reticulum ATPase	MULTI-MSMS	brain171122_1	Exp1	790.399	2	789.901	1577.79	-0.32091	-0.00025349	-7.833	-0.0061873	-8.1539	-0.0064408	790.396	44.233	0.85092	44.233	43.8	44.651	0					35	20	3
AIAQSQSVQESMESLLQSIR	20	Unmodified	_AIAQSQSVQESMESLLQSIR_									0	0	0	0	0	0	Q9QXZ0	Q9QXZ0	Q9QXZ0	Macf1	Microtubule-actin cross-linking factor 1	MSMS	brain171122_1	Exp1	735.711	3	735.711	2204.11	98.726	1	98.726	98.226	99.226	0								0	0	0	0.036033	1	87645	32.337
AIASATEGGSVPQIR	15	Unmodified	_AIASATEGGSVPQIR_									0	0	0	0	0	0	Q9Z0X1	Q9Z0X1	Q9Z0X1	Aifm1	Apoptosis-inducing factor 1, mitochondrial	MULTI-MSMS	brain171122_1	Exp1	728.892	2	728.891	1455.77	-0.38835	-0.00028307	-1.5961	-0.0011634	-1.9845	-0.0014464	728.891	21.037	1.0163	21.037	20.642	21.658	0					45	24	3
AIATLMSDEVFHDIAYK	17	Unmodified	_AIATLMSDEVFHDIAYK_									0	0	0	0	0	0	O88343	O88343	O88343	Slc4a4	Electrogenic sodium bicarbonate cotransporter 1	MULTI-MSMS	brain171122_1	Exp1	641.989	3	641.989	1922.94	-2.0048	-0.001287	0.11302	7.2555e-05	-1.8917	-0.0012145	642.323	89.697	2.1985	89.697	88.764	90.962	0					186	53	5
AIAVLTSGGDAQGMNAAVR	19	Unmodified	_AIAVLTSGGDAQGMNAAVR_									0	0	0	0	0	0	P47857	P47857	P47857	Pfkm	ATP-dependent 6-phosphofructokinase, muscle type	MULTI-MSMS	brain171122_1	Exp1	901.468	2	901.465	1800.92	1.7737	0.0015989	-0.92864	-0.00083714	0.84502	0.00076176	901.465	39.782	1.1761	39.782	39.319	40.496	0					50	28	4
AIDGVMFSEGDK	12	Unmodified	_AIDGVMFSEGDK_									0	0	0	0	0	0	O35136	O35136	O35136	Ncam2	Neural cell adhesion molecule 2	MULTI-MSMS	brain171122_1	Exp1	634.795	2	634.795	1267.58	-2.4707	-0.0015684	2.5155	0.0015968	0.044818	2.845e-05	635.298	33.91	0.56702	33.91	33.426	33.993	0					22	13	2
AIDLLYWR	8	Unmodified	_AIDLLYWR_									0	0	0	0	0	0	Q8K0T0	Q8K0T0	Q8K0T0	Rtn1	Reticulon-1	MULTI-MSMS	brain171122_1	Exp1	525.291	2	525.293	1048.57	-4.6196	-0.0024266	1.5307	0.00080409	-3.0888	-0.0016225	525.293	81.773	2.0804	81.773	80.904	82.985	7.6294e-06					125	50	4
AIEINPDSAQPYK	13	Unmodified	_AIEINPDSAQPYK_									0	0	0	0	0	0	Q99L47	Q99L47	Q99L47	St13	Hsc70-interacting protein	MULTI-MSMS	brain171122_1	Exp1	723.368	2	723.367	1444.72	-1.4151	-0.0010237	1.3457	0.00097347	-0.069402	-5.0203e-05	723.369	25.799	0.89476	25.799	25.274	26.168	1.9073e-06					46	21	3
AIELNPANAVYFCNR	15	Unmodified	_AIELNPANAVYFCNR_									0	0	0	0	0	0	Q8BJU0	Q8BJU0	Q8BJU0	Sgta	Small glutamine-rich tetratricopeptide repeat-containing protein alpha	MULTI-MSMS	brain171122_1	Exp1	876.43	2	876.43	1750.85	0.72783	0.0006379	-0.93341	-0.00081807	-0.20557	-0.00018017	876.431	67.129	0.85957	67.129	66.593	67.453	0					41	20	3
AIEMLGGELGSK	12	Unmodified	_AIEMLGGELGSK_									0	0	0	0	0	0	P97807	P97807	P97807	Fh	Fumarate hydratase, mitochondrial	MULTI-MSMS	brain171122_1	Exp1	602.816	2	602.816	1203.62	-1.0868	-0.00065512	0.74372	0.00044832	-0.34305	-0.0002068	602.816	39.783	1.7813	39.783	38.795	40.577	0					111	43	3
AIEMLGGELGSK	12	Unmodified	_AIEMLGGELGSK_									0	0	0	0	0	0	P97807	P97807	P97807	Fh	Fumarate hydratase, mitochondrial	MSMS	brain171122_1	Exp1	602.818	2	602.816	1203.62	40.781	1	40.781	40.281	41.281	-3.8147e-06								0	0	0	0.038513	1	30671	56.359
AIEPQVVGFSGLSDDK	16	Unmodified	_AIEPQVVGFSGLSDDK_									0	0	0	0	0	0	Q8CI32	Q8CI32	Q8CI32	Bag5	BAG family molecular chaperone regulator 5	MSMS	brain171122_1	Exp1	831.414	2	831.423	1660.83	59.05	1	59.05	58.55	59.55	0								0	0	0	0.0249	1	48559	50.897
AIEQSIEQEEGLNR	14	Unmodified	_AIEQSIEQEEGLNR_									0	0	0	0	0	0	P61264	P61264	P61264	Stx1b	Syntaxin-1B	MULTI-MSMS	brain171122_1	Exp1	808.403	2	808.4	1614.78	1.2584	0.0010173	-0.090367	-7.3053e-05	1.168	0.00094423	808.4	29.966	1.9001	29.966	29.01	30.91	1.9073e-06					151	46	5
AIEQSIEQEEGLNR	14	Unmodified	_AIEQSIEQEEGLNR_									0	0	0	0	0	0	P61264	P61264	P61264	Stx1b	Syntaxin-1B	MULTI-MSMS	brain171122_1	Exp1	808.394	2	808.4	1614.78	-0.71513	-0.00057811	-3.0758	-0.0024865	-3.7909	-0.0030646	808.399	32.411	0.52857	32.411	32.087	32.615	0					17	12	2
AIEQSIEQEEGLNR	14	Unmodified	_AIEQSIEQEEGLNR_									0	0	0	0	0	0	P61264	P61264	P61264	Stx1b	Syntaxin-1B	MSMS	brain171122_1	Exp1	808.408	2	808.4	1614.78	31.33	1	31.33	30.83	31.83	0								0	0	0	6.5955e-17	1	21227	128.68
AIEQSIEQEEGLNR	14	Unmodified	_AIEQSIEQEEGLNR_									0	0	0	0	0	0	P61264	P61264	P61264	Stx1b	Syntaxin-1B	MSMS	brain171122_1	Exp1	808.41	2	808.4	1614.78	31.734	1	31.734	31.234	32.234	-1.9073e-06								0	0	0	5.9803e-05	1	21619	91.784
AIEQSIEQEEGLNR	14	Unmodified	_AIEQSIEQEEGLNR_									0	0	0	0	0	0	P61264	P61264	P61264	Stx1b	Syntaxin-1B	MSMS	brain171122_1	Exp1	808.411	2	808.4	1614.78	33.315	1	33.315	32.815	33.815	0								0	0	0	6.4032e-06	1	23199	99.589
AIEQSIEQEEGLNR	14	Unmodified	_AIEQSIEQEEGLNR_									0	0	0	0	0	0	P61264	P61264	P61264	Stx1b	Syntaxin-1B	MSMS	brain171122_1	Exp1	808.394	2	808.4	1614.78	33.682	1	33.682	33.182	34.182	0								0	0	0	0.012588	1	23566	52.132
AIEQSIEQEEGLNR	14	Deamidation (NQ)	_AIEQSIEQ(de)EEGLNR_			AIEQ(0.181)SIEQ(0.818)EEGLN(0.001)R				AIEQ(-6.56)SIEQ(6.56)EEGLN(-29.65)R		0	0	0	1	0	0	P61264	P61264	P61264	Stx1b	Syntaxin-1B	MSMS	brain171122_1	Exp1	808.901	2	808.892	1615.77	29.026	1	29.026	28.526	29.526	0								0	0	0	0.0076026	1	18973	87.184
AIFASGSPFDPVTLPDGR	18	Unmodified	_AIFASGSPFDPVTLPDGR_									0	0	0	0	0	0	P06801	P06801	P06801	Me1	NADP-dependent malic enzyme	MULTI-MSMS	brain171122_1	Exp1	616.309	3	616.316	1845.93	-4.0102	-0.0024715	-1.6767	-0.0010334	-5.6868	-0.0035049	616.65	88.168	1.2165	88.168	87.466	88.683	0					46	29	2
AIFASGSPFDPVTLPDGR	18	Unmodified	_AIFASGSPFDPVTLPDGR_									0	0	0	0	0	0	P06801	P06801	P06801	Me1	NADP-dependent malic enzyme	MULTI-MSMS	brain171122_1	Exp1	924.468	2	923.97	1845.93	0.48005	0.00044355	-2.3746	-0.002194	-1.8945	-0.0017505	924.47	88.419	0.36459	88.419	88.318	88.683	0					14	8	2
AIFLADGNVFTTGFSR	16	Deamidation (NQ)	_AIFLADGN(de)VFTTGFSR_			AIFLADGN(1)VFTTGFSR				AIFLADGN(61.42)VFTTGFSR		0	0	0	1	0	0	Q9WUM4	Q9WUM4	Q9WUM4	Coro1c	Coronin-1C	MULTI-MSMS	brain171122_1	Exp1	858.944	2	858.933	1715.85	-0.43727	-0.00037558	10.273	0.0088241	9.8361	0.0084485	858.941	94.87	0.90047	94.87	94.658	95.559	0					40	21	3
AIFLADGNVFTTGFSR	16	Deamidation (NQ)	_AIFLADGN(de)VFTTGFSR_			AIFLADGN(1)VFTTGFSR				AIFLADGN(60.89)VFTTGFSR		0	0	0	1	0	0	Q9WUM4	Q9WUM4	Q9WUM4	Coro1c	Coronin-1C	MULTI-SECPEP	brain171122_1	Exp1	858.44	2	858.933	1715.85	-0.76606	-0.00065799	2.9328	0.002519	2.1667	0.0018611	859.437	94.475	0.57204	94.475	94.25	94.822	0					20	13	2
AIFLFVDK	8	Unmodified	_AIFLFVDK_									0	0	0	0	0	0	P60521	P60521	P60521	Gabarapl2	Gamma-aminobutyric acid receptor-associated protein-like 2	MULTI-MSMS	brain171122_1	Exp1	476.777	2	476.779	951.543	-8.0657	-0.0038456	-0.32078	-0.00015294	-8.3865	-0.0039985	476.78	68.732	1.1857	68.732	68.475	69.66	0					43	28	3
AIFMLR	6	Unmodified	_AIFMLR_									0	0	0	0	0	0	Q9ERE7	Q9ERE7	Q9ERE7	Mesdc2	LDLR chaperone MESD	MSMS	brain171122_1	Exp1	375.717	2	375.72	749.426	37.722	1	37.722	37.222	38.222	0								0	0	0	0.024827	1	27617	74.849
AIFQAIAAK	9	Unmodified	_AIFQAIAAK_									0	0	0	0	0	0	Q9DCD0	Q9DCD0	Q9DCD0	Pgd	6-phosphogluconate dehydrogenase, decarboxylating	MULTI-MSMS	brain171122_1	Exp1	466.777	2	466.782	931.549	-6.2538	-0.0029192	-2.3153	-0.0010807	-8.5691	-0.0039999	466.781	25.756	0.7724	25.756	25.558	26.331	0					43	18	3
AIFQTIQNR	9	Unmodified	_AIFQTIQNR_									0	0	0	0	0	0	Q9EPL8	Q9EPL8	Q9EPL8	Ipo7	Importin-7	MULTI-MSMS	brain171122_1	Exp1	545.801	2	545.804	1089.59	-4.5478	-0.0024822	-0.48221	-0.00026319	-5.03	-0.0027454	545.805	21.506	1.2193	21.506	20.805	22.024	0					43	29	2
AIFSHAAGDNSTLLSFK	17	Unmodified	_AIFSHAAGDNSTLLSFK_									0	0	0	0	0	0	Q8BKX1	Q8BKX1	Q8BKX1	Baiap2	Brain-specific angiogenesis inhibitor 1-associated protein 2	MULTI-MSMS	brain171122_1	Exp1	593.639	3	593.641	1777.9	-2.6315	-0.0015622	0.33853	0.00020096	-2.293	-0.0013612	593.641	56.366	1.3747	56.366	56	57.375	-3.8147e-06					63	33	2
AIFTGYYGK	9	Unmodified	_AIFTGYYGK_									0	0	0	0	0	0	P16330	P16330	P16330	Cnp	2,3-cyclic-nucleotide 3-phosphodiesterase	MULTI-MSMS	brain171122_1	Exp1	510.262	2	510.263	1018.51	-3.6353	-0.001855	1.3462	0.00068693	-2.2891	-0.001168	510.264	27.837	2.3137	27.837	26.94	29.254	-1.9073e-06					109	56	3
AIGAFAAADSFDHK	14	Unmodified	_AIGAFAAADSFDHK_									0	0	0	0	0	0	P32848	P32848	P32848	Pvalb	Parvalbumin alpha	MULTI-MSMS	brain171122_1	Exp1	474.236	3	474.233	1419.68	-4.1243	-0.0019559	4.1511	0.0019686	0.026782	1.2701e-05	474.236	34.435	1.9908	34.435	33.305	35.296	0					95	48	3
AIGAFAAADSFDHKK	15	Unmodified	_AIGAFAAADSFDHKK_									0	0	0	0	0	1	P32848	P32848	P32848	Pvalb	Parvalbumin alpha	MULTI-MSMS	brain171122_1	Exp1	388.202	4	387.951	1547.77	-9.7909	-0.0037984	4.6415	0.0018007	-5.1494	-0.0019977	388.203	21.781	0.81224	21.781	21.293	22.105	0					28	19	2
AIGAVPLIQGEYMIPCEK	18	Unmodified	_AIGAVPLIQGEYMIPCEK_									0	0	0	0	0	0	P18242	P18242	P18242	Ctsd	Cathepsin D	MSMS	brain171122_1	Exp1	995.015	2	995.013	1988.01	86.507	1	86.507	86.007	87.007	0								0	0	0	1.9176e-10	1	75547	125.53
AIGAVPLIQGEYMIPCEK	18	Unmodified	_AIGAVPLIQGEYMIPCEK_									0	0	0	0	0	0	P18242	P18242	P18242	Ctsd	Cathepsin D	MSMS	brain171122_1	Exp1	995.017	2	995.013	1988.01	86.874	1	86.874	86.374	87.374	0								0	0	0	0.00033661	1	75915	98.974
AIGAVPLIQGEYMIPCEK	18	Unmodified	_AIGAVPLIQGEYMIPCEK_									0	0	0	0	0	0	P18242	P18242	P18242	Ctsd	Cathepsin D	MSMS	brain171122_1	Exp1	995.017	2	995.013	1988.01	87.236	1	87.236	86.736	87.736	0								0	0	0	9.1929e-07	1	76256	118.52
AIGAVPLIQGEYMIPCEK	18	Unmodified	_AIGAVPLIQGEYMIPCEK_									0	0	0	0	0	0	P18242	P18242	P18242	Ctsd	Cathepsin D	MULTI-SECPEP	brain171122_1	Exp1	664.101	3	663.678	1988.01	-1.0037	-0.00066613	-1.0767	-0.00071456	-2.0804	-0.0013807	664.345	86.962	1.5854	86.962	86.165	87.751	0					135	38	5
AIGEDFVLLK	10	Unmodified	_AIGEDFVLLK_									0	0	0	0	0	0	Q9JM52	Q9JM52	Q9JM52	Mink1	Misshapen-like kinase 1	MULTI-MSMS	brain171122_1	Exp1	552.816	2	552.819	1103.62	-4.8268	-0.0026683	-1.6162	-0.00089344	-6.443	-0.0035618	552.818	67.531	1.0636	67.531	66.88	67.943	0					35	25	2
AIGFQSQLSEFQVSLHDLEK	20	Unmodified	_AIGFQSQLSEFQVSLHDLEK_									0	0	0	0	0	0	Q8C163	Q8C163	Q8C163	Exog	Nuclease EXOG, mitochondrial	MULTI-MSMS	brain171122_1	Exp1	759.391	3	759.39	2275.15	-0.61464	-0.00046675	2.4668	0.0018733	1.8522	0.0014065	759.392	96.71	0.52655	96.71	96.372	96.898	0					21	12	2
AIGNIELGIR	10	Unmodified	_AIGNIELGIR_									0	0	0	0	0	0	P14873	P14873	P14873	Map1b	Microtubule-associated protein 1B;MAP1B heavy chain;MAP1 light chain LC1	MULTI-MSMS	brain171122_1	Exp1	528.312	2	528.314	1054.61	-4.7954	-0.0025335	-0.94397	-0.00049871	-5.7393	-0.0030322	528.314	43.423	1.0446	43.423	42.594	43.639	0					44	25	2
AIGNIELGIR	10	Unmodified	_AIGNIELGIR_									0	0	0	0	0	0	P14873	P14873	P14873	Map1b	Microtubule-associated protein 1B;MAP1B heavy chain;MAP1 light chain LC1	MULTI-MSMS	brain171122_1	Exp1	528.312	2	528.314	1054.61	-3.6491	-0.0019279	-0.89563	-0.00047317	-4.5447	-0.002401	528.314	43.909	1.2969	43.909	43.639	44.935	0					56	31	4
AIGSASEGAQSSLQEVYHK	19	Unmodified	_AIGSASEGAQSSLQEVYHK_									0	0	0	0	0	0	Q9Z2U1	Q9Z2U1	Q9Z2U1	Psma5	Proteasome subunit alpha type-5	MULTI-MSMS	brain171122_1	Exp1	654.658	3	654.657	1960.95	-1.0097	-0.00066101	-0.26613	-0.00017422	-1.2758	-0.00083523	654.993	23.813	1.2198	23.813	23.24	24.46	0					104	29	5
AIGTDEDLAHSSIR	14	Unmodified	_AIGTDEDLAHSSIR_									0	0	0	0	0	0	Q9Z1J3	Q9Z1J3	Q9Z1J3	Nfs1	Cysteine desulfurase, mitochondrial	MSMS	brain171122_1	Exp1	495.582	3	495.583	1483.73	16.98	1	16.98	16.48	17.48	0								0	0	0	0.0013768	1	7012	68.044
AIGVLTSGGDAQGMNAAVR	19	Oxidation (M)	_AIGVLTSGGDAQGM(ox)NAAVR_				AIGVLTSGGDAQGM(1)NAAVR				AIGVLTSGGDAQGM(65.33)NAAVR	0	0	0	0	1	0	Q9WUA3;P12382	Q9WUA3;P12382	Q9WUA3	Pfkp;Pfkl	ATP-dependent 6-phosphofructokinase, platelet type;ATP-dependent 6-phosphofructokinase, liver type	MULTI-MSMS	brain171122_1	Exp1	902.451	2	902.455	1802.89	-1.3291	-0.0011995	-0.09702	-8.7556e-05	-1.4262	-0.0012871	902.456	22.174	0.81221	22.174	21.861	22.674	0					26	19	2
AIGVLTSGGDAQGMNAAVR	19	Unmodified	_AIGVLTSGGDAQGMNAAVR_									0	0	0	0	0	0	Q9WUA3;P12382	Q9WUA3;P12382	Q9WUA3	Pfkp;Pfkl	ATP-dependent 6-phosphofructokinase, platelet type;ATP-dependent 6-phosphofructokinase, liver type	MULTI-MSMS	brain171122_1	Exp1	894.461	2	894.457	1786.9	2.4177	0.0021625	-1.0882	-0.00097331	1.3296	0.0011892	894.457	37.672	1.3041	37.672	37.127	38.431	0					83	31	4
AIHMALDCCGIAGPLEQFISDTCPK	25	Unmodified	_AIHMALDCCGIAGPLEQFISDTCPK_									0	0	0	0	0	0	P40240	P40240	P40240	Cd9	CD9 antigen	MULTI-MSMS	brain171122_1	Exp1	935.444	3	935.434	2803.28	2.2725	0.0021257	2.7101	0.0025351	4.9825	0.0046608	935.771	98.46	0.896	98.46	97.917	98.813	0					68	21	5
AIIDGTESVSR	11	Unmodified	_AIIDGTESVSR_									0	0	0	0	0	0	B9EKR1	B9EKR1	B9EKR1	Ptprz1	Receptor-type tyrosine-protein phosphatase zeta	MULTI-MSMS	brain171122_1	Exp1	574.299	2	574.301	1146.59	-0.62611	-0.00035958	-1.52	-0.00087292	-2.1461	-0.0012325	574.3	15.247	0.89646	15.247	14.873	15.77	0					62	21	4
AIIGLYNYAHEMTHGASDR	19	Unmodified	_AIIGLYNYAHEMTHGASDR_									0	0	0	0	0	0	P28660	P28660	P28660	Nckap1	Nck-associated protein 1	MULTI-MSMS	brain171122_1	Exp1	530.755	4	530.506	2118	-5.0769	-0.0026933	2.2019	0.0011681	-2.875	-0.0015252	530.758	52.576	1.7545	52.576	51.928	53.683	0					94	42	3
AIIGLYNYAHEMTHGASDR	19	Unmodified	_AIIGLYNYAHEMTHGASDR_									0	0	0	0	0	0	P28660	P28660	P28660	Nckap1	Nck-associated protein 1	MSMS	brain171122_1	Exp1	706.997	3	707.006	2118	52.463	1	52.463	51.963	52.963	0								0	0	0	0.00054128	1	42064	64.249
AIIIFVPVPQLK	12	Unmodified	_AIIIFVPVPQLK_									0	0	0	0	0	0	P62082	P62082	P62082	Rps7	40S ribosomal protein S7	MULTI-SECPEP	brain171122_1	Exp1	669.338	2	669.431	1336.85	-2.6023	-0.0017421	3.1317	0.0020965	0.52942	0.00035441	669.434	97.206	0.44888	97.206	96.939	97.388	0					17	10	3
AILAELTGR	9	Unmodified	_AILAELTGR_									0	0	0	0	0	0	P35486	P35486	P35486	Pdha1	Pyruvate dehydrogenase E1 component subunit alpha, somatic form, mitochondrial	MULTI-MSMS	brain171122_1	Exp1	472.28	2	472.282	942.55	-2.031	-0.00095922	-1.7597	-0.00083107	-3.7907	-0.0017903	472.281	38.315	1.8663	38.315	37.494	39.36	0					81	45	2
AILPCQDTPSVK	12	Unmodified	_AILPCQDTPSVK_									0	0	0	0	0	0	P24527	P24527	P24527	Lta4h	Leukotriene A-4 hydrolase	MULTI-SECPEP	brain171122_1	Exp1	664.364	2	664.848	1327.68	-2.3131	-0.0015379	-0.17937	-0.00011925	-2.4925	-0.0016571	664.848	21.764	0.73111	21.764	21.374	22.105	0					30	17	3
AILQQLGLNSTCDDSILVK	19	Unmodified	_AILQQLGLNSTCDDSILVK_									0	0	0	0	0	0	P17710	P17710	P17710	Hk1	Hexokinase-1	MULTI-MSMS	brain171122_1	Exp1	1045.06	2	1044.55	2087.09	1.644	0.0017173	-1.2665	-0.0013229	0.37758	0.0003944	1045.05	87.797	1.3771	87.797	86.901	88.278	0					80	33	4
AILSYLAAK	9	Unmodified	_AILSYLAAK_									0	0	0	0	0	0	P24472	P24472	P24472	Gsta4	Glutathione S-transferase A4	MULTI-MSMS	brain171122_1	Exp1	475.286	2	475.289	948.564	-3.5625	-0.0016932	-4.263	-0.0020261	-7.8255	-0.0037194	475.287	39.811	2.6296	39.811	38.553	41.182	0					118	64	3
AILTPNHVEFSR	12	Unmodified	_AILTPNHVEFSR_									0	0	0	0	0	0	Q9CZ42	Q9CZ42	Q9CZ42	Carkd	ATP-dependent (S)-NAD(P)H-hydrate dehydratase	MULTI-MSMS	brain171122_1	Exp1	461.913	3	461.917	1382.73	-5.0628	-0.0023386	-2.0315	-0.00093837	-7.0943	-0.003277	462.251	24.076	1.0168	24.076	23.443	24.46	0					69	24	4
AILVDLEPGTMDSVR	15	Oxidation (M)	_AILVDLEPGTM(ox)DSVR_				AILVDLEPGTM(1)DSVR				AILVDLEPGTM(138)DSVR	0	0	0	0	1	0	P99024;Q7TMM9;Q9CWF2;Q9ERD7	P99024;Q7TMM9;Q9CWF2;Q9ERD7	Q7TMM9	Tubb5;Tubb2a;Tubb2b;Tubb3	Tubulin beta-5 chain;Tubulin beta-2A chain;Tubulin beta-2B chain;Tubulin beta-3 chain	MULTI-MSMS	brain171122_1	Exp1	816.42	2	816.419	1630.82	0.98484	0.00080404	-1.5943	-0.0013016	-0.60943	-0.00049755	816.419	53.979	1.5862	53.979	53.274	54.86	3.8147e-06					116	38	4
AILVDLEPGTMDSVR	15	Oxidation (M)	_AILVDLEPGTM(ox)DSVR_				AILVDLEPGTM(1)DSVR				AILVDLEPGTM(71.93)DSVR	0	0	0	0	1	0	P99024;Q7TMM9;Q9CWF2;Q9ERD7	P99024;Q7TMM9;Q9CWF2;Q9ERD7	Q7TMM9	Tubb5;Tubb2a;Tubb2b;Tubb3	Tubulin beta-5 chain;Tubulin beta-2A chain;Tubulin beta-2B chain;Tubulin beta-3 chain	MULTI-MSMS	brain171122_1	Exp1	544.948	3	544.615	1630.82	-3.4394	-0.0018731	-0.61988	-0.0003376	-4.0593	-0.0022107	544.615	53.952	1.7485	53.952	53.233	54.982	3.8147e-06					110	42	4
AILVDLEPGTMDSVR	15	Unmodified	_AILVDLEPGTMDSVR_									0	0	0	0	0	0	P99024;Q7TMM9;Q9CWF2;Q9ERD7	P99024;Q7TMM9;Q9CWF2;Q9ERD7	Q7TMM9	Tubb5;Tubb2a;Tubb2b;Tubb3	Tubulin beta-5 chain;Tubulin beta-2A chain;Tubulin beta-2B chain;Tubulin beta-3 chain	MULTI-MSMS	brain171122_1	Exp1	539.282	3	539.284	1614.83	-2.9745	-0.0016041	-1.7069	-0.00092051	-4.6814	-0.0025246	539.283	70.528	1.9171	70.528	69.619	71.536	0					119	46	4
AILVDLEPGTMDSVR	15	Unmodified	_AILVDLEPGTMDSVR_									0	0	0	0	0	0	P99024;Q7TMM9;Q9CWF2;Q9ERD7	P99024;Q7TMM9;Q9CWF2;Q9ERD7	Q7TMM9	Tubb5;Tubb2a;Tubb2b;Tubb3	Tubulin beta-5 chain;Tubulin beta-2A chain;Tubulin beta-2B chain;Tubulin beta-3 chain	MULTI-MSMS	brain171122_1	Exp1	808.424	2	808.422	1614.83	0.99341	0.0008031	-0.47183	-0.00038144	0.52159	0.00042166	808.421	70.564	2.5251	70.564	69.66	72.185	0					234	61	7
AILVDLEPGTMDSVR	15	Unmodified	_AILVDLEPGTMDSVR_									0	0	0	0	0	0	P99024;Q7TMM9;Q9CWF2;Q9ERD7	P99024;Q7TMM9;Q9CWF2;Q9ERD7	Q7TMM9	Tubb5;Tubb2a;Tubb2b;Tubb3	Tubulin beta-5 chain;Tubulin beta-2A chain;Tubulin beta-2B chain;Tubulin beta-3 chain	MULTI-MSMS	brain171122_1	Exp1	808.419	2	808.422	1614.83	-0.29282	-0.00023672	-1.0778	-0.00087128	-1.3706	-0.001108	808.42	72.632	0.52946	72.632	72.429	72.959	0					21	12	2
AILVDLEPGTMDSVR	15	Unmodified	_AILVDLEPGTMDSVR_									0	0	0	0	0	0	P99024;Q7TMM9;Q9CWF2;Q9ERD7	P99024;Q7TMM9;Q9CWF2;Q9ERD7	Q7TMM9	Tubb5;Tubb2a;Tubb2b;Tubb3	Tubulin beta-5 chain;Tubulin beta-2A chain;Tubulin beta-2B chain;Tubulin beta-3 chain	MULTI-MSMS	brain171122_1	Exp1	808.418	2	808.422	1614.83	-0.558	-0.0004511	-1.0248	-0.00082851	-1.5828	-0.0012796	808.423	73.207	0.52725	73.207	72.959	73.486	0					16	12	2
AILVDLEPGTMDSVR	15	Unmodified	_AILVDLEPGTMDSVR_									0	0	0	0	0	0	P99024;Q7TMM9;Q9CWF2;Q9ERD7	P99024;Q7TMM9;Q9CWF2;Q9ERD7	Q7TMM9	Tubb5;Tubb2a;Tubb2b;Tubb3	Tubulin beta-5 chain;Tubulin beta-2A chain;Tubulin beta-2B chain;Tubulin beta-3 chain	MULTI-MSMS	brain171122_1	Exp1	808.419	2	808.422	1614.83	-1.2986	-0.0010498	-0.28228	-0.0002282	-1.5809	-0.001278	808.42	73.541	0.44331	73.541	73.324	73.768	-7.6294e-06					15	10	2
AILVDLEPGTMDSVR	15	Unmodified	_AILVDLEPGTMDSVR_									0	0	0	0	0	0	P99024;Q7TMM9;Q9CWF2;Q9ERD7	P99024;Q7TMM9;Q9CWF2;Q9ERD7	Q7TMM9	Tubb5;Tubb2a;Tubb2b;Tubb3	Tubulin beta-5 chain;Tubulin beta-2A chain;Tubulin beta-2B chain;Tubulin beta-3 chain	MULTI-MSMS	brain171122_1	Exp1	808.421	2	808.422	1614.83	-1.3209	-0.0010678	0.97829	0.00079087	-0.34259	-0.00027696	808.423	74.235	0.80382	74.235	73.687	74.491	0					35	19	2
AILVDLEPGTMDSVR	15	Unmodified	_AILVDLEPGTMDSVR_									0	0	0	0	0	0	P99024;Q7TMM9;Q9CWF2;Q9ERD7	P99024;Q7TMM9;Q9CWF2;Q9ERD7	Q7TMM9	Tubb5;Tubb2a;Tubb2b;Tubb3	Tubulin beta-5 chain;Tubulin beta-2A chain;Tubulin beta-2B chain;Tubulin beta-3 chain	MULTI-MSMS	brain171122_1	Exp1	808.424	2	808.422	1614.83	-1.4202	-0.0011481	-1.0562	-0.00085386	-2.4764	-0.002002	808.423	74.544	0.64546	74.544	74.289	74.935	0					23	15	3
AILVDLEPGTMDSVR	15	Unmodified	_AILVDLEPGTMDSVR_									0	0	0	0	0	0	P99024;Q7TMM9;Q9CWF2;Q9ERD7	P99024;Q7TMM9;Q9CWF2;Q9ERD7	Q7TMM9	Tubb5;Tubb2a;Tubb2b;Tubb3	Tubulin beta-5 chain;Tubulin beta-2A chain;Tubulin beta-2B chain;Tubulin beta-3 chain	MULTI-MSMS	brain171122_1	Exp1	539.281	3	539.284	1614.83	-9.2097	-0.0049666	0.66181	0.0003569	-8.5479	-0.0046097	539.284	76.807	0.52847	76.807	76.436	76.965	0					17	12	2
AILVDLEPGTMDSVR	15	Unmodified	_AILVDLEPGTMDSVR_									0	0	0	0	0	0	P99024;Q7TMM9;Q9CWF2;Q9ERD7	P99024;Q7TMM9;Q9CWF2;Q9ERD7	Q7TMM9	Tubb5;Tubb2a;Tubb2b;Tubb3	Tubulin beta-5 chain;Tubulin beta-2A chain;Tubulin beta-2B chain;Tubulin beta-3 chain	MULTI-MSMS	brain171122_1	Exp1	808.411	2	808.422	1614.83	-2.3398	-0.0018916	-2.9711	-0.0024019	-5.3109	-0.0042935	808.419	76.94	0.69067	76.94	76.518	77.208	0					32	16	3
AILVDLEPGTMDSVR	15	Unmodified	_AILVDLEPGTMDSVR_									0	0	0	0	0	0	P99024;Q7TMM9;Q9CWF2;Q9ERD7	P99024;Q7TMM9;Q9CWF2;Q9ERD7	Q7TMM9	Tubb5;Tubb2a;Tubb2b;Tubb3	Tubulin beta-5 chain;Tubulin beta-2A chain;Tubulin beta-2B chain;Tubulin beta-3 chain	MSMS	brain171122_1	Exp1	808.425	2	808.422	1614.83	75.425	1	75.425	74.925	75.925	0								0	0	0	0.002022	1	64564	75.78
AILVDLEPGTMDSVR	15	Unmodified	_AILVDLEPGTMDSVR_									0	0	0	0	0	0	P99024;Q7TMM9;Q9CWF2;Q9ERD7	P99024;Q7TMM9;Q9CWF2;Q9ERD7	Q7TMM9	Tubb5;Tubb2a;Tubb2b;Tubb3	Tubulin beta-5 chain;Tubulin beta-2A chain;Tubulin beta-2B chain;Tubulin beta-3 chain	MSMS	brain171122_1	Exp1	808.421	2	808.422	1614.83	75.999	1	75.999	75.499	76.499	0								0	0	0	0.0038266	1	65145	80.014
AILVDLEPGTMDSVR	15	Unmodified	_AILVDLEPGTMDSVR_									0	0	0	0	0	0	P99024;Q7TMM9;Q9CWF2;Q9ERD7	P99024;Q7TMM9;Q9CWF2;Q9ERD7	Q7TMM9	Tubb5;Tubb2a;Tubb2b;Tubb3	Tubulin beta-5 chain;Tubulin beta-2A chain;Tubulin beta-2B chain;Tubulin beta-3 chain	MULTI-SECPEP	brain171122_1	Exp1	539.229	3	539.284	1614.83	-7.1434	-0.0038523	-3.2038	-0.0017277	-10.347	-0.0055801	539.282	73.27	0.60683	73.27	73.04	73.647	0					24	14	2
AIMNLDVEQYR	11	Unmodified	_AIMNLDVEQYR_									0	0	0	0	0	0	Q64521	Q64521	Q64521	Gpd2	Glycerol-3-phosphate dehydrogenase, mitochondrial	MULTI-MSMS	brain171122_1	Exp1	676.337	2	676.337	1350.66	-0.94993	-0.00064247	-3.8126	-0.0025786	-4.7625	-0.0032211	676.836	53.553	1.8358	53.553	52.214	54.05	-3.8147e-06					123	44	5
AINQGGLTSVAVR	13	Unmodified	_AINQGGLTSVAVR_									0	0	0	0	0	0	Q9QUM9	Q9QUM9	Q9QUM9	Psma6	Proteasome subunit alpha type-6	MULTI-MSMS	brain171122_1	Exp1	643.364	2	643.365	1284.71	-2.4478	-0.0015748	3.333	0.0021444	0.88526	0.00056955	643.366	21.484	1.0967	21.484	21.049	22.146	0					77	26	4
AINQIAAALFTIHK	14	Unmodified	_AINQIAAALFTIHK_									0	0	0	0	0	0	P28660	P28660	P28660	Nckap1	Nck-associated protein 1	MULTI-MSMS	brain171122_1	Exp1	504.293	3	504.296	1509.87	-7.5307	-0.0037977	0.77322	0.00038993	-6.7575	-0.0034078	504.296	86.664	0.89905	86.664	85.961	86.86	0					30	21	2
AIPAGCGDEEEEEEESILDTVLK	23	Unmodified	_AIPAGCGDEEEEEEESILDTVLK_									0	0	0	0	0	0	P84086	P84086	P84086	Cplx2	Complexin-2	MULTI-MSMS	brain171122_1	Exp1	845.058	3	845.055	2532.14	1.354	0.0011442	0.56167	0.00047465	1.9157	0.0016189	845.39	97.31	0.73372	97.31	97.061	97.795	0					48	17	4
AIPCQEAGLPFQR	13	Unmodified	_AIPCQEAGLPFQR_									0	0	0	0	0	0	O88910	O88910	O88910	Mpp3	MAGUK p55 subfamily member 3	MSMS	brain171122_1	Exp1	743.881	2	743.877	1485.74	40.913	1	40.913	40.413	41.413	0								0	0	0	0.047485	1	30780	51.927
AIPDLTAPVAAVQAAVSNLVR	21	Unmodified	_AIPDLTAPVAAVQAAVSNLVR_									0	0	0	0	0	0	Q64727	Q64727	Q64727	Vcl	Vinculin	MULTI-MSMS	brain171122_1	Exp1	692.731	3	692.732	2075.17	-4.354	-0.0030162	0.31806	0.00022033	-4.036	-0.0027958	693.067	103.47	0.98761	103.47	102.91	103.89	-7.6294e-06					42	23	3
AIPPGCGDEPEEEDESILDTVIK	23	Unmodified	_AIPPGCGDEPEEEDESILDTVIK_									0	0	0	0	0	0	P63040	P63040	P63040	Cplx1	Complexin-1	MULTI-MSMS	brain171122_1	Exp1	838.393	3	838.392	2512.15	-0.35697	-0.00029928	0.28458	0.00023859	-0.072384	-6.0687e-05	838.726	89.778	1.5472	89.778	89.13	90.678	0					64	37	3
AIPPGCGDEPEEEDESILDTVIK	23	Unmodified	_AIPPGCGDEPEEEDESILDTVIK_									0	0	0	0	0	0	P63040	P63040	P63040	Cplx1	Complexin-1	MSMS	brain171122_1	Exp1	838.408	3	838.392	2512.15	88.894	1	88.894	88.394	89.394	7.6294e-06								0	0	0	0.034293	1	77861	30.597
AIPPGCGDEPEEEDESILDTVIK	23	Unmodified	_AIPPGCGDEPEEEDESILDTVIK_									0	0	0	0	0	0	P63040	P63040	P63040	Cplx1	Complexin-1	MSMS	brain171122_1	Exp1	838.397	3	838.392	2512.15	90.354	1	90.354	89.854	90.854	0								0	0	0	0.033246	1	79326	30.974
AIPPGCGDEPEEEDESILDTVIK	23	Unmodified	_AIPPGCGDEPEEEDESILDTVIK_									0	0	0	0	0	0	P63040	P63040	P63040	Cplx1	Complexin-1	MSMS	brain171122_1	Exp1	838.396	3	838.392	2512.15	90.724	1	90.724	90.224	91.224	7.6294e-06								0	0	0	0.017686	1	79693	36.576
AIQDMFPNMDR	11	Unmodified	_AIQDMFPNMDR_									0	0	0	0	0	0	Q9QZ06	Q9QZ06	Q9QZ06	Tollip	Toll-interacting protein	MSMS	brain171122_1	Exp1	669.306	2	669.302	1336.59	58.715	1	58.715	58.215	59.215	0								0	0	0	0.0022338	1	48231	74.944
AIQDMFPNMDR	11	Unmodified	_AIQDMFPNMDR_									0	0	0	0	0	0	Q9QZ06	Q9QZ06	Q9QZ06	Tollip	Toll-interacting protein	MSMS	brain171122_1	Exp1	669.301	2	669.302	1336.59	59.082	1	59.082	58.582	59.582	0								0	0	0	0.0068894	1	48590	63.816
AIQINPAFADAHSNLASIHK	20	Unmodified	_AIQINPAFADAHSNLASIHK_									0	0	0	0	0	0	Q8CGY8	Q8CGY8	Q8CGY8	Ogt	UDP-N-acetylglucosamine--peptide N-acetylglucosaminyltransferase 110 kDa subunit	MULTI-MSMS	brain171122_1	Exp1	530.281	4	530.283	2117.1	-3.8948	-0.0020654	1.6619	0.00088129	-2.2329	-0.0011841	530.535	44.65	1.5427	44.65	44.002	45.544	0					75	37	3
AIQLSGTEQLEALK	14	Unmodified	_AIQLSGTEQLEALK_									0	0	0	0	0	0	O88544	O88544	O88544	Cops4	COP9 signalosome complex subunit 4	MSMS	brain171122_1	Exp1	750.914	2	750.917	1499.82	53.977	1	53.977	53.477	54.477	0								0	0	0	2.5041e-07	1	43587	119.69
AIQTDFVQYQPDLNTILEK	19	Unmodified	_AIQTDFVQYQPDLNTILEK_									0	0	0	0	0	0	Q80U23	Q80U23	Q80U23	Snph	Syntaphilin	MULTI-MSMS	brain171122_1	Exp1	1118.58	2	1118.58	2235.14	1.6539	0.0018501	-2.1555	-0.0024111	-0.50154	-0.00056102	1119.08	94.863	0.3272	94.863	94.699	95.026	0					12	7	2
AISFVGSNQAGEYIFER	17	Deamidation (NQ)	_AISFVGSN(de)QAGEYIFER_			AISFVGSN(0.5)Q(0.5)AGEYIFER				AISFVGSN(0)Q(0)AGEYIFER		0	0	0	1	0	0	Q9EQ20	Q9EQ20	Q9EQ20	Aldh6a1	Methylmalonate-semialdehyde dehydrogenase [acylating], mitochondrial	MSMS	brain171122_1	Exp1	944.964	2	944.957	1887.9	79.325	1	79.325	78.825	79.825	0								0	0	0	0.0080287	1	68329	59.607
AISFVGSNQAGEYIFER	17	Unmodified	_AISFVGSNQAGEYIFER_									0	0	0	0	0	0	Q9EQ20	Q9EQ20	Q9EQ20	Aldh6a1	Methylmalonate-semialdehyde dehydrogenase [acylating], mitochondrial	MSMS	brain171122_1	Exp1	944.472	2	944.465	1886.92	80.062	1	80.062	79.562	80.562	0								0	0	0	0.0062346	1	69069	63.709
AISGPLPAPASPR	13	Unmodified	_AISGPLPAPASPR_									0	0	0	0	0	0	P0C7L0	P0C7L0	P0C7L0	Wipf3	WAS/WASL-interacting protein family member 3	MULTI-SECPEP	brain171122_1	Exp1	617.284	2	617.351	1232.69	-2.794	-0.0017249	-1.654	-0.0010211	-4.448	-0.002746	617.349	20.999	0.52843	20.999	20.886	21.415	0					22	12	3
AISHEHSPSDLEAHFVPLVK	20	Unmodified	_AISHEHSPSDLEAHFVPLVK_									0	0	0	0	0	0	Q76MZ3	Q76MZ3	Q76MZ3	Ppp2r1a	Serine/threonine-protein phosphatase 2A 65 kDa regulatory subunit A alpha isoform	MULTI-MSMS	brain171122_1	Exp1	554.039	4	554.039	2212.13	-2.2199	-0.0012299	0.61188	0.000339	-1.608	-0.0008909	554.29	39.324	1.8213	39.324	38.227	40.049	0					175	44	5
AISHEHSPSDLEAHFVPLVK	20	Unmodified	_AISHEHSPSDLEAHFVPLVK_									0	0	0	0	0	0	Q76MZ3	Q76MZ3	Q76MZ3	Ppp2r1a	Serine/threonine-protein phosphatase 2A 65 kDa regulatory subunit A alpha isoform	MSMS	brain171122_1	Exp1	738.376	3	738.383	2212.13	38.883	1	38.883	38.383	39.383	0								0	0	0	0.01659	1	28785	38.756
AISSASSPQSPGDALR	16	Unmodified	_AISSASSPQSPGDALR_									0	0	0	0	0	0	O88532	O88532	O88532	Zfr	Zinc finger RNA-binding protein	MSMS	brain171122_1	Exp1	772.393	2	772.389	1542.76	15.741	1	15.741	15.241	16.241	0								0	0	0	0.00036313	1	5794	86.944
AITGASLADIMAK	13	Unmodified	_AITGASLADIMAK_									0	0	0	0	0	0	Q8BP67	Q8BP67	Q8BP67	Rpl24	60S ribosomal protein L24	MULTI-MSMS	brain171122_1	Exp1	631.341	2	631.345	1260.67	-3.1531	-0.0019907	0.77786	0.0004911	-2.3752	-0.0014996	631.343	60.674	0.73243	60.674	60.383	61.115	0					33	17	3
AITIAGIPQSIIECVK	16	Deamidation (NQ)	_AITIAGIPQ(de)SIIECVK_			AITIAGIPQ(1)SIIECVK				AITIAGIPQ(56.87)SIIECVK		0	0	0	1	0	0	Q61990	Q61990	Q61990	Pcbp2	Poly(rC)-binding protein 2	MULTI-SECPEP	brain171122_1	Exp1	571.658	3	571.987	1712.94	-5.7361	-0.003281	11.769	0.0067316	6.0328	0.0034507	571.994	95.93	0.69123	95.93	95.599	96.291	-7.6294e-06					24	16	2
AITIAGVPQSVTECVK	16	Unmodified	_AITIAGVPQSVTECVK_									0	0	0	0	0	0	P60335	P60335	P60335	Pcbp1	Poly(rC)-binding protein 1	MULTI-MSMS	brain171122_1	Exp1	836.952	2	836.951	1671.89	0.9386	0.00078556	-1.0182	-0.00085219	-0.079607	-6.6627e-05	837.452	56.395	1.6193	56.395	55.715	57.334	0					113	39	4
AITVASQTNCPLYVTK	16	Unmodified	_AITVASQTNCPLYVTK_									0	0	0	0	0	0	Q62188	Q62188	Q62188	Dpysl3	Dihydropyrimidinase-related protein 3	MULTI-MSMS	brain171122_1	Exp1	883.462	2	883.461	1764.91	1.8263	0.0016135	-0.21278	-0.00018798	1.6135	0.0014255	883.462	34.608	1.5456	34.608	33.872	35.418	0					128	37	7
AITVASQTNCPLYVTK	16	Unmodified	_AITVASQTNCPLYVTK_									0	0	0	0	0	0	Q62188	Q62188	Q62188	Dpysl3	Dihydropyrimidinase-related protein 3	MULTI-MSMS	brain171122_1	Exp1	589.643	3	589.31	1764.91	-2.4625	-0.0014512	2.9615	0.0017452	0.49895	0.00029404	589.31	34.64	1.2195	34.64	33.791	35.011	0					50	29	3
AITVSPVPFFNK	12	Unmodified	_AITVSPVPFFNK_									0	0	0	0	0	0	Q80TZ3	Q80TZ3	Q80TZ3	Dnajc6	Putative tyrosine-protein phosphatase auxilin	MULTI-MSMS	brain171122_1	Exp1	660.371	2	660.372	1318.73	-2.8829	-0.0019038	-1.6723	-0.0011043	-4.5552	-0.0030081	660.37	73.711	1.6938	73.711	72.918	74.612	0					66	41	2
AIVAGDQNVEYK	12	Unmodified	_AIVAGDQNVEYK_									0	0	0	0	0	0	P97447	P97447	P97447	Fhl1	Four and a half LIM domains protein 1	MULTI-MSMS	brain171122_1	Exp1	653.833	2	653.836	1305.66	-0.22324	-0.00014597	-0.25089	-0.00016404	-0.47414	-0.00031001	653.834	15.386	0.57057	15.386	14.996	15.567	-9.5367e-07					31	13	4
AIVAIENPADVSVISSR	17	Unmodified	_AIVAIENPADVSVISSR_									0	0	0	0	0	0	P14206	P14206	P14206	Rpsa	40S ribosomal protein SA	MULTI-MSMS	brain171122_1	Exp1	870.981	2	870.978	1739.94	0.49378	0.00043007	0.90186	0.0007855	1.3956	0.0012156	870.979	65.842	0.44966	65.842	65.693	66.143	7.6294e-06					16	10	2
AIVAIENPADVSVISSR	17	Deamidation (NQ)	_AIVAIEN(de)PADVSVISSR_			AIVAIEN(1)PADVSVISSR				AIVAIEN(111.39)PADVSVISSR		0	0	0	1	0	0	P14206	P14206	P14206	Rpsa	40S ribosomal protein SA	MULTI-SECPEP	brain171122_1	Exp1	870.983	2	871.47	1740.93	0.15169	0.0001322	9.812	0.0085508	9.9637	0.008683	871.478	65.616	0.77608	65.616	65.367	66.143	0					23	18	2
AIVEDHSLVAEEK	13	Unmodified	_AIVEDHSLVAEEK_									0	0	0	0	0	0	Q61771	Q61771	Q61771	Kif3b	Kinesin-like protein KIF3B;Kinesin-like protein KIF3B, N-terminally processed	MULTI-MSMS	brain171122_1	Exp1	480.584	3	480.584	1438.73	-4.1318	-0.0019857	5.3981	0.0025942	1.2663	0.00060857	480.587	15.465	0.73308	15.465	15.078	15.811	0					23	17	2
AIVPILLDANVSTYDK	16	Unmodified	_AIVPILLDANVSTYDK_									0	0	0	0	0	0	O08599	O08599	O08599	Stxbp1	Syntaxin-binding protein 1	MULTI-MSMS	brain171122_1	Exp1	577.985	3	577.989	1730.95	-4.8288	-0.002791	1.9317	0.0011165	-2.8971	-0.0016745	577.99	90.174	0.61028	90.174	89.824	90.434	-7.6294e-06					24	14	2
AIVPILLDANVSTYDK	16	Unmodified	_AIVPILLDANVSTYDK_									0	0	0	0	0	0	O08599	O08599	O08599	Stxbp1	Syntaxin-binding protein 1	MULTI-MSMS	brain171122_1	Exp1	866.478	2	866.48	1730.95	0.27826	0.00024111	-0.61601	-0.00053376	-0.33775	-0.00029265	866.479	90.197	1.9946	90.197	89.293	91.288	0					134	48	4
AIVWGMQTR	9	Unmodified	_AIVWGMQTR_									0	0	0	0	0	0	Q91V92	Q91V92	Q91V92	Acly	ATP-citrate synthase	MULTI-MSMS	brain171122_1	Exp1	531.28	2	531.282	1060.55	-5.5983	-0.0029743	1.1922	0.00063338	-4.4061	-0.0023409	531.283	31.902	1.0552	31.902	31.397	32.452	0					39	25	2
AIVWGMQTR	9	Unmodified	_AIVWGMQTR_									0	0	0	0	0	0	Q91V92	Q91V92	Q91V92	Acly	ATP-citrate synthase	MULTI-MSMS	brain171122_1	Exp1	531.281	2	531.282	1060.55	-5.0518	-0.0026839	-1.3968	-0.00074208	-6.4486	-0.003426	531.282	32.433	0.85347	32.433	31.884	32.737	-3.8147e-06					34	20	3
AIWNVINWENVTER	14	Unmodified	_AIWNVINWENVTER_									0	0	0	0	0	0	P09671	P09671	P09671	Sod2	Superoxide dismutase [Mn], mitochondrial	MULTI-MSMS	brain171122_1	Exp1	581.966	3	581.965	1742.87	-2.6776	-0.0015582	0.2652	0.00015434	-2.4124	-0.0014039	581.966	96.551	1.2189	96.551	96.087	97.306	0					84	29	5
AIWNVINWENVTER	14	Unmodified	_AIWNVINWENVTER_									0	0	0	0	0	0	P09671	P09671	P09671	Sod2	Superoxide dismutase [Mn], mitochondrial	MULTI-SECPEP	brain171122_1	Exp1	871.968	2	872.444	1742.87	1.5244	0.00133	0.49456	0.00043147	2.019	0.0017615	872.445	96.573	1.0151	96.573	96.169	97.184	0					69	24	4
AIWNVINWENVTER	14	Deamidation (N),Deamidation (NQ)	_AIWNVIN(de)WEN(de)VTER_		AIWN(0.016)VIN(0.497)WEN(0.487)VTER	AIWN(0.016)VIN(0.497)WEN(0.487)VTER			AIWN(-15.72)VIN(0)WEN(0)VTER	AIWN(-15.72)VIN(0)WEN(0)VTER		0	0	1	1	0	0	P09671	P09671	P09671	Sod2	Superoxide dismutase [Mn], mitochondrial	MULTI-MSMS	brain171122_1	Exp1	873.44	2	873.428	1744.84	-0.084102	-7.3457e-05	8.8106	0.0076955	8.7265	0.007622	873.437	97.259	0.32623	97.259	97.061	97.388	0					12	7	2
AIYHTLNLCNIDVTQK	16	Unmodified	_AIYHTLNLCNIDVTQK_									0	0	0	0	0	0	Q9Z1G4	Q9Z1G4	Q9Z1G4	Atp6v0a1	V-type proton ATPase 116 kDa subunit a isoform 1	MULTI-MSMS	brain171122_1	Exp1	634.997	3	634.996	1901.97	-1.4013	-0.00088983	-2.0627	-0.0013098	-3.464	-0.0021996	635.33	50.724	1.5841	50.724	50.059	51.643	0					89	38	3
AIYQVYNALQEK	12	Unmodified	_AIYQVYNALQEK_									0	0	0	0	0	0	Q3TCJ1	Q3TCJ1	Q3TCJ1	Fam175b	BRISC complex subunit Abro1	MSMS	brain171122_1	Exp1	720.381	2	720.38	1438.75	47.295	1	47.295	46.795	47.795	0								0	0	0	0.0090352	1	36876	73.499
AKEEQELQDIQSR	13	Unmodified	_AKEEQELQDIQSR_									0	0	0	0	0	1	P35803	P35803	P35803	Gpm6b	Neuronal membrane glycoprotein M6-b	MULTI-MSMS	brain171122_1	Exp1	787.393	2	787.394	1572.77	2.0058	0.0015793	-1.7938	-0.0014124	0.21199	0.00016692	787.393	14.357	0.6096	14.357	14.021	14.63	-9.5367e-07					39	14	4
AKEEQELQDIQSR	13	Unmodified	_AKEEQELQDIQSR_									0	0	0	0	0	1	P35803	P35803	P35803	Gpm6b	Neuronal membrane glycoprotein M6-b	MULTI-MSMS	brain171122_1	Exp1	525.256	3	525.265	1572.77	-1.4946	-0.00078505	-2.6303	-0.0013816	-4.1249	-0.0021666	525.264	14.347	0.65152	14.347	13.898	14.55	-9.5367e-07					40	15	4
AKFEELNMDLFR	12	Unmodified	_AKFEELNMDLFR_									0	0	0	0	0	1	P20029	P20029	P20029	Hspa5	78 kDa glucose-regulated protein	MULTI-MSMS	brain171122_1	Exp1	504.925	3	504.922	1511.74	-6.1794	-0.0031201	1.7843	0.00090095	-4.3951	-0.0022192	505.256	71.05	0.65167	71.05	70.642	71.293	0					22	15	2
AKPVFEEPPNPTNVEASLQQMK	22	Unmodified	_AKPVFEEPPNPTNVEASLQQMK_									0	0	0	0	0	1	Q9JKK7	Q9JKK7	Q9JKK7	Tmod2	Tropomodulin-2	MULTI-MSMS	brain171122_1	Exp1	818.749	3	818.749	2453.23	0.53799	0.00044048	-0.52035	-0.00042604	0.017638	1.4441e-05	819.083	70.288	1.3479	70.288	69.742	71.09	0					90	32	4
AKPVVSFIAGITAPPGR	17	Unmodified	_AKPVVSFIAGITAPPGR_									0	0	0	0	0	1	Q9WUM5	Q9WUM5	Q9WUM5	Suclg1	Succinyl-CoA ligase [ADP/GDP-forming] subunit alpha, mitochondrial	MULTI-MSMS	brain171122_1	Exp1	560.995	3	560.998	1679.97	-2.6255	-0.0014729	-1.1968	-0.00067142	-3.8223	-0.0021443	561.332	63.295	1.0942	63.295	62.972	64.066	-3.8147e-06					78	26	4
AKPVVSFIAGITAPPGR	17	Unmodified	_AKPVVSFIAGITAPPGR_									0	0	0	0	0	1	Q9WUM5	Q9WUM5	Q9WUM5	Suclg1	Succinyl-CoA ligase [ADP/GDP-forming] subunit alpha, mitochondrial	MSMS	brain171122_1	Exp1	560.998	3	560.998	1679.97	62.236	1	62.236	61.736	62.736	0								0	0	0	0.015888	1	51639	49.721
AKPVVSFIAGITAPPGR	17	Unmodified	_AKPVVSFIAGITAPPGR_									0	0	0	0	0	1	Q9WUM5	Q9WUM5	Q9WUM5	Suclg1	Succinyl-CoA ligase [ADP/GDP-forming] subunit alpha, mitochondrial	MSMS	brain171122_1	Exp1	560.998	3	560.998	1679.97	62.597	1	62.597	62.097	63.097	0								0	0	0	9.8359e-05	1	51985	83.891
ALAAELNQLR	10	Unmodified	_ALAAELNQLR_									0	0	0	0	0	0	P03995	P03995	P03995	Gfap	Glial fibrillary acidic protein	MULTI-MSMS	brain171122_1	Exp1	549.816	2	549.817	1097.62	-3.0212	-0.0016611	0.29362	0.00016144	-2.7276	-0.0014997	549.817	35.369	1.8311	35.369	34.604	36.435	0					89	44	3
ALAAGGVGSIVR	12	Unmodified	_ALAAGGVGSIVR_									0	0	0	0	0	0	Q9CPW4	Q9CPW4	Q9CPW4	Arpc5	Actin-related protein 2/3 complex subunit 5	MULTI-MSMS	brain171122_1	Exp1	535.818	2	535.819	1069.62	-3.5465	-0.0019003	-0.59739	-0.00032009	-4.1439	-0.0022204	535.819	23.615	1.2988	23.615	22.835	24.134	0					77	31	3
ALADLVHSHIQSNK	14	Unmodified	_ALADLVHSHIQSNK_									0	0	0	0	0	0	P22315	P22315	P22315	Fech	Ferrochelatase, mitochondrial	MULTI-MSMS	brain171122_1	Exp1	384.209	4	383.96	1531.81	-8.9481	-0.0034357	1.6103	0.0006183	-7.3377	-0.0028174	384.211	21.264	0.97541	21.264	20.764	21.739	0					39	23	2
ALADYIR	7	Unmodified	_ALADYIR_									0	0	0	0	0	0	Q9D1Q6	Q9D1Q6	Q9D1Q6	Erp44	Endoplasmic reticulum resident protein 44	MULTI-MSMS	brain171122_1	Exp1	411.227	2	411.229	820.444	-6.1096	-0.0025124	-1.2863	-0.00052895	-7.3958	-0.0030414	411.229	27.058	1.3388	27.058	26.372	27.71	0					76	32	3
ALAEDSDIFFDYSGR	15	Unmodified	_ALAEDSDIFFDYSGR_									0	0	0	0	0	0	O88485	O88485	O88485	Dync1i1	Cytoplasmic dynein 1 intermediate chain 1	MULTI-MSMS	brain171122_1	Exp1	853.394	2	853.389	1704.76	-2.4482	-0.0020892	3.4222	0.0029204	0.974	0.0008312	853.391	80.665	0.44786	80.665	80.497	80.945	0					15	10	2
ALAEDSDIFFDYSGR	15	Unmodified	_ALAEDSDIFFDYSGR_									0	0	0	0	0	0	O88485	O88485	O88485	Dync1i1	Cytoplasmic dynein 1 intermediate chain 1	MULTI-MSMS	brain171122_1	Exp1	853.398	2	853.389	1704.76	-1.0653	-0.0009091	-0.10292	-8.7834e-05	-1.1682	-0.00099693	853.391	81.09	0.32567	81.09	80.945	81.271	-7.6294e-06					15	7	3
ALAEDSDIFFDYSGR	15	Unmodified	_ALAEDSDIFFDYSGR_									0	0	0	0	0	0	O88485	O88485	O88485	Dync1i1	Cytoplasmic dynein 1 intermediate chain 1	MSMS	brain171122_1	Exp1	853.394	2	853.389	1704.76	80.381	1	80.381	79.881	80.881	0								0	0	0	0.025156	1	69388	60.157
ALAEEVEVQDGPNDDGEMFMRPGK	24	Unmodified	_ALAEEVEVQDGPNDDGEMFMRPGK_									0	0	0	0	0	1	Q9D0M3	Q9D0M3	Q9D0M3	Cyc1	Cytochrome c1, heme protein, mitochondrial	MULTI-MSMS	brain171122_1	Exp1	878.734	3	878.732	2633.17	1.4679	0.0012899	0.29136	0.00025602	1.7593	0.0015459	879.067	56.705	1.2119	56.705	56.163	57.375	0					91	29	6
ALAEEWSCPFMETSAK	16	Unmodified	_ALAEEWSCPFMETSAK_									0	0	0	0	0	0	P61226	P61226	P61226	Rap2b	Ras-related protein Rap-2b	MSMS	brain171122_1	Exp1	928.917	2	928.913	1855.81	71.266	1	71.266	70.766	71.766	0								0	0	0	1.4408e-08	1	60653	114.93
ALAEEWSCPFMETSAK	16	Unmodified	_ALAEEWSCPFMETSAK_									0	0	0	0	0	0	P61226	P61226	P61226	Rap2b	Ras-related protein Rap-2b	MSMS	brain171122_1	Exp1	928.447	2	928.913	1855.81	71.633	1	71.633	71.133	72.133	0								0	0	0	0.00072347	1	61020	84.506
ALAEEWSCPFMETSAK	16	Unmodified	_ALAEEWSCPFMETSAK_									0	0	0	0	0	0	P61226	P61226	P61226	Rap2b	Ras-related protein Rap-2b	MULTI-SECPEP	brain171122_1	Exp1	619.813	3	619.611	1855.81	-5.3721	-0.0033286	2.8571	0.0017703	-2.515	-0.0015583	619.611	71.335	0.77102	71.335	71.049	71.82	0					28	18	2
ALAEGVLLR	9	Unmodified	_ALAEGVLLR_									0	0	0	0	0	0	P51855	P51855	P51855	Gss	Glutathione synthetase	MULTI-MSMS	brain171122_1	Exp1	471.292	2	471.293	940.571	-5.7012	-0.002687	-2.1829	-0.0010288	-7.8842	-0.0037157	471.292	30.094	1.1294	30.094	29.538	30.667	0					35	27	2
ALAESWNAAFLESSAK	16	Unmodified	_ALAESWNAAFLESSAK_									0	0	0	0	0	0	Q921J2	Q921J2	Q921J2	Rheb	GTP-binding protein Rheb	MSMS	brain171122_1	Exp1	847.924	2	847.923	1693.83	73.255	1	73.255	72.755	73.755	0								0	0	0	0.000158	1	62651	101.62
ALAGCDFLTISPK	13	Unmodified	_ALAGCDFLTISPK_									0	0	0	0	0	0	Q93092	Q93092	Q93092	Taldo1	Transaldolase	MULTI-MSMS	brain171122_1	Exp1	696.863	2	696.863	1391.71	-1.9132	-0.0013332	-1.4527	-0.0010124	-3.3659	-0.0023456	696.863	62.073	1.3722	62.073	61.439	62.811	0					72	33	4
ALAGCDFLTISPK	13	Unmodified	_ALAGCDFLTISPK_									0	0	0	0	0	0	Q93092	Q93092	Q93092	Taldo1	Transaldolase	MSMS	brain171122_1	Exp1	696.865	2	696.863	1391.71	61.598	1	61.598	61.098	62.098	0								0	0	0	0.0013922	1	51055	87.363
ALAGLQSSSATPSPVPSPAR	20	Unmodified	_ALAGLQSSSATPSPVPSPAR_									0	0	0	0	0	0	Q6P9K8	Q6P9K8	Q6P9K8	Caskin1	Caskin-1	MULTI-MSMS	brain171122_1	Exp1	947.516	2	947.505	1893	1.0302	0.00097612	1.5558	0.0014741	2.586	0.0024503	947.507	33.713	0.68875	33.713	33.224	33.912	0					33	16	3
ALAHYDNIVCQDDPSAPHK	19	Unmodified	_ALAHYDNIVCQDDPSAPHK_									0	0	0	0	0	0	Q71M36	Q71M36	Q71M36	Cspg5	Chondroitin sulfate proteoglycan 5	MULTI-MSMS	brain171122_1	Exp1	538.762	4	538.504	2149.99	-4.6498	-0.002504	2.7093	0.001459	-1.9406	-0.001045	538.756	18.348	0.77178	18.348	18.045	18.817	0					42	18	3
ALALVPGTPTR	11	Unmodified	_ALALVPGTPTR_									0	0	0	0	0	0	Q9QYR6	Q9QYR6	Q9QYR6	Map1a	Microtubule-associated protein 1A;MAP1A heavy chain;MAP1 light chain LC2	MULTI-MSMS	brain171122_1	Exp1	548.329	2	548.33	1094.64	-3.2839	-0.0018007	-0.61871	-0.00033926	-3.9026	-0.0021399	548.329	26.473	1.218	26.473	25.965	27.183	0					75	29	4
ALANSLACQGK	11	Unmodified	_ALANSLACQGK_									0	0	0	0	0	0	P05064	P05064	P05064	Aldoa	Fructose-bisphosphate aldolase A	MULTI-MSMS	brain171122_1	Exp1	566.791	2	566.793	1131.57	-2.553	-0.001447	-3.7435	-0.0021218	-6.2965	-0.0035688	566.791	13.478	0.89729	13.478	12.92	13.817	0					56	21	3
ALANVNIGSLICNVGAGGPAPAAGAAPAGGAAPSTAAAPAEEK	43	Unmodified	_ALANVNIGSLICNVGAGGPAPAAGAAPAGGAAPSTAAAPAEEK_									0	0	0	0	0	0	P47955	P47955	P47955	Rplp1	60S acidic ribosomal protein P1	MULTI-MSMS	brain171122_1	Exp1	946.479	4	946.484	3781.91	1.4695	0.0013909	0.28769	0.00027229	1.7572	0.0016632	946.984	93.477	0.85341	93.477	92.948	93.801	7.6294e-06					70	20	5
ALAPTWEQLALGLEHSETVK	20	Unmodified	_ALAPTWEQLALGLEHSETVK_									0	0	0	0	0	0	Q91W90	Q91W90	Q91W90	Txndc5	Thioredoxin domain-containing protein 5	MULTI-SECPEP	brain171122_1	Exp1	731.867	3	731.723	2192.15	-0.89584	-0.00065551	-3.6692	-0.0026849	-4.5651	-0.0033404	732.056	96.189	0.52727	96.189	95.925	96.452	0					25	12	3
ALASETNGTDSNGSNSSNIQ	20	Deamidation (N),Deamidation (NQ)	_ALASETN(de)GTDSN(de)GSNSSNIQ_		ALASETN(0.5)GTDSN(0.499)GSN(0.001)SSNIQ	ALASETN(0.5)GTDSN(0.499)GSN(0.001)SSNIQ			ALASETN(0)GTDSN(0)GSN(-25.37)SSN(-43.09)IQ	ALASETN(0)GTDSN(0)GSN(-25.37)SSN(-43.09)IQ(-67.23)		0	0	1	1	0	0	P63328	P63328	P63328	Ppp3ca	Serine/threonine-protein phosphatase 2B catalytic subunit alpha isoform	MULTI-MSMS	brain171122_1	Exp1	984.921	2	984.917	1967.82	2.3355	0.0023002	-0.46168	-0.00045472	1.8738	0.0018455	984.916	14.672	0.97635	14.672	14.387	15.363	9.5367e-07					51	23	4
ALASETNGTDSNGSNSSNIQ	20	Deamidation (N),Deamidation (NQ)	_ALASETN(de)GTDSN(de)GSNSSNIQ_		ALASETN(0.5)GTDSN(0.447)GSN(0.053)SSNIQ	ALASETN(0.5)GTDSN(0.447)GSN(0.053)SSNIQ			ALASETN(0)GTDSN(0)GSN(-9.27)SSN(-49.08)IQ	ALASETN(0)GTDSN(0)GSN(-9.27)SSN(-49.08)IQ(-78.94)		0	0	1	1	0	0	P63328	P63328	P63328	Ppp3ca	Serine/threonine-protein phosphatase 2B catalytic subunit alpha isoform	MSMS	brain171122_1	Exp1	984.92	2	984.917	1967.82	14.322	1	14.322	13.822	14.822	9.5367e-07								0	0	0	3.9691e-32	1	4393	142.73
ALASEWKPEIR	11	Unmodified	_ALASEWKPEIR_									0	0	0	0	0	1	P13595	P13595	P13595	Ncam1	Neural cell adhesion molecule 1	MULTI-MSMS	brain171122_1	Exp1	433.905	3	433.907	1298.7	-3.6307	-0.0015754	0.099775	4.3293e-05	-3.5309	-0.0015321	433.906	24.455	1.6279	24.455	23.89	25.518	0					125	39	5
ALASIHSQLQGLER	14	Unmodified	_ALASIHSQLQGLER_									0	0	0	0	0	0	Q9D3A9	Q9D3A9	Q9D3A9	Ttyh1	Protein tweety homolog 1	MULTI-MSMS	brain171122_1	Exp1	761.919	2	761.92	1521.83	-0.54485	-0.00041513	0.27233	0.0002075	-0.27252	-0.00020764	762.423	29.224	1.2551	29.224	28.767	30.022	0					53	30	2
ALASIHSQLQGLER	14	Unmodified	_ALASIHSQLQGLER_									0	0	0	0	0	0	Q9D3A9	Q9D3A9	Q9D3A9	Ttyh1	Protein tweety homolog 1	MULTI-MSMS	brain171122_1	Exp1	508.287	3	508.283	1521.83	-3.6695	-0.0018652	6.7173	0.0034143	3.0478	0.0015491	508.29	29.346	1.3366	29.346	28.645	29.982	1.9073e-06					96	32	4
ALASLMTYK	9	Unmodified	_ALASLMTYK_									0	0	0	0	0	0	P26443	P26443	P26443	Glud1	Glutamate dehydrogenase 1, mitochondrial	MULTI-MSMS	brain171122_1	Exp1	499.271	2	499.273	996.531	-3.7524	-0.0018735	0.66548	0.00033226	-3.0869	-0.0015412	499.274	33.23	2.3547	33.23	32.412	34.766	0					101	57	2
ALASQLQDSLK	11	Unmodified	_ALASQLQDSLK_									0	0	0	0	0	0	Q64727	Q64727	Q64727	Vcl	Vinculin	MULTI-MSMS	brain171122_1	Exp1	587.325	2	587.327	1172.64	-3.8767	-0.0022769	-2.1649	-0.0012715	-6.0416	-0.0035484	587.327	28.754	0.97355	28.754	28.199	29.172	-1.9073e-06					38	23	2
ALATQLPVIPR	11	Unmodified	_ALATQLPVIPR_									0	0	0	0	0	0	Q3TC72	Q3TC72	Q3TC72	Fahd2	Fumarylacetoacetate hydrolase domain-containing protein 2A	MULTI-MSMS	brain171122_1	Exp1	589.865	2	589.866	1177.72	-3.1515	-0.001859	1.2775	0.00075354	-1.874	-0.0011054	589.868	49.755	1.9135	49.755	48.958	50.871	3.8147e-06					78	46	3
ALAVGGLGSIIR	12	Unmodified	_ALAVGGLGSIIR_									0	0	0	0	0	0	Q9D898	Q9D898	Q9D898	Arpc5l	Actin-related protein 2/3 complex subunit 5-like protein	MULTI-MSMS	brain171122_1	Exp1	563.848	2	563.851	1125.69	-3.3194	-0.0018717	-0.52227	-0.00029448	-3.8417	-0.0021662	563.851	64.766	2.6036	64.766	63.54	66.143	0					145	63	3
ALDAEEEACLHSCAGK	16	Unmodified	_ALDAEEEACLHSCAGK_									0	0	0	0	0	0	Q9WV96	Q9WV96	Q9WV96	Timm10b	Mitochondrial import inner membrane translocase subunit Tim10 B	MULTI-SECPEP	brain171122_1	Exp1	587.799	3	587.591	1759.75	-2.6087	-0.0015329	1.1314	0.00066481	-1.4773	-0.00086807	587.925	16.155	0.8153	16.155	15.77	16.585	1.9073e-06					26	19	2
ALDDFVLGSAR	11	Unmodified	_ALDDFVLGSAR_									0	0	0	0	0	0	Q9JIG8	Q9JIG8	Q9JIG8	Praf2	PRA1 family protein 2	MULTI-MSMS	brain171122_1	Exp1	582.303	2	582.306	1162.6	-2.8307	-0.0016483	3.4147	0.0019884	0.58398	0.00034005	582.306	56.352	1.6231	56.352	55.389	57.012	0					90	39	5
ALDEGDIALLK	11	Unmodified	_ALDEGDIALLK_									0	0	0	0	0	0	P46471	P46471	P46471	Psmc2	26S protease regulatory subunit 7	MSMS	brain171122_1	Exp1	579.314	2	579.324	1156.63	53.023	1	53.023	52.523	53.523	0								0	0	0	0.0019946	1	42625	75.652
ALDEGDIALLK	11	Unmodified	_ALDEGDIALLK_									0	0	0	0	0	0	P46471	P46471	P46471	Psmc2	26S protease regulatory subunit 7	MSMS	brain171122_1	Exp1	579.323	2	579.324	1156.63	53.515	1	53.515	53.015	54.015	-3.8147e-06								0	0	0	0.0016399	1	43120	76.85
ALDEYYDKHFTEFVPLR	17	Unmodified	_ALDEYYDKHFTEFVPLR_									0	0	0	0	0	1	P50516	P50516	P50516	Atp6v1a	V-type proton ATPase catalytic subunit A	MULTI-MSMS	brain171122_1	Exp1	536.765	4	536.518	2142.04	-6.1461	-0.0032975	2.6686	0.0014317	-3.4775	-0.0018657	536.767	72.292	0.4065	72.292	72.145	72.551	0					23	9	3
ALDFAVSEYNK	11	Unmodified	_ALDFAVSEYNK_									0	0	0	0	0	0	P21460	P21460	P21460	Cst3	Cystatin-C	MSMS	brain171122_1	Exp1	628.805	2	628.812	1255.61	38.269	1	38.269	37.769	38.769	0								0	0	0	0.001084	1	28170	83.869
ALDFAVSEYNK	11	Unmodified	_ALDFAVSEYNK_									0	0	0	0	0	0	P21460	P21460	P21460	Cst3	Cystatin-C	MSMS	brain171122_1	Exp1	628.81	2	628.812	1255.61	38.631	1	38.631	38.131	39.131	3.8147e-06								0	0	0	0.00020431	1	28535	98.249
ALDFAVSEYNK	11	Unmodified	_ALDFAVSEYNK_									0	0	0	0	0	0	P21460	P21460	P21460	Cst3	Cystatin-C	MSMS	brain171122_1	Exp1	628.812	2	628.812	1255.61	38.992	1	38.992	38.492	39.492	3.8147e-06								0	0	0	0.005424	1	28889	65.5
ALDFAVSEYNK	11	Unmodified	_ALDFAVSEYNK_									0	0	0	0	0	0	P21460	P21460	P21460	Cst3	Cystatin-C	MSMS	brain171122_1	Exp1	628.81	2	628.812	1255.61	39.398	1	39.398	38.898	39.898	0								0	0	0	0.033695	1	29285	49.418
ALDIAENEMPGLMR	14	Unmodified	_ALDIAENEMPGLMR_									0	0	0	0	0	0	P50247	P50247	P50247	Ahcy	Adenosylhomocysteinase	MULTI-MSMS	brain171122_1	Exp1	780.383	2	780.381	1558.75	-0.19969	-0.00015583	-2.8523	-0.0022258	-3.0519	-0.0023817	780.383	69.526	0.73658	69.526	69.047	69.783	0					44	17	4
ALDIDLDKPLADSEK	15	Unmodified	_ALDIDLDKPLADSEK_									0	0	0	0	0	1	O54774	O54774	O54774	Ap3d1	AP-3 complex subunit delta-1	MULTI-MSMS	brain171122_1	Exp1	821.928	2	821.93	1641.85	-0.47728	-0.00039229	-1.7948	-0.0014752	-2.2721	-0.0018675	821.928	46.627	0.69114	46.627	46.271	46.962	-3.8147e-06					36	16	3
ALDLDPENDSYK	12	Unmodified	_ALDLDPENDSYK_									0	0	0	0	0	0	Q8VD33	Q8VD33	Q8VD33	Sgtb	Small glutamine-rich tetratricopeptide repeat-containing protein beta	MULTI-MSMS	brain171122_1	Exp1	690.32	2	690.32	1378.63	-1.761	-0.0012157	3.3396	0.0023054	1.5785	0.0010897	690.322	31.015	0.68947	31.015	30.667	31.357	1.9073e-06					27	16	3
ALDPASPLGLALAAR	15	Unmodified	_ALDPASPLGLALAAR_									0	0	0	0	0	0	D3YZU1	D3YZU1	D3YZU1	Shank1	SH3 and multiple ankyrin repeat domains protein 1	MULTI-MSMS	brain171122_1	Exp1	718.415	2	718.417	1434.82	-1.8753	-0.0013472	0.24724	0.00017762	-1.6281	-0.0011696	718.417	82.861	1.2637	82.861	82.332	83.596	0					54	30	3
ALDQASEEIWNDFR	14	Unmodified	_ALDQASEEIWNDFR_									0	0	0	0	0	0	O08663	O08663	O08663	Metap2	Methionine aminopeptidase 2	MULTI-MSMS	brain171122_1	Exp1	847.395	2	847.394	1692.77	-2.4905	-0.0021104	1.7688	0.0014989	-0.72166	-0.00061153	847.396	88.032	0.4053	88.032	87.832	88.237	0					15	9	2
ALDTMNFDVIK	11	Unmodified	_ALDTMNFDVIK_									0	0	0	0	0	0	P29341	P29341	P29341	Pabpc1	Polyadenylate-binding protein 1	MSMS	brain171122_1	Exp1	633.82	2	633.824	1265.63	64.43	1	64.43	63.93	64.93	7.6294e-06								0	0	0	0.006769	1	53793	81.335
ALDTMNFDVIK	11	Unmodified	_ALDTMNFDVIK_									0	0	0	0	0	0	P29341	P29341	P29341	Pabpc1	Polyadenylate-binding protein 1	MSMS	brain171122_1	Exp1	633.821	2	633.824	1265.63	64.871	1	64.871	64.371	65.371	0								0	0	0	0.00015365	1	54233	114.5
ALDTMNFDVIK	11	Deamidation (NQ)	_ALDTMN(de)FDVIK_			ALDTMN(1)FDVIK				ALDTMN(60.06)FDVIK		0	0	0	1	0	0	P29341	P29341	P29341	Pabpc1	Polyadenylate-binding protein 1	MSMS	brain171122_1	Exp1	634.322	2	634.316	1266.62	64.546	1	64.546	64.046	65.046	0								0	0	0	0.04992	1	53909	60.064
ALDVGSGSGILTACFAR	17	Unmodified	_ALDVGSGSGILTACFAR_									0	0	0	0	0	0	P23506	P23506	P23506	Pcmt1	Protein-L-isoaspartate(D-aspartate) O-methyltransferase	MULTI-MSMS	brain171122_1	Exp1	847.935	2	847.93	1693.85	-1.0736	-0.00091033	-1.2749	-0.001081	-2.3485	-0.0019914	848.43	74.578	0.84668	74.578	74.169	75.016	0					30	20	2
ALDVGSGSGILTACFAR	17	Unmodified	_ALDVGSGSGILTACFAR_									0	0	0	0	0	0	P23506	P23506	P23506	Pcmt1	Protein-L-isoaspartate(D-aspartate) O-methyltransferase	MSMS	brain171122_1	Exp1	565.62	3	565.623	1693.85	73.954	1	73.954	73.454	74.454	0								0	0	0	0.0049013	1	63269	50.827
ALDYCHSMGIMHR	13	Unmodified	_ALDYCHSMGIMHR_									0	0	0	0	0	0	Q60737	Q60737	Q60737	Csnk2a1	Casein kinase II subunit alpha	MULTI-MSMS	brain171122_1	Exp1	398.678	4	398.43	1589.69	-9.3071	-0.0037082	1.1455	0.0004564	-8.1616	-0.0032518	398.428	20.934	0.89453	20.934	20.52	21.415	0					47	21	4
ALEAELAALR	10	Unmodified	_ALEAELAALR_									0	0	0	0	0	0	P46660	P46660	P46660	Ina	Alpha-internexin	MULTI-MSMS	brain171122_1	Exp1	528.805	2	528.806	1055.6	-3.0394	-0.0016073	-0.21089	-0.00011152	-3.2503	-0.0017188	528.806	52.265	2.813	52.265	51.115	53.928	0					145	68	3
ALEAELAALR	10	Unmodified	_ALEAELAALR_									0	0	0	0	0	0	P46660	P46660	P46660	Ina	Alpha-internexin	MSMS	brain171122_1	Exp1	528.808	2	528.806	1055.6	53.998	1	53.998	53.498	54.498	0								0	0	0	0.039941	1	43604	49.418
ALEHFPMLQK	10	Unmodified	_ALEHFPMLQK_									0	0	0	0	0	0	Q64521	Q64521	Q64521	Gpd2	Glycerol-3-phosphate dehydrogenase, mitochondrial	MULTI-MSMS	brain171122_1	Exp1	405.222	3	405.218	1212.63	-8.4123	-0.0034088	12.168	0.0049308	3.756	0.001522	405.222	28.542	1.4221	28.542	27.588	29.01	0					72	34	3
ALEHFTDLYDIK	12	Unmodified	_ALEHFTDLYDIK_									0	0	0	0	0	0	Q68FD5	Q68FD5	Q68FD5	Cltc	Clathrin heavy chain 1	MULTI-MSMS	brain171122_1	Exp1	488.916	3	488.917	1463.73	-3.9948	-0.0019531	-0.34213	-0.00016727	-4.3369	-0.0021204	488.917	54.749	2.8886	54.749	53.356	56.244	0					231	70	5
ALEHFTDLYDIK	12	Unmodified	_ALEHFTDLYDIK_									0	0	0	0	0	0	Q68FD5	Q68FD5	Q68FD5	Cltc	Clathrin heavy chain 1	MULTI-MSMS	brain171122_1	Exp1	489.255	3	488.917	1463.73	-6.5953	-0.0032245	-0.57229	-0.0002798	-7.1676	-0.0035043	489.251	56.421	0.40411	56.421	56.204	56.608	0					17	9	2
ALEIIPR	7	Unmodified	_ALEIIPR_									0	0	0	0	0	0	P80313	P80313	P80313	Cct7	T-complex protein 1 subunit eta	MSMS	brain171122_1	Exp1	406.251	2	406.255	810.496	25.502	1	25.502	25.002	26.002	1.9073e-06								0	0	0	0.00043207	1	15445	100.07
ALEIQPGFIR	10	Unmodified	_ALEIQPGFIR_									0	0	0	0	0	0	Q8C437	Q8C437	Q8C437	Pex5l	PEX5-related protein	MULTI-MSMS	brain171122_1	Exp1	572.328	2	572.33	1142.64	-3.2652	-0.0018688	0.33254	0.00019032	-2.9327	-0.0016785	572.332	52.448	1.795	52.448	51.684	53.479	0					108	43	4
ALELDPDNDTYK	12	Unmodified	_ALELDPDNDTYK_									0	0	0	0	0	0	Q8BJU0	Q8BJU0	Q8BJU0	Sgta	Small glutamine-rich tetratricopeptide repeat-containing protein alpha	MULTI-MSMS	brain171122_1	Exp1	697.327	2	697.328	1392.64	-1.6558	-0.0011547	1.5297	0.0010667	-0.12611	-8.794e-05	697.327	27.47	0.8526	27.47	27.102	27.955	1.9073e-06					45	20	4
ALELDPNLYR	10	Unmodified	_ALELDPNLYR_									0	0	0	0	0	0	Q61879;O08638	Q61879;O08638	Q61879	Myh10;Myh11	Myosin-10;Myosin-11	MULTI-MSMS	brain171122_1	Exp1	602.321	2	602.322	1202.63	-2.1008	-0.0012654	0.30386	0.00018302	-1.797	-0.0010824	602.323	51.556	1.3428	51.556	50.831	52.173	0					48	32	2
ALEQFLQEYFDGNLK	15	Unmodified	_ALEQFLQEYFDGNLK_									0	0	0	0	0	0	P27773	P27773	P27773	Pdia3	Protein disulfide-isomerase A3	MULTI-MSMS	brain171122_1	Exp1	908.454	2	907.952	1813.89	1.103	0.0010015	0.10496	9.5297e-05	1.2079	0.0010968	907.951	99.495	0.57176	99.495	99.303	99.875	0					40	13	4
ALEQFLQEYFDGNLK	15	Unmodified	_ALEQFLQEYFDGNLK_									0	0	0	0	0	0	P27773	P27773	P27773	Pdia3	Protein disulfide-isomerase A3	MULTI-MSMS	brain171122_1	Exp1	605.636	3	605.637	1813.89	-2.7672	-0.0016759	1.4026	0.00084945	-1.3647	-0.00082649	605.971	99.486	1.2249	99.486	98.977	100.2	0					58	29	4
ALEQNPDDAQYYCQR	15	Unmodified	_ALEQNPDDAQYYCQR_									0	0	0	0	0	0	Q9CX34	Q9CX34	Q9CX34	Sugt1	Suppressor of G2 allele of SKP1 homolog	MULTI-MSMS	brain171122_1	Exp1	935.909	2	935.905	1869.8	1.0102	0.00094543	0.71621	0.0006703	1.7264	0.0016157	935.903	18.714	0.44622	18.714	18.371	18.817	0					15	10	2
ALESPERPFLAILGGAK	17	Unmodified	_ALESPERPFLAILGGAK_									0	0	0	0	0	1	P09411	P09411	P09411	Pgk1	Phosphoglycerate kinase 1	MULTI-MSMS	brain171122_1	Exp1	590.335	3	590.337	1767.99	-2.2807	-0.0013464	-0.18485	-0.00010912	-2.4656	-0.0014555	590.337	84.549	3.3456	84.549	83.392	86.738	0					329	81	6
ALESPERPFLAILGGAK	17	Unmodified	_ALESPERPFLAILGGAK_									0	0	0	0	0	1	P09411	P09411	P09411	Pgk1	Phosphoglycerate kinase 1	MULTI-SECPEP	brain171122_1	Exp1	884.938	2	885.001	1767.99	1.6207	0.0014343	-0.55342	-0.00048978	1.0673	0.00094455	885.502	84.566	2.283	84.566	83.514	85.797	-7.6294e-06					145	55	5
ALFDFLK	7	Unmodified	_ALFDFLK_									0	0	0	0	0	0	P54285;Q8R0S4;Q8R3Z5	P54285;Q8R0S4	Q8R0S4	Cacnb3;Cacnb4;Cacnb1	Voltage-dependent L-type calcium channel subunit beta-3;Voltage-dependent L-type calcium channel subunit beta-4;Voltage-dependent L-type calcium channel subunit beta-1	MULTI-MSMS	brain171122_1	Exp1	427.243	2	427.245	852.475	-7.1911	-0.0030724	2.832	0.00121	-4.3591	-0.0018624	427.246	87.158	1.4207	87.158	86.533	87.954	0					54	34	3
ALFLIPR	7	Unmodified	_ALFLIPR_									0	0	0	0	0	0	Q9JM52;P97820;P83510	Q9JM52;P83510	Q9JM52	Mink1;Map4k4;Tnik	Misshapen-like kinase 1;Mitogen-activated protein kinase kinase kinase kinase 4;Traf2 and NCK-interacting protein kinase	MULTI-MSMS	brain171122_1	Exp1	415.265	2	415.268	828.522	-5.7446	-0.0023856	-0.24556	-0.00010197	-5.9902	-0.0024875	415.268	55.409	2.1107	55.409	54.497	56.608	0					88	51	2
ALFVSAFPQQLTMK	14	Unmodified	_ALFVSAFPQQLTMK_									0	0	0	0	0	0	A2AQ25	A2AQ25	A2AQ25	Skt	Sickle tail protein	MSMS	brain171122_1	Exp1	790.926	2	790.929	1579.84	89.38	1	89.38	88.88	89.88	0								0	0	0	0.048111	1	78348	51.013
ALGAHLTSICTPEEQDFVNDR	21	Unmodified	_ALGAHLTSICTPEEQDFVNDR_									0	0	0	0	0	0	Q61361	Q61361	Q61361	Bcan	Brevican core protein	MULTI-MSMS	brain171122_1	Exp1	791.711	3	791.71	2372.11	0.63415	0.00050206	-0.33126	-0.00026226	0.30289	0.0002398	792.045	54.9	1.7465	54.9	53.724	55.47	3.8147e-06					151	42	6
ALGAHLTSICTPEEQDFVNDR	21	Deamidation (NQ)	_ALGAHLTSICTPEEQDFVN(de)DR_			ALGAHLTSICTPEEQ(0.03)DFVN(0.97)DR				ALGAHLTSICTPEEQ(-15.08)DFVN(15.08)DR		0	0	0	1	0	0	Q61361	Q61361	Q61361	Bcan	Brevican core protein	MULTI-MSMS	brain171122_1	Exp1	792.04	3	792.038	2373.09	0.13093	0.0001037	0.39551	0.00031325	0.52644	0.00041696	792.372	57.167	1.0113	57.167	56.608	57.619	0					70	24	4
ALGAQASVGSR	11	Unmodified	_ALGAQASVGSR_									0	0	0	0	0	0	Q3UI43	Q3UI43	Q3UI43	Babam1	BRISC and BRCA1-A complex member 1	MULTI-MSMS	brain171122_1	Exp1	508.776	2	508.778	1015.54	-11.292	-0.0057454	2.3476	0.0011944	-8.9449	-0.004551	508.781	10.407	0.65042	10.407	10.08	10.73	0					22	15	2
ALGEYLER	8	Unmodified	_ALGEYLER_									0	0	0	0	0	0	Q9JHU4	Q9JHU4	Q9JHU4	Dync1h1	Cytoplasmic dynein 1 heavy chain 1	MULTI-MSMS	brain171122_1	Exp1	475.747	2	475.751	949.487	-5.2559	-0.0025005	-0.84918	-0.000404	-6.105	-0.0029045	475.75	21.306	0.81269	21.306	20.845	21.658	0					47	19	3
ALGFPLER	8	Unmodified	_ALGFPLER_									0	0	0	0	0	0	Q9CZU6	Q9CZU6	Q9CZU6	Cs	Citrate synthase, mitochondrial	MULTI-MSMS	brain171122_1	Exp1	451.756	2	451.758	901.502	-3.6178	-0.0016344	-2.5717	-0.0011618	-6.1895	-0.0027962	451.758	40.169	2.1855	40.169	38.997	41.182	0					117	53	3
ALGFPLERPK	10	Unmodified	_ALGFPLERPK_									0	0	0	0	0	1	Q9CZU6	Q9CZU6	Q9CZU6	Cs	Citrate synthase, mitochondrial	MULTI-MSMS	brain171122_1	Exp1	376.556	3	376.557	1126.65	-5.5656	-0.0020958	-1.3559	-0.00051056	-6.9215	-0.0026063	376.557	26.507	1.9076	26.507	25.64	27.547	0					133	46	4
ALGFPLERPK	10	Unmodified	_ALGFPLERPK_									0	0	0	0	0	1	Q9CZU6	Q9CZU6	Q9CZU6	Cs	Citrate synthase, mitochondrial	MULTI-MSMS	brain171122_1	Exp1	376.554	3	376.557	1126.65	-9.9889	-0.0037614	4.1541	0.0015642	-5.8348	-0.0021971	376.559	27.794	0.44794	27.794	27.507	27.955	1.9073e-06					23	10	3
ALGGELAAIPSSPQPTPK	18	Unmodified	_ALGGELAAIPSSPQPTPK_									0	0	0	0	0	0	Q9QYX7	Q9QYX7	Q9QYX7	Pclo	Protein piccolo	MULTI-SECPEP	brain171122_1	Exp1	867.476	2	867.475	1732.94	0.67816	0.00058828	3.1983	0.0027744	3.8764	0.0033627	867.98	45.305	0.52763	45.305	45.017	45.544	0					25	12	3
ALGIGVYPVR	10	Unmodified	_ALGIGVYPVR_									0	0	0	0	0	0	O35954	O35954	O35954	Pitpnm1	Membrane-associated phosphatidylinositol transfer protein 1	MULTI-MSMS	brain171122_1	Exp1	522.81	2	522.814	1043.61	-5.3306	-0.0027869	0.76367	0.00039926	-4.567	-0.0023877	522.814	40.502	1.3368	40.502	39.846	41.182	0					44	32	2
ALGITLIK	8	Unmodified	_ALGITLIK_									0	0	0	0	0	0	Q3ULJ0	Q3ULJ0	Q3ULJ0	Gpd1l	Glycerol-3-phosphate dehydrogenase 1-like protein	MULTI-MSMS	brain171122_1	Exp1	414.78	2	414.781	827.548	-5.1313	-0.0021284	-1.1542	-0.00047876	-6.2855	-0.0026071	414.781	41.39	1.4924	41.39	40.86	42.353	3.8147e-06					90	36	3
ALGLAPGVLATR	12	Unmodified	_ALGLAPGVLATR_									0	0	0	0	0	0	Q8VIM9	Q8VIM9	Q8VIM9	Irgq	Immunity-related GTPase family Q protein	MULTI-SECPEP	brain171122_1	Exp1	569.614	2	569.851	1137.69	-4.215	-0.0024019	-0.097408	-5.5508e-05	-4.3124	-0.0024574	569.851	45.517	1.6208	45.517	44.569	46.19	-3.8147e-06					52	39	2
ALGLEPAAVAR	11	Unmodified	_ALGLEPAAVAR_									0	0	0	0	0	0	Q8VIM9	Q8VIM9	Q8VIM9	Irgq	Immunity-related GTPase family Q protein	MULTI-SECPEP	brain171122_1	Exp1	534.31	2	534.314	1066.61	-4.309	-0.0023023	-4.9353	-0.002637	-9.2442	-0.0049393	534.311	24.544	0.65088	24.544	24.216	24.866	0					26	15	3
ALGLSNFNSR	10	Unmodified	_ALGLSNFNSR_									0	0	0	0	0	0	Q9JII6	Q9JII6	Q9JII6	Akr1a1	Alcohol dehydrogenase [NADP(+)]	MULTI-MSMS	brain171122_1	Exp1	539.782	2	539.786	1077.56	-3.5336	-0.0019074	-2.5285	-0.0013649	-6.0621	-0.0032722	539.785	26.403	1.2594	26.403	25.802	27.062	0					88	30	4
ALGMDMTTAPR	11	Unmodified	_ALGMDMTTAPR_									0	0	0	0	0	0	O88737	O88737	O88737	Bsn	Protein bassoon	MULTI-MSMS	brain171122_1	Exp1	582.788	2	582.281	1162.55	-2.6529	-0.0015447	3.2783	0.0019089	0.62543	0.00036418	582.283	23.436	0.52821	23.436	23.321	23.849	0					22	12	2
ALGYFAVVTGK	11	Unmodified	_ALGYFAVVTGK_									0	0	0	0	0	0	P58281	P58281	P58281	Opa1	Dynamin-like 120 kDa protein, mitochondrial;Dynamin-like 120 kDa protein, form S1	MULTI-MSMS	brain171122_1	Exp1	563.314	2	563.319	1124.62	-2.4325	-0.0013703	-0.89737	-0.00050551	-3.3299	-0.0018758	563.319	55.479	1.1812	55.479	54.982	56.163	-3.8147e-06					41	28	2
ALHLLEEYR	9	Unmodified	_ALHLLEEYR_									0	0	0	0	0	0	Q811D0	Q811D0	Q811D0	Dlg1	Disks large homolog 1	MULTI-MSMS	brain171122_1	Exp1	382.194	3	381.877	1142.61	-9.8292	-0.0037536	-0.73463	-0.00028054	-10.564	-0.0040341	381.877	26.635	1.2584	26.635	25.965	27.223	0					52	30	3
ALIAAQYSGAQVR	13	Unmodified	_ALIAAQYSGAQVR_									0	0	0	0	0	0	Q9D8N0	Q9D8N0	Q9D8N0	Eef1g	Elongation factor 1-gamma	MULTI-MSMS	brain171122_1	Exp1	674.373	2	674.373	1346.73	-0.73327	-0.0004945	-0.47588	-0.00032092	-1.2092	-0.00081542	674.372	24.201	1.0168	24.201	23.687	24.704	0					77	24	5
ALIESYQNLTR	11	Unmodified	_ALIESYQNLTR_									0	0	0	0	0	0	Q8CBW3	Q8CBW3	Q8CBW3	Abi1	Abl interactor 1	MSMS	brain171122_1	Exp1	654.351	2	654.351	1306.69	37.822	1	37.822	37.322	38.322	-3.8147e-06								0	0	0	0.021369	1	27721	66.92
ALIGATDPGDAMPGTIR	17	Unmodified	_ALIGATDPGDAMPGTIR_									0	0	0	0	0	0	Q9WV85	Q9WV85	Q9WV85	Nme3	Nucleoside diphosphate kinase 3	MULTI-MSMS	brain171122_1	Exp1	828.42	2	828.425	1654.83	-0.27956	-0.00023159	-0.11844	-9.8117e-05	-0.398	-0.00032971	828.429	50.182	0.64996	50.182	50.018	50.668	0					36	15	3
ALINADELANDVAGAEALLDR	21	2 Deamidation (NQ)	_ALIN(de)ADELAN(de)DVAGAEALLDR_			ALIN(1)ADELAN(1)DVAGAEALLDR				ALIN(49.99)ADELAN(49.99)DVAGAEALLDR		0	0	0	2	0	0	P16546	P16546	P16546	Sptan1	Spectrin alpha chain, non-erythrocytic 1	MULTI-MSMS	brain171122_1	Exp1	1078.55	2	1078.54	2155.06	1.1432	0.001233	13.248	0.014288	14.391	0.015521	1078.56	95.298	0.28687	95.298	95.108	95.395	0					15	6	3
ALINADELANDVAGAEALLDR	21	Unmodified	_ALINADELANDVAGAEALLDR_									0	0	0	0	0	0	P16546	P16546	P16546	Sptan1	Spectrin alpha chain, non-erythrocytic 1	MULTI-MSMS	brain171122_1	Exp1	1077.56	2	1077.56	2153.1	2.1711	0.0023395	-2.3778	-0.0025622	-0.20664	-0.00022267	1078.05	100.87	0.36895	100.87	100.65	101.02	0					17	8	3
ALINADELANDVAGAEALLDR	21	Unmodified	_ALINADELANDVAGAEALLDR_									0	0	0	0	0	0	P16546	P16546	P16546	Sptan1	Spectrin alpha chain, non-erythrocytic 1	MULTI-MSMS	brain171122_1	Exp1	719.042	3	718.706	2153.1	0.064827	4.6592e-05	-0.99942	-0.00071829	-0.9346	-0.0006717	719.04	100.86	0.73729	100.86	100.32	101.06	-7.6294e-06					36	17	3
ALINPANVTFK	11	Unmodified	_ALINPANVTFK_									0	0	0	0	0	0	P97823	P97823	P97823	Lypla1	Acyl-protein thioesterase 1	MULTI-MSMS	brain171122_1	Exp1	594.341	2	594.343	1186.67	-3.5965	-0.0021376	0.02774	1.6487e-05	-3.5688	-0.0021211	594.344	49.787	0.97889	49.787	49.08	50.059	0					37	23	2
ALLAEHLLKPLPADR	15	Acetyl (Protein N-term)	_(ac)ALLAEHLLKPLPADR_									0	1	0	0	0	1	Q9JL62	Q9JL62	Q9JL62	Gltp	Glycolipid transfer protein	MULTI-MSMS	brain171122_1	Exp1	567.001	3	567.002	1697.98	-2.811	-0.0015938	-0.65222	-0.00036981	-3.4632	-0.0019637	567.001	90.501	2.0337	90.501	89.742	91.776	7.6294e-06					175	49	5
ALLANALTSALR	12	Unmodified	_ALLANALTSALR_									0	0	0	0	0	0	Q9CR67	Q9CR67	Q9CR67	Tmem33	Transmembrane protein 33	MULTI-MSMS	brain171122_1	Exp1	607.366	2	607.367	1212.72	-5.4048	-0.0032827	1.3927	0.00084589	-4.0121	-0.0024368	607.368	74.294	1.1672	74.294	73.768	74.935	0					37	28	2
ALLAPLASHEAGEAEPGSQER	21	Unmodified	_ALLAPLASHEAGEAEPGSQER_									0	0	0	0	0	0	O88448	O88448	O88448	Klc2	Kinesin light chain 2	MULTI-SECPEP	brain171122_1	Exp1	711.838	3	711.691	2132.05	-1.1323	-0.00080583	-0.54915	-0.00039082	-1.6814	-0.0011967	712.024	27.896	0.89497	27.896	27.385	28.28	-1.9073e-06					31	21	2
ALLATASQCQQPAGNK	16	Unmodified	_ALLATASQCQQPAGNK_									0	0	0	0	0	0	P40124	P40124	P40124	Cap1	Adenylyl cyclase-associated protein 1	MULTI-MSMS	brain171122_1	Exp1	553.28	3	553.282	1656.83	-2.4791	-0.0013716	3.9405	0.0021802	1.4615	0.0008086	553.288	14.322	0.64984	14.322	14.062	14.712	0					30	15	4
ALLATASQCQQPAGNK	16	2 Deamidation (NQ)	_ALLATASQ(de)CQ(de)QPAGNK_			ALLATASQ(0.995)CQ(0.99)Q(0.014)PAGN(0.001)K				ALLATASQ(23.11)CQ(20.3)Q(-20.3)PAGN(-34.92)K		0	0	0	2	0	0	P40124	P40124	P40124	Cap1	Adenylyl cyclase-associated protein 1	MSMS	brain171122_1	Exp1	830.393	2	830.404	1658.79	14.318	1	14.318	13.818	14.818	-9.5367e-07								0	0	0	9.336e-08	1	4391	103.43
ALLCEDLFR	9	Unmodified	_ALLCEDLFR_									0	0	0	0	0	0	O08914	O08914	O08914	Faah	Fatty-acid amide hydrolase 1	MULTI-MSMS	brain171122_1	Exp1	568.789	2	568.792	1135.57	-4.0762	-0.0023185	-2.583	-0.0014692	-6.6592	-0.0037877	569.292	67.432	1.2681	67.432	66.716	67.984	0					49	30	2
ALLCYNR	7	Acetyl (Protein N-term)	_(ac)ALLCYNR_									0	1	0	0	0	0	Q9D1P4	Q9D1P4	Q9D1P4	Chordc1	Cysteine and histidine-rich domain-containing protein 1	MSMS	brain171122_1	Exp1	476.247	2	476.239	950.464	44.72	1	44.72	44.22	45.22	0								0	0	0	0.017221	1	34322	61.123
ALLEVLGR	8	Unmodified	_ALLEVLGR_									0	0	0	0	0	0	Q99KB8	Q99KB8	Q99KB8	Hagh	Hydroxyacylglutathione hydrolase, mitochondrial	MULTI-MSMS	brain171122_1	Exp1	435.772	2	435.774	869.533	-5.9304	-0.0025843	-0.65355	-0.0002848	-6.5839	-0.0028691	435.775	45.762	1.9862	45.762	44.935	46.922	0					105	48	4
ALLEVVQSGGK	11	Unmodified	_ALLEVVQSGGK_									0	0	0	0	0	0	Q9Z2U0;Q9CWH6	Q9Z2U0	Q9Z2U0	Psma7;Psma8	Proteasome subunit alpha type-7;Proteasome subunit alpha type-7-like	MULTI-MSMS	brain171122_1	Exp1	550.815	2	550.819	1099.62	-4.2636	-0.0023485	-2.5031	-0.0013787	-6.7667	-0.0037272	550.819	25.87	0.89412	25.87	25.68	26.575	0					43	21	3
ALLFIPR	7	Unmodified	_ALLFIPR_									0	0	0	0	0	0	P11499	P11499	P11499	Hsp90ab1	Heat shock protein HSP 90-beta	MULTI-MSMS	brain171122_1	Exp1	415.266	2	415.268	828.522	-5.0773	-0.0021084	-0.87082	-0.00036162	-5.9481	-0.00247	415.268	52.908	2.5697	52.908	51.847	54.416	3.8147e-06					155	62	4
ALLFIPR	7	Unmodified	_ALLFIPR_									0	0	0	0	0	0	P11499	P11499	P11499	Hsp90ab1	Heat shock protein HSP 90-beta	MULTI-MSMS	brain171122_1	Exp1	415.266	2	415.268	828.522	-5.7446	-0.0023856	-0.24556	-0.00010197	-5.9902	-0.0024875	415.268	55.409	2.1107	55.409	54.497	56.608	0					88	51	2
ALLFVPR	7	Unmodified	_ALLFVPR_									0	0	0	0	0	0	P07901	P07901	P07901	Hsp90aa1	Heat shock protein HSP 90-alpha	MULTI-MSMS	brain171122_1	Exp1	408.258	2	408.261	814.507	-4.6121	-0.0018829	-0.39062	-0.00015948	-5.0027	-0.0020424	408.26	40.87	2.1026	40.87	39.967	42.07	0					137	51	4
ALLLSTYIK	9	Unmodified	_ALLLSTYIK_									0	0	0	0	0	0	P17426;P17427	P17426;P17427	P17426	Ap2a1;Ap2a2	AP-2 complex subunit alpha-1;AP-2 complex subunit alpha-2	MULTI-MSMS	brain171122_1	Exp1	511.316	2	511.318	1020.62	-4.7159	-0.0024113	-0.40039	-0.00020473	-5.1163	-0.002616	511.318	61.341	1.5344	61.341	60.872	62.406	0					100	37	4
ALLNNSHYYHMAHGK	15	Deamidation (NQ)	_ALLNN(de)SHYYHMAHGK_			ALLN(0.251)N(0.749)SHYYHMAHGK				ALLN(-4.74)N(4.74)SHYYHMAHGK		0	0	0	1	0	0	O08749	O08749	O08749	Dld	Dihydrolipoyl dehydrogenase, mitochondrial	MULTI-MSMS	brain171122_1	Exp1	439.961	4	439.961	1755.82	-4.3492	-0.0019135	0.29	0.00012759	-4.0592	-0.0017859	440.211	17.089	0.89091	17.089	16.626	17.517	0					64	21	5
ALLNVVDSAR	10	Unmodified	_ALLNVVDSAR_									0	0	0	0	0	0	O35405	O35405	O35405	Pld3	Phospholipase D3	MSMS	brain171122_1	Exp1	529.299	2	529.304	1056.59	30.984	1	30.984	30.484	31.484	0								0	0	0	0.049737	1	20876	48.091
ALLQMVQQFAVDFEK	15	Unmodified	_ALLQMVQQFAVDFEK_									0	0	0	0	0	0	P39053;Q8BZ98	P39053;Q8BZ98	P39053	Dnm1;Dnm3	Dynamin-1;Dynamin-3	MULTI-MSMS	brain171122_1	Exp1	589.642	3	589.643	1765.91	-1.2173	-0.00071778	-1.945	-0.0011468	-3.1623	-0.0018646	589.642	102.65	1.6858	102.65	102.25	103.94	0					133	40	6
ALLQMVQQFAVDFEK	15	Unmodified	_ALLQMVQQFAVDFEK_									0	0	0	0	0	0	P39053;Q8BZ98	P39053;Q8BZ98	P39053	Dnm1;Dnm3	Dynamin-1;Dynamin-3	MULTI-MSMS	brain171122_1	Exp1	884.414	2	883.961	1765.91	2.4611	0.0021755	-1.2636	-0.001117	1.1974	0.0010585	883.96	102.64	1.2745	102.64	102.29	103.57	0					91	30	5
ALLTPVAIAAGR	12	Unmodified	_ALLTPVAIAAGR_									0	0	0	0	0	0	P47791	P47791	P47791	Gsr	Glutathione reductase, mitochondrial	MSMS	brain171122_1	Exp1	576.858	2	576.859	1151.7	50.984	1	50.984	50.484	51.484	3.8147e-06								0	0	0	4.0224e-05	1	40582	98.033
ALLTPVAIAAGR	12	Unmodified	_ALLTPVAIAAGR_									0	0	0	0	0	0	P47791	P47791	P47791	Gsr	Glutathione reductase, mitochondrial	MSMS	brain171122_1	Exp1	576.86	2	576.859	1151.7	51.353	1	51.353	50.853	51.853	0								0	0	0	0.0022214	1	40947	72.607
ALMEEFFR	8	Unmodified	_ALMEEFFR_									0	0	0	0	0	0	Q01065	Q01065	Q01065	Pde1b	Calcium/calmodulin-dependent 3,5-cyclic nucleotide phosphodiesterase 1B	MULTI-MSMS	brain171122_1	Exp1	521.754	2	521.755	1041.5	-4.9532	-0.0025844	0.47572	0.00024821	-4.4775	-0.0023361	521.755	69.734	2.1257	69.734	68.72	70.845	0					107	51	3
ALMGLYNGQVLCK	13	Deamidation (NQ)	_ALMGLYN(de)GQVLCK_			ALMGLYN(0.956)GQ(0.044)VLCK				ALMGLYN(13.36)GQ(-13.36)VLCK		0	0	0	1	0	0	Q8BMS1	Q8BMS1	Q8BMS1	Hadha	Trifunctional enzyme subunit alpha, mitochondrial;Long-chain enoyl-CoA hydratase;Long chain 3-hydroxyacyl-CoA dehydrogenase	MULTI-MSMS	brain171122_1	Exp1	734.368	2	734.37	1466.73	-0.82713	-0.00060742	-4.7117	-0.0034601	-5.5388	-0.0040675	734.367	60.247	1.3442	60.247	59.649	60.994	-3.8147e-06					70	32	3
ALMLQGVDLLADAVAVTMGPK	21	Unmodified	_ALMLQGVDLLADAVAVTMGPK_									0	0	0	0	0	0	P63038	P63038	P63038	Hspd1	60 kDa heat shock protein, mitochondrial	MULTI-MSMS	brain171122_1	Exp1	1057.07	2	1057.07	2112.13	1.7264	0.001825	-0.80095	-0.00084667	0.92547	0.00097829	1057.57	104.94	0.74127	104.94	104.68	105.42	0					43	17	3
ALMLQGVDLLADAVAVTMGPK	21	Unmodified	_ALMLQGVDLLADAVAVTMGPK_									0	0	0	0	0	0	P63038	P63038	P63038	Hspd1	60 kDa heat shock protein, mitochondrial	MULTI-MSMS	brain171122_1	Exp1	705.34	3	705.051	2112.13	1.2111	0.00085387	-2.9034	-0.002047	-1.6923	-0.0011931	705.05	104.95	1.3582	104.95	104.55	105.91	0					137	32	6
ALMPVLLQGQAR	12	Unmodified	_ALMPVLLQGQAR_									0	0	0	0	0	0	Q9Z1Q2	Q9Z1Q2	Q9Z1Q2	Abhd16a	Abhydrolase domain-containing protein 16A	MSMS	brain171122_1	Exp1	648.875	2	648.876	1295.74	55.961	1	55.961	55.461	56.461	-3.8147e-06								0	0	0	0.011409	1	45554	59.35
ALNEACESVIQTACK	15	Unmodified	_ALNEACESVIQTACK_									0	0	0	0	0	0	Q61543	Q61543	Q61543	Glg1	Golgi apparatus protein 1	MSMS	brain171122_1	Exp1	847.4	2	847.398	1692.78	26.955	1	26.955	26.455	27.455	0								0	0	0	0.003902	1	16916	79.639
ALNEGGLQSIPK	12	Unmodified	_ALNEGGLQSIPK_									0	0	0	0	0	0	Q921G7	Q921G7	Q921G7	Etfdh	Electron transfer flavoprotein-ubiquinone oxidoreductase, mitochondrial	MULTI-MSMS	brain171122_1	Exp1	613.838	2	613.841	1225.67	-2.3603	-0.0014489	-0.52331	-0.00032123	-2.8836	-0.0017701	613.841	23.631	1.0571	23.631	23.199	24.256	0					40	25	2
ALNGFTPLHIACK	13	Deamidation (NQ)	_ALN(de)GFTPLHIACK_			ALN(1)GFTPLHIACK				ALN(72.2)GFTPLHIACK		0	0	0	1	0	0	Q8C8R3;G5E8K5;Q02357	Q8C8R3;G5E8K5;Q02357	Q8C8R3	Ank2;Ank3;Ank1	Ankyrin-2;Ankyrin-3;Ankyrin-1	MSMS	brain171122_1	Exp1	721.875	2	721.877	1441.74	44.577	1	44.577	44.077	45.077	0								0	0	0	0.0081418	1	34182	72.2
ALNVEPDGTGLTCSLAPNILSQL	23	Unmodified	_ALNVEPDGTGLTCSLAPNILSQL_									0	0	0	0	0	0	P99029	P99029	P99029	Prdx5	Peroxiredoxin-5, mitochondrial	MULTI-MSMS	brain171122_1	Exp1	1192.12	2	1192.11	2382.21	3.2634	0.0038903	2.18	0.0025988	5.4434	0.0064892	1192.62	99.967	0.53101	99.967	99.671	100.2	-7.6294e-06					32	12	4
ALPAMMQWIR	10	Unmodified	_ALPAMMQWIR_									0	0	0	0	0	0	Q8BLJ3	Q8BLJ3	Q8BLJ3	Plcxd3	PI-PLC X domain-containing protein 3	MULTI-MSMS	brain171122_1	Exp1	608.817	2	608.82	1215.63	-4.4891	-0.002733	0.3058	0.00018618	-4.1833	-0.0025469	608.82	89.81	1.3441	89.81	89.212	90.556	0					52	32	3
ALPESAEEQPSLYEK	15	Unmodified	_ALPESAEEQPSLYEK_									0	0	0	0	0	0	Q9D328	Q9D328	Q9D328	Tmem35	Transmembrane protein 35	MSMS	brain171122_1	Exp1	845.914	2	845.912	1689.81	26.791	1	26.791	26.291	27.291	0								0	0	0	0.0060259	1	16751	77.279
ALPESAEEQPSLYEK	15	Unmodified	_ALPESAEEQPSLYEK_									0	0	0	0	0	0	Q9D328	Q9D328	Q9D328	Tmem35	Transmembrane protein 35	MSMS	brain171122_1	Exp1	845.92	2	845.912	1689.81	27.237	1	27.237	26.737	27.737	1.9073e-06								0	0	0	0.0056411	1	17191	64.104
ALPFWNEEIVPQIK	14	Unmodified	_ALPFWNEEIVPQIK_									0	0	0	0	0	0	Q9DBJ1	Q9DBJ1	Q9DBJ1	Pgam1	Phosphoglycerate mutase 1	MULTI-MSMS	brain171122_1	Exp1	561.974	3	561.975	1682.9	-2.4653	-0.0013855	-1.7037	-0.00095743	-4.169	-0.0023429	561.974	96.423	1.4631	96.423	96.006	97.469	0					128	35	6
ALPFWNEEIVPQIK	14	Unmodified	_ALPFWNEEIVPQIK_									0	0	0	0	0	0	Q9DBJ1	Q9DBJ1	Q9DBJ1	Pgam1	Phosphoglycerate mutase 1	MULTI-MSMS	brain171122_1	Exp1	842.46	2	842.459	1682.9	0.94103	0.00079278	0.02712	2.2848e-05	0.96815	0.00081563	842.459	96.409	1.3817	96.409	96.087	97.469	0					136	33	7
ALPGHLKPFETLLSQNQGGK	20	Unmodified	_ALPGHLKPFETLLSQNQGGK_									0	0	0	0	0	1	P19157;P46425	P19157	P19157	Gstp1;Gstp2	Glutathione S-transferase P 1;Glutathione S-transferase P 2	MULTI-MSMS	brain171122_1	Exp1	1068.08	2	1068.08	2134.15	1.758	0.0018777	0.26139	0.00027919	2.0194	0.0021569	1068.59	54.346	1.1768	54.346	53.764	54.941	-3.8147e-06					64	28	4
ALPGHLKPFETLLSQNQGGK	20	Unmodified	_ALPGHLKPFETLLSQNQGGK_									0	0	0	0	0	1	P19157;P46425	P19157	P19157	Gstp1;Gstp2	Glutathione S-transferase P 1;Glutathione S-transferase P 2	MULTI-MSMS	brain171122_1	Exp1	712.394	3	712.392	2134.15	0.0049196	3.5047e-06	-0.0051684	-3.6819e-06	-0.00024879	-1.7724e-07	712.726	54.398	1.9097	54.398	53.601	55.511	3.8147e-06					186	46	5
ALPGHLKPFETLLSQNQGGK	20	Unmodified	_ALPGHLKPFETLLSQNQGGK_									0	0	0	0	0	1	P19157;P46425	P19157	P19157	Gstp1;Gstp2	Glutathione S-transferase P 1;Glutathione S-transferase P 2	MULTI-MSMS	brain171122_1	Exp1	534.796	4	534.546	2134.15	-4.0432	-0.0021613	0.51497	0.00027527	-3.5282	-0.001886	534.546	54.295	2.1546	54.295	53.601	55.756	0					225	52	6
ALPTPPGAPGPQAILQK	17	Unmodified	_ALPTPPGAPGPQAILQK_									0	0	0	0	0	0	P0C7L0	P0C7L0	P0C7L0	Wipf3	WAS/WASL-interacting protein family member 3	MULTI-MSMS	brain171122_1	Exp1	828.476	2	828.478	1654.94	-0.86322	-0.00071516	-0.73835	-0.00061171	-1.6016	-0.0013269	828.476	54.048	1.5046	54.048	53.356	54.86	-3.8147e-06					63	36	3
ALPYLQQDPVSGLSGR	16	Unmodified	_ALPYLQQDPVSGLSGR_									0	0	0	0	0	0	Q61290	Q61290	Q61290	Cacna1e	Voltage-dependent R-type calcium channel subunit alpha-1E	MULTI-MSMS	brain171122_1	Exp1	851.445	2	850.952	1699.89	-0.48526	-0.00041293	3.4707	0.0029534	2.9854	0.0025405	850.955	65.671	0.69465	65.671	65.489	66.184	0					27	16	2
ALQALDELR	9	Unmodified	_ALQALDELR_									0	0	0	0	0	0	Q9QXS1	Q9QXS1	Q9QXS1	Plec	Plectin	MSMS	brain171122_1	Exp1	514.787	2	514.79	1027.57	34.392	1	34.392	33.892	34.892	0								0	0	0	7.2978e-05	1	24264	105.57
ALQASALK	8	Unmodified	_ALQASALK_									0	0	0	0	0	0	P05064	P05064	P05064	Aldoa	Fructose-bisphosphate aldolase A	MULTI-MSMS	brain171122_1	Exp1	401.245	2	401.245	800.476	-6.6347	-0.0026621	-5.9033	-0.0023687	-12.538	-0.0050308	401.245	12.496	1.293	12.496	11.913	13.206	0					59	31	3
ALQASALNAWR	11	Deamidation (NQ)	_ALQASALN(de)AWR_			ALQASALN(1)AWR				ALQ(-91.36)ASALN(91.36)AWR		0	0	0	1	0	0	P05063	P05063	P05063	Aldoc	Fructose-bisphosphate aldolase C	MULTI-MSMS	brain171122_1	Exp1	601.318	2	601.32	1200.63	-2.2292	-0.0013405	-1.9481	-0.0011714	-4.1773	-0.0025119	601.32	32.756	1.3401	32.756	31.924	33.264	0					75	32	3
ALQASALNAWR	11	Deamidation (NQ)	_ALQASALN(de)AWR_			ALQASALN(1)AWR				ALQ(-53.21)ASALN(53.21)AWR		0	0	0	1	0	0	P05063	P05063	P05063	Aldoc	Fructose-bisphosphate aldolase C	MULTI-MSMS	brain171122_1	Exp1	601.316	2	601.32	1200.63	-2.1475	-0.0012914	-0.92594	-0.00055678	-3.0735	-0.0018481	601.319	46.869	1.2207	46.869	46.271	47.492	0					68	29	3
ALQASALNAWR	11	Unmodified	_ALQASALNAWR_									0	0	0	0	0	0	P05063	P05063	P05063	Aldoc	Fructose-bisphosphate aldolase C	MULTI-MSMS	brain171122_1	Exp1	600.828	2	600.828	1199.64	-0.85246	-0.00051218	-1.7105	-0.0010277	-2.563	-0.0015399	600.827	40.01	1.5392	40.01	38.997	40.536	0					116	37	4
ALQATLATQLHGIDDHFQR	19	Deamidation (NQ)	_ALQ(de)ATLATQLHGIDDHFQR_			ALQ(0.997)ATLATQ(0.003)LHGIDDHFQR				ALQ(24.83)ATLATQ(-24.83)LHGIDDHFQ(-41.16)R		0	0	0	1	0	0	Q9QZF2	Q9QZF2	Q9QZF2	Gpc1	Glypican-1;Secreted glypican-1	MULTI-MSMS	brain171122_1	Exp1	534.781	4	534.776	2135.08	-6.7546	-0.0036122	14.246	0.0076182	7.4909	0.004006	534.783	59.914	0.97788	59.914	59.487	60.464	0					35	23	2
ALQDILDFTGPPAFPK	16	Unmodified	_ALQDILDFTGPPAFPK_									0	0	0	0	0	0	A2AG50	A2AG50	A2AG50	Map7d2	MAP7 domain-containing protein 2	MULTI-SECPEP	brain171122_1	Exp1	577.798	3	577.31	1728.91	-5.7502	-0.0033197	1.921	0.001109	-3.8292	-0.0022107	577.308	97.597	0.40758	97.597	97.469	97.877	0					20	9	3
ALQFLEQVK	9	Unmodified	_ALQFLEQVK_									0	0	0	0	0	0	P80317	P80317	P80317	Cct6a	T-complex protein 1 subunit zeta	MULTI-MSMS	brain171122_1	Exp1	538.307	2	538.311	1074.61	-2.8083	-0.0015117	-1.5308	-0.00082404	-4.339	-0.0023358	538.311	46.444	1.7044	46.444	45.706	47.411	0					87	41	3
ALQGASQIIAEIR	13	Unmodified	_ALQGASQIIAEIR_									0	0	0	0	0	0	Q8K1M6	Q8K1M6	Q8K1M6	Dnm1l	Dynamin-1-like protein	MULTI-MSMS	brain171122_1	Exp1	685.392	2	685.394	1368.77	-1.0267	-0.00070369	-0.99303	-0.00068062	-2.0197	-0.0013843	685.393	67.592	1.9218	67.592	66.798	68.72	0					121	46	4
ALQGASQIIAEIR	13	Unmodified	_ALQGASQIIAEIR_									0	0	0	0	0	0	Q8K1M6	Q8K1M6	Q8K1M6	Dnm1l	Dynamin-1-like protein	MULTI-SECPEP	brain171122_1	Exp1	457.222	3	457.265	1368.77	-6.2523	-0.002859	-0.026455	-1.2097e-05	-6.2788	-0.0028711	457.265	67.54	1.7585	67.54	66.716	68.475	0					73	42	3
ALQHMTDFAIQFNK	14	Unmodified	_ALQHMTDFAIQFNK_									0	0	0	0	0	0	Q9DBG3	Q9DBG3	Q9DBG3	Ap2b1	AP-2 complex subunit beta	MULTI-MSMS	brain171122_1	Exp1	832.42	2	832.417	1662.82	0.66283	0.00055175	0.078891	6.567e-05	0.74173	0.00061742	832.417	54.856	1.0129	54.856	54.376	55.389	0					34	24	2
ALQHMTDFAIQFNK	14	Unmodified	_ALQHMTDFAIQFNK_									0	0	0	0	0	0	Q9DBG3	Q9DBG3	Q9DBG3	Ap2b1	AP-2 complex subunit beta	MULTI-MSMS	brain171122_1	Exp1	555.283	3	555.28	1662.82	-3.1996	-0.0017767	-0.30714	-0.00017055	-3.5068	-0.0019472	555.615	54.9	1.9908	54.9	54.254	56.244	-3.8147e-06					76	48	2
ALQLGTLFSPAEALK	15	Unmodified	_ALQLGTLFSPAEALK_									0	0	0	0	0	0	P42125	P42125	P42125	Eci1	Enoyl-CoA delta isomerase 1, mitochondrial	MULTI-MSMS	brain171122_1	Exp1	779.944	2	779.946	1557.88	-0.99478	-0.00077587	-0.95626	-0.00074583	-1.951	-0.0015217	780.447	95.877	0.69222	95.877	95.477	96.169	-7.6294e-06					43	16	4
ALQSGQCAGAALDVFTEEPPRDR	23	Unmodified	_ALQSGQCAGAALDVFTEEPPRDR_									0	0	0	0	0	1	Q61753	Q61753	Q61753	Phgdh	D-3-phosphoglycerate dehydrogenase	MULTI-MSMS	brain171122_1	Exp1	830.073	3	830.068	2487.18	-0.18638	-0.00015471	3.2682	0.0027128	3.0818	0.0025581	830.405	54.81	0.40377	54.81	54.538	54.941	-3.8147e-06					20	9	3
ALQSGQCAGAALDVFTEEPPRDR	23	Unmodified	_ALQSGQCAGAALDVFTEEPPRDR_									0	0	0	0	0	1	Q61753	Q61753	Q61753	Phgdh	D-3-phosphoglycerate dehydrogenase	MULTI-MSMS	brain171122_1	Exp1	830.072	3	830.068	2487.18	0.57239	0.00047512	0.97968	0.0008132	1.5521	0.0012883	830.405	55.342	0.85493	55.342	54.901	55.756	3.8147e-06					53	20	4
ALQSGQCAGAALDVFTEEPPRDR	23	Unmodified	_ALQSGQCAGAALDVFTEEPPRDR_									0	0	0	0	0	1	Q61753	Q61753	Q61753	Phgdh	D-3-phosphoglycerate dehydrogenase	MULTI-MSMS	brain171122_1	Exp1	830.065	3	830.068	2487.18	0.51002	0.00042335	-1.2655	-0.0010504	-0.75544	-0.00062706	830.4	55.695	0.44868	55.695	55.47	55.919	0					15	10	2
ALQSGQCAGAALDVFTEEPPRDR	23	Deamidation (NQ)	_ALQSGQ(de)CAGAALDVFTEEPPRDR_			ALQ(0.257)SGQ(0.743)CAGAALDVFTEEPPRDR				ALQ(-4.61)SGQ(4.61)CAGAALDVFTEEPPRDR		0	0	0	1	0	1	Q61753	Q61753	Q61753	Phgdh	D-3-phosphoglycerate dehydrogenase	MSMS	brain171122_1	Exp1	830.412	3	830.396	2488.17	56.051	1	56.051	55.551	56.551	0								0	0	0	0.0059522	1	45647	49.106
ALQSVVQAVPLHELR	15	Unmodified	_ALQSVVQAVPLHELR_									0	0	0	0	0	0	Q8BJY1	Q8BJY1	Q8BJY1	Psmd5	26S proteasome non-ATPase regulatory subunit 5	MULTI-MSMS	brain171122_1	Exp1	553.988	3	553.99	1658.95	-4.7777	-0.0026468	0.91625	0.00050759	-3.8614	-0.0021392	553.99	54.416	1.2982	54.416	53.887	55.185	0					74	31	4
ALQTILSQPVTYEAYR	16	Unmodified	_ALQTILSQPVTYEAYR_									0	0	0	0	0	0	P59017	P59017	P59017	Bcl2l13	Bcl-2-like protein 13	MULTI-MSMS	brain171122_1	Exp1	618.291	3	618.332	1851.97	-4.4973	-0.0027808	-2.2835	-0.001412	-6.7808	-0.0041928	618.329	69.755	0.57332	69.755	69.415	69.988	0					28	13	3
ALQTILSQPVTYEAYR	16	Unmodified	_ALQTILSQPVTYEAYR_									0	0	0	0	0	0	P59017	P59017	P59017	Bcl2l13	Bcl-2-like protein 13	MSMS	brain171122_1	Exp1	926.994	2	926.994	1851.97	69.591	1	69.591	69.091	70.091	0								0	0	0	0.0068462	1	58972	69.03
ALQTVIEMK	9	Unmodified	_ALQTVIEMK_									0	0	0	0	0	0	Q6PH08;Q99MI1	Q6PH08;Q99MI1	Q6PH08	Erc2;Erc1	ERC protein 2;ELKS/Rab6-interacting/CAST family member 1	MULTI-MSMS	brain171122_1	Exp1	516.781	2	516.792	1031.57	-5.3341	-0.0027566	-4.6074	-0.002381	-9.9415	-0.0051377	516.791	26.844	0.32486	26.844	26.696	27.021	1.9073e-06					10	7	2
ALQVGCLLR	9	Unmodified	_ALQVGCLLR_									0	0	0	0	0	0	P17426	P17426	P17426	Ap2a1	AP-2 complex subunit alpha-1	MULTI-MSMS	brain171122_1	Exp1	515.296	2	515.297	1028.58	-2.5571	-0.0013177	-5.223	-0.0026914	-7.7801	-0.0040091	515.297	42.53	1.7306	42.53	41.868	43.598	0					154	42	5
ALRPTIFPVVPR	12	Unmodified	_ALRPTIFPVVPR_									0	0	0	0	0	1	Q91WC3	Q91WC3	Q91WC3	Acsl6	Long-chain-fatty-acid--CoA ligase 6	MULTI-MSMS	brain171122_1	Exp1	455.949	3	455.95	1364.83	-3.7157	-0.0016942	-1.5303	-0.00069775	-5.246	-0.0023919	456.284	46.634	1.4224	46.634	46.029	47.451	0					113	34	5
ALSAGNIDDALQCYSEAIK	19	Unmodified	_ALSAGNIDDALQCYSEAIK_									0	0	0	0	0	0	Q60864	Q60864	Q60864	Stip1	Stress-induced-phosphoprotein 1	MULTI-MSMS	brain171122_1	Exp1	680.667	3	680.33	2037.97	-0.0059787	-4.0675e-06	-1.1955	-0.00081335	-1.2015	-0.00081741	680.329	92.885	1.132	92.885	91.978	93.11	0					81	27	4
ALSAGNIDDALQCYSEAIK	19	Unmodified	_ALSAGNIDDALQCYSEAIK_									0	0	0	0	0	0	Q60864	Q60864	Q60864	Stip1	Stress-induced-phosphoprotein 1	MSMS	brain171122_1	Exp1	1019.99	2	1019.99	2037.97	92.395	1	92.395	91.895	92.895	0								0	0	0	2.9002e-11	1	81319	138.77
ALSAGNIDDALQCYSEAIK	19	Unmodified	_ALSAGNIDDALQCYSEAIK_									0	0	0	0	0	0	Q60864	Q60864	Q60864	Stip1	Stress-induced-phosphoprotein 1	MSMS	brain171122_1	Exp1	1019.99	2	1019.99	2037.97	92.758	1	92.758	92.258	93.258	0								0	0	0	8.4328e-44	1	81676	201.65
ALSAGNIDDALQCYSEAIK	19	Unmodified	_ALSAGNIDDALQCYSEAIK_									0	0	0	0	0	0	Q60864	Q60864	Q60864	Stip1	Stress-induced-phosphoprotein 1	MSMS	brain171122_1	Exp1	1019.99	2	1019.99	2037.97	93.165	1	93.165	92.665	93.665	0								0	0	0	9.8907e-07	1	82080	124.42
ALSAGNIDDALQCYSEAIK	19	Deamidation (NQ)	_ALSAGNIDDALQ(de)CYSEAIK_			ALSAGNIDDALQ(1)CYSEAIK				ALSAGN(-39.63)IDDALQ(39.63)CYSEAIK		0	0	0	1	0	0	Q60864	Q60864	Q60864	Stip1	Stress-induced-phosphoprotein 1	MSMS	brain171122_1	Exp1	1020.5	2	1020.48	2038.95	92.352	1	92.352	91.852	92.852	0								0	0	0	9.3226e-06	1	81275	98.253
ALSDADVQK	9	Acetyl (Protein N-term)	_(ac)ALSDADVQK_									0	1	0	0	0	0	P50518	P50518	P50518	Atp6v1e1	V-type proton ATPase subunit E 1	MSMS	brain171122_1	Exp1	494.751	2	494.751	987.487	17.226	1	17.226	16.726	17.726	0								0	0	0	0.0018533	1	7260	71.692
ALSDADVQK	9	Acetyl (Protein N-term)	_(ac)ALSDADVQK_									0	1	0	0	0	0	P50518	P50518	P50518	Atp6v1e1	V-type proton ATPase subunit E 1	MSMS	brain171122_1	Exp1	494.75	2	494.751	987.487	17.591	1	17.591	17.091	18.091	0								0	0	0	1.2119e-17	1	7600	146.27
ALSDHHVYLEGTLLKPNMVTPGHACPIK	28	Unmodified	_ALSDHHVYLEGTLLKPNMVTPGHACPIK_									0	0	0	0	0	1	P05063	P05063	P05063	Aldoc	Fructose-bisphosphate aldolase C	MULTI-MSMS	brain171122_1	Exp1	775.405	4	775.403	3097.58	1.0807	0.00083798	-0.79406	-0.00061572	0.28664	0.00022227	775.654	48.852	1.2639	48.852	48.265	49.529	0					98	30	4
ALSDHHVYLEGTLLKPNMVTPGHACPIK	28	Unmodified	_ALSDHHVYLEGTLLKPNMVTPGHACPIK_									0	0	0	0	0	1	P05063	P05063	P05063	Aldoc	Fructose-bisphosphate aldolase C	MULTI-SECPEP	brain171122_1	Exp1	620.624	5	620.524	3097.58	-1.0483	-0.00065048	-0.76695	-0.00047591	-1.8152	-0.0011264	620.925	48.889	1.5896	48.889	48.102	49.692	0					159	38	7
ALSDHHVYLEGTLLKPNMVTPGHACTQK	28	Unmodified	_ALSDHHVYLEGTLLKPNMVTPGHACTQK_									0	0	0	0	0	1	P05064	P05064	P05064	Aldoa	Fructose-bisphosphate aldolase A	MULTI-MSMS	brain171122_1	Exp1	780.147	4	780.146	3116.55	1.142	0.00089091	-0.22432	-0.000175	0.91766	0.00071591	780.646	38.999	1.7408	38.999	38.024	39.764	0					141	42	6
ALSDHHVYLEGTLLKPNMVTPGHACTQK	28	Unmodified	_ALSDHHVYLEGTLLKPNMVTPGHACTQK_									0	0	0	0	0	1	P05064	P05064	P05064	Aldoa	Fructose-bisphosphate aldolase A	MULTI-MSMS	brain171122_1	Exp1	1039.87	3	1039.86	3116.55	3.0912	0.0032144	2.72	0.0028284	5.8112	0.0060428	1040.2	39.043	0.88727	39.043	38.634	39.521	3.8147e-06					48	21	4
ALSDHHVYLEGTLLKPNMVTPGHACTQK	28	Unmodified	_ALSDHHVYLEGTLLKPNMVTPGHACTQK_									0	0	0	0	0	1	P05064	P05064	P05064	Aldoa	Fructose-bisphosphate aldolase A	MSMS	brain171122_1	Exp1	1039.87	3	1039.86	3116.55	38.486	1	38.486	37.986	38.986	0								0	0	0	0.0010242	1	28392	51.958
ALSDHHVYLEGTLLKPNMVTPGHACTQK	28	Unmodified	_ALSDHHVYLEGTLLKPNMVTPGHACTQK_									0	0	0	0	0	1	P05064	P05064	P05064	Aldoa	Fructose-bisphosphate aldolase A	MULTI-SECPEP	brain171122_1	Exp1	624.642	5	624.318	3116.55	-1.1451	-0.00071489	0.075724	4.7276e-05	-1.0694	-0.00066761	624.719	38.886	2.0252	38.886	37.983	40.008	0					224	49	7
ALSEIAGITLPYDTLDQVR	19	Unmodified	_ALSEIAGITLPYDTLDQVR_									0	0	0	0	0	0	Q91VD9	Q91VD9	Q91VD9	Ndufs1	NADH-ubiquinone oxidoreductase 75 kDa subunit, mitochondrial	MSMS	brain171122_1	Exp1	1038.06	2	1038.05	2074.09	96.508	1	96.508	96.008	97.008	0								0	0	0	3.553e-24	1	85426	175.74
ALSEIAGITLPYDTLDQVR	19	Unmodified	_ALSEIAGITLPYDTLDQVR_									0	0	0	0	0	0	Q91VD9	Q91VD9	Q91VD9	Ndufs1	NADH-ubiquinone oxidoreductase 75 kDa subunit, mitochondrial	MULTI-SECPEP	brain171122_1	Exp1	692.017	3	692.372	2074.09	-1.69	-0.0011701	-0.46066	-0.00031895	-2.1506	-0.001489	692.373	96.604	0.7699	96.604	96.128	96.898	0					58	18	4
ALSLLLHAADISHPTK	16	Unmodified	_ALSLLLHAADISHPTK_									0	0	0	0	0	0	Q01065	Q01065	Q01065	Pde1b	Calcium/calmodulin-dependent 3,5-cyclic nucleotide phosphodiesterase 1B	MULTI-MSMS	brain171122_1	Exp1	422.743	4	422.494	1685.95	-4.0468	-0.0017097	-2.0915	-0.00088364	-6.1383	-0.0025934	422.493	46.373	1.4196	46.373	45.746	47.166	0					50	34	2
ALSNLESIPGGYNALR	16	Unmodified	_ALSNLESIPGGYNALR_									0	0	0	0	0	0	Q8R317	Q8R317	Q8R317	Ubqln1	Ubiquilin-1	MULTI-MSMS	brain171122_1	Exp1	837.965	2	837.944	1673.87	0.45007	0.00037714	2.2003	0.0018437	2.6504	0.0022209	837.948	63.376	1.0535	63.376	62.891	63.945	-3.8147e-06					63	25	3
ALSQAGEATAGHPEEATVIQAESQAK	26	Unmodified	_ALSQAGEATAGHPEEATVIQAESQAK_									0	0	0	0	0	0	D3YVF0	D3YVF0	D3YVF0	Akap5	A-kinase anchor protein 5	MULTI-MSMS	brain171122_1	Exp1	865.434	3	865.428	2593.26	0.69366	0.00060031	-0.41359	-0.00035793	0.28007	0.00024238	865.763	27.067	1.1356	27.067	26.534	27.67	0					75	27	4
ALSQLAEVEEK	11	Unmodified	_ALSQLAEVEEK_									0	0	0	0	0	0	Q9CWK8;Q9WV80	Q9CWK8;Q9WV80	Q9CWK8	Snx2;Snx1	Sorting nexin-2;Sorting nexin-1	MULTI-MSMS	brain171122_1	Exp1	608.827	2	608.825	1215.63	-2.0315	-0.0012368	-1.2513	-0.00076185	-3.2828	-0.0019987	608.825	23.406	0.93395	23.406	23.037	23.971	0					36	22	2
ALSQPDTVLR	10	Unmodified	_ALSQPDTVLR_									0	0	0	0	0	0	Q91VI7	Q91VI7	Q91VI7	Rnh1	Ribonuclease inhibitor	MULTI-SECPEP	brain171122_1	Exp1	550.239	2	550.309	1098.6	-4.0214	-0.002213	-2.2307	-0.0012275	-6.2521	-0.0034406	550.308	17.87	0.60993	17.87	17.517	18.127	-1.9073e-06					24	14	2
ALSSEGKPYVTK	12	Unmodified	_ALSSEGKPYVTK_									0	0	0	0	0	1	P16546	P16546	P16546	Sptan1	Spectrin alpha chain, non-erythrocytic 1	MULTI-MSMS	brain171122_1	Exp1	427.233	3	427.235	1278.68	-8.9535	-0.0038253	3.6423	0.0015561	-5.3112	-0.0022691	427.235	11.193	0.89913	11.193	10.73	11.629	0					61	21	4
ALSTDCTPSGDLSPLSR	17	Unmodified	_ALSTDCTPSGDLSPLSR_									0	0	0	0	0	0	Q3UHD9	Q3UHD9	Q3UHD9	Agap2	Arf-GAP with GTPase, ANK repeat and PH domain-containing protein 2	MULTI-MSMS	brain171122_1	Exp1	888.926	2	888.925	1775.84	0.97765	0.00086906	-1.8953	-0.0016847	-0.9176	-0.00081568	888.923	37.22	0.77392	37.22	36.679	37.453	3.8147e-06					36	18	3
ALTDELAALGR	11	Unmodified	_ALTDELAALGR_									0	0	0	0	0	0	Q9EQ06	Q9EQ06	Q9EQ06	Hsd17b11	Estradiol 17-beta-dehydrogenase 11	MULTI-MSMS	brain171122_1	Exp1	565.318	2	565.314	1128.61	-5.9465	-0.0033616	-3.8663	-0.0021857	-9.8128	-0.0055473	565.314	65.793	0.4083	65.793	65.53	65.938	0					14	9	2
ALTDELAALGR	11	Unmodified	_ALTDELAALGR_									0	0	0	0	0	0	Q9EQ06	Q9EQ06	Q9EQ06	Hsd17b11	Estradiol 17-beta-dehydrogenase 11	MULTI-MSMS	brain171122_1	Exp1	565.312	2	565.314	1128.61	-4.9495	-0.002798	2.4333	0.0013756	-2.5162	-0.0014224	565.315	66.184	0.53191	66.184	65.898	66.43	0					24	12	3
ALTDIDVQK	9	Acetyl (Protein N-term),Deamidation (NQ)	_(ac)ALTDIDVQ(de)K_			ALTDIDVQ(1)K				ALTDIDVQ(44.35)K		0	1	0	1	0	0	Q9D593	Q9D593	Q9D593	Atp6v1e2	V-type proton ATPase subunit E 2	MSMS	brain171122_1	Exp1	523.263	2	523.274	1044.53	32.323	1	32.323	31.823	32.823	0								0	0	0	0.043608	1	22209	44.349
ALTGGIAHLFK	11	Unmodified	_ALTGGIAHLFK_									0	0	0	0	0	0	O08749	O08749	O08749	Dld	Dihydrolipoyl dehydrogenase, mitochondrial	MULTI-MSMS	brain171122_1	Exp1	376.555	3	376.557	1126.65	-3.9474	-0.0014864	-1.0919	-0.00041117	-5.0393	-0.0018976	376.556	40.678	1.4971	40.678	39.927	41.424	0					131	36	6
ALTGGIAHLFK	11	Unmodified	_ALTGGIAHLFK_									0	0	0	0	0	0	O08749	O08749	O08749	Dld	Dihydrolipoyl dehydrogenase, mitochondrial	MULTI-SECPEP	brain171122_1	Exp1	564.291	2	564.332	1126.65	-1.3578	-0.00076624	-2.5849	-0.0014588	-3.9427	-0.002225	564.331	40.658	1.2541	40.658	40.089	41.343	0					84	30	4
ALTLIAGSPLK	11	Unmodified	_ALTLIAGSPLK_									0	0	0	0	0	0	Q6ZQ38	Q6ZQ38	Q6ZQ38	Cand1	Cullin-associated NEDD8-dissociated protein 1	MULTI-MSMS	brain171122_1	Exp1	542.34	2	542.342	1082.67	-2.6599	-0.0014426	-3.2285	-0.001751	-5.8884	-0.0031935	542.342	49.584	1.1826	49.584	48.591	49.774	-3.8147e-06					62	28	4
ALTPQTAETDAIR	13	Unmodified	_ALTPQTAETDAIR_									0	0	0	0	0	0	Q8K0G5	Q8K0G5	Q8K0G5	Tssc1	Protein TSSC1	MSMS	brain171122_1	Exp1	693.865	2	693.865	1385.72	20.89	1	20.89	20.39	21.39	0								0	0	0	0.015072	1	10828	54.471
ALTSVVNYR	9	Unmodified	_ALTSVVNYR_									0	0	0	0	0	0	Q9D4H8	Q9D4H8	Q9D4H8	Cul2	Cullin-2	MULTI-MSMS	brain171122_1	Exp1	511.781	2	511.785	1021.56	-4.4761	-0.0022908	-6.6038	-0.0033797	-11.08	-0.0056705	511.784	21	1.1785	21	20.439	21.618	0					47	28	2
ALTTQLIEQTK	11	Unmodified	_ALTTQLIEQTK_									0	0	0	0	0	0	Q8C1A5	Q8C1A5	Q8C1A5	Thop1	Thimet oligopeptidase	MULTI-MSMS	brain171122_1	Exp1	623.34	2	623.356	1244.7	-2.7847	-0.0017359	-4.0383	-0.0025173	-6.8229	-0.0042531	623.356	26.385	0.60909	26.385	26.209	26.818	-1.9073e-06					24	14	3
ALTTQLTDAELAQGR	15	Unmodified	_ALTTQLTDAELAQGR_									0	0	0	0	0	0	Q99KE1	Q99KE1	Q99KE1	Me2	NAD-dependent malic enzyme, mitochondrial	MSMS	brain171122_1	Exp1	794.413	2	794.42	1586.83	39.009	1	39.009	38.509	39.509	0								0	0	0	0.00013404	1	28909	105.65
ALTVPELTQQMFDAK	15	Oxidation (M)	_ALTVPELTQQM(ox)FDAK_				ALTVPELTQQM(1)FDAK				ALTVPELTQQM(52.37)FDAK	0	0	0	0	1	0	P68372;Q922F4;Q9D6F9;Q9ERD7	P68372;Q922F4;Q9D6F9;Q9ERD7	P68372	Tubb4b;Tubb6;Tubb4a;Tubb3	Tubulin beta-4B chain;Tubulin beta-6 chain;Tubulin beta-4A chain;Tubulin beta-3 chain	MULTI-MSMS	brain171122_1	Exp1	570.292	3	569.959	1706.85	-4.6703	-0.0026619	1.0978	0.00062569	-3.5725	-0.0020362	570.294	60.91	1.0992	60.91	60.016	61.115	0					50	26	2
ALTVPELTQQMFDAK	15	Oxidation (M)	_ALTVPELTQQM(ox)FDAK_				ALTVPELTQQM(1)FDAK				ALTVPELTQQM(109.16)FDAK	0	0	0	0	1	0	P68372;Q922F4;Q9D6F9;Q9ERD7	P68372;Q922F4;Q9D6F9;Q9ERD7	P68372	Tubb4b;Tubb6;Tubb4a;Tubb3	Tubulin beta-4B chain;Tubulin beta-6 chain;Tubulin beta-4A chain;Tubulin beta-3 chain	MULTI-MSMS	brain171122_1	Exp1	854.437	2	854.435	1706.85	0.50718	0.00043335	-0.58231	-0.00049755	-0.075131	-6.4195e-05	854.936	62.043	2.5892	62.043	60.342	62.931	-3.8147e-06					117	63	3
ALTVPELTQQMFDAK	15	Oxidation (M)	_ALTVPELTQQM(ox)FDAK_				ALTVPELTQQM(1)FDAK				ALTVPELTQQM(85.52)FDAK	0	0	0	0	1	0	P68372;Q922F4;Q9D6F9;Q9ERD7	P68372;Q922F4;Q9D6F9;Q9ERD7	P68372	Tubb4b;Tubb6;Tubb4a;Tubb3	Tubulin beta-4B chain;Tubulin beta-6 chain;Tubulin beta-4A chain;Tubulin beta-3 chain	MSMS	brain171122_1	Exp1	854.434	2	854.435	1706.85	60.395	1	60.395	59.895	60.895	0								0	0	0	0.0005114	1	49912	85.522
ALTVPELTQQMFDAK	15	Unmodified	_ALTVPELTQQMFDAK_									0	0	0	0	0	0	P68372;Q922F4;Q9D6F9;Q9ERD7	P68372;Q922F4;Q9D6F9;Q9ERD7	P68372	Tubb4b;Tubb6;Tubb4a;Tubb3	Tubulin beta-4B chain;Tubulin beta-6 chain;Tubulin beta-4A chain;Tubulin beta-3 chain	MULTI-MSMS	brain171122_1	Exp1	846.438	2	846.437	1690.86	1.5553	0.0013165	-1.1162	-0.00094481	0.43912	0.00037168	846.436	93.041	4.2639	93.041	90.272	94.535	0					405	104	6
ALTVPELTQQMFDAK	15	Unmodified	_ALTVPELTQQMFDAK_									0	0	0	0	0	0	P68372;Q922F4;Q9D6F9;Q9ERD7	P68372;Q922F4;Q9D6F9;Q9ERD7	P68372	Tubb4b;Tubb6;Tubb4a;Tubb3	Tubulin beta-4B chain;Tubulin beta-6 chain;Tubulin beta-4A chain;Tubulin beta-3 chain	MULTI-MSMS	brain171122_1	Exp1	846.433	2	846.437	1690.86	-0.61629	-0.00052165	-1.8943	-0.0016034	-2.5106	-0.0021251	846.435	95.22	0.73688	95.22	94.822	95.559	0					24	17	2
ALTVPELTQQMFDAK	15	Unmodified	_ALTVPELTQQMFDAK_									0	0	0	0	0	0	P68372;Q922F4;Q9D6F9;Q9ERD7	P68372;Q922F4;Q9D6F9;Q9ERD7	P68372	Tubb4b;Tubb6;Tubb4a;Tubb3	Tubulin beta-4B chain;Tubulin beta-6 chain;Tubulin beta-4A chain;Tubulin beta-3 chain	MULTI-SECPEP	brain171122_1	Exp1	564.295	3	564.627	1690.86	-1.6617	-0.00093825	-1.3805	-0.00077945	-3.0422	-0.0017177	564.961	92.897	3.9389	92.897	90.597	94.535	7.6294e-06					303	96	4
ALTVPELTQQMFDAK	15	Deamidation (NQ)	_ALTVPELTQ(de)QMFDAK_			ALTVPELTQ(0.962)Q(0.038)MFDAK				ALTVPELTQ(14)Q(-14)MFDAK		0	0	0	1	0	0	P68372;Q922F4;Q9D6F9;Q9ERD7	P68372;Q922F4;Q9D6F9;Q9ERD7	P68372	Tubb4b;Tubb6;Tubb4a;Tubb3	Tubulin beta-4B chain;Tubulin beta-6 chain;Tubulin beta-4A chain;Tubulin beta-3 chain	MULTI-MSMS	brain171122_1	Exp1	565.295	3	564.955	1691.84	-4.5469	-0.0025688	12.903	0.0072899	8.3565	0.0047211	564.962	94.205	0.97989	94.205	93.883	94.863	0					33	23	2
ALTVPELTQQMFDSK	15	Oxidation (M)	_ALTVPELTQQM(ox)FDSK_				ALTVPELTQQM(1)FDSK				ALTVPELTQQM(64.04)FDSK	0	0	0	0	1	0	Q7TMM9;Q9CWF2	Q7TMM9;Q9CWF2	Q7TMM9	Tubb2a;Tubb2b	Tubulin beta-2A chain;Tubulin beta-2B chain	MULTI-MSMS	brain171122_1	Exp1	575.62	3	575.291	1722.85	-3.5092	-0.0020188	0.14602	8.4003e-05	-3.3631	-0.0019348	575.291	58.877	1.4618	58.877	58.432	59.894	3.8147e-06					56	35	2
ALTVPELTQQMFDSK	15	Unmodified	_ALTVPELTQQMFDSK_									0	0	0	0	0	0	Q7TMM9;Q9CWF2	Q7TMM9;Q9CWF2	Q7TMM9	Tubb2a;Tubb2b	Tubulin beta-2A chain;Tubulin beta-2B chain	MULTI-MSMS	brain171122_1	Exp1	854.435	2	854.435	1706.85	1.2635	0.0010796	-0.51193	-0.00043741	0.75157	0.00064217	854.435	90.195	3.6599	90.195	88.237	91.897	0					407	89	6
ALTVPELTQQMFDSK	15	Unmodified	_ALTVPELTQQMFDSK_									0	0	0	0	0	0	Q7TMM9;Q9CWF2	Q7TMM9;Q9CWF2	Q7TMM9	Tubb2a;Tubb2b	Tubulin beta-2A chain;Tubulin beta-2B chain	MULTI-MSMS	brain171122_1	Exp1	569.957	3	569.959	1706.85	-2.705	-0.0015417	0.62975	0.00035893	-2.0752	-0.0011828	570.294	92.932	0.97101	92.932	92.22	93.191	7.6294e-06					45	23	3
ALTVPELTQQMFDSK	15	Unmodified	_ALTVPELTQQMFDSK_									0	0	0	0	0	0	Q7TMM9;Q9CWF2	Q7TMM9;Q9CWF2	Q7TMM9	Tubb2a;Tubb2b	Tubulin beta-2A chain;Tubulin beta-2B chain	MULTI-MSMS	brain171122_1	Exp1	854.432	2	854.435	1706.85	0.95533	0.00081627	-1.6413	-0.0014024	-0.68601	-0.00058615	854.435	93.039	1.3388	93.039	92.462	93.801	0					74	32	4
ALTVPELTQQMFDSK	15	Unmodified	_ALTVPELTQQMFDSK_									0	0	0	0	0	0	Q7TMM9;Q9CWF2	Q7TMM9;Q9CWF2	Q7TMM9	Tubb2a;Tubb2b	Tubulin beta-2A chain;Tubulin beta-2B chain	MULTI-MSMS	brain171122_1	Exp1	854.431	2	854.435	1706.85	-0.078914	-6.7427e-05	-2.3656	-0.0020213	-2.4445	-0.0020887	854.433	94.614	0.53122	94.614	94.331	94.863	0					27	12	3
ALTVPELTQQMFDSK	15	Unmodified	_ALTVPELTQQMFDSK_									0	0	0	0	0	0	Q7TMM9;Q9CWF2	Q7TMM9;Q9CWF2	Q7TMM9	Tubb2a;Tubb2b	Tubulin beta-2A chain;Tubulin beta-2B chain	MULTI-SECPEP	brain171122_1	Exp1	569.787	3	569.959	1706.85	-2.8379	-0.0016175	0.066301	3.7789e-05	-2.7716	-0.0015797	569.959	90.101	3.4176	90.101	88.439	91.857	0					349	83	6
ALTVPELTQQVFDAK	15	Unmodified	_ALTVPELTQQVFDAK_									0	0	0	0	0	0	P99024	P99024	P99024	Tubb5	Tubulin beta-5 chain	MULTI-MSMS	brain171122_1	Exp1	830.448	2	830.451	1658.89	-1.4621	-0.0012142	0.63802	0.00052985	-0.82411	-0.00068439	830.449	88.174	0.48626	88.174	87.791	88.278	0					24	11	3
ALTVPELTQQVFDAK	15	Unmodified	_ALTVPELTQQVFDAK_									0	0	0	0	0	0	P99024	P99024	P99024	Tubb5	Tubulin beta-5 chain	MULTI-MSMS	brain171122_1	Exp1	830.453	2	830.451	1658.89	1.1675	0.00096956	-0.93801	-0.00077897	0.2295	0.00019059	830.451	89.942	3.5385	89.942	88.237	91.776	0					307	86	4
ALTVPELTQQVFDAK	15	Unmodified	_ALTVPELTQQVFDAK_									0	0	0	0	0	0	P99024	P99024	P99024	Tubb5	Tubulin beta-5 chain	MULTI-MSMS	brain171122_1	Exp1	553.97	3	553.97	1658.89	-3.4644	-0.0019192	0.22974	0.00012727	-3.2347	-0.0017919	553.97	89.92	3.4973	89.92	88.157	91.654	0					349	85	6
ALTVPELTQQVFDAK	15	Unmodified	_ALTVPELTQQVFDAK_									0	0	0	0	0	0	P99024	P99024	P99024	Tubb5	Tubulin beta-5 chain	MULTI-MSMS	brain171122_1	Exp1	554.3	3	553.97	1658.89	-6.7243	-0.0037251	3.7437	0.0020739	-2.9806	-0.0016512	554.306	91.811	0.88974	91.811	91.573	92.462	0					31	21	2
ALTVPELTQQVFDAK	15	Unmodified	_ALTVPELTQQVFDAK_									0	0	0	0	0	0	P99024	P99024	P99024	Tubb5	Tubulin beta-5 chain	MULTI-MSMS	brain171122_1	Exp1	554.305	3	553.97	1658.89	-3.8744	-0.0021463	-0.22345	-0.00012378	-4.0979	-0.0022701	553.971	92.847	0.48535	92.847	92.462	92.948	0					19	11	2
ALTVPELTQQVFDAK	15	Unmodified	_ALTVPELTQQVFDAK_									0	0	0	0	0	0	P99024	P99024	P99024	Tubb5	Tubulin beta-5 chain	MULTI-MSMS	brain171122_1	Exp1	830.451	2	830.451	1658.89	-0.74685	-0.00062022	-1.1367	-0.000944	-1.8836	-0.0015642	830.45	93.692	0.52927	93.692	93.353	93.883	0					22	12	3
ALTVPELTQQVFDAK	15	Unmodified	_ALTVPELTQQVFDAK_									0	0	0	0	0	0	P99024	P99024	P99024	Tubb5	Tubulin beta-5 chain	MULTI-MSMS	brain171122_1	Exp1	554.298	3	553.97	1658.89	-6.8931	-0.0038186	-0.69575	-0.00038542	-7.5889	-0.004204	554.303	94.148	0.3671	94.148	93.923	94.29	0					11	8	2
ALTVPELTQQVFDAK	15	Unmodified	_ALTVPELTQQVFDAK_									0	0	0	0	0	0	P99024	P99024	P99024	Tubb5	Tubulin beta-5 chain	MSMS	brain171122_1	Exp1	830.447	2	830.451	1658.89	91.898	1	91.898	91.398	92.398	0								0	0	0	0.0012192	1	80867	82.85
ALTVPELTQQVFDAK	15	2 Deamidation (NQ)	_ALTVPELTQ(de)Q(de)VFDAK_			ALTVPELTQ(1)Q(1)VFDAK				ALTVPELTQ(55.98)Q(55.98)VFDAK		0	0	0	2	0	0	P99024	P99024	P99024	Tubb5	Tubulin beta-5 chain	MULTI-SECPEP	brain171122_1	Exp1	830.955	2	831.435	1660.86	0.80316	0.00066777	18.653	0.015509	19.456	0.016176	831.45	92.818	0.32383	92.818	92.543	92.867	0					12	7	2
ALVADSHPESER	12	Unmodified	_ALVADSHPESER_									0	0	0	0	0	0	Q62261	Q62261	Q62261	Sptbn1	Spectrin beta chain, non-erythrocytic 1	MULTI-MSMS	brain171122_1	Exp1	437.548	3	437.549	1309.63	-11.785	-0.0051567	7.1136	0.0031125	-4.6718	-0.0020442	437.552	9.4938	1.4638	9.4938	9.1439	10.608	0					63	35	2
ALVDELEWEIAR	12	Unmodified	_ALVDELEWEIAR_									0	0	0	0	0	0	Q9QXT0	Q9QXT0	Q9QXT0	Cnpy2	Protein canopy homolog 2	MULTI-MSMS	brain171122_1	Exp1	722.372	2	722.378	1442.74	-3.0807	-0.0022254	-4.5202	-0.0032653	-7.6008	-0.0054907	722.373	94.62	0.49039	94.62	94.331	94.822	0					16	11	2
ALVDHENVISCPHLGASTK	19	Unmodified	_ALVDHENVISCPHLGASTK_									0	0	0	0	0	0	Q61753	Q61753	Q61753	Phgdh	D-3-phosphoglycerate dehydrogenase	MULTI-MSMS	brain171122_1	Exp1	513.011	4	512.761	2047.02	-3.2619	-0.0016726	-0.0020791	-1.0661e-06	-3.264	-0.0016737	512.762	23.468	1.38	23.468	22.795	24.175	0					112	33	4
ALVDHENVISCPHLGASTK	19	Unmodified	_ALVDHENVISCPHLGASTK_									0	0	0	0	0	0	Q61753	Q61753	Q61753	Phgdh	D-3-phosphoglycerate dehydrogenase	MULTI-MSMS	brain171122_1	Exp1	683.348	3	683.346	2047.02	-0.77398	-0.0005289	1.4084	0.00096243	0.63442	0.00043353	683.346	23.481	1.0965	23.481	22.997	24.093	0					64	26	4
ALVDILR	7	Unmodified	_ALVDILR_									0	0	0	0	0	0	Q8C3Q5	Q8C3Q5	Q8C3Q5	Shisa7	Protein shisa-7	MULTI-MSMS	brain171122_1	Exp1	400.251	2	400.255	798.496	-9.1178	-0.0036495	-2.452	-0.00098143	-11.57	-0.0046309	400.255	46.378	0.76807	46.378	45.706	46.474	0					39	18	3
ALVFQPVTELK	11	Unmodified	_ALVFQPVTELK_									0	0	0	0	0	0	P47857	P47857	P47857	Pfkm	ATP-dependent 6-phosphofructokinase, muscle type	MULTI-MSMS	brain171122_1	Exp1	622.863	2	622.866	1243.72	-2.4634	-0.0015344	-1.1945	-0.00074403	-3.6579	-0.0022784	622.865	60.147	1.6284	60.147	59.243	60.872	0					121	39	4
ALVFQPVTELKDQTDFEHR	19	Unmodified	_ALVFQPVTELKDQTDFEHR_									0	0	0	0	0	1	P47857	P47857	P47857	Pfkm	ATP-dependent 6-phosphofructokinase, muscle type	MULTI-MSMS	brain171122_1	Exp1	569.294	4	569.044	2272.15	-5.1453	-0.0029279	0.22724	0.00012931	-4.9181	-0.0027986	569.298	65.482	0.97839	65.482	64.878	65.857	0					60	23	4
ALVGDEAELPCR	12	Unmodified	_ALVGDEAELPCR_									0	0	0	0	0	0	Q61885	Q61885	Q61885	Mog	Myelin-oligodendrocyte glycoprotein	MULTI-MSMS	brain171122_1	Exp1	665.326	2	665.327	1328.64	-0.7931	-0.00052767	0.28337	0.00018853	-0.50973	-0.00033914	665.326	26.617	2.0703	26.617	25.558	27.629	1.9073e-06					152	50	4
ALVGDEAELPCR	12	Unmodified	_ALVGDEAELPCR_									0	0	0	0	0	0	Q61885	Q61885	Q61885	Mog	Myelin-oligodendrocyte glycoprotein	MSMS	brain171122_1	Exp1	665.329	2	665.327	1328.64	27.756	1	27.756	27.256	28.256	0								0	0	0	0.019835	1	17708	61.353
ALVGDEAELPCR	12	Unmodified	_ALVGDEAELPCR_									0	0	0	0	0	0	Q61885	Q61885	Q61885	Mog	Myelin-oligodendrocyte glycoprotein	MULTI-SECPEP	brain171122_1	Exp1	443.752	3	443.887	1328.64	-5.7483	-0.0025516	0.14605	6.4828e-05	-5.6023	-0.0024868	444.222	26.687	1.8265	26.687	25.884	27.71	1.9073e-06					88	44	3
ALVHDGDTVSVHRPSFYAER	20	Unmodified	_ALVHDGDTVSVHRPSFYAER_									0	0	0	0	0	1	O70161	O70161	O70161	Pip5k1c	Phosphatidylinositol 4-phosphate 5-kinase type-1 gamma	MULTI-MSMS	brain171122_1	Exp1	452.228	5	452.029	2255.11	-6.0835	-0.0027499	0.48692	0.0002201	-5.5966	-0.0025298	452.229	20.611	0.52802	20.611	20.317	20.845	-1.9073e-06					42	12	5
ALVPAAELLDSGVISHELYQQLQR	24	Unmodified	_ALVPAAELLDSGVISHELYQQLQR_									0	0	0	0	0	0	Q9QXS1	Q9QXS1	Q9QXS1	Plec	Plectin	MULTI-MSMS	brain171122_1	Exp1	884.151	3	884.145	2649.41	1.6252	0.0014369	-1.3761	-0.0012167	0.2491	0.00022024	884.476	98.963	0.89804	98.963	98.528	99.426	7.6294e-06					60	21	5
ALVPMFVR	8	Unmodified	_ALVPMFVR_									0	0	0	0	0	0	P37040	P37040	P37040	Por	NADPH--cytochrome P450 reductase	MSMS	brain171122_1	Exp1	466.77	2	466.773	931.531	55.495	1	55.495	54.995	55.995	-3.8147e-06								0	0	0	0.014746	1	45082	66.994
ALVSAQWVAEALK	13	Unmodified	_ALVSAQWVAEALK_									0	0	0	0	0	0	Q99J99	Q99J99	Q99J99	Mpst	3-mercaptopyruvate sulfurtransferase	MULTI-MSMS	brain171122_1	Exp1	693.39	2	693.393	1384.77	-2.8032	-0.0019437	1.8469	0.0012806	-0.95627	-0.00066307	693.393	91.765	1.2552	91.765	91.329	92.584	0					45	30	2
ALVSYDGLNQR	11	Unmodified	_ALVSYDGLNQR_									0	0	0	0	0	0	Q99M71	Q99M71	Q99M71	Epdr1	Mammalian ependymin-related protein 1	MULTI-MSMS	brain171122_1	Exp1	618.323	2	618.323	1234.63	-2.2454	-0.0013884	-1.0265	-0.0006347	-3.2719	-0.0020231	618.326	26.255	1.543	26.255	25.68	27.223	0					90	37	4
ALVTNKPVVSALHGAVPGR	19	Unmodified	_ALVTNKPVVSALHGAVPGR_									0	0	0	0	0	1	Q01097	Q01097	Q01097	Grin2b	Glutamate receptor ionotropic, NMDA 2B	MULTI-MSMS	brain171122_1	Exp1	472.276	4	472.28	1885.09	-4.3216	-0.002041	-2.2148	-0.001046	-6.5364	-0.003087	472.278	26.875	0.89169	26.875	26.575	27.466	1.9073e-06					34	21	2
ALWEDEGVR	9	Unmodified	_ALWEDEGVR_									0	0	0	0	0	0	P63094;Q6R0H7	P63094	P63094	Gnas	Guanine nucleotide-binding protein G(s) subunit alpha isoforms short;Guanine nucleotide-binding protein G(s) subunit alpha isoforms XLas	MSMS	brain171122_1	Exp1	537.763	2	537.764	1073.51	25.719	1	25.719	25.219	26.219	-1.9073e-06								0	0	0	0.050581	1	15666	49.833
ALWEDEGVR	9	Unmodified	_ALWEDEGVR_									0	0	0	0	0	0	P63094;Q6R0H7	P63094	P63094	Gnas	Guanine nucleotide-binding protein G(s) subunit alpha isoforms short;Guanine nucleotide-binding protein G(s) subunit alpha isoforms XLas	MSMS	brain171122_1	Exp1	537.764	2	537.764	1073.51	26.082	1	26.082	25.582	26.582	0								0	0	0	0.010438	1	16032	75.738
ALWEDSGIQNAYDR	14	Unmodified	_ALWEDSGIQNAYDR_									0	0	0	0	0	0	P27601	P27601	P27601	Gna13	Guanine nucleotide-binding protein subunit alpha-13	MULTI-MSMS	brain171122_1	Exp1	819.382	2	819.381	1636.75	-0.51768	-0.00042418	1.8747	0.0015361	1.3571	0.001112	819.384	52.635	0.97892	52.635	52.01	52.989	0					26	23	2
ALWFQGR	7	Unmodified	_ALWFQGR_									0	0	0	0	0	0	Q8K310	Q8K310	Q8K310	Matr3	Matrin-3	MULTI-MSMS	brain171122_1	Exp1	439.237	2	439.238	876.461	-4.896	-0.0021505	-1.8259	-0.000802	-6.7219	-0.0029525	439.238	37.237	1.6298	37.237	36.598	38.227	0					76	39	4
ALYDFEPENDGELGFR	16	Unmodified	_ALYDFEPENDGELGFR_									0	0	0	0	0	0	Q62419	Q62419	Q62419	Sh3gl1	Endophilin-A2	MULTI-MSMS	brain171122_1	Exp1	936.431	2	936.426	1870.84	0.28129	0.00026341	1.2623	0.001182	1.5436	0.0014454	936.428	81.603	0.44863	81.603	81.23	81.678	0					15	10	2
ALYDFEPENDGELGFR	16	Unmodified	_ALYDFEPENDGELGFR_									0	0	0	0	0	0	Q62419	Q62419	Q62419	Sh3gl1	Endophilin-A2	MULTI-MSMS	brain171122_1	Exp1	936.427	2	936.426	1870.84	1.1888	0.0011132	-1.8148	-0.0016994	-0.62595	-0.00058616	936.423	81.845	0.53085	81.845	81.638	82.169	0					25	12	3
ALYDFEPENEGELGFK	16	Unmodified	_ALYDFEPENEGELGFK_									0	0	0	0	0	0	Q62420	Q62420	Q62420	Sh3gl2	Endophilin-A1	MULTI-MSMS	brain171122_1	Exp1	619.954	3	619.956	1856.85	-2.6175	-0.0016227	0.98824	0.00061266	-1.6292	-0.00101	620.291	79.067	1.753	79.067	78.295	80.048	0					99	42	3
ALYDFEPENEGELGFK	16	Unmodified	_ALYDFEPENEGELGFK_									0	0	0	0	0	0	Q62420	Q62420	Q62420	Sh3gl2	Endophilin-A1	MSMS	brain171122_1	Exp1	929.43	2	929.431	1856.85	78.349	1	78.349	77.849	78.849	0								0	0	0	0.0069403	1	67348	52.132
ALYDFEPENEGELGFK	16	Unmodified	_ALYDFEPENEGELGFK_									0	0	0	0	0	0	Q62420	Q62420	Q62420	Sh3gl2	Endophilin-A1	MSMS	brain171122_1	Exp1	929.43	2	929.431	1856.85	78.919	1	78.919	78.419	79.419	7.6294e-06								0	0	0	1.2826e-19	1	67920	132.62
ALYDFEPENEGELGFK	16	Deamidation (NQ)	_ALYDFEPEN(de)EGELGFK_			ALYDFEPEN(1)EGELGFK				ALYDFEPEN(54.34)EGELGFK		0	0	0	1	0	0	Q62420	Q62420	Q62420	Sh3gl2	Endophilin-A1	MULTI-MSMS	brain171122_1	Exp1	929.923	2	929.923	1857.83	0.36563	0.00034	1.6993	0.0015802	2.0649	0.0019202	930.426	83.475	1.223	83.475	83.188	84.411	0					45	29	2
ALYDVAEAEER	11	Unmodified	_ALYDVAEAEER_									0	0	0	0	0	0	Q3UVX5	Q3UVX5	Q3UVX5	Grm5	Metabotropic glutamate receptor 5	MULTI-MSMS	brain171122_1	Exp1	633.305	2	633.304	1264.59	-2.3536	-0.0014905	2.2349	0.0014154	-0.11866	-7.5148e-05	633.305	27.711	1.0965	27.711	27.062	28.158	1.9073e-06					66	26	5
ALYDYDGQEQDELSFK	16	Unmodified	_ALYDYDGQEQDELSFK_									0	0	0	0	0	0	Q61644	Q61644	Q61644	Pacsin1	Protein kinase C and casein kinase substrate in neurons protein 1	MULTI-MSMS	brain171122_1	Exp1	960.933	2	960.929	1919.84	1.9267	0.0018514	-0.0541	-5.1986e-05	1.8726	0.0017995	960.927	61.055	1.6197	61.055	60.302	61.921	0					89	39	4
ALYDYDGQEQDELSFK	16	Unmodified	_ALYDYDGQEQDELSFK_									0	0	0	0	0	0	Q61644	Q61644	Q61644	Pacsin1	Protein kinase C and casein kinase substrate in neurons protein 1	MULTI-MSMS	brain171122_1	Exp1	641.288	3	640.955	1919.84	-3.2527	-0.0020848	3.4992	0.0022428	0.24656	0.00015803	641.292	61.575	0.88618	61.575	61.318	62.204	3.8147e-06					42	21	3
ALYDYDGQEQDELSFK	16	Unmodified	_ALYDYDGQEQDELSFK_									0	0	0	0	0	0	Q61644	Q61644	Q61644	Pacsin1	Protein kinase C and casein kinase substrate in neurons protein 1	MULTI-MSMS	brain171122_1	Exp1	960.925	2	960.929	1919.84	0.94257	0.00090574	0.87994	0.00084556	1.8225	0.0017513	960.93	62.056	0.64651	62.056	61.881	62.528	0					23	15	2
ALYDYDGQEQDELSFK	16	Unmodified	_ALYDYDGQEQDELSFK_									0	0	0	0	0	0	Q61644	Q61644	Q61644	Pacsin1	Protein kinase C and casein kinase substrate in neurons protein 1	MULTI-MSMS	brain171122_1	Exp1	960.928	2	960.929	1919.84	1.8159	0.001745	-1.9242	-0.001849	-0.10829	-0.00010406	960.927	63.82	0.60749	63.82	63.661	64.269	-3.8147e-06					21	14	2
ALYDYDGQEQDELSFK	16	Unmodified	_ALYDYDGQEQDELSFK_									0	0	0	0	0	0	Q61644	Q61644	Q61644	Pacsin1	Protein kinase C and casein kinase substrate in neurons protein 1	MSMS	brain171122_1	Exp1	960.929	2	960.929	1919.84	61.494	1	61.494	60.994	61.994	0								0	0	0	2.8828e-59	1	50963	210.64
ALYDYDGQEQDELSFK	16	Unmodified	_ALYDYDGQEQDELSFK_									0	0	0	0	0	0	Q61644	Q61644	Q61644	Pacsin1	Protein kinase C and casein kinase substrate in neurons protein 1	MSMS	brain171122_1	Exp1	960.928	2	960.929	1919.84	61.853	1	61.853	61.353	62.353	0								0	0	0	4.6438e-27	1	51278	160.56
ALYDYDGQEQDELSFK	16	Unmodified	_ALYDYDGQEQDELSFK_									0	0	0	0	0	0	Q61644	Q61644	Q61644	Pacsin1	Protein kinase C and casein kinase substrate in neurons protein 1	MSMS	brain171122_1	Exp1	960.931	2	960.929	1919.84	62.58	1	62.58	62.08	63.08	3.8147e-06								0	0	0	0.00068348	1	51974	85.536
ALYEQSLHIK	10	Unmodified	_ALYEQSLHIK_									0	0	0	0	0	0	P61202	P61202	P61202	Cops2	COP9 signalosome complex subunit 2	MULTI-MSMS	brain171122_1	Exp1	401.22	3	401.224	1200.65	-7.771	-0.0031179	0.66099	0.0002652	-7.11	-0.0028527	401.225	19.495	0.93387	19.495	19.059	19.993	0					56	22	3
ALYESEENCEVDPIK	15	Unmodified	_ALYESEENCEVDPIK_									0	0	0	0	0	0	F6SEU4	F6SEU4	F6SEU4	Syngap1	Ras/Rap GTPase-activating protein SynGAP	MULTI-MSMS	brain171122_1	Exp1	898.411	2	898.406	1794.8	1.5682	0.0014089	0.42933	0.00038571	1.9976	0.0017946	898.406	33.895	1.0951	33.895	33.224	34.319	0					32	26	2
ALYETELADAR	11	Unmodified	_ALYETELADAR_									0	0	0	0	0	0	P14733	P14733	P14733	Lmnb1	Lamin-B1	MULTI-MSMS	brain171122_1	Exp1	626.31	2	626.314	1250.61	-3.1697	-0.0019852	-1.1378	-0.00071265	-4.3075	-0.0026979	626.314	28.467	1.4221	28.467	27.588	29.01	1.9073e-06					48	34	2
ALYLIATNGTPELQNPEK	18	Deamidation (NQ)	_ALYLIATN(de)GTPELQNPEK_			ALYLIATN(0.953)GTPELQ(0.037)N(0.009)PEK				ALYLIATN(14.07)GTPELQ(-14.07)N(-20.05)PEK		0	0	0	1	0	0	O88643;Q8CIN4	O88643;Q8CIN4	O88643	Pak1;Pak2	Serine/threonine-protein kinase PAK 1;Serine/threonine-protein kinase PAK 2;PAK-2p27;PAK-2p34	MSMS	brain171122_1	Exp1	658.343	3	658.346	1972.02	69.287	1	69.287	68.787	69.787	0								0	0	0	0.002193	1	58664	53.453
ALYLIATNGTPELQNPEK	18	Deamidation (NQ)	_ALYLIATN(de)GTPELQNPEK_			ALYLIATN(0.991)GTPELQ(0.004)N(0.005)PEK				ALYLIATN(23.38)GTPELQ(-23.73)N(-23.38)PEK		0	0	0	1	0	0	O88643;Q8CIN4	O88643;Q8CIN4	O88643	Pak1;Pak2	Serine/threonine-protein kinase PAK 1;Serine/threonine-protein kinase PAK 2;PAK-2p27;PAK-2p34	MULTI-SECPEP	brain171122_1	Exp1	986.535	2	987.015	1972.02	0.62448	0.00061638	10.997	0.010855	11.622	0.011471	987.528	68.448	0.32701	68.448	68.229	68.556	0					9	7	2
ALYSTAMESIQGGAAR	16	Unmodified	_ALYSTAMESIQGGAAR_									0	0	0	0	0	0	O70161	O70161	O70161	Pip5k1c	Phosphatidylinositol 4-phosphate 5-kinase type-1 gamma	MULTI-MSMS	brain171122_1	Exp1	813.406	2	813.401	1624.79	1.2235	0.00099519	1.2375	0.0010065	2.461	0.0020017	813.402	49.175	1.7938	49.175	48.387	50.181	0					92	43	4
ALYYLQIHPQELR	13	Unmodified	_ALYYLQIHPQELR_									0	0	0	0	0	0	Q3U1J4	Q3U1J4	Q3U1J4	Ddb1	DNA damage-binding protein 1	MSMS	brain171122_1	Exp1	548.627	3	548.635	1642.88	56.595	1	56.595	56.095	57.095	0								0	0	0	0.046949	1	46162	36.519
ALYYLQIHPQELR	13	Unmodified	_ALYYLQIHPQELR_									0	0	0	0	0	0	Q3U1J4	Q3U1J4	Q3U1J4	Ddb1	DNA damage-binding protein 1	MULTI-SECPEP	brain171122_1	Exp1	548.282	3	548.635	1642.88	-4.0675	-0.0022316	-11.265	-0.0061805	-15.333	-0.008412	548.629	57.22	0.48487	57.22	56.89	57.375	0					19	11	2
AMADPEVQQIMSDPAMR	17	Unmodified	_AMADPEVQQIMSDPAMR_									0	0	0	0	0	0	Q60864	Q60864	Q60864	Stip1	Stress-induced-phosphoprotein 1	MULTI-MSMS	brain171122_1	Exp1	945.44	2	945.431	1888.85	1.4657	0.0013857	0.71596	0.00067689	2.1817	0.0020626	945.934	65.42	1.4267	65.42	64.594	66.02	0					71	34	3
AMADPEVQQIMSDPAMR	17	Unmodified	_AMADPEVQQIMSDPAMR_									0	0	0	0	0	0	Q60864	Q60864	Q60864	Stip1	Stress-induced-phosphoprotein 1	MULTI-MSMS	brain171122_1	Exp1	630.816	3	630.623	1888.85	-2.926	-0.0018452	1.6461	0.0010381	-1.2799	-0.00080713	631.292	65.361	1.6717	65.361	64.512	66.184	0					123	40	5
AMADPEVQQIMSDPAMR	17	Unmodified	_AMADPEVQQIMSDPAMR_									0	0	0	0	0	0	Q60864	Q60864	Q60864	Stip1	Stress-induced-phosphoprotein 1	MSMS	brain171122_1	Exp1	945.435	2	945.431	1888.85	65.178	1	65.178	64.678	65.678	0								0	0	0	3.0507e-05	1	54546	113.53
AMDQEITVNPQFVQK	15	Unmodified	_AMDQEITVNPQFVQK_									0	0	0	0	0	0	O88543	O88543	O88543	Cops3	COP9 signalosome complex subunit 3	MULTI-SECPEP	brain171122_1	Exp1	874.448	2	874.438	1746.86	-0.12492	-0.00010924	2.2792	0.001993	2.1542	0.0018838	874.44	45.726	0.4038	45.726	45.585	45.988	0					12	9	2
AMDSDWFAQNYMGR	14	Unmodified	_AMDSDWFAQNYMGR_									0	0	0	0	0	0	Q99JY0	Q99JY0	Q99JY0	Hadhb	Trifunctional enzyme subunit beta, mitochondrial;3-ketoacyl-CoA thiolase	MULTI-MSMS	brain171122_1	Exp1	846.352	2	846.351	1690.69	-1.5372	-0.001301	-0.69832	-0.00059102	-2.2355	-0.001892	846.35	74.567	0.76733	74.567	74.329	75.097	0					37	18	3
AMDTLGVEYGDK	12	Unmodified	_AMDTLGVEYGDK_									0	0	0	0	0	0	P18872	P18872	P18872	Gnao1	Guanine nucleotide-binding protein G(o) subunit alpha	MULTI-MSMS	brain171122_1	Exp1	649.8	2	649.8	1297.59	-1.2587	-0.00081791	0.16527	0.00010739	-1.0934	-0.00071052	649.8	26.246	2.0704	26.246	25.599	27.67	0					118	50	4
AMDTLGVEYGDK	12	Oxidation (M)	_AM(ox)DTLGVEYGDK_				AM(1)DTLGVEYGDK				AM(72.01)DTLGVEYGDK	0	0	0	0	1	0	P18872	P18872	P18872	Gnao1	Guanine nucleotide-binding protein G(o) subunit alpha	MULTI-SECPEP	brain171122_1	Exp1	657.837	2	657.798	1313.58	-1.5043	-0.00098955	-0.22975	-0.00015113	-1.7341	-0.0011407	657.796	17.773	0.60955	17.773	17.476	18.086	0					29	14	3
AMDTLGVEYGDKER	14	Unmodified	_AMDTLGVEYGDKER_									0	0	0	0	0	1	P18872	P18872	P18872	Gnao1	Guanine nucleotide-binding protein G(o) subunit alpha	MULTI-MSMS	brain171122_1	Exp1	792.371	2	792.372	1582.73	1.6852	0.0013353	-2.896	-0.0022947	-1.2108	-0.00095941	792.369	19.341	1.2964	19.341	18.655	19.952	0					86	31	5
AMDTLGVEYGDKER	14	Unmodified	_AMDTLGVEYGDKER_									0	0	0	0	0	1	P18872	P18872	P18872	Gnao1	Guanine nucleotide-binding protein G(o) subunit alpha	MULTI-MSMS	brain171122_1	Exp1	528.582	3	528.584	1582.73	-2.2918	-0.0012114	-0.14058	-7.4309e-05	-2.4324	-0.0012857	528.584	19.415	1.9054	19.415	18.493	20.398	0					123	46	4
AMENGEIDLASEEK	14	Deamidation (NQ)	_AMEN(de)GEIDLASEEK_			AMEN(1)GEIDLASEEK				AMEN(71.56)GEIDLASEEK		0	0	0	1	0	0	Q91XL9	Q91XL9	Q91XL9	Osbpl1a	Oxysterol-binding protein-related protein 1	MSMS	brain171122_1	Exp1	768.831	2	768.84	1535.67	26.138	1	26.138	25.638	26.638	-1.9073e-06								0	0	0	0.0067654	1	16091	71.558
AMGIMNSFVNDIFER	15	Oxidation (M),Deamidation (NQ)	_AM(ox)GIMNSFVN(de)DIFER_			AMGIMNSFVN(1)DIFER	AM(1)GIMNSFVNDIFER			AMGIMN(-57.08)SFVN(57.08)DIFER	AM(40.36)GIM(-40.36)NSFVNDIFER	0	0	0	1	1	0	Q8CGP2;Q8CGP1;Q6ZWY9;Q64525;Q64478;Q64475;P10854;P10853;Q9D2U9;Q8CGP0;Q64524	Q8CGP2;Q9D2U9	Q8CGP2	Hist1h2bp;Hist1h2bk;Hist1h2bc;Hist2h2bb;Hist1h2bh;Hist1h2bb;Hist1h2bm;Hist1h2bf;Hist3h2ba;Hist3h2bb;Hist2h2be	Histone H2B type 1-P;Histone H2B type 1-K;Histone H2B type 1-C/E/G;Histone H2B type 2-B;Histone H2B type 1-H;Histone H2B type 1-B;Histone H2B type 1-M;Histone H2B type 1-F/J/L;Histone H2B type 3-A;Histone H2B type 3-B;Histone H2B type 2-E	MULTI-MSMS	brain171122_1	Exp1	880.904	2	880.903	1759.79	-0.081975	-7.2212e-05	-0.63315	-0.00055774	-0.71512	-0.00062996	881.402	91.561	0.8131	91.561	91.044	91.857	7.6294e-06					38	19	3
AMGIMNSFVNDIFER	15	Oxidation (M),Deamidation (NQ)	_AM(ox)GIMNSFVN(de)DIFER_			AMGIMN(0.001)SFVN(0.999)DIFER	AM(1)GIMNSFVNDIFER			AMGIMN(-32.81)SFVN(32.81)DIFER	AM(34.08)GIM(-34.08)NSFVNDIFER	0	0	0	1	1	0	Q8CGP2;Q8CGP1;Q6ZWY9;Q64525;Q64478;Q64475;P10854;P10853;Q9D2U9;Q8CGP0;Q64524	Q8CGP2;Q9D2U9	Q8CGP2	Hist1h2bp;Hist1h2bk;Hist1h2bc;Hist2h2bb;Hist1h2bh;Hist1h2bb;Hist1h2bm;Hist1h2bf;Hist3h2ba;Hist3h2bb;Hist2h2be	Histone H2B type 1-P;Histone H2B type 1-K;Histone H2B type 1-C/E/G;Histone H2B type 2-B;Histone H2B type 1-H;Histone H2B type 1-B;Histone H2B type 1-M;Histone H2B type 1-F/J/L;Histone H2B type 3-A;Histone H2B type 3-B;Histone H2B type 2-E	MULTI-MSMS	brain171122_1	Exp1	880.903	2	880.903	1759.79	-0.35165	-0.00030977	2.4969	0.0021995	2.1453	0.0018898	881.407	91.836	0.40376	91.836	91.735	92.139	0					15	9	2
AMGIMNSFVNDIFER	15	Deamidation (N),Deamidation (NQ)	_AMGIMN(de)SFVN(de)DIFER_		AMGIMN(0.5)SFVN(0.5)DIFER	AMGIMN(0.5)SFVN(0.5)DIFER			AMGIMN(0)SFVN(0)DIFER	AMGIMN(0)SFVN(0)DIFER		0	0	1	1	0	0	Q8CGP2;Q8CGP1;Q6ZWY9;Q64525;Q64478;Q64475;P10854;P10853;Q9D2U9;Q8CGP0;Q64524	Q8CGP2;Q9D2U9	Q8CGP2	Hist1h2bp;Hist1h2bk;Hist1h2bc;Hist2h2bb;Hist1h2bh;Hist1h2bb;Hist1h2bm;Hist1h2bf;Hist3h2ba;Hist3h2bb;Hist2h2be	Histone H2B type 1-P;Histone H2B type 1-K;Histone H2B type 1-C/E/G;Histone H2B type 2-B;Histone H2B type 1-H;Histone H2B type 1-B;Histone H2B type 1-M;Histone H2B type 1-F/J/L;Histone H2B type 3-A;Histone H2B type 3-B;Histone H2B type 2-E	MULTI-MSMS	brain171122_1	Exp1	873.4	2	873.397	1744.78	0.017649	1.5415e-05	-0.039498	-3.4498e-05	-0.021849	-1.9083e-05	873.396	94.984	0.69579	94.984	94.699	95.395	0					35	16	4
AMGIMNSFVNDIFER	15	Oxidation (M)	_AMGIM(ox)NSFVNDIFER_				AM(0.001)GIM(0.999)NSFVNDIFER				AM(-30.98)GIM(30.98)NSFVNDIFER	0	0	0	0	1	0	Q8CGP2;Q8CGP1;Q6ZWY9;Q64525;Q64478;Q64475;P10854;P10853;Q9D2U9;Q8CGP0;Q64524	Q8CGP2;Q9D2U9	Q8CGP2	Hist1h2bp;Hist1h2bk;Hist1h2bc;Hist2h2bb;Hist1h2bh;Hist1h2bb;Hist1h2bm;Hist1h2bf;Hist3h2ba;Hist3h2bb;Hist2h2be	Histone H2B type 1-P;Histone H2B type 1-K;Histone H2B type 1-C/E/G;Histone H2B type 2-B;Histone H2B type 1-H;Histone H2B type 1-B;Histone H2B type 1-M;Histone H2B type 1-F/J/L;Histone H2B type 3-A;Histone H2B type 3-B;Histone H2B type 2-E	MULTI-MSMS	brain171122_1	Exp1	880.415	2	880.411	1758.81	0.51424	0.00045274	-0.52941	-0.0004661	-0.015175	-1.336e-05	880.412	95.283	0.53226	95.283	94.985	95.518	0					35	12	4
AMGIMNSFVNDIFER	15	Oxidation (M)	_AM(ox)GIMNSFVNDIFER_				AM(0.969)GIM(0.031)NSFVNDIFER				AM(14.99)GIM(-14.99)NSFVNDIFER	0	0	0	0	1	0	Q8CGP2;Q8CGP1;Q6ZWY9;Q64525;Q64478;Q64475;P10854;P10853;Q9D2U9;Q8CGP0;Q64524	Q8CGP2;Q9D2U9	Q8CGP2	Hist1h2bp;Hist1h2bk;Hist1h2bc;Hist2h2bb;Hist1h2bh;Hist1h2bb;Hist1h2bm;Hist1h2bf;Hist3h2ba;Hist3h2bb;Hist2h2be	Histone H2B type 1-P;Histone H2B type 1-K;Histone H2B type 1-C/E/G;Histone H2B type 2-B;Histone H2B type 1-H;Histone H2B type 1-B;Histone H2B type 1-M;Histone H2B type 1-F/J/L;Histone H2B type 3-A;Histone H2B type 3-B;Histone H2B type 2-E	MULTI-MSMS	brain171122_1	Exp1	881.406	2	880.411	1758.81	0.41503	0.0003654	-13.011	-0.011455	-12.596	-0.01109	880.901	95.702	0.61066	95.702	95.477	96.087	7.6294e-06					31	14	3
AMGIMNSFVNDIFER	15	Oxidation (M)	_AM(ox)GIMNSFVNDIFER_				AM(0.914)GIM(0.086)NSFVNDIFER				AM(10.27)GIM(-10.27)NSFVNDIFER	0	0	0	0	1	0	Q8CGP2;Q8CGP1;Q6ZWY9;Q64525;Q64478;Q64475;P10854;P10853;Q9D2U9;Q8CGP0;Q64524	Q8CGP2;Q9D2U9	Q8CGP2	Hist1h2bp;Hist1h2bk;Hist1h2bc;Hist2h2bb;Hist1h2bh;Hist1h2bb;Hist1h2bm;Hist1h2bf;Hist3h2ba;Hist3h2bb;Hist2h2be	Histone H2B type 1-P;Histone H2B type 1-K;Histone H2B type 1-C/E/G;Histone H2B type 2-B;Histone H2B type 1-H;Histone H2B type 1-B;Histone H2B type 1-M;Histone H2B type 1-F/J/L;Histone H2B type 3-A;Histone H2B type 3-B;Histone H2B type 2-E	MULTI-MSMS	brain171122_1	Exp1	587.28	3	587.276	1758.81	-2.572	-0.0015105	1.0767	0.00063232	-1.4953	-0.00087816	587.612	97.956	0.7736	97.956	97.632	98.405	0					49	18	4
AMGIMNSFVNDIFER	15	Oxidation (M)	_AM(ox)GIMNSFVNDIFER_				AM(1)GIMNSFVNDIFER				AM(35.87)GIM(-35.87)NSFVNDIFER	0	0	0	0	1	0	Q8CGP2;Q8CGP1;Q6ZWY9;Q64525;Q64478;Q64475;P10854;P10853;Q9D2U9;Q8CGP0;Q64524	Q8CGP2;Q9D2U9	Q8CGP2	Hist1h2bp;Hist1h2bk;Hist1h2bc;Hist2h2bb;Hist1h2bh;Hist1h2bb;Hist1h2bm;Hist1h2bf;Hist3h2ba;Hist3h2bb;Hist2h2be	Histone H2B type 1-P;Histone H2B type 1-K;Histone H2B type 1-C/E/G;Histone H2B type 2-B;Histone H2B type 1-H;Histone H2B type 1-B;Histone H2B type 1-M;Histone H2B type 1-F/J/L;Histone H2B type 3-A;Histone H2B type 3-B;Histone H2B type 2-E	MULTI-MSMS	brain171122_1	Exp1	881.458	2	880.411	1758.81	2.0331	0.0017899	-0.70817	-0.00062348	1.3249	0.0011664	880.411	97.966	0.73293	97.966	97.713	98.446	0					58	17	4
AMGIMNSFVNDIFER	15	Deamidation (NQ)	_AMGIMNSFVN(de)DIFER_			AMGIMNSFVN(1)DIFER				AMGIMN(-38.01)SFVN(38.01)DIFER		0	0	0	1	0	0	Q8CGP2;Q8CGP1;Q6ZWY9;Q64525;Q64478;Q64475;P10854;P10853;Q9D2U9;Q8CGP0;Q64524	Q8CGP2;Q9D2U9	Q8CGP2	Hist1h2bp;Hist1h2bk;Hist1h2bc;Hist2h2bb;Hist1h2bh;Hist1h2bb;Hist1h2bm;Hist1h2bf;Hist3h2ba;Hist3h2bb;Hist2h2be	Histone H2B type 1-P;Histone H2B type 1-K;Histone H2B type 1-C/E/G;Histone H2B type 2-B;Histone H2B type 1-H;Histone H2B type 1-B;Histone H2B type 1-M;Histone H2B type 1-F/J/L;Histone H2B type 3-A;Histone H2B type 3-B;Histone H2B type 2-E	MULTI-MSMS	brain171122_1	Exp1	872.908	2	872.905	1743.8	1.1276	0.0009843	-0.92186	-0.0008047	0.20575	0.0001796	872.906	96.345	0.72921	96.345	96.087	96.817	0					53	17	5
AMGIMNSFVNDIFER	15	Deamidation (NQ)	_AMGIMN(de)SFVNDIFER_			AMGIMN(1)SFVNDIFER				AMGIMN(39.44)SFVN(-39.44)DIFER		0	0	0	1	0	0	Q8CGP2;Q8CGP1;Q6ZWY9;Q64525;Q64478;Q64475;P10854;P10853;Q9D2U9;Q8CGP0;Q64524	Q8CGP2;Q9D2U9	Q8CGP2	Hist1h2bp;Hist1h2bk;Hist1h2bc;Hist2h2bb;Hist1h2bh;Hist1h2bb;Hist1h2bm;Hist1h2bf;Hist3h2ba;Hist3h2bb;Hist2h2be	Histone H2B type 1-P;Histone H2B type 1-K;Histone H2B type 1-C/E/G;Histone H2B type 2-B;Histone H2B type 1-H;Histone H2B type 1-B;Histone H2B type 1-M;Histone H2B type 1-F/J/L;Histone H2B type 3-A;Histone H2B type 3-B;Histone H2B type 2-E	MULTI-MSMS	brain171122_1	Exp1	872.905	2	872.905	1743.8	1.9087	0.0016661	-0.98998	-0.00086416	0.91871	0.00080194	872.906	97.895	1.0181	97.895	97.591	98.609	7.6294e-06					83	24	5
AMGIMNSFVNDIFER	15	Deamidation (NQ)	_AMGIMN(de)SFVNDIFER_			AMGIMN(0.553)SFVN(0.447)DIFER				AMGIMN(0.92)SFVN(-0.92)DIFER		0	0	0	1	0	0	Q8CGP2;Q8CGP1;Q6ZWY9;Q64525;Q64478;Q64475;P10854;P10853;Q9D2U9;Q8CGP0;Q64524	Q8CGP2;Q9D2U9	Q8CGP2	Hist1h2bp;Hist1h2bk;Hist1h2bc;Hist2h2bb;Hist1h2bh;Hist1h2bb;Hist1h2bm;Hist1h2bf;Hist3h2ba;Hist3h2bb;Hist2h2be	Histone H2B type 1-P;Histone H2B type 1-K;Histone H2B type 1-C/E/G;Histone H2B type 2-B;Histone H2B type 1-H;Histone H2B type 1-B;Histone H2B type 1-M;Histone H2B type 1-F/J/L;Histone H2B type 3-A;Histone H2B type 3-B;Histone H2B type 2-E	MULTI-MSMS	brain171122_1	Exp1	582.275	3	582.273	1743.8	-3.0773	-0.0017919	3.0956	0.0018025	0.018294	1.0652e-05	582.609	100.42	1.0636	100.42	99.916	100.98	-7.6294e-06					56	25	4
AMGIMNSFVNDIFER	15	Deamidation (NQ)	_AMGIMN(de)SFVNDIFER_			AMGIMN(1)SFVNDIFER				AMGIMN(49.79)SFVN(-49.79)DIFER		0	0	0	1	0	0	Q8CGP2;Q8CGP1;Q6ZWY9;Q64525;Q64478;Q64475;P10854;P10853;Q9D2U9;Q8CGP0;Q64524	Q8CGP2;Q9D2U9	Q8CGP2	Hist1h2bp;Hist1h2bk;Hist1h2bc;Hist2h2bb;Hist1h2bh;Hist1h2bb;Hist1h2bm;Hist1h2bf;Hist3h2ba;Hist3h2bb;Hist2h2be	Histone H2B type 1-P;Histone H2B type 1-K;Histone H2B type 1-C/E/G;Histone H2B type 2-B;Histone H2B type 1-H;Histone H2B type 1-B;Histone H2B type 1-M;Histone H2B type 1-F/J/L;Histone H2B type 3-A;Histone H2B type 3-B;Histone H2B type 2-E	MULTI-MSMS	brain171122_1	Exp1	872.433	2	872.905	1743.8	1.8739	0.0016357	2.339	0.0020417	4.2129	0.0036774	873.407	100.35	1.1456	100.35	99.998	101.14	0					85	27	5
AMGIMNSFVNDIFER	15	Deamidation (NQ)	_AMGIMN(de)SFVNDIFER_			AMGIMN(0.874)SFVN(0.126)DIFER				AMGIMN(8.42)SFVN(-8.42)DIFER		0	0	0	1	0	0	Q8CGP2;Q8CGP1;Q6ZWY9;Q64525;Q64478;Q64475;P10854;P10853;Q9D2U9;Q8CGP0;Q64524	Q8CGP2;Q9D2U9	Q8CGP2	Hist1h2bp;Hist1h2bk;Hist1h2bc;Hist2h2bb;Hist1h2bh;Hist1h2bb;Hist1h2bm;Hist1h2bf;Hist3h2ba;Hist3h2bb;Hist2h2be	Histone H2B type 1-P;Histone H2B type 1-K;Histone H2B type 1-C/E/G;Histone H2B type 2-B;Histone H2B type 1-H;Histone H2B type 1-B;Histone H2B type 1-M;Histone H2B type 1-F/J/L;Histone H2B type 3-A;Histone H2B type 3-B;Histone H2B type 2-E	MSMS	brain171122_1	Exp1	872.912	2	872.905	1743.8	105.96	1	105.96	105.46	106.46	0								0	0	0	0.051839	1	94300	51.211
AMGIMNSFVNDIFER	15	Deamidation (NQ)	_AMGIMNSFVN(de)DIFER_			AMGIMNSFVN(1)DIFER				AMGIMN(-36.56)SFVN(36.56)DIFER		0	0	0	1	0	0	Q8CGP2;Q8CGP1;Q6ZWY9;Q64525;Q64478;Q64475;P10854;P10853;Q9D2U9;Q8CGP0;Q64524	Q8CGP2;Q9D2U9	Q8CGP2	Hist1h2bp;Hist1h2bk;Hist1h2bc;Hist2h2bb;Hist1h2bh;Hist1h2bb;Hist1h2bm;Hist1h2bf;Hist3h2ba;Hist3h2bb;Hist2h2be	Histone H2B type 1-P;Histone H2B type 1-K;Histone H2B type 1-C/E/G;Histone H2B type 2-B;Histone H2B type 1-H;Histone H2B type 1-B;Histone H2B type 1-M;Histone H2B type 1-F/J/L;Histone H2B type 3-A;Histone H2B type 3-B;Histone H2B type 2-E	MULTI-SECPEP	brain171122_1	Exp1	581.963	3	582.273	1743.8	-3.8002	-0.0022127	1.1505	0.00066991	-2.6497	-0.0015428	582.275	96.343	0.48525	96.343	96.128	96.613	0					28	11	4
AMGIMNSFVNDIFER	15	Deamidation (NQ)	_AMGIMN(de)SFVNDIFER_			AMGIMN(1)SFVNDIFER				AMGIMN(34.85)SFVN(-34.85)DIFER		0	0	0	1	0	0	Q8CGP2;Q8CGP1;Q6ZWY9;Q64525;Q64478;Q64475;P10854;P10853;Q9D2U9;Q8CGP0;Q64524	Q8CGP2;Q9D2U9	Q8CGP2	Hist1h2bp;Hist1h2bk;Hist1h2bc;Hist2h2bb;Hist1h2bh;Hist1h2bb;Hist1h2bm;Hist1h2bf;Hist3h2ba;Hist3h2bb;Hist2h2be	Histone H2B type 1-P;Histone H2B type 1-K;Histone H2B type 1-C/E/G;Histone H2B type 2-B;Histone H2B type 1-H;Histone H2B type 1-B;Histone H2B type 1-M;Histone H2B type 1-F/J/L;Histone H2B type 3-A;Histone H2B type 3-B;Histone H2B type 2-E	MULTI-SECPEP	brain171122_1	Exp1	872.418	2	872.905	1743.8	-1.7233	-0.0015043	8.8304	0.0077081	7.1071	0.0062038	873.414	106.77	0.57657	106.77	106.53	107.11	0					23	13	2
AMGIMNSFVNDIFER	15	Deamidation (NQ)	_AMGIMN(de)SFVNDIFER_			AMGIMN(1)SFVNDIFER				AMGIMN(34.85)SFVN(-34.85)DIFER		0	0	0	1	0	0	Q8CGP2;Q8CGP1;Q6ZWY9;Q64525;Q64478;Q64475;P10854;P10853;Q9D2U9;Q8CGP0;Q64524	Q8CGP2;Q9D2U9	Q8CGP2	Hist1h2bp;Hist1h2bk;Hist1h2bc;Hist2h2bb;Hist1h2bh;Hist1h2bb;Hist1h2bm;Hist1h2bf;Hist3h2ba;Hist3h2bb;Hist2h2be	Histone H2B type 1-P;Histone H2B type 1-K;Histone H2B type 1-C/E/G;Histone H2B type 2-B;Histone H2B type 1-H;Histone H2B type 1-B;Histone H2B type 1-M;Histone H2B type 1-F/J/L;Histone H2B type 3-A;Histone H2B type 3-B;Histone H2B type 2-E	MULTI-SECPEP	brain171122_1	Exp1	872.418	2	872.905	1743.8	-1.6537	-0.0014435	7.1511	0.0062423	5.4975	0.0047988	873.411	107.55	0.57665	107.55	107.06	107.64	0					19	13	2
AMGIMNSFVNDIFER	15	Unmodified	_AMGIMNSFVNDIFER_									0	0	0	0	0	0	Q8CGP2;Q8CGP1;Q6ZWY9;Q64525;Q64478;Q64475;P10854;P10853;Q9D2U9;Q8CGP0;Q64524	Q8CGP2;Q9D2U9	Q8CGP2	Hist1h2bp;Hist1h2bk;Hist1h2bc;Hist2h2bb;Hist1h2bh;Hist1h2bb;Hist1h2bm;Hist1h2bf;Hist3h2ba;Hist3h2bb;Hist2h2be	Histone H2B type 1-P;Histone H2B type 1-K;Histone H2B type 1-C/E/G;Histone H2B type 2-B;Histone H2B type 1-H;Histone H2B type 1-B;Histone H2B type 1-M;Histone H2B type 1-F/J/L;Histone H2B type 3-A;Histone H2B type 3-B;Histone H2B type 2-E	MULTI-MSMS	brain171122_1	Exp1	872.414	2	872.413	1742.81	1.2646	0.0011032	-0.49833	-0.00043475	0.76622	0.00066846	872.413	99.649	1.0616	99.649	99.263	100.32	7.6294e-06					88	25	6
AMGIMNSFVNDIFER	15	Unmodified	_AMGIMNSFVNDIFER_									0	0	0	0	0	0	Q8CGP2;Q8CGP1;Q6ZWY9;Q64525;Q64478;Q64475;P10854;P10853;Q9D2U9;Q8CGP0;Q64524	Q8CGP2;Q9D2U9	Q8CGP2	Hist1h2bp;Hist1h2bk;Hist1h2bc;Hist2h2bb;Hist1h2bh;Hist1h2bb;Hist1h2bm;Hist1h2bf;Hist3h2ba;Hist3h2bb;Hist2h2be	Histone H2B type 1-P;Histone H2B type 1-K;Histone H2B type 1-C/E/G;Histone H2B type 2-B;Histone H2B type 1-H;Histone H2B type 1-B;Histone H2B type 1-M;Histone H2B type 1-F/J/L;Histone H2B type 3-A;Histone H2B type 3-B;Histone H2B type 2-E	MULTI-MSMS	brain171122_1	Exp1	582.61	3	581.945	1742.81	-2.9525	-0.0017182	-1.0525	-0.00061252	-4.005	-0.0023307	582.278	99.648	0.77602	99.648	99.344	100.12	0					77	18	6
AMGIMNSFVNDIFER	15	Unmodified	_AMGIMNSFVNDIFER_									0	0	0	0	0	0	Q8CGP2;Q8CGP1;Q6ZWY9;Q64525;Q64478;Q64475;P10854;P10853;Q9D2U9;Q8CGP0;Q64524	Q8CGP2;Q9D2U9	Q8CGP2	Hist1h2bp;Hist1h2bk;Hist1h2bc;Hist2h2bb;Hist1h2bh;Hist1h2bb;Hist1h2bm;Hist1h2bf;Hist3h2ba;Hist3h2bb;Hist2h2be	Histone H2B type 1-P;Histone H2B type 1-K;Histone H2B type 1-C/E/G;Histone H2B type 2-B;Histone H2B type 1-H;Histone H2B type 1-B;Histone H2B type 1-M;Histone H2B type 1-F/J/L;Histone H2B type 3-A;Histone H2B type 3-B;Histone H2B type 2-E	MSMS	brain171122_1	Exp1	872.417	2	872.413	1742.81	103.21	1	103.21	102.71	103.71	-7.6294e-06								0	0	0	0.032429	1	92129	55.314
AMGIMNSFVNDIFER	15	Oxidation (M),Deamidation (N),Deamidation (NQ)	_AM(ox)GIMN(de)SFVN(de)DIFER_		AMGIMN(0.5)SFVN(0.5)DIFER	AMGIMN(0.5)SFVN(0.5)DIFER	AM(0.997)GIM(0.003)NSFVNDIFER		AMGIMN(0)SFVN(0)DIFER	AMGIMN(0)SFVN(0)DIFER	AM(24.93)GIM(-24.93)NSFVNDIFER	0	0	1	1	1	0	Q8CGP2;Q8CGP1;Q6ZWY9;Q64525;Q64478;Q64475;P10854;P10853;Q9D2U9;Q8CGP0;Q64524	Q8CGP2;Q9D2U9	Q8CGP2	Hist1h2bp;Hist1h2bk;Hist1h2bc;Hist2h2bb;Hist1h2bh;Hist1h2bb;Hist1h2bm;Hist1h2bf;Hist3h2ba;Hist3h2bb;Hist2h2be	Histone H2B type 1-P;Histone H2B type 1-K;Histone H2B type 1-C/E/G;Histone H2B type 2-B;Histone H2B type 1-H;Histone H2B type 1-B;Histone H2B type 1-M;Histone H2B type 1-F/J/L;Histone H2B type 3-A;Histone H2B type 3-B;Histone H2B type 2-E	MSMS	brain171122_1	Exp1	881.413	2	881.395	1760.77	84.666	1	84.666	84.166	85.166	0								0	0	0	0.049082	1	73697	43.991
AMGIMNSFVNDIFER	15	2 Oxidation (M)	_AM(ox)GIM(ox)NSFVNDIFER_				AM(1)GIM(1)NSFVNDIFER				AM(90.73)GIM(90.73)NSFVNDIFER	0	0	0	0	2	0	Q8CGP2;Q8CGP1;Q6ZWY9;Q64525;Q64478;Q64475;P10854;P10853;Q9D2U9;Q8CGP0;Q64524	Q8CGP2;Q9D2U9	Q8CGP2	Hist1h2bp;Hist1h2bk;Hist1h2bc;Hist2h2bb;Hist1h2bh;Hist1h2bb;Hist1h2bm;Hist1h2bf;Hist3h2ba;Hist3h2bb;Hist2h2be	Histone H2B type 1-P;Histone H2B type 1-K;Histone H2B type 1-C/E/G;Histone H2B type 2-B;Histone H2B type 1-H;Histone H2B type 1-B;Histone H2B type 1-M;Histone H2B type 1-F/J/L;Histone H2B type 3-A;Histone H2B type 3-B;Histone H2B type 2-E	MSMS	brain171122_1	Exp1	888.412	2	888.408	1774.8	86.459	1	86.459	85.959	86.959	0								0	0	0	4.5526e-05	1	75497	90.731
AMGNLQIDFADPQR	14	Unmodified	_AMGNLQIDFADPQR_									0	0	0	0	0	0	P08752	P08752	P08752	Gnai2	Guanine nucleotide-binding protein G(i) subunit alpha-2	MSMS	brain171122_1	Exp1	788.395	2	788.383	1574.75	61.084	1	61.084	60.584	61.584	-3.8147e-06								0	0	0	0.001933	1	50605	83.617
AMGNLQIDFADPQR	14	Unmodified	_AMGNLQIDFADPQR_									0	0	0	0	0	0	P08752	P08752	P08752	Gnai2	Guanine nucleotide-binding protein G(i) subunit alpha-2	MSMS	brain171122_1	Exp1	788.382	2	788.383	1574.75	61.449	1	61.449	60.949	61.949	0								0	0	0	1.9066e-11	1	50935	143
AMGNLQIDFADPQR	14	Unmodified	_AMGNLQIDFADPQR_									0	0	0	0	0	0	P08752	P08752	P08752	Gnai2	Guanine nucleotide-binding protein G(i) subunit alpha-2	MSMS	brain171122_1	Exp1	788.39	2	788.383	1574.75	61.809	1	61.809	61.309	62.309	-3.8147e-06								0	0	0	0.0005166	1	51238	101.39
AMGNLQIDFADPQR	14	Unmodified	_AMGNLQIDFADPQR_									0	0	0	0	0	0	P08752	P08752	P08752	Gnai2	Guanine nucleotide-binding protein G(i) subunit alpha-2	MSMS	brain171122_1	Exp1	788.387	2	788.383	1574.75	62.171	1	62.171	61.671	62.671	3.8147e-06								0	0	0	0.016245	1	51577	67.252
AMLEPENTPFK	11	Unmodified	_AMLEPENTPFK_									0	0	0	0	0	0	Q8BPN8	Q8BPN8	Q8BPN8	Dmxl2	DmX-like protein 2	MULTI-SECPEP	brain171122_1	Exp1	638.325	2	638.816	1275.62	-1.5238	-0.00097341	5.69	0.0036349	4.1663	0.0026615	638.82	34.246	0.93566	34.246	33.993	34.929	0					57	22	5
AMLESIGVPLEK	12	Unmodified	_AMLESIGVPLEK_									0	0	0	0	0	0	Q91WQ3	Q91WQ3	Q91WQ3	Yars	Tyrosine--tRNA ligase, cytoplasmic;Tyrosine--tRNA ligase, cytoplasmic, N-terminally processed	MSMS	brain171122_1	Exp1	643.854	2	643.855	1285.7	58.388	1	58.388	57.888	58.888	3.8147e-06								0	0	0	0.0031001	1	47900	86.344
AMLESIGVPLEK	12	Unmodified	_AMLESIGVPLEK_									0	0	0	0	0	0	Q91WQ3	Q91WQ3	Q91WQ3	Yars	Tyrosine--tRNA ligase, cytoplasmic;Tyrosine--tRNA ligase, cytoplasmic, N-terminally processed	MSMS	brain171122_1	Exp1	643.853	2	643.855	1285.7	58.757	1	58.757	58.257	59.257	-3.8147e-06								0	0	0	0.0053497	1	48273	76.143
AMLSANIR	8	Unmodified	_AMLSANIR_									0	0	0	0	0	0	Q68FD5	Q68FD5	Q68FD5	Cltc	Clathrin heavy chain 1	MULTI-MSMS	brain171122_1	Exp1	438.235	2	438.242	874.469	-5.7383	-0.0025148	-4.2286	-0.0018532	-9.967	-0.0043679	438.242	16.443	0.48833	16.443	16.259	16.748	0					20	11	2
AMLSGPGQFAENETNEVNFR	20	Unmodified	_AMLSGPGQFAENETNEVNFR_									0	0	0	0	0	0	P83940	P83940	P83940	Tceb1	Transcription elongation factor B polypeptide 1	MULTI-MSMS	brain171122_1	Exp1	1106.51	2	1106.01	2210.01	2.2158	0.0024507	0.36973	0.00040892	2.5855	0.0028596	1106.01	67.637	0.36798	67.637	67.371	67.739	0					14	8	2
AMLSGPGQFAENETNEVNFR	20	Unmodified	_AMLSGPGQFAENETNEVNFR_									0	0	0	0	0	0	P83940	P83940	P83940	Tceb1	Transcription elongation factor B polypeptide 1	MULTI-SECPEP	brain171122_1	Exp1	737.852	3	737.676	2210.01	-0.91981	-0.00067852	1.7139	0.0012643	0.79411	0.00058579	738.013	67.493	1.268	67.493	66.798	68.066	0					38	30	2
AMLWVSEK	8	Unmodified	_AMLWVSEK_									0	0	0	0	0	0	P12382	P12382	P12382	Pfkl	ATP-dependent 6-phosphofructokinase, liver type	MULTI-MSMS	brain171122_1	Exp1	482.251	2	482.252	962.49	-5.8762	-0.0028338	3.7576	0.0018121	-2.1186	-0.0010217	482.253	29.85	1.2118	29.85	29.254	30.465	0					38	29	2
AMSDDTVTAVCCTLHEVITK	20	Unmodified	_AMSDDTVTAVCCTLHEVITK_									0	0	0	0	0	0	O35927	O35927	O35927	Ctnnd2	Catenin delta-2	MSMS	brain171122_1	Exp1	751.018	3	751.018	2250.03	92.866	1	92.866	92.366	93.366	0								0	0	0	0.00017076	1	81779	71.592
AMTGVEQWPYR	11	Unmodified	_AMTGVEQWPYR_									0	0	0	0	0	0	P80318	P80318	P80318	Cct3	T-complex protein 1 subunit gamma	MULTI-MSMS	brain171122_1	Exp1	669.321	2	669.319	1336.62	-0.93578	-0.00062633	0.56059	0.00037522	-0.37519	-0.00025112	669.32	38.355	1.0575	38.355	37.698	38.755	0					60	25	3
AMTLMEYLIK	10	Unmodified	_AMTLMEYLIK_									0	0	0	0	0	0	Q80VP1	Q80VP1	Q80VP1	Epn1	Epsin-1	MULTI-MSMS	brain171122_1	Exp1	606.82	2	606.822	1211.63	-4.1791	-0.0025359	-0.24225	-0.000147	-4.4213	-0.0026829	606.823	95.677	0.81529	95.677	95.313	96.128	0					48	19	3
AMVALIDVFHQYSGR	15	Unmodified	_AMVALIDVFHQYSGR_									0	0	0	0	0	0	P50114	P50114	P50114	S100b	Protein S100-B	MULTI-MSMS	brain171122_1	Exp1	569.627	3	569.628	1705.86	-3.4421	-0.0019607	-1.305	-0.00074336	-4.7471	-0.0027041	569.962	93.837	2.0377	93.837	92.948	94.985	0					153	49	5
AMVNLQIQK	9	Unmodified	_AMVNLQIQK_									0	0	0	0	0	0	Q91WS0	Q91WS0	Q91WS0	Cisd1	CDGSH iron-sulfur domain-containing protein 1	MULTI-MSMS	brain171122_1	Exp1	522.795	2	522.797	1043.58	-2.9412	-0.0015376	-4.2718	-0.0022333	-7.213	-0.0037709	522.796	24.084	1.3013	24.084	23.402	24.704	0					72	31	3
AMVNLQIQK	9	Oxidation (M)	_AM(ox)VNLQIQK_				AM(1)VNLQIQK				AM(87.28)VNLQIQK	0	0	0	0	1	0	Q91WS0	Q91WS0	Q91WS0	Cisd1	CDGSH iron-sulfur domain-containing protein 1	MSMS	brain171122_1	Exp1	530.792	2	530.795	1059.57	16.135	1	16.135	15.635	16.635	0								0	0	0	0.0052558	1	6187	87.284
AMVWDMR	7	Unmodified	_AMVWDMR_									0	0	0	0	0	0	P62881	P62881	P62881	Gnb5	Guanine nucleotide-binding protein subunit beta-5	MULTI-MSMS	brain171122_1	Exp1	454.708	2	454.709	907.404	-5.9995	-0.002728	0.63046	0.00028668	-5.3691	-0.0024414	454.71	36.201	1.2203	36.201	35.581	36.801	0					51	29	2
AMYLPDTLSPADQLK	15	Unmodified	_AMYLPDTLSPADQLK_									0	0	0	0	0	0	Q9Z2I0	Q9Z2I0	Q9Z2I0	Letm1	LETM1 and EF-hand domain-containing protein 1, mitochondrial	MULTI-MSMS	brain171122_1	Exp1	832.427	2	831.924	1661.83	0.29695	0.00024704	-0.83137	-0.00069164	-0.53442	-0.0004446	831.923	69.378	1.1046	69.378	68.842	69.947	0					68	26	3
AMYPDYFSK	9	Unmodified	_AMYPDYFSK_									0	0	0	0	0	0	Q9CQJ8	Q9CQJ8	Q9CQJ8	Ndufb9	NADH dehydrogenase [ubiquinone] 1 beta subcomplex subunit 9	MULTI-MSMS	brain171122_1	Exp1	561.252	2	561.252	1120.49	-1.1433	-0.00064166	-2.0455	-0.001148	-3.1888	-0.0017897	561.251	37.667	1.3857	37.667	36.882	38.268	0					101	33	4
ANAGEESVMNLDK	13	Unmodified	_ANAGEESVMNLDK_									0	0	0	0	0	0	Q8K2B3	Q8K2B3	Q8K2B3	Sdha	Succinate dehydrogenase [ubiquinone] flavoprotein subunit, mitochondrial	MULTI-MSMS	brain171122_1	Exp1	689.321	2	689.319	1376.62	-0.63253	-0.00043601	-0.70165	-0.00048366	-1.3342	-0.00091967	689.32	20.607	1.0157	20.607	19.993	21.008	0					60	24	3
ANDDLLSEFPDK	12	Unmodified	_ANDDLLSEFPDK_									0	0	0	0	0	0	Q62108	Q62108	Q62108	Dlg4	Disks large homolog 4	MULTI-MSMS	brain171122_1	Exp1	682.323	2	682.322	1362.63	-1.1091	-0.00075678	2.4626	0.0016803	1.3535	0.00092353	682.322	53.993	1.505	53.993	53.315	54.82	3.8147e-06					80	33	3
ANDPSLQEVNLNNIK	15	Unmodified	_ANDPSLQEVNLNNIK_									0	0	0	0	0	0	Q9JKK7	Q9JKK7	Q9JKK7	Tmod2	Tropomodulin-2	MULTI-MSMS	brain171122_1	Exp1	834.927	2	834.931	1667.85	1.201	0.0010028	-2.1258	-0.0017749	-0.92471	-0.00077207	834.93	46.737	0.97665	46.737	46.352	47.329	0					50	23	3
ANDPSLQEVNLNNIK	15	Deamidation (NQ)	_ANDPSLQEVNLNN(de)IK_			ANDPSLQEVN(0.018)LN(0.421)N(0.561)IK				AN(-122.99)DPSLQ(-39.11)EVN(-14.95)LN(-1.24)N(1.24)IK		0	0	0	1	0	0	Q9JKK7	Q9JKK7	Q9JKK7	Tmod2	Tropomodulin-2	MSMS	brain171122_1	Exp1	835.424	2	835.423	1668.83	41.799	1	41.799	41.299	42.299	0								0	0	0	7.3644e-19	1	31612	134.21
ANDPSLQEVNLNNIK	15	Deamidation (NQ)	_ANDPSLQEVNLN(de)NIK_			ANDPSLQEVN(0.01)LN(0.76)N(0.23)IK				AN(-74.78)DPSLQ(-36.93)EVN(-18.86)LN(5.19)N(-5.19)IK		0	0	0	1	0	0	Q9JKK7	Q9JKK7	Q9JKK7	Tmod2	Tropomodulin-2	MSMS	brain171122_1	Exp1	835.423	2	835.423	1668.83	42.164	1	42.164	41.664	42.664	0								0	0	0	0.0012548	1	31982	83.087
ANDPSLQEVNLNNIK	15	Deamidation (NQ)	_ANDPSLQEVNLN(de)NIK_			ANDPSLQ(0.001)EVN(0.108)LN(0.734)N(0.158)IK				AN(-72.91)DPSLQ(-29.68)EVN(-8.34)LN(6.67)N(-6.67)IK		0	0	0	1	0	0	Q9JKK7	Q9JKK7	Q9JKK7	Tmod2	Tropomodulin-2	MSMS	brain171122_1	Exp1	835.414	2	835.423	1668.83	42.525	1	42.525	42.025	43.025	0								0	0	0	0.0019232	1	32294	79.886
ANEQLTDELAQK	12	Unmodified	_ANEQLTDELAQK_									0	0	0	0	0	0	P28738	P28738	P28738	Kif5c	Kinesin heavy chain isoform 5C	MULTI-MSMS	brain171122_1	Exp1	680.342	2	680.341	1358.67	-0.75023	-0.00051041	1.3126	0.00089302	0.56237	0.00038261	680.342	19.467	0.85209	19.467	19.018	19.871	0					38	20	3
ANGNPKPTVQWMVNGEPLQSAPPNPNR	27	2 Deamidation (NQ)	_AN(de)GNPKPTVQWMVN(de)GEPLQSAPPNPNR_			AN(0.726)GN(0.24)PKPTVQ(0.037)WMVN(0.972)GEPLQ(0.025)SAPPNPNR				AN(4.82)GN(-4.82)PKPTVQ(-13.47)WMVN(16.38)GEPLQ(-16.38)SAPPN(-39.09)PN(-41.95)R		0	0	0	2	0	1	Q810U3	Q810U3	Q810U3	Nfasc	Neurofascin	MSMS	brain171122_1	Exp1	972.48	3	972.475	2914.4	59.339	1	59.339	58.839	59.839	0								0	0	0	0.00057663	1	48851	53.957
ANHLDNVITIFK	12	Unmodified	_ANHLDNVITIFK_									0	0	0	0	0	0	Q6PAK3	Q6PAK3	Q6PAK3	Prmt8	Protein arginine N-methyltransferase 8	MSMS	brain171122_1	Exp1	462.254	3	462.258	1383.75	54.561	1	54.561	54.061	55.061	0								0	0	0	0.026125	1	44159	46.378
ANILYAWAR	9	Unmodified	_ANILYAWAR_									0	0	0	0	0	0	P97467	P97467	P97467	Pam	Peptidyl-glycine alpha-amidating monooxygenase;Peptidylglycine alpha-hydroxylating monooxygenase;Peptidyl-alpha-hydroxyglycine alpha-amidating lyase	MULTI-MSMS	brain171122_1	Exp1	539.289	2	539.296	1076.58	-6.6721	-0.0035982	-8.2925	-0.0044721	-14.965	-0.0080704	539.293	59.006	1.0544	59.006	58.432	59.487	-3.8147e-06					34	25	2
ANIPIMDTGENPEVPFPR	18	Unmodified	_ANIPIMDTGENPEVPFPR_									0	0	0	0	0	0	Q9Z1G4	Q9Z1G4	Q9Z1G4	Atp6v0a1	V-type proton ATPase 116 kDa subunit a isoform 1	MULTI-MSMS	brain171122_1	Exp1	666.667	3	666.331	1995.97	-1.556	-0.0010368	0.10842	7.2246e-05	-1.4476	-0.00096456	666.331	78.811	1.6271	78.811	77.972	79.599	0					98	39	3
ANIPIMDTGENPEVPFPR	18	Unmodified	_ANIPIMDTGENPEVPFPR_									0	0	0	0	0	0	Q9Z1G4	Q9Z1G4	Q9Z1G4	Atp6v0a1	V-type proton ATPase 116 kDa subunit a isoform 1	MSMS	brain171122_1	Exp1	998.994	2	998.993	1995.97	78.229	1	78.229	77.729	78.729	-7.6294e-06								0	0	0	0.00071186	1	67227	72.417
ANIPIMDTGENPEVPFPR	18	Unmodified	_ANIPIMDTGENPEVPFPR_									0	0	0	0	0	0	Q9Z1G4	Q9Z1G4	Q9Z1G4	Atp6v0a1	V-type proton ATPase 116 kDa subunit a isoform 1	MSMS	brain171122_1	Exp1	998.996	2	998.993	1995.97	78.595	1	78.595	78.095	79.095	-7.6294e-06								0	0	0	5.4142e-11	1	67597	133.48
ANIPIMDTGENPEVPFPR	18	Unmodified	_ANIPIMDTGENPEVPFPR_									0	0	0	0	0	0	Q9Z1G4	Q9Z1G4	Q9Z1G4	Atp6v0a1	V-type proton ATPase 116 kDa subunit a isoform 1	MSMS	brain171122_1	Exp1	998.996	2	998.993	1995.97	78.961	1	78.961	78.461	79.461	0								0	0	0	7.6988e-07	1	67963	108.63
ANIPIMDTGENPEVPFPR	18	Unmodified	_ANIPIMDTGENPEVPFPR_									0	0	0	0	0	0	Q9Z1G4	Q9Z1G4	Q9Z1G4	Atp6v0a1	V-type proton ATPase 116 kDa subunit a isoform 1	MSMS	brain171122_1	Exp1	998.996	2	998.993	1995.97	79.327	1	79.327	78.827	79.827	0								0	0	0	0.00048507	1	68331	83.692
ANIWLVR	7	Unmodified	_ANIWLVR_									0	0	0	0	0	0	Q8BL86	Q8BL86	Q8BL86	Mblac2	Metallo-beta-lactamase domain-containing protein 2	MULTI-MSMS	brain171122_1	Exp1	436.254	2	436.261	870.508	-8.4945	-0.0037058	-5.7164	-0.0024938	-14.211	-0.0061997	436.258	38.324	0.52858	38.324	38.146	38.674	0					16	12	2
ANLLEIAPHLSAPLPIMLPLYK	22	Unmodified	_ANLLEIAPHLSAPLPIMLPLYK_									0	0	0	0	0	0	Q64521	Q64521	Q64521	Gpd2	Glycerol-3-phosphate dehydrogenase, mitochondrial	MULTI-MSMS	brain171122_1	Exp1	805.469	3	805.468	2413.38	0.51029	0.00041103	-0.64821	-0.00052211	-0.13792	-0.00011109	805.801	100.93	1.0245	100.93	100.53	101.55	0					58	24	6
ANNTTYGLAAGLFTK	15	Unmodified	_ANNTTYGLAAGLFTK_									0	0	0	0	0	0	P24549	P24549	P24549	Aldh1a1	Retinal dehydrogenase 1	MSMS	brain171122_1	Exp1	771.401	2	771.402	1540.79	67.582	1	67.582	67.082	68.082	0								0	0	0	0.018976	1	56955	64.224
ANPYECGFDPTSSAR	15	Unmodified	_ANPYECGFDPTSSAR_									0	0	0	0	0	0	P03899	P03899	P03899	Mtnd3	NADH-ubiquinone oxidoreductase chain 3	MULTI-MSMS	brain171122_1	Exp1	836.36	2	836.357	1670.7	0.20848	0.00017437	0.62568	0.00052329	0.83417	0.00069766	836.359	27.491	1.3401	27.491	26.777	28.118	-1.9073e-06					65	32	4
ANSVWGALR	9	Unmodified	_ANSVWGALR_									0	0	0	0	0	0	P20060	P20060	P20060	Hexb	Beta-hexosaminidase subunit beta	MULTI-MSMS	brain171122_1	Exp1	487.257	2	487.264	972.514	-5.95	-0.0028992	-7.8592	-0.0038295	-13.809	-0.0067287	487.26	29.655	1.3751	29.655	28.929	30.304	0					41	33	2
ANTFVAELK	9	Unmodified	_ANTFVAELK_									0	0	0	0	0	0	P08249	P08249	P08249	Mdh2	Malate dehydrogenase, mitochondrial	MULTI-MSMS	brain171122_1	Exp1	496.773	2	496.774	991.534	-3.507	-0.0017422	-1.6242	-0.00080685	-5.1311	-0.002549	496.773	23.973	2.1539	23.973	22.916	25.07	0					103	52	3
ANTIGISLIK	10	Unmodified	_ANTIGISLIK_									0	0	0	0	0	0	P13707	P13707	P13707	Gpd1	Glycerol-3-phosphate dehydrogenase [NAD(+)], cytoplasmic	MULTI-MSMS	brain171122_1	Exp1	515.316	2	515.319	1028.62	-4.071	-0.0020979	1.1414	0.00058818	-2.9296	-0.0015097	515.319	41.749	1.0483	41.749	40.981	42.029	3.8147e-06					48	25	3
ANVAKPGLVDDFEK	14	Unmodified	_ANVAKPGLVDDFEK_									0	0	0	0	0	1	Q9DCX2	Q9DCX2	Q9DCX2	Atp5h	ATP synthase subunit d, mitochondrial	MULTI-MSMS	brain171122_1	Exp1	501.598	3	501.6	1501.78	-3.6222	-0.0018169	-0.40962	-0.00020547	-4.0318	-0.0020224	501.6	23.817	2.273	23.817	22.308	24.582	0					180	55	5
APAAIGPYSQAVQVDR	16	Unmodified	_APAAIGPYSQAVQVDR_									0	0	0	0	0	0	P52760	P52760	P52760	Hrsp12	Ribonuclease UK114	MULTI-MSMS	brain171122_1	Exp1	821.932	2	821.931	1641.85	0.64459	0.00052981	0.063639	5.2307e-05	0.70823	0.00058211	822.433	34.062	1.5833	34.062	33.183	34.766	0					54	38	2
APAFLSAEEVQDHLR	15	Unmodified	_APAFLSAEEVQDHLR_									0	0	0	0	0	0	O54983	O54983	O54983	Crym	Ketimine reductase mu-crystallin	MULTI-MSMS	brain171122_1	Exp1	841.854	2	841.928	1681.84	-0.57228	-0.00048182	0.21476	0.00018081	-0.35753	-0.00030101	841.928	54.8	1.3794	54.8	54.009	55.389	0					48	33	2
APAPAAPAAAEPQAEAPAAAASSEQSVAVK	30	Unmodified	_APAPAAPAAAEPQAEAPAAAASSEQSVAVK_									0	0	0	0	0	0	Q91XV3	Q91XV3	Q91XV3	Basp1	Brain acid soluble protein 1	MULTI-MSMS	brain171122_1	Exp1	683.35	4	683.099	2728.37	-0.9271	-0.0006333	0.42989	0.00029366	-0.49721	-0.00033964	683.35	32.97	2.7206	32.97	32.168	34.888	0					163	66	5
APAPAAPAAAEPQAEAPAAAASSEQSVAVK	30	Unmodified	_APAPAAPAAAEPQAEAPAAAASSEQSVAVK_									0	0	0	0	0	0	Q91XV3	Q91XV3	Q91XV3	Basp1	Brain acid soluble protein 1	MULTI-MSMS	brain171122_1	Exp1	910.464	3	910.463	2728.37	1.8953	0.0017256	0.44205	0.00040247	2.3374	0.0021281	910.798	32.917	2.3544	32.917	32.168	34.522	0					191	57	5
APAPAAPAAAEPQAEAPAAAASSEQSVAVK	30	Unmodified	_APAPAAPAAAEPQAEAPAAAASSEQSVAVK_									0	0	0	0	0	0	Q91XV3	Q91XV3	Q91XV3	Basp1	Brain acid soluble protein 1	MSMS	brain171122_1	Exp1	910.46	3	910.463	2728.37	34.578	1	34.578	34.078	35.078	0								0	0	0	0.00020306	1	24457	52.097
APAPAAPAAAEPQAEAPAAAASSEQSVAVKE	31	Unmodified	_APAPAAPAAAEPQAEAPAAAASSEQSVAVKE_									0	0	0	0	0	1	Q91XV3	Q91XV3	Q91XV3	Basp1	Brain acid soluble protein 1	MULTI-MSMS	brain171122_1	Exp1	953.481	3	953.477	2857.41	2.5703	0.0024507	0.14675	0.00013993	2.717	0.0025906	953.812	35.894	2.5237	35.894	35.011	37.534	3.8147e-06					228	61	7
APAPAAPAAAEPQAEAPAAAASSEQSVAVKE	31	Unmodified	_APAPAAPAAAEPQAEAPAAAASSEQSVAVKE_									0	0	0	0	0	1	Q91XV3	Q91XV3	Q91XV3	Basp1	Brain acid soluble protein 1	MSMS	brain171122_1	Exp1	953.482	3	953.477	2857.41	39.82	1	39.82	39.32	40.32	-3.8147e-06								0	0	0	0.015543	1	29709	32.133
APAPAAPAAAEPQAEAPAAAASSEQSVAVKE	31	Unmodified	_APAPAAPAAAEPQAEAPAAAASSEQSVAVKE_									0	0	0	0	0	1	Q91XV3	Q91XV3	Q91XV3	Basp1	Brain acid soluble protein 1	MULTI-SECPEP	brain171122_1	Exp1	715.283	4	715.36	2857.41	-0.47114	-0.00033704	0.070123	5.0163e-05	-0.40102	-0.00028687	715.61	35.888	2.1571	35.888	35.173	37.331	0					162	52	5
APCVSESQSAGAGPANAATQGK	22	Unmodified	_APCVSESQSAGAGPANAATQGK_									0	0	0	0	0	0	O54931	O54931	O54931	Akap2	A-kinase anchor protein 2	MULTI-MSMS	brain171122_1	Exp1	687.322	3	686.988	2057.94	-2.1167	-0.0014542	2.011	0.0013815	-0.10577	-7.2662e-05	687.323	13.125	0.64601	13.125	12.56	13.206	9.5367e-07					24	15	2
APDEDTLIQLLTHAK	15	Unmodified	_APDEDTLIQLLTHAK_									0	0	0	0	0	0	Q8R2Y8	Q8R2Y8	Q8R2Y8	Ptrh2	Peptidyl-tRNA hydrolase 2, mitochondrial	MSMS	brain171122_1	Exp1	555.632	3	555.633	1663.88	94.97	1	94.97	94.47	95.47	0								0	0	0	0.0050723	1	83886	53.773
APDFVFYAPR	10	Unmodified	_APDFVFYAPR_									0	0	0	0	0	0	P26043;P26041;P26040	P26043;P26040	P26043	Rdx;Msn;Ezr	Radixin;Moesin;Ezrin	MULTI-MSMS	brain171122_1	Exp1	591.799	2	591.801	1181.59	-3.3188	-0.0019641	2.6948	0.0015948	-0.62401	-0.00036929	592.303	60.164	1.953	60.164	59.162	61.115	0					100	47	3
APEHIIPQPTQTDR	14	Unmodified	_APEHIIPQPTQTDR_									0	0	0	0	0	0	Q9QYR6	Q9QYR6	Q9QYR6	Map1a	Microtubule-associated protein 1A;MAP1A heavy chain;MAP1 light chain LC2	MULTI-MSMS	brain171122_1	Exp1	535.278	3	534.946	1601.82	-1.8666	-0.00099853	-0.31049	-0.0001661	-2.1771	-0.0011646	534.946	15.007	0.85442	15.007	14.509	15.363	9.5367e-07					66	20	5
APEHIIPQPTQTDR	14	Unmodified	_APEHIIPQPTQTDR_									0	0	0	0	0	0	Q9QYR6	Q9QYR6	Q9QYR6	Map1a	Microtubule-associated protein 1A;MAP1A heavy chain;MAP1 light chain LC2	MULTI-MSMS	brain171122_1	Exp1	801.916	2	801.915	1601.82	1.4767	0.0011842	-0.13545	-0.00010862	1.3412	0.0010755	801.917	14.983	0.81392	14.983	14.55	15.363	9.5367e-07					55	19	5
[truncated: 17,321 more rows]
[truncated: 24 more columns]

## Sheet: Exp2 peptides
Sequence	Length	Modifications	Modified sequence	Acetyl (K) Probabilities	Deamidation (N) Probabilities	Deamidation (NQ) Probabilities	Oxidation (M) Probabilities	Acetyl (K) Score Diffs	Deamidation (N) Score Diffs	Deamidation (NQ) Score Diffs	Oxidation (M) Score Diffs	Acetyl (K)	Acetyl (Protein N-term)	Deamidation (N)	Deamidation (NQ)	Oxidation (M)	Missed cleavages	Proteins	Leading proteins	Leading razor protein	Gene names	Protein names	Type	Raw file	Experiment	MS/MS m/z	Charge	m/z	Mass	Resolution	Uncalibrated - Calibrated m/z [ppm]	Uncalibrated - Calibrated m/z [Da]	Mass error [ppm]	Mass error [Da]	Uncalibrated mass error [ppm]	Uncalibrated mass error [Da]	Max intensity m/z 0	Retention time	Retention length	Calibrated retention time	Calibrated retention time start	Calibrated retention time finish	Retention time calibration	Match time difference	Match m/z difference	Match q-value	Match score	Number of data points	Number of scans
[truncated: 13,924 more rows]
[truncated: 24 more columns]

[truncated: 10 more sheets: Exp3 peptides, Merge peptides, Exp1 acK peptides, Exp2 acK peptides, Exp3 acK peptides, Merge acK peptides, Exp1 proteins, Exp2 proteins, Exp3 proteins, Merge proteins]
