# Supplementary material for: A comprehensive mouse brain acetylome-the cellular-specific distribution of acetylated brain proteins
Source: Front Cell Neurosci. 2022 Aug 30;16:980815. doi: 10.3389/fncel.2022.980815 (PMC9468461; doi:10.3389/fncel.2022.980815)
Supplement: Supplementary Table 3 — Identified acetylated sites and proteins. [file Table_3.xlsx]

## Sheet: Ack sites Exp1
Accession	Protein name	Gene name	Ack site
A0A023T778	Mago nashi protein	Magohb	K43
A0A068BEQ2	H2-K region expressed gene 6, isoform CRA_a	H2-Ke6	K66
A0A068BFR3	RAS oncogene family protein	Rab11b	K24
A0A068BGR9	NADH dehydrogenase	Ndufa7	K102
A0A068BGR9	NADH dehydrogenase	Ndufa7	K40
A0A068BGR9	NADH dehydrogenase	Ndufa7	K10
A0A068BGR9	NADH dehydrogenase	Ndufa7	K33
A0A076FRG6	KCC2a variant 1	Slc12a5	K1085
A0A087WNT1	Elongin-C	Eloc	K54
A0A087WPR1	Myelin-associated glycoprotein	Mag	K575
A0A087WPR1	Myelin-associated glycoprotein	Mag	K75
A0A087WPX3	Neurofascin	Nfasc	K299
A0A087WPX3	Neurofascin	Nfasc	K123
A0A087WQN5	Calcium-activated potassium channel subunit alpha-1	Kcnma1	K1157
A0A087WSB8	High mobility group nucleosome-binding domain-containing protein 3	Hmgn3	K55
A0A087WSB8	High mobility group nucleosome-binding domain-containing protein 3	Hmgn3	K42
A0A0A0MQ73	Histone-lysine N-methyltransferase	Kmt2d	K3071
A0A0A0MQF6	Glyceraldehyde-3-phosphate dehydrogenase	Gapdh	K85
A0A0A0MQF6	Glyceraldehyde-3-phosphate dehydrogenase	Gapdh	K239
A0A0A0MQF6	Glyceraldehyde-3-phosphate dehydrogenase	Gapdh	K275
A0A0A0MQF6	Glyceraldehyde-3-phosphate dehydrogenase	Gapdh	K278
A0A0A0MQF6	Glyceraldehyde-3-phosphate dehydrogenase	Gapdh	K283
A0A0A0MQF6	Glyceraldehyde-3-phosphate dehydrogenase	Gapdh	K186
A0A0A0MQF6	Glyceraldehyde-3-phosphate dehydrogenase	Gapdh	K218
A0A0A6YW33	MCG18090	Gm6525	K38
A0A0A6YW36	Regulator of G-protein-signaling 7	Rgs7	K215
A0A0A6YW36	Regulator of G-protein-signaling 7	Rgs7	K216
A0A0A6YW36	Regulator of G-protein-signaling 7	Rgs7	K451
A0A0A6YWG7	Rap guanine nucleotide exchange factor 2	Rapgef2	K528
A0A0A6YWG7	Rap guanine nucleotide exchange factor 2	Rapgef2	K530
A0A0G2JEG8	Amphiphysin	Amph	K47
A0A0G2JEG8	Amphiphysin	Amph	K35
A0A0G2JEG8	Amphiphysin	Amph	K159
A0A0G2JEG8	Amphiphysin	Amph	K11
A0A0G2JFT8	Protein RUFY3	Rufy3	K470
A0A0G2JFT8	Protein RUFY3	Rufy3	K472
A0A0J9YTW6	Sodium channel protein	Scn2a	K1019
A0A0J9YUL3	Septin 11, isoform CRA_b	Septin11	K418
A0A0J9YUL3	Septin 11, isoform CRA_b	Septin11	K419
A0A0J9YUL3	Septin 11, isoform CRA_b	Septin11	K190
A0A0J9YUL3	Septin 11, isoform CRA_b	Septin11	K195
A0A0J9YUL3	Septin 11, isoform CRA_b	Septin11	K371
A0A0J9YUN4	Dynamin-1	Dnm1	K445
A0A0J9YUN4	Dynamin-1	Dnm1	K257
A0A0J9YUN4	Dynamin-1	Dnm1	K571
A0A0M3HEQ0	Thioredoxin reductase 2, mitochondrial	Txnrd2	K340
A0A0M3HEQ0	Thioredoxin reductase 2, mitochondrial	Txnrd2	K288
A0A0M3HEQ0	Thioredoxin reductase 2, mitochondrial	Txnrd2	K156
A0A0M3HEQ0	Thioredoxin reductase 2, mitochondrial	Txnrd2	K140
A0A0N4SUT9	Peregrin	Brpf1	K900
A0A0N4SUT9	Peregrin	Brpf1	K901
A0A0N4SVP8	Predicted pseudogene 5580	Gm5580	K382
A0A0N4SVU1	Uncharacterized protein	Gm7298	K145
A0A0R4IZY0	Thimet oligopeptidase	Thop1	K2
A0A0R4IZY0	Thimet oligopeptidase	Thop1	K229
A0A0R4IZY9	tRNA-dihydrouridine(47) synthase [NAD(P)(+)]	Dus3l	K64
A0A0R4J008	Histone deacetylase	Hdac2	K32
A0A0R4J023	Methylglutaconyl-CoA hydratase, mitochondrial	Auh	K97
A0A0R4J023	Methylglutaconyl-CoA hydratase, mitochondrial	Auh	K98
A0A0R4J023	Methylglutaconyl-CoA hydratase, mitochondrial	Auh	K75
A0A0R4J023	Methylglutaconyl-CoA hydratase, mitochondrial	Auh	K80
A0A0R4J023	Methylglutaconyl-CoA hydratase, mitochondrial	Auh	K186
A0A0R4J023	Methylglutaconyl-CoA hydratase, mitochondrial	Auh	K135
A0A0R4J023	Methylglutaconyl-CoA hydratase, mitochondrial	Auh	K119
A0A0R4J083	Long-chain-specific acyl-CoA dehydrogenase, mitochondrial	Acadl	K322
A0A0R4J083	Long-chain-specific acyl-CoA dehydrogenase, mitochondrial	Acadl	K358
A0A0R4J083	Long-chain-specific acyl-CoA dehydrogenase, mitochondrial	Acadl	K92
A0A0R4J083	Long-chain-specific acyl-CoA dehydrogenase, mitochondrial	Acadl	K42
A0A0R4J083	Long-chain-specific acyl-CoA dehydrogenase, mitochondrial	Acadl	K43
A0A0R4J094	Fumarylacetoacetate hydrolase domain-containing 2A	Fahd2a	K233
A0A0R4J094	Fumarylacetoacetate hydrolase domain-containing 2A	Fahd2a	K293
A0A0R4J094	Fumarylacetoacetate hydrolase domain-containing 2A	Fahd2a	K294
A0A0R4J094	Fumarylacetoacetate hydrolase domain-containing 2A	Fahd2a	K128
A0A0R4J0J6	THO complex subunit 5 homolog	Thoc5	K24
A0A0R4J0L6	28S ribosomal protein S35, mitochondrial	Mrps35	K297
A0A0R4J0Q5	Lamin-B2	Lmnb2	K484
A0A0R4J0T0	Iron-sulfur cluster co-chaperone protein HscB, mitochondrial	Hscb	K118
A0A0R4J102	Cytoplasmic polyadenylation element-binding protein 3	Cpeb3	K640
A0A0R4J117	Immunoglobulin superfamily member 8	Igsf8	K287
A0A0R4J138	Arylsulfatase B	Arsb	K218
A0A0R4J138	Arylsulfatase B	Arsb	K339
A0A0R4J138	Arylsulfatase B	Arsb	K341
A0A0R4J1G5	Erlin-1	Erlin1	K201
A0A0R4J2C2	Synaptotagmin II	Syt2	K322
A0A0R4J2C2	Synaptotagmin II	Syt2	K190
A0A0R4J2C2	Synaptotagmin II	Syt2	K191
A0A0R4J2C2	Synaptotagmin II	Syt2	K192
A0A0S3CWK3	NArgBP2	Sorbs2	K1255
A0A140LI58	Protein phosphatase 1 regulatory subunit 14A	Ppp1r14a	K32
A0A140T8R5	Protein Jade-3	Jade3	K33
A0A140T8R5	Protein Jade-3	Jade3	K36
A0A141CM32	ATP synthase protein 8	ATP8	K54
A0A141CM32	ATP synthase protein 8	ATP8	K48
A0A158SIT8	Proline, glutamic acid and leucine rich protein 1	Pelp1	K496
A0A1B0GR11	Transaldolase	Taldo1	K366
A0A1B0GR11	Transaldolase	Taldo1	K248
A0A1B0GR11	Transaldolase	Taldo1	K264
A0A1B0GRP7	Pyridoxal phosphate homeostasis protein (Fragment)	Prosc	K130
A0A1B0GRV0	3'(2'),5'-bisphosphate nucleotidase 1	Bpnt1	K259
A0A1B0GRV0	3'(2'),5'-bisphosphate nucleotidase 1	Bpnt1	K260
A0A1B0GRV0	3'(2'),5'-bisphosphate nucleotidase 1	Bpnt1	K49
A0A1B0GS41	GRB2-associated-binding protein 1	Gab1	K49
A0A1B0GSX0	L-lactate dehydrogenase	Ldha	K184
A0A1B0GSX0	L-lactate dehydrogenase	Ldha	K272
A0A1B0GSX0	L-lactate dehydrogenase	Ldha	K274
A0A1D5RL96	Uncharacterized protein	A830010M20Rik	K1468
A0A1D5RLT6	GRAM domain-containing protein 1B	Gramd1b	K724
A0A1D5RM85	60S ribosomal protein L18a (Fragment)	Rpl18a	K136
A0A1D5RMH7	PH and SEC7 domain-containing protein 3	Psd3	K1285
A0A1D5RMH7	PH and SEC7 domain-containing protein 3	Psd3	K1287
A0A1D5RMH7	PH and SEC7 domain-containing protein 3	Psd3	K1110
A0A1L1SQR4	Dedicator of cytokinesis protein 6	Dock6	K1935
A0A1L1STC6	Nesprin-1	Syne1	K30
A0A1L1STE4	Interleukin enhancer-binding factor 3	Ilf3	K787
A0A1L1STE6	Isocitrate dehydrogenase [NAD] subunit, mitochondrial	Idh3a	K357
A0A1L1STE6	Isocitrate dehydrogenase [NAD] subunit, mitochondrial	Idh3a	K368
A0A1L1STE6	Isocitrate dehydrogenase [NAD] subunit, mitochondrial	Idh3a	K118
A0A1L1STE6	Isocitrate dehydrogenase [NAD] subunit, mitochondrial	Idh3a	K354
A0A1L1STE6	Isocitrate dehydrogenase [NAD] subunit, mitochondrial	Idh3a	K195
A0A1L1STE6	Isocitrate dehydrogenase [NAD] subunit, mitochondrial	Idh3a	K232
A0A1L1STE6	Isocitrate dehydrogenase [NAD] subunit, mitochondrial	Idh3a	K361
A0A1L1STE6	Isocitrate dehydrogenase [NAD] subunit, mitochondrial	Idh3a	K218
A0A1L1SV25	Alpha-actinin-4	Actn4	K418
A0A1L1SV25	Alpha-actinin-4	Actn4	K182
A0A1L1SV25	Alpha-actinin-4	Actn4	K633
A0A1S6GWG5	Mitochondrial ribosomal protein S9, isoform CRA_b	Mrps9	K180
A0A1S6GWG6	Uncharacterized protein_1	Atp6v1b2	K137
A0A1S6GWG6	Uncharacterized protein_1	Atp6v1b2	K138
A0A1S6GWG6	Uncharacterized protein_1	Atp6v1b2	K489
A0A1S6GWG6	Uncharacterized protein_1	Atp6v1b2	K432
A0A1S6GWG6	Uncharacterized protein_1	Atp6v1b2	K110
A0A1S6GWH2	Uncharacterized protein_1	Atp6v1b2	K217
A0A1S6GWH2	Uncharacterized protein_1	Atp6v1b2	K323
A0A1S6GWH2	Uncharacterized protein_1	Atp6v1b2	K243
A0A1S6GWI0	NADH dehydrogenase (Ubiquinone) 1 alpha subcomplex, 8	Ndufa8	K193
A0A1S6GWI0	NADH dehydrogenase (Ubiquinone) 1 alpha subcomplex, 8	Ndufa8	K196
A0A1S6GWI0	NADH dehydrogenase (Ubiquinone) 1 alpha subcomplex, 8	Ndufa8	K166
A0A1S6GWI4	MCG5769, isoform CRA_a	mCG_5769	K93
A0A1S6GWJ7	Uncharacterized protein_1	Atp6v1b2	K1566
A0A1S6GWJ7	Uncharacterized protein_1	Atp6v1b2	K1486
A0A1S6GWJ7	Uncharacterized protein_1	Atp6v1b2	K610
A0A1S6GWJ7	Uncharacterized protein_1	Atp6v1b2	K1843
A0A1S6GWJ7	Uncharacterized protein_1	Atp6v1b2	K1844
A0A1S6GWJ8	Uncharacterized protein_1	Atp6v1b2	K777
A0A1S6GWJ8	Uncharacterized protein_1	Atp6v1b2	K148
A0A1S6GWJ8	Uncharacterized protein_1	Atp6v1b2	K460
A0A1S6GWK5	Uncharacterized protein_1	Atp6v1b2	K332
A0A1W2P7A1	40S ribosomal protein S12	Rps12	K145
A0AUV1	Histone H2A (Fragment)	Hist1h2ah	K95
A0AUV1	Histone H2A (Fragment)	Hist1h2ah	K5
A0AUV1	Histone H2A (Fragment)	Hist1h2ah	K9
A0AUV1	Histone H2A (Fragment)	Hist1h2ah	K118
A0AUV1	Histone H2A (Fragment)	Hist1h2ah	K119
A0JLV3	Histone H2B (Fragment)	Hist1h2bj	K3
A1A4A7	Pgam5 protein (Fragment)	Pgam5	K76
A1A4A7	Pgam5 protein (Fragment)	Pgam5	K77
A1A4A7	Pgam5 protein (Fragment)	Pgam5	K95
A2A432	Cullin-4B	Cul4b	K112
A2A432	Cullin-4B	Cul4b	K113
A2A5Y6	Microtubule-associated protein	Mapt	K693
A2A5Y6	Microtubule-associated protein	Mapt	K606
A2A5Y6	Microtubule-associated protein	Mapt	K619
A2A5Y6	Microtubule-associated protein	Mapt	K625
A2A5Y6	Microtubule-associated protein	Mapt	K677
A2A5Y6	Microtubule-associated protein	Mapt	K678
A2A5Y6	Microtubule-associated protein	Mapt	K575
A2A5Y6	Microtubule-associated protein	Mapt	K562
A2A5Y6	Microtubule-associated protein	Mapt	K588
A2A5Y6	Microtubule-associated protein	Mapt	K589
A2A7S7	Tyrosine--tRNA ligase	Yars	K182
A2A7S7	Tyrosine--tRNA ligase	Yars	K463
A2A7S7	Tyrosine--tRNA ligase	Yars	K466
A2A9M4	Dedicator of cytokinesis protein 7	Dock7	K1952
A2AEX6	Four and a half LIM domains protein 1	Fhl1	K283
A2AFQ2	3-hydroxyacyl-CoA dehydrogenase type-2	Hsd17b10	K28
A2AFQ2	3-hydroxyacyl-CoA dehydrogenase type-2	Hsd17b10	K53
A2AFQ2	3-hydroxyacyl-CoA dehydrogenase type-2	Hsd17b10	K52
A2AGQ4	MAP kinase-activating death domain protein	Madd	K981
A2AHT3	Calsenilin isoform 4	Kcnip3	K129
A2AI21	Glutamate receptor ionotropic, NMDA 1	Grin1	K207
A2AJA9	Uncharacterized protein C9orf172 homolog	Gm996	K28
A2ALS4	Rap1 GTPase-activating protein 1	Rap1gap	K156
A2ALS4	Rap1 GTPase-activating protein 1	Rap1gap	K442
A2ALS4	Rap1 GTPase-activating protein 1	Rap1gap	K326
A2ALV3	Endophilin-A1	Sh3gl2	K149
A2AM29	Protein AF-9	Mllt3	K254
A2AP31	MCG9810	Ndufb6	K63
A2AQN4	Acetyl-coenzyme A synthetase, cytoplasmic	Acss2	K431
A2AQR0	Glycerol-3-phosphate dehydrogenase	Gpd2	K652
A2AQR0	Glycerol-3-phosphate dehydrogenase	Gpd2	K94
A2AR02	Peptidyl-prolyl cis-trans isomerase G	Ppig	K52
A2ARP8	Microtubule-associated protein 1A	Map1a	K920
A2ARP8	Microtubule-associated protein 1A	Map1a	K1757
A2ARP8	Microtubule-associated protein 1A	Map1a	K1764
A2ARP8	Microtubule-associated protein 1A	Map1a	K547
A2ARP8	Microtubule-associated protein 1A	Map1a	K520
A2ARP8	Microtubule-associated protein 1A	Map1a	K312
A2AS98	Nck-associated protein 1	Nckap1	K57
A2AS98	Nck-associated protein 1	Nckap1	K196
A2AS98	Nck-associated protein 1	Nckap1	K36
A2AS98	Nck-associated protein 1	Nckap1	K649
A2AS98	Nck-associated protein 1	Nckap1	K650
A2AS98	Nck-associated protein 1	Nckap1	K892
A2AS98	Nck-associated protein 1	Nckap1	K901
A2ATZ8	Calcium channel, voltage-dependent, beta 4 subunit	Cacnb4	K500
A2AUD5	Tumor protein D54	Tpd52l2	K78
A2AUD5	Tumor protein D54	Tpd52l2	K70
A2AUK5	Band 4.1-like protein 1	Epb41l1	K515
A2AUK5	Band 4.1-like protein 1	Epb41l1	K115
A2AWI7	Endophilin-B2	Sh3glb2	K173
A2RS22	Coronin	Coro1b	K21
A2RSY1	KAT8 regulatory NSL complex subunit 3	Kansl3	K639
A3KGU9	Spectrin alpha chain, non-erythrocytic 1	Sptan1	K335
A3KGU9	Spectrin alpha chain, non-erythrocytic 1	Sptan1	K2447
A3KGU9	Spectrin alpha chain, non-erythrocytic 1	Sptan1	K718
A3KGU9	Spectrin alpha chain, non-erythrocytic 1	Sptan1	K719
A3KGU9	Spectrin alpha chain, non-erythrocytic 1	Sptan1	K1786
A3KGU9	Spectrin alpha chain, non-erythrocytic 1	Sptan1	K930
A3KGU9	Spectrin alpha chain, non-erythrocytic 1	Sptan1	K931
A3KGU9	Spectrin alpha chain, non-erythrocytic 1	Sptan1	K1635
A3KGU9	Spectrin alpha chain, non-erythrocytic 1	Sptan1	K824
A3KGU9	Spectrin alpha chain, non-erythrocytic 1	Sptan1	K862
A3KGU9	Spectrin alpha chain, non-erythrocytic 1	Sptan1	K864
A3KGU9	Spectrin alpha chain, non-erythrocytic 1	Sptan1	K2068
A3KGU9	Spectrin alpha chain, non-erythrocytic 1	Sptan1	K1596
A3KGU9	Spectrin alpha chain, non-erythrocytic 1	Sptan1	K1093
A3KGU9	Spectrin alpha chain, non-erythrocytic 1	Sptan1	K1928
A3KGU9	Spectrin alpha chain, non-erythrocytic 1	Sptan1	K1274
A3KGU9	Spectrin alpha chain, non-erythrocytic 1	Sptan1	K1955
A3KGU9	Spectrin alpha chain, non-erythrocytic 1	Sptan1	K1957
A3KGU9	Spectrin alpha chain, non-erythrocytic 1	Sptan1	K2103
A3KGU9	Spectrin alpha chain, non-erythrocytic 1	Sptan1	K2104
A3KGU9	Spectrin alpha chain, non-erythrocytic 1	Sptan1	K1833
A3KGU9	Spectrin alpha chain, non-erythrocytic 1	Sptan1	K1834
A3KGU9	Spectrin alpha chain, non-erythrocytic 1	Sptan1	K1537
A3KGU9	Spectrin alpha chain, non-erythrocytic 1	Sptan1	K1741
A3KGU9	Spectrin alpha chain, non-erythrocytic 1	Sptan1	K1755
A3KGU9	Spectrin alpha chain, non-erythrocytic 1	Sptan1	K1311
A3KGU9	Spectrin alpha chain, non-erythrocytic 1	Sptan1	K1593
A3KGU9	Spectrin alpha chain, non-erythrocytic 1	Sptan1	K2375
A3KGU9	Spectrin alpha chain, non-erythrocytic 1	Sptan1	K871
A3KGU9	Spectrin alpha chain, non-erythrocytic 1	Sptan1	K2189
A3KGU9	Spectrin alpha chain, non-erythrocytic 1	Sptan1	K756
A3KGU9	Spectrin alpha chain, non-erythrocytic 1	Sptan1	K757
A3KGU9	Spectrin alpha chain, non-erythrocytic 1	Sptan1	K592
A3KGU9	Spectrin alpha chain, non-erythrocytic 1	Sptan1	K1943
A3KGU9	Spectrin alpha chain, non-erythrocytic 1	Sptan1	K613
A3KN68	Protein tyrosine phosphatase, receptor type, N polypeptide 2	Ptprn2	K879
A3QM89	Reticulon (Fragment)	Rtn1	K119
A6H5Z3	Exocyst complex component 6B	Exoc6b	K546
A6H624	LysM, putative peptidoglycan-binding, domain containing 1	Lysmd1	K65
A6ZI44	Fructose-bisphosphate aldolase	Aldoa	K384
A6ZI44	Fructose-bisphosphate aldolase	Aldoa	K153
A6ZI44	Fructose-bisphosphate aldolase	Aldoa	K396
A6ZI44	Fructose-bisphosphate aldolase	Aldoa	K284
A6ZI47	Fructose-bisphosphate aldolase	Aldoart2	K108
A6ZI47	Fructose-bisphosphate aldolase	Aldoart2	K42
A8DUK4	Beta-globin	Hbbt1	K83
A8DUK4	Beta-globin	Hbbt1	K145
A8DUV3	Alpha-globin	Hbat1	K41
A8DUV3	Alpha-globin	Hbat1	K57
A8IP69	14-3-3 protein gamma subtype	Ywhag	K10
A8IP69	14-3-3 protein gamma subtype	Ywhag	K120
A8IP69	14-3-3 protein gamma subtype	Ywhag	K125
A8IP69	14-3-3 protein gamma subtype	Ywhag	K69
A8IP69	14-3-3 protein gamma subtype	Ywhag	K77
A8IP69	14-3-3 protein gamma subtype	Ywhag	K142
A8Y5T6	Probable proline--tRNA ligase, mitochondrial	Pars2	K279
A8Y5T6	Probable proline--tRNA ligase, mitochondrial	Pars2	K414
B0QZN5	Vesicle-associated membrane protein 2	Vamp2	K83
B0V2P5	DmX-like protein 2	Dmxl2	K2442
B0V2P5	DmX-like protein 2	Dmxl2	K2444
B0V2P5	DmX-like protein 2	Dmxl2	K1788
B0V2P5	DmX-like protein 2	Dmxl2	K2063
B1AQZ0	Septin-8	Septin8	K193
B1AQZ0	Septin-8	Septin8	K381
B1AQZ0	Septin-8	Septin8	K198
B1AQZ0	Septin-8	Septin8	K251
B1AQZ0	Septin-8	Septin8	K360
B1AW58	Calcium/calmodulin-dependent protein kinase ID	Camk1d	K266
B1AWD9	Clathrin light chain	Clta	K223
B1AX58	Plastin-3	Pls3	K344
B1AX58	Plastin-3	Pls3	K554
B1AXP6	Mitochondrial import receptor subunit TOM5 homolog	Tomm5	K46
B1AXP6	Mitochondrial import receptor subunit TOM5 homolog	Tomm5	K47
B1AZP2	Disks large-associated protein 4	Dlgap4	K558
B1AZP2	Disks large-associated protein 4	Dlgap4	K559
B2CSK2	Heat shock protein 1-like protein	Heat shock protein 1-like protein OS=Mus musculus	K259
B2CSK2	Heat shock protein 1-like protein	Heat shock protein 1-like protein OS=Mus musculus	K58
B2CY77	Laminin receptor (Fragment)	Rpsa	K52
B2KF05	Bromodomain and PHD finger containing, 3	Brpf3	K89
B2KF05	Bromodomain and PHD finger containing, 3	Brpf3	K105
B2KF05	Bromodomain and PHD finger containing, 3	Brpf3	K1038
B2KF05	Bromodomain and PHD finger containing, 3	Brpf3	K91
B2RQA0	EG331392 protein	Gm5124	K76
B2RQA0	EG331392 protein	Gm5124	K365
B2RQA0	EG331392 protein	Gm5124	K366
B2RQQ5	Microtubule-associated protein 1B	Map1b	K2374
B2RQQ5	Microtubule-associated protein 1B	Map1b	K1904
B2RRX2	Serine/threonine-protein phosphatase	Ppp3ca	K163
B2RRX2	Serine/threonine-protein phosphatase	Ppp3ca	K32
B2RRY8	Hippocalcin-like 4	Hpcal4	K74
B2RSN3	Tubulin beta chain	Tubb2b	K58
B2RSR7	Glycerol-3-phosphate dehydrogenase [NAD(+)]	Gpd1l	K29
B2RSR7	Glycerol-3-phosphate dehydrogenase [NAD(+)]	Gpd1l	K33
B2RSV4	Splicing factor 3b, subunit 3	Sf3b3	K137
B2RSV4	Splicing factor 3b, subunit 3	Sf3b3	K139
B2RSY3	Hepatocyte cell adhesion molecule	Hepacam	K49
B2RTB0	MCG17262	Pdap1	K172
B2RTM0	Histone H4	Hist2h4	K78
B2RTM0	Histone H4	Hist2h4	K9
B2RTM0	Histone H4	Hist2h4	K13
B2RTM0	Histone H4	Hist2h4	K17
B2RTM0	Histone H4	Hist2h4	K6
B2RTM0	Histone H4	Hist2h4	K92
B2RTP7	Krt2 protein	Krt2	K295
B2RU82	Solute carrier family 30 (Zinc transporter), member 9	Slc30a9	K126
B2RVP5	Histone H2A	H2afv	K8
B2RVP5	Histone H2A	H2afv	K12
B2RVP5	Histone H2A	H2afv	K14
B2RWH3	Histone H2A	Hist2h2aa1	K96
B2RWI2	Lactamase, beta	Lactb	K383
B2RWI2	Lactamase, beta	Lactb	K384
B2RWI2	Lactamase, beta	Lactb	K226
B2RWI2	Lactamase, beta	Lactb	K227
B2RWI2	Lactamase, beta	Lactb	K288
B2RWI2	Lactamase, beta	Lactb	K473
B2RWI2	Lactamase, beta	Lactb	K474
B2RWS6	Histone acetyltransferase p300	Ep300	K1673
B2RWS6	Histone acetyltransferase p300	Ep300	K1549
B2RWS6	Histone acetyltransferase p300	Ep300	K1589
B2RWS6	Histone acetyltransferase p300	Ep300	K1759
B2RWS6	Histone acetyltransferase p300	Ep300	K1339
B2RWS6	Histone acetyltransferase p300	Ep300	K1541
B2RWS6	Histone acetyltransferase p300	Ep300	K1545
B2RWS6	Histone acetyltransferase p300	Ep300	K1548
B2RWS6	Histone acetyltransferase p300	Ep300	K1559
B2RWS6	Histone acetyltransferase p300	Ep300	K1557
B2RX08	Spectrin beta chain	Sptb	K490
B2RX08	Spectrin beta chain	Sptb	K497
B2RX08	Spectrin beta chain	Sptb	K569
B2RXQ5	Phosphatidylinositol-3,4, 5-trisphosphate-dependent Rac exchange factor 1	Prex1	K481
B2RXR2	Phosphatidylinositol 3 kinase, regulatory subunit, polypeptide 4, p150	Pik3r4	K951
B2RXY7	Carbonyl reductase 1	Cbr1	K157
B2RY90	Isoc2a protein	Isoc2a	K178
B3DFI8	Cisd3 protein (Fragment)	Cisd3	K186
B6ZHD0	Erythrocyte protein band 4.1-like 2	Epb41l2	K392
B6ZHD0	Erythrocyte protein band 4.1-like 2	Epb41l2	K229
B7U582	Heat shock protein 70-2	Heat shock protein 70-2 OS=Mus musculus	K188
B7U582	Heat shock protein 70-2	Heat shock protein 70-2 OS=Mus musculus	K189
B7U582	Heat shock protein 70-2	Heat shock protein 70-2 OS=Mus musculus	K510
B7U582	Heat shock protein 70-2	Heat shock protein 70-2 OS=Mus musculus	K249
B7U582	Heat shock protein 70-2	Heat shock protein 70-2 OS=Mus musculus	K542
B7ZP20	Ankyrin repeat and FYVE domain containing 1	Ankfy1	K937
B9EIU3	Attractin	Atrn	K152
B9EJA4	Clasp2 protein	Clasp2	K1152
B9EJX5	TAF2 RNA polymerase II, TATA box binding protein (TBP)-associated factor	Taf2	K422
B9EK76	Signal-induced proliferation-associated 1 like 2	Sipa1l2	K1401
B9EKC3	Rho GTPase activating protein 5	Arhgap5	K298
B9EKL6	MCG114106	Ptp4a1	K15
C7G3P1	MKIAA0654 protein (Fragment)	Ppfia3	K361
C9K0Y7	AMPA-selective glutamate receptor 4 flop type	Gria4	K783
D1FNM9	Calcium-transporting ATPase	Atp2b4	K247
D1FNM9	Calcium-transporting ATPase	Atp2b4	K750
D1FNM9	Calcium-transporting ATPase	Atp2b4	K910
D1FNM9	Calcium-transporting ATPase	Atp2b4	K75
D3YU89	Citron Rho-interacting kinase	Cit	K1976
D3YUJ3	Cyclin Y-like 1	Ccnyl1	K338
D3YWJ3	40S ribosomal protein S2	Rps2	K211
D3YWJ3	40S ribosomal protein S2	Rps2	K212
D3YWX2	YLP motif-containing protein 1	Ylpm1	K268
D3YWX2	YLP motif-containing protein 1	Ylpm1	K315
D3YYI8	Histone deacetylase	Gm10093	K412
D3YYT1	Putative oxidoreductase GLYR1	Glyr1	K236
D3YZ33	Zinc finger HIT domain-containing protein 1	Znhit1	K70
D3YZ33	Zinc finger HIT domain-containing protein 1	Znhit1	K71
D3YZC8	Bromodomain-containing protein 8	Brd8	K554
D3Z0L4	MICOS complex subunit (Fragment)	Chchd3	K178
D3Z0L4	MICOS complex subunit (Fragment)	Chchd3	K128
D3Z0M6	Cytoplasmic dynein 1 intermediate chain 1	Dync1i1	K286
D3Z230	Type I inositol 3,4-bisphosphate 4-phosphatase	Inpp4a	K371
D3Z357	Histone-lysine N-methyltransferase	Nsd3	K800
D3Z3G6	Mitogen-activated protein kinase	Mapk3	K299
D3Z4E5	Dynactin subunit 6	Dctn6	K183
D3Z4E5	Dynactin subunit 6	Dctn6	K184
D3Z4J3	Unconventional myosin-Va	Myo5a	K1219
D3Z4J3	Unconventional myosin-Va	Myo5a	K1357
D3Z4J3	Unconventional myosin-Va	Myo5a	K618
D3Z5K8	SH3 and multiple ankyrin repeat domains protein 2	Shank2	K996
D3Z656	Synaptojanin-1	Synj1	K617
D3Z656	Synaptojanin-1	Synj1	K489
D3Z656	Synaptojanin-1	Synj1	K491
D3Z656	Synaptojanin-1	Synj1	K594
D3Z656	Synaptojanin-1	Synj1	K558
D3Z670	NADH dehydrogenase [ubiquinone] 1 alpha subcomplex subunit 3	Ndufa3	K10
D3Z722	40S ribosomal protein S19	Rps19	K23
D3Z722	40S ribosomal protein S19	Rps19	K24
D3Z7D3	Disco-interacting protein 2 homolog A	Dip2a	K598
D3Z7P3	Glutaminase kidney isoform, mitochondrial	Gls	K284
D3Z7P3	Glutaminase kidney isoform, mitochondrial	Gls	K163
D3Z7P3	Glutaminase kidney isoform, mitochondrial	Gls	K294
D5L240	Calcium-transporting ATPase	Atp2b2	K633
D5L240	Calcium-transporting ATPase	Atp2b2	K634
D5L240	Calcium-transporting ATPase	Atp2b2	K363
D5L240	Calcium-transporting ATPase	Atp2b2	K77
D6QSS8	A disintegrin and metallopeptidase domain 22 isoform	Adam22	K593
E0CXB9	Catenin alpha-2	Ctnna2	K693
E0CXB9	Catenin alpha-2	Ctnna2	K695
E0CXB9	Catenin alpha-2	Ctnna2	K707
E0CXB9	Catenin alpha-2	Ctnna2	K132
E0CXB9	Catenin alpha-2	Ctnna2	K759
E0CXB9	Catenin alpha-2	Ctnna2	K760
E0CXB9	Catenin alpha-2	Ctnna2	K920
E0CYV0	Protein-L-isoaspartate O-methyltransferase	Pcmt1	K182
E0CYV0	Protein-L-isoaspartate O-methyltransferase	Pcmt1	K183
E0CZ72	Kinesin-like protein	Kif2a	K101
E5Q371	Integrin-associated protein	Cd47	K128
E9PUA3	IQ motif and SEC7 domain-containing protein 1	Iqsec1	K137
E9PUD2	Dynamin-1-like protein	Dnm1l	K75
E9PUD2	Dynamin-1-like protein	Dnm1l	K284
E9PUD2	Dynamin-1-like protein	Dnm1l	K89
E9PUI5	Formin-binding protein 1-like	Fnbp1l	K467
E9PVY8	Microtubule-actin cross-linking factor 1	Macf1	K3883
E9PVY8	Microtubule-actin cross-linking factor 1	Macf1	K6227
E9PW66	Nucleosome assembly protein 1-like 1	Nap1l1	K143
E9PW66	Nucleosome assembly protein 1-like 1	Nap1l1	K109
E9PWW9	Remodeling and spacing factor 1	Rsf1	K1053
E9PXY8	Ubiquitin carboxyl-terminal hydrolase 7	Usp7	K923
E9PY39	Uncharacterized protein	Gm20431	K292
E9PYD5	Transcription elongation factor A protein 1	Tcea1	K276
E9PYH2	Cytosolic acyl coenzyme A thioester hydrolase	Acot7	K344
E9PYH2	Cytosolic acyl coenzyme A thioester hydrolase	Acot7	K172
E9PYH2	Cytosolic acyl coenzyme A thioester hydrolase	Acot7	K366
E9PYH2	Cytosolic acyl coenzyme A thioester hydrolase	Acot7	K161
E9PYL2	Proline-rich protein 12	Prr12	K1214
E9PYL9	Uncharacterized protein	Gm10036	K52
E9PZ26	Bromodomain-containing 1	Brd1	K519
E9PZ26	Bromodomain-containing 1	Brd1	K418
E9PZ26	Bromodomain-containing 1	Brd1	K1008
E9PZ26	Bromodomain-containing 1	Brd1	K331
E9PZF0	Nucleoside diphosphate kinase	Gm20390	K26
E9PZF0	Nucleoside diphosphate kinase	Gm20390	K154
E9Q035	Uncharacterized protein	Gm20425	K134
E9Q035	Uncharacterized protein	Gm20425	K135
E9Q0J5	Kinesin-like protein KIF21A	Kif21a	K671
E9Q0J5	Kinesin-like protein KIF21A	Kif21a	K749
E9Q1G8	Septin-7	Septin7	K208
E9Q1G8	Septin-7	Septin7	K209
E9Q1G8	Septin-7	Septin7	K371
E9Q1G8	Septin-7	Septin7	K235
E9Q1T1	Calcium/calmodulin-dependent protein kinase type II subunit delta	Camk2d	K268
E9Q1T1	Calcium/calmodulin-dependent protein kinase type II subunit delta	Camk2d	K259
E9Q284	Coilin	Coil	K306
E9Q401	Ryanodine receptor 2	Ryr2	K1141
E9Q455	Tropomyosin alpha-1 chain	Tpm1	K184
E9Q4N7	AT-rich interactive domain 1B (SWI-like)	Arid1b	K1850
E9Q5C9	Nucleolar and coiled-body phosphoprotein 1	Nolc1	K509
E9Q5C9	Nucleolar and coiled-body phosphoprotein 1	Nolc1	K510
E9Q5C9	Nucleolar and coiled-body phosphoprotein 1	Nolc1	K167
E9Q5K9	YTH domain-containing protein 1	Ythdc1	K96
E9Q6J5	Biorientation of chromosomes in cell division protein 1-like 1	Bod1l	K2845
E9Q6L9	Leucine-rich repeat-containing protein 7	Lrrc7	K386
E9Q7G0	Nuclear mitotic apparatus protein 1	Numa1	K1553
E9Q7L0	Oxoglutarate dehydrogenase-like	Ogdhl	K874
E9Q7L0	Oxoglutarate dehydrogenase-like	Ogdhl	K544
E9Q7L0	Oxoglutarate dehydrogenase-like	Ogdhl	K919
E9Q7X7	Neurexin II	Nrxn2	K457
E9Q8Z8	Catenin delta-1	Ctnnd1	K517
E9Q912	RAP1, GTP-GDP dissociation stimulator 1	Rap1gds1	K457
E9Q9C3	Afadin	Afdn	K129
E9QAC6	Galectin	Pick1	K151
E9QAQ7	AT-rich interactive domain-containing protein 1A	Arid1a	K1070
E9QAQ7	AT-rich interactive domain-containing protein 1A	Arid1a	K1907
E9QAX2	Unconventional myosin-XVIIIa	Myo18a	K1473
E9QAZ2	Ribosomal protein L15	Gm10020	K153
E9QB02	Methionine--tRNA ligase, cytoplasmic	Mars	K728
E9QKR0	Guanine nucleotide-binding protein G(I)/G(S)/G(T) subunit beta-2	Gnb2	K99
E9QKR0	Guanine nucleotide-binding protein G(I)/G(S)/G(T) subunit beta-2	Gnb2	K131
E9QL65	Conserved oligomeric Golgi complex subunit 3	Cog3	K694
E9QLB2	Lysophospholipase-like protein 1	Lyplal1	K221
E9QLB2	Lysophospholipase-like protein 1	Lyplal1	K223
E9QLK9	Clathrin coat assembly protein AP180	Snap91	K38
E9QLK9	Clathrin coat assembly protein AP180	Snap91	K226
E9QLK9	Clathrin coat assembly protein AP180	Snap91	K163
E9QLL2	Dynamin-3	Dnm3	K393
E9QLL2	Dynamin-3	Dnm3	K594
E9QM38	Solute carrier family 12 member 2	Slc12a2	K1011
E9QM99	Dedicator of cytokinesis protein 10	Dock10	K672
E9QMK9	RIKEN cDNA 9030617O03 gene	9030617O03Rik	K121
E9QN59	Mitogen-activated protein kinase	Mapk10	K136
E9QN59	Mitogen-activated protein kinase	Mapk10	K376
E9QNF7	Contactin-associated protein-like 2	Cntnap2	K750
E9QNN1	ATP-dependent RNA helicase A	Dhx9	K946
E9QNY8	Sacsin	Sacs	K945
E9QP54	Jouberin	Ahi1	K532
E9QPA1	RAB6A-GEF complex partner protein 1	Ric1	K524
E9QPA1	RAB6A-GEF complex partner protein 1	Ric1	K525
E9QPD7	Pyruvate carboxylase	Pcx	K242
E9QPD7	Pyruvate carboxylase	Pcx	K298
E9QPD7	Pyruvate carboxylase	Pcx	K317
E9QPD7	Pyruvate carboxylase	Pcx	K320
E9QPX3	NADH dehydrogenase [ubiquinone] iron-sulfur protein 4, mitochondrial	Ndufs4	K168
E9QQ25	Striated muscle-specific serine/threonine-protein kinase	Speg	K3129
F2Z456	NADH-cytochrome b5 reductase	Cyb5r3	K19
F6RSK3	Uncharacterized protein	Gm17430	K113
F6RSK3	Uncharacterized protein	Gm17430	K116
F6RT34	Myelin basic protein (Fragment)	Mbp	K176
F6RT34	Myelin basic protein (Fragment)	Mbp	K194
F6RT34	Myelin basic protein (Fragment)	Mbp	K183
F6RT34	Myelin basic protein (Fragment)	Mbp	K100
F6RT34	Myelin basic protein (Fragment)	Mbp	K146
F6RT34	Myelin basic protein (Fragment)	Mbp	K132
F6RT34	Myelin basic protein (Fragment)	Mbp	K115
F6VW30	14-3-3 protein theta (Fragment)	Ywhaq	K69
F6VW30	14-3-3 protein theta (Fragment)	Ywhaq	K215
F6VW30	14-3-3 protein theta (Fragment)	Ywhaq	K216
F6VW30	14-3-3 protein theta (Fragment)	Ywhaq	K180
F6VW30	14-3-3 protein theta (Fragment)	Ywhaq	K107
F6VW30	14-3-3 protein theta (Fragment)	Ywhaq	K67
F6W687	Non-histone chromosomal protein HMG-17 (Fragment)	Hmgn2	K112
F6XI62	60S ribosomal protein L7 (Fragment)	Rpl7	K88
F6XI62	60S ribosomal protein L7 (Fragment)	Rpl7	K204
F6Z1R4	Clathrin heavy chain 1 (Fragment)	Cltc	K50
F6Z1R4	Clathrin heavy chain 1 (Fragment)	Cltc	K35
F6Z1R4	Clathrin heavy chain 1 (Fragment)	Cltc	K148
F6ZDS4	Nucleoprotein TPR	Tpr	K551
F7C0E4	Ataxin-7-like protein 1	Atxn7l1	K135
F7C846	Metaxin-1	Mtx1	K185
F7D3W5	Phosphodiesterase	Gm45837	K139
F8VPK5	Rho-associated protein kinase	Rock2	K224
F8VPK5	Rho-associated protein kinase	Rock2	K469
F8VPK5	Rho-associated protein kinase	Rock2	K613
F8VPK5	Rho-associated protein kinase	Rock2	K66
F8VPK5	Rho-associated protein kinase	Rock2	K323
F8VPK5	Rho-associated protein kinase	Rock2	K355
F8VPK5	Rho-associated protein kinase	Rock2	K669
F8VPN4	Amylo-1,6-glucosidase, 4-alpha-glucanotransferase	Agl	K1406
F8VPN4	Amylo-1,6-glucosidase, 4-alpha-glucanotransferase	Agl	K1351
F8VPR5	CREB-binding protein	Crebbp	K1584
F8VPR5	CREB-binding protein	Crebbp	K1587
F8VPR5	CREB-binding protein	Crebbp	K1588
F8VPR5	CREB-binding protein	Crebbp	K1598
F8VPR5	CREB-binding protein	Crebbp	K1217
F8VPR5	CREB-binding protein	Crebbp	K1596
F8VPR5	CREB-binding protein	Crebbp	K1742
F8VPR5	CREB-binding protein	Crebbp	K1745
F8VPR5	CREB-binding protein	Crebbp	K1938
F8VPR5	CREB-binding protein	Crebbp	K1377
F8VPZ9	BRD4-interacting chromatin-remodeling complex-associated protein	Bicra	K1081
F8VQK3	Guanylate cyclase 1, soluble, alpha 2	Gucy1a2	K665
F8WHL2	Coatomer subunit alpha	Copa	K1091
F8WHW6	Phosphatidylinositol 4-phosphate 5-kinase type-1 gamma	Pip5k1c	K56
F8WHW6	Phosphatidylinositol 4-phosphate 5-kinase type-1 gamma	Pip5k1c	K57
F8WHW6	Phosphatidylinositol 4-phosphate 5-kinase type-1 gamma	Pip5k1c	K134
F8WI37	Histone-lysine N-methyltransferase	Kmt2c	K2863
F8WIV2	Serine (or cysteine) peptidase inhibitor, clade B, member 6a	Serpinb6a	K163
F8WIV2	Serine (or cysteine) peptidase inhibitor, clade B, member 6a	Serpinb6a	K164
G3UWD7	MCG123152	Gm10269	K43
G3UXL2	Phosphoribosyl pyrophosphate synthetase 1-like 3	Prps1l3	K194
G3UXL2	Phosphoribosyl pyrophosphate synthetase 1-like 3	Prps1l3	K176
G3UXW9	COP9 signalosome complex subunit 1	Gps1	K283
G3UY93	Valine--tRNA ligase (Fragment)	Vars	K644
G3UY93	Valine--tRNA ligase (Fragment)	Vars	K559
G3UYJ7	Uncharacterized protein (Fragment)	Gm20441	K249
G3UYJ7	Uncharacterized protein (Fragment)	Gm20441	K250
G3X8R0	Receptor expression-enhancing protein	Reep5	K147
G3X8R8	MCG123888	Mkl2	K417
G3X8T2	RIKEN cDNA 5830416A07, isoform CRA_c	Zc3h18	K671
G3X8X0	DEAH (Asp-Glu-Ala-His) box polypeptide 16	Dhx16	K147
G3X940	Histone acetyltransferase	Kat6a	K816
G3X940	Histone acetyltransferase	Kat6a	K813
G3X956	Suppressor of Ty 16	Supt16	K674
G3X975	MCG11180, isoform CRA_a	Cars2	K309
G3X9B7	Neuronal PAS domain protein 2	Npas2	K616
G3X9M0	28S ribosomal protein S29, mitochondrial	Dap3	K210
G3X9Q6	La-related protein 4	Larp4	K216
G3X9T2	RIKEN cDNA 3000002G13	Zfp619	K552
G3X9Y1	Synaptotagmin III, isoform CRA_a	Syt3	K351
G3XA53	Oligodendrocyte myelin glycoprotein	Omg	K145
G5E829	Plasma membrane calcium-transporting ATPase 1	Atp2b1	K48
G5E829	Plasma membrane calcium-transporting ATPase 1	Atp2b1	K590
G5E829	Plasma membrane calcium-transporting ATPase 1	Atp2b1	K495
G5E866	Splicing factor 3B subunit 1	Sf3b1	K333
G5E867	MCG116540, isoform CRA_b	Raph1	K303
G5E8G3	MCG9827	Opcml	K228
G5E8T9	Hydroxyacyl glutathione hydrolase	Hagh	K114
G5E924	Heterogeneous nuclear ribonucleoprotein L (Fragment)	Hnrnpl	K258
G5E924	Heterogeneous nuclear ribonucleoprotein L (Fragment)	Hnrnpl	K266
G5E924	Heterogeneous nuclear ribonucleoprotein L (Fragment)	Hnrnpl	K291
H3BJW3	Cleavage and polyadenylation-specificity factor subunit 6	Cpsf6	K79
H3BJW3	Cleavage and polyadenylation-specificity factor subunit 6	Cpsf6	K138
H3BJW3	Cleavage and polyadenylation-specificity factor subunit 6	Cpsf6	K139
H3BKH6	S-formylglutathione hydrolase	Esd	K260
H3BKH6	S-formylglutathione hydrolase	Esd	K40
H3BL37	Treacle protein	Tcof1	K327
H3BL37	Treacle protein	Tcof1	K251
H3BL37	Treacle protein	Tcof1	K153
H3BL37	Treacle protein	Tcof1	K442
H7BWY8	Pre-rRNA-processing protein TSR2 homolog	Tsr2	K119
H7BWY8	Pre-rRNA-processing protein TSR2 homolog	Tsr2	K120
H7BX01	Dynamin-like 120 kDa protein, mitochondrial	Opa1	K614
H7BX01	Dynamin-like 120 kDa protein, mitochondrial	Opa1	K941
H7BX01	Dynamin-like 120 kDa protein, mitochondrial	Opa1	K942
H7BX01	Dynamin-like 120 kDa protein, mitochondrial	Opa1	K978
H7BX01	Dynamin-like 120 kDa protein, mitochondrial	Opa1	K810
H7BX95	Serine/arginine-rich-splicing factor 1	Srsf1	K179
I6L9I7	Cbx3 protein	Cbx3	K44
J3QMG3	Voltage-dependent anion-selective channel protein 3	Vdac3	K62
J3QMG3	Voltage-dependent anion-selective channel protein 3	Vdac3	K20
J3QMG3	Voltage-dependent anion-selective channel protein 3	Vdac3	K225
J3QMG3	Voltage-dependent anion-selective channel protein 3	Vdac3	K28
J3QMG3	Voltage-dependent anion-selective channel protein 3	Vdac3	K110
J3QMG3	Voltage-dependent anion-selective channel protein 3	Vdac3	K111
J3QMG3	Voltage-dependent anion-selective channel protein 3	Vdac3	K64
J3QNK8	Abl interactor 1	Abi1	K43
J3QNN8	MCG49140	Gm10263	K10
K3W4M4	ATP-dependent (S)-NAD(P)H-hydrate dehydratase	Naxd	K85
K3W4M4	ATP-dependent (S)-NAD(P)H-hydrate dehydratase	Naxd	K86
K3W4S4	C-Jun-amino-terminal kinase-interacting protein 3	Mapk8ip3	K141
K4DI58	Cell adhesion molecule 3	Cadm3	K107
K4DI58	Cell adhesion molecule 3	Cadm3	K164
K7Q751	Focal ashension kinase 1	Ptk2	K916
O08539	Myc box-dependent-interacting protein 1	Bin1	K189
O08539	Myc box-dependent-interacting protein 1	Bin1	K570
O08539	Myc box-dependent-interacting protein 1	Bin1	K164
O08553	Dihydropyrimidinase-related protein 2	Dpysl2	K511
O08553	Dihydropyrimidinase-related protein 2	Dpysl2	K293
O08553	Dihydropyrimidinase-related protein 2	Dpysl2	K297
O08553	Dihydropyrimidinase-related protein 2	Dpysl2	K480
O08553	Dihydropyrimidinase-related protein 2	Dpysl2	K254
O08553	Dihydropyrimidinase-related protein 2	Dpysl2	K423
O08553	Dihydropyrimidinase-related protein 2	Dpysl2	K520
O08553	Dihydropyrimidinase-related protein 2	Dpysl2	K258
O08599	Syntaxin-binding protein 1	Stxbp1	K225
O08599	Syntaxin-binding protein 1	Stxbp1	K493
O08599	Syntaxin-binding protein 1	Stxbp1	K497
O08599	Syntaxin-binding protein 1	Stxbp1	K332
O08599	Syntaxin-binding protein 1	Stxbp1	K98
O08599	Syntaxin-binding protein 1	Stxbp1	K294
O08599	Syntaxin-binding protein 1	Stxbp1	K364
O08599	Syntaxin-binding protein 1	Stxbp1	K213
O08599	Syntaxin-binding protein 1	Stxbp1	K583
O08599	Syntaxin-binding protein 1	Stxbp1	K584
O08599	Syntaxin-binding protein 1	Stxbp1	K20
O08599	Syntaxin-binding protein 1	Stxbp1	K524
O08599	Syntaxin-binding protein 1	Stxbp1	K356
O08688	Calpain-5	Capn5	K17
O08749	Dihydrolipoyl dehydrogenase, mitochondrial	Dld	K430
O08749	Dihydrolipoyl dehydrogenase, mitochondrial	Dld	K273
O08749	Dihydrolipoyl dehydrogenase, mitochondrial	Dld	K277
O08749	Dihydrolipoyl dehydrogenase, mitochondrial	Dld	K445
O08749	Dihydrolipoyl dehydrogenase, mitochondrial	Dld	K159
O08749	Dihydrolipoyl dehydrogenase, mitochondrial	Dld	K166
O08749	Dihydrolipoyl dehydrogenase, mitochondrial	Dld	K127
O08749	Dihydrolipoyl dehydrogenase, mitochondrial	Dld	K72
O08749	Dihydrolipoyl dehydrogenase, mitochondrial	Dld	K104
O08749	Dihydrolipoyl dehydrogenase, mitochondrial	Dld	K143
O08749	Dihydrolipoyl dehydrogenase, mitochondrial	Dld	K505
O08749	Dihydrolipoyl dehydrogenase, mitochondrial	Dld	K346
O08749	Dihydrolipoyl dehydrogenase, mitochondrial	Dld	K132
O08749	Dihydrolipoyl dehydrogenase, mitochondrial	Dld	K420
O08749	Dihydrolipoyl dehydrogenase, mitochondrial	Dld	K122
O08749	Dihydrolipoyl dehydrogenase, mitochondrial	Dld	K334
O08749	Dihydrolipoyl dehydrogenase, mitochondrial	Dld	K66
O08749	Dihydrolipoyl dehydrogenase, mitochondrial	Dld	K410
O08917	Flotillin-1	Flot1	K166
O08917	Flotillin-1	Flot1	K184
O09174	Alpha-methylacyl-CoA racemase	Amacr	K57
O35143	ATPase inhibitor, mitochondrial	Atpif1	K83
O35143	ATPase inhibitor, mitochondrial	Atpif1	K103
O35295	Transcriptional activator protein Pur-beta	Purb	K132
O35295	Transcriptional activator protein Pur-beta	Purb	K49
O35295	Transcriptional activator protein Pur-beta	Purb	K279
O35381	Acidic leucine-rich nuclear phosphoprotein 32 family member A	Anp32a	K99
O35381	Acidic leucine-rich nuclear phosphoprotein 32 family member A	Anp32a	K110
O35381	Acidic leucine-rich nuclear phosphoprotein 32 family member A	Anp32a	K111
O35459	Delta(3,5)-Delta(2,4)-dienoyl-CoA isomerase, mitochondrial	Ech1	K94
O35459	Delta(3,5)-Delta(2,4)-dienoyl-CoA isomerase, mitochondrial	Ech1	K76
O35685	Nuclear migration protein nudC	Nudc	K68
O35685	Nuclear migration protein nudC	Nudc	K268
O35685	Nuclear migration protein nudC	Nudc	K269
O35927	Catenin delta-2	Ctnnd2	K371
O54774	AP-3 complex subunit delta-1	Ap3d1	K584
O54879	High mobility group protein B3	Hmgb3	K165
O54901	OX-2 membrane glycoprotein	Cd200	K66
O54901	OX-2 membrane glycoprotein	Cd200	K67
O54941	SWI/SNF-related matrix-associated actin-dependent regulator of chromatin subfamily E member 1	Smarce1	K271
O55023	Inositol monophosphatase 1	Impa1	K28
O55023	Inositol monophosphatase 1	Impa1	K260
O55023	Inositol monophosphatase 1	Impa1	K49
O55028	[3-methyl-2-oxobutanoate dehydrogenase [lipoamide]] kinase, mitochondrial	Bckdk	K184
O55028	[3-methyl-2-oxobutanoate dehydrogenase [lipoamide]] kinase, mitochondrial	Bckdk	K192
O55033	Cytoplasmic protein NCK2	Nck2	K227
O55042	Alpha-synuclein	Snca	K96
O55125	Protein NipSnap homolog 1	Nipsnap1	K141
O55125	Protein NipSnap homolog 1	Nipsnap1	K65
O55125	Protein NipSnap homolog 1	Nipsnap1	K66
O55125	Protein NipSnap homolog 1	Nipsnap1	K143
O55125	Protein NipSnap homolog 1	Nipsnap1	K146
O55125	Protein NipSnap homolog 1	Nipsnap1	K191
O55126	Protein NipSnap homolog 2	Nipsnap2	K62
O55126	Protein NipSnap homolog 2	Nipsnap2	K63
O55126	Protein NipSnap homolog 2	Nipsnap2	K86
O55126	Protein NipSnap homolog 2	Nipsnap2	K138
O55126	Protein NipSnap homolog 2	Nipsnap2	K140
O55234	Proteasome subunit beta type-5	Psmb5	K91
O55234	Proteasome subunit beta type-5	Psmb5	K92
O70194	Eukaryotic translation initiation factor 3 subunit D	Eif3d	K426
O70250	Phosphoglycerate mutase 2	Pgam2	K106
O70250	Phosphoglycerate mutase 2	Pgam2	K113
O70251	Elongation factor 1-beta	Eef1b	K185
O70251	Elongation factor 1-beta	Eef1b	K186
O70443	Guanine nucleotide-binding protein G(z) subunit alpha	Gnaz	K51
O70494	Transcription factor Sp3	Sp3	K595
O70546	Lysine-specific demethylase 6A	Kdm6a	K799
O70589	Peripheral plasma membrane protein CASK	Cask	K756
O88351	Inhibitor of nuclear factor kappa-B kinase subunit beta	Ikbkb	K467
O88441	Metaxin-2	Mtx2	K237
O88456	Calpain small subunit 1	Capns1	K173
O88456	Calpain small subunit 1	Capns1	K174
O88532	Zinc finger RNA-binding protein	Zfr	K495
O88532	Zinc finger RNA-binding protein	Zfr	K509
O88569	Heterogeneous nuclear ribonucleoproteins A2/B1	Hnrnpa2b1	K112
O88569	Heterogeneous nuclear ribonucleoproteins A2/B1	Hnrnpa2b1	K113
O88569	Heterogeneous nuclear ribonucleoproteins A2/B1	Hnrnpa2b1	K59
O88643	Serine/threonine-protein kinase PAK 1	Pak1	K114
O88643	Serine/threonine-protein kinase PAK 1	Pak1	K420
O88643	Serine/threonine-protein kinase PAK 1	Pak1	K269
O88696	ATP-dependent Clp protease proteolytic subunit, mitochondrial	Clpp	K207
O88712	C-terminal-binding protein 1	Ctbp1	K348
O88737	Protein bassoon	Bsn	K3702
O88737	Protein bassoon	Bsn	K517
O88737	Protein bassoon	Bsn	K761
O88741	Ganglioside-induced differentiation-associated protein 1	Gdap1	K188
O88741	Ganglioside-induced differentiation-associated protein 1	Gdap1	K190
O88935	Synapsin-1	Syn1	K324
O88935	Synapsin-1	Syn1	K576
O88935	Synapsin-1	Syn1	K179
O88935	Synapsin-1	Syn1	K311
O88986	2-amino-3-ketobutyrate coenzyme A ligase, mitochondrial	Gcat	K184
O89050	Muskelin	Mkln1	K563
P00493	Hypoxanthine-guanine phosphoribosyltransferase	Hprt1	K213
P00493	Hypoxanthine-guanine phosphoribosyltransferase	Hprt1	K103
P00920	Carbonic anhydrase 2	Ca2	K251
P00920	Carbonic anhydrase 2	Ca2	K167
P01831	Thy-1 membrane glycoprotein	Thy1	K61
P03995	Glial fibrillary acidic protein	Gfap	K92
P03995	Glial fibrillary acidic protein	Gfap	K276
P04104	Keratin, type II cytoskeletal 1	Krt1	K296
P04104	Keratin, type II cytoskeletal 1	Krt1	K297
P04104	Keratin, type II cytoskeletal 1	Krt1	K284
P05063	Fructose-bisphosphate aldolase C	Aldoc	K230
P05063	Fructose-bisphosphate aldolase C	Aldoc	K153
P05063	Fructose-bisphosphate aldolase C	Aldoc	K147
P05063	Fructose-bisphosphate aldolase C	Aldoc	K42
P05063	Fructose-bisphosphate aldolase C	Aldoc	K108
P05132	cAMP-dependent protein kinase catalytic subunit alpha	Prkaca	K77
P05132	cAMP-dependent protein kinase catalytic subunit alpha	Prkaca	K280
P05132	cAMP-dependent protein kinase catalytic subunit alpha	Prkaca	K93
P05132	cAMP-dependent protein kinase catalytic subunit alpha	Prkaca	K62
P05201	Aspartate aminotransferase, cytoplasmic	Got1	K166
P05201	Aspartate aminotransferase, cytoplasmic	Got1	K396
P05201	Aspartate aminotransferase, cytoplasmic	Got1	K290
P05202	Aspartate aminotransferase, mitochondrial	Got2	K235
P05202	Aspartate aminotransferase, mitochondrial	Got2	K150
P05202	Aspartate aminotransferase, mitochondrial	Got2	K430
P05202	Aspartate aminotransferase, mitochondrial	Got2	K90
P05202	Aspartate aminotransferase, mitochondrial	Got2	K73
P05202	Aspartate aminotransferase, mitochondrial	Got2	K159
P05202	Aspartate aminotransferase, mitochondrial	Got2	K404
P05202	Aspartate aminotransferase, mitochondrial	Got2	K387
P05202	Aspartate aminotransferase, mitochondrial	Got2	K234
P05202	Aspartate aminotransferase, mitochondrial	Got2	K279
P05202	Aspartate aminotransferase, mitochondrial	Got2	K82
P05202	Aspartate aminotransferase, mitochondrial	Got2	K59
P05202	Aspartate aminotransferase, mitochondrial	Got2	K309
P05202	Aspartate aminotransferase, mitochondrial	Got2	K363
P05202	Aspartate aminotransferase, mitochondrial	Got2	K364
P05202	Aspartate aminotransferase, mitochondrial	Got2	K296
P05202	Aspartate aminotransferase, mitochondrial	Got2	K302
P05202	Aspartate aminotransferase, mitochondrial	Got2	K185
P05480	Neuronal proto-oncogene tyrosine-protein kinase Src	Src	K208
P06745	Glucose-6-phosphate isomerase	Gpi	K25
P06745	Glucose-6-phosphate isomerase	Gpi	K366
P06745	Glucose-6-phosphate isomerase	Gpi	K252
P06745	Glucose-6-phosphate isomerase	Gpi	K130
P06745	Glucose-6-phosphate isomerase	Gpi	K128
P06745	Glucose-6-phosphate isomerase	Gpi	K142
P06837	Neuromodulin	Gap43	K208
P06837	Neuromodulin	Gap43	K199
P06837	Neuromodulin	Gap43	K37
P06837	Neuromodulin	Gap43	K80
P06837	Neuromodulin	Gap43	K81
P07356	Annexin A2	Anxa2	K227
P08228	Superoxide dismutase [Cu-Zn]	Sod1	K137
P08228	Superoxide dismutase [Cu-Zn]	Sod1	K123
P08249	Malate dehydrogenase, mitochondrial	Mdh2	K297
P08249	Malate dehydrogenase, mitochondrial	Mdh2	K157
P08249	Malate dehydrogenase, mitochondrial	Mdh2	K241
P08249	Malate dehydrogenase, mitochondrial	Mdh2	K203
P08249	Malate dehydrogenase, mitochondrial	Mdh2	K185
P08249	Malate dehydrogenase, mitochondrial	Mdh2	K328
P08249	Malate dehydrogenase, mitochondrial	Mdh2	K329
P08249	Malate dehydrogenase, mitochondrial	Mdh2	K296
P08249	Malate dehydrogenase, mitochondrial	Mdh2	K301
P08249	Malate dehydrogenase, mitochondrial	Mdh2	K335
P08249	Malate dehydrogenase, mitochondrial	Mdh2	K307
P08249	Malate dehydrogenase, mitochondrial	Mdh2	K239
P08249	Malate dehydrogenase, mitochondrial	Mdh2	K215
P08414	Calcium/calmodulin-dependent protein kinase type IV	Camk4	K311
P08414	Calcium/calmodulin-dependent protein kinase type IV	Camk4	K312
P08414	Calcium/calmodulin-dependent protein kinase type IV	Camk4	K370
P08414	Calcium/calmodulin-dependent protein kinase type IV	Camk4	K371
P08551	Neurofilament light polypeptide	Nefl	K268
P08551	Neurofilament light polypeptide	Nefl	K294
P08551	Neurofilament light polypeptide	Nefl	K272
P08551	Neurofilament light polypeptide	Nefl	K282
P08553	Neurofilament medium polypeptide	Nefm	K704
P08553	Neurofilament medium polypeptide	Nefm	K291
P08553	Neurofilament medium polypeptide	Nefm	K296
P09405	Nucleolin	Ncl	K79
P09405	Nucleolin	Ncl	K80
P09405	Nucleolin	Ncl	K87
P09405	Nucleolin	Ncl	K88
P09405	Nucleolin	Ncl	K125
P09405	Nucleolin	Ncl	K70
P09405	Nucleolin	Ncl	K71
P09405	Nucleolin	Ncl	K124
P09405	Nucleolin	Ncl	K96
P09405	Nucleolin	Ncl	K429
P09405	Nucleolin	Ncl	K569
P09405	Nucleolin	Ncl	K478
P09405	Nucleolin	Ncl	K109
P09405	Nucleolin	Ncl	K522
P09411	Phosphoglycerate kinase 1	Pgk1	K353
P09411	Phosphoglycerate kinase 1	Pgk1	K15
P09411	Phosphoglycerate kinase (Fragment)	Pgk1	K75
P09411	Phosphoglycerate kinase 1	Pgk1	K30
P09411	Phosphoglycerate kinase 1	Pgk1	K48
P09411	Phosphoglycerate kinase 1	Pgk1	K131
P09411	Phosphoglycerate kinase 1	Pgk1	K75
P0C0S6	Histone H2A.Z	H2afz	K14
P0DN34	NADH dehydrogenase [ubiquinone] 1 beta subcomplex subunit 1	Ndufb1	K40
P10649	Glutathione S-transferase Mu 1	Gstm1	K83
P10649	Glutathione S-transferase Mu 1	Gstm1	K31
P10852	4F2 cell-surface antigen heavy chain	Slc3a2	K159
P11031	Activated RNA polymerase II transcriptional coactivator p15	Sub1	K38
P11031	Activated RNA polymerase II transcriptional coactivator p15	Sub1	K39
P11352	Glutathione peroxidase 1	Gpx1	K62
P11404	Fatty acid-binding protein, heart	Fabp3	K97
P11404	Fatty acid-binding protein, heart	Fabp3	K15
P11499	Heat shock protein HSP 90-beta	Hsp90ab1	K559
P11499	Heat shock protein HSP 90-beta	Hsp90ab1	K435
P11983	T-complex protein 1 subunit alpha	Tcp1	K153
P11983	T-complex protein 1 subunit alpha	Tcp1	K317
P11983	T-complex protein 1 subunit alpha	Tcp1	K400
P12023	Amyloid beta A4 protein	App	K393
P12023	Amyloid beta A4 protein	App	K395
P12382	ATP-dependent 6-phosphofructokinase, liver type	Pfkl	K614
P12382	ATP-dependent 6-phosphofructokinase, liver type	Pfkl	K469
P12382	ATP-dependent 6-phosphofructokinase, liver type	Pfkl	K726
P12382	ATP-dependent 6-phosphofructokinase, liver type	Pfkl	K727
P12787	Cytochrome c oxidase subunit 5A, mitochondrial	Cox5a	K109
P12849	cAMP-dependent protein kinase type I-beta regulatory subunit	Prkar1b	K367
P12960	Contactin-1	Cntn1	K961
P12960	Contactin-1	Cntn1	K105
P12960	Contactin-1	Cntn1	K772
P13020	Gelsolin	Gsn	K726
P13020	Gelsolin	Gsn	K582
P13541	Myosin-3	Myh3	K720
P13595	Neural cell adhesion molecule 1	Ncam1	K304
P13595	Neural cell adhesion molecule 1	Ncam1	K638
P13595	Neural cell adhesion molecule 1	Ncam1	K121
P13595	Neural cell adhesion molecule 1	Ncam1	K684
P14094	Sodium/potassium-transporting ATPase subunit beta-1	Atp1b1	K13
P14094	Sodium/potassium-transporting ATPase subunit beta-1	Atp1b1	K222
P14094	Sodium/potassium-transporting ATPase subunit beta-1	Atp1b1	K224
P14094	Sodium/potassium-transporting ATPase subunit beta-1	Atp1b1	K134
P14094	Sodium/potassium-transporting ATPase subunit beta-1	Atp1b1	K179
P14094	Sodium/potassium-transporting ATPase subunit beta-1	Atp1b1	K111
P14094	Sodium/potassium-transporting ATPase subunit beta-1	Atp1b1	K21
P14094	Sodium/potassium-transporting ATPase subunit beta-1	Atp1b1	K22
P14094	Sodium/potassium-transporting ATPase subunit beta-1	Atp1b1	K96
P14094	Sodium/potassium-transporting ATPase subunit beta-1	Atp1b1	K85
P14094	Sodium/potassium-transporting ATPase subunit beta-1	Atp1b1	K278
P14094	Sodium/potassium-transporting ATPase subunit beta-1	Atp1b1	K217
P14152	Malate dehydrogenase, cytoplasmic	Mdh1	K164
P14152	Malate dehydrogenase, cytoplasmic	Mdh1	K107
P14152	Malate dehydrogenase, cytoplasmic	Mdh1	K236
P14152	Malate dehydrogenase, cytoplasmic	Mdh1	K125
P14152	Malate dehydrogenase, cytoplasmic	Mdh1	K110
P14152	Malate dehydrogenase, cytoplasmic	Mdh1	K179
P14152	Malate dehydrogenase, cytoplasmic	Mdh1	K199
P14152	Malate dehydrogenase, cytoplasmic	Mdh1	K201
P14152	Malate dehydrogenase, cytoplasmic	Mdh1	K142
P14152	Malate dehydrogenase, cytoplasmic	Mdh1	K118
P14211	Calreticulin	Calr	K151
P14211	Calreticulin	Calr	K159
P14733	Lamin-B1	Lmnb1	K135
P14733	Lamin-B1	Lmnb1	K458
P14733	Lamin-B1	Lmnb1	K533
P14733	Lamin-B1	Lmnb1	K272
P14824	Annexin A6	Anxa6	K370
P14824	Annexin A6	Anxa6	K63
P14824	Annexin A6	Anxa6	K306
P15105	Glutamine synthetase	Glul	K276
P15105	Glutamine synthetase	Glul	K103
P15105	Glutamine synthetase	Glul	K372
P15532	Nucleoside diphosphate kinase A	Nme1	K124
P16054	Protein kinase C epsilon type	Prkce	K210
P16125	L-lactate dehydrogenase B chain	Ldhb	K308
P16125	L-lactate dehydrogenase B chain	Ldhb	K156
P16125	L-lactate dehydrogenase B chain	Ldhb	K91
P16332	Methylmalonyl-CoA mutase, mitochondrial	Mut	K341
P17426	AP-2 complex subunit alpha-1	Ap2a1	K177
P17426	AP-2 complex subunit alpha-1	Ap2a1	K378
P17563	Selenium-binding protein 1	Selenbp1	K279
P17665	Cytochrome c oxidase subunit 7C, mitochondrial	Cox7c	K25
P17710	Hexokinase-1	Hk1	K104
P17710	Hexokinase-1	Hk1	K389
P17710	Hexokinase-1	Hk1	K833
P17710	Hexokinase-1	Hk1	K368
P17710	Hexokinase-1	Hk1	K247
P17710	Hexokinase-1	Hk1	K537
P17710	Hexokinase-1	Hk1	K819
P17710	Hexokinase-1	Hk1	K820
P17710	Hexokinase-1	Hk1	K544
P17710	Hexokinase-1	Hk1	K545
P17710	Hexokinase-1	Hk1	K485
P17710	Hexokinase-1	Hk1	K794
P17710	Hexokinase-1	Hk1	K884
P17710	Hexokinase-1	Hk1	K600
P17742	Peptidyl-prolyl cis-trans isomerase A	Ppia	K49
P17742	Peptidyl-prolyl cis-trans isomerase A	Ppia	K31
P17742	Peptidyl-prolyl cis-trans isomerase A	Ppia	K131
P17742	Peptidyl-prolyl cis-trans isomerase A	Ppia	K125
P17751	Triosephosphate isomerase	Tpi1	K56
P17751	Triosephosphate isomerase	Tpi1	K238
P17751	Triosephosphate isomerase	Tpi1	K225
P17751	Triosephosphate isomerase	Tpi1	K64
P17751	Triosephosphate isomerase	Tpi1	K244
P18760	Cofilin-1	Cfl1	K44
P18760	Cofilin-1	Cfl1	K45
P18760	Cofilin-1	Cfl1	K112
P18760	Cofilin-1	Cfl1	K30
P18760	Cofilin-1	Cfl1	K132
P18760	Cofilin-1	Cfl1	K144
P18872	Guanine nucleotide-binding protein G(o) subunit alpha	Gnao1	K98
P18872	Guanine nucleotide-binding protein G(o) subunit alpha	Gnao1	K67
P18872	Guanine nucleotide-binding protein G(o) subunit alpha	Gnao1	K32
P18872	Guanine nucleotide-binding protein G(o) subunit alpha	Gnao1	K193
P18872	Guanine nucleotide-binding protein G(o) subunit alpha	Gnao1	K181
P19096	Fatty acid synthase	Fasn	K2427
P19096	Fatty acid synthase	Fasn	K2429
P19096	Fatty acid synthase	Fasn	K49
P19096	Fatty acid synthase	Fasn	K1817
P19096	Fatty acid synthase	Fasn	K776
P19096	Fatty acid synthase	Fasn	K235
P19096	Fatty acid synthase	Fasn	K786
P19096	Fatty acid synthase	Fasn	K2399
P19096	Fatty acid synthase	Fasn	K70
P19096	Fatty acid synthase	Fasn	K993
P19096	Fatty acid synthase	Fasn	K1697
P19096	Fatty acid synthase	Fasn	K1840
P19157	Glutathione S-transferase P 1	Gstp1	K209
P19157	Glutathione S-transferase P 1	Gstp1	K82
P19157	Glutathione S-transferase P 1	Gstp1	K116
P19246	Neurofilament heavy polypeptide	Nefh	K943
P19246	Neurofilament heavy polypeptide	Nefh	K216
P19783	Cytochrome c oxidase subunit 4 isoform 1, mitochondrial	Cox4i1	K168
P19783	Cytochrome c oxidase subunit 4 isoform 1, mitochondrial	Cox4i1	K169
P19783	Cytochrome c oxidase subunit 4 isoform 1, mitochondrial	Cox4i1	K29
P20029	78 kDa glucose-regulated protein	Hspa5	K618
P20029	78 kDa glucose-regulated protein	Hspa5	K548
P20029	78 kDa glucose-regulated protein	Hspa5	K97
P20108	Thioredoxin-dependent peroxide reductase, mitochondrial	Prdx3	K94
P20108	Thioredoxin-dependent peroxide reductase, mitochondrial	Prdx3	K92
P20357	Microtubule-associated protein 2	Map2	K677
P20357	Microtubule-associated protein 2	Map2	K1698
P20357	Microtubule-associated protein 2	Map2	K1643
P20357	Microtubule-associated protein 2	Map2	K1644
P20357	Microtubule-associated protein 2	Map2	K1508
P24270	Catalase	Cat	K430
P24472	Glutathione S-transferase A4	Gsta4	K195
P24472	Glutathione S-transferase A4	Gsta4	K196
P24547	Inosine-5'-monophosphate dehydrogenase 2	Impdh2	K511
P24549	Retinal dehydrogenase 1	Aldh1a1	K260
P24549	Retinal dehydrogenase 1	Aldh1a1	K36
P24549	Retinal dehydrogenase 1	Aldh1a1	K37
P24549	Retinal dehydrogenase 1	Aldh1a1	K348
P24549	Retinal dehydrogenase 1	Aldh1a1	K419
P26041	Moesin	Msn	K262
P26041	Moesin	Msn	K253
P26041	Moesin	Msn	K254
P26231	Catenin alpha-1	Ctnna1	K681
P26231	Catenin alpha-1	Ctnna1	K683
P26231	Catenin alpha-1	Ctnna1	K695
P26443	Glutamate dehydrogenase 1, mitochondrial	Glud1	K200
P26443	Glutamate dehydrogenase 1, mitochondrial	Glud1	K187
P26443	Glutamate dehydrogenase 1, mitochondrial	Glud1	K363
P26443	Glutamate dehydrogenase 1, mitochondrial	Glud1	K365
P26443	Glutamate dehydrogenase 1, mitochondrial	Glud1	K480
P26443	Glutamate dehydrogenase 1, mitochondrial	Glud1	K84
P26443	Glutamate dehydrogenase 1, mitochondrial	Glud1	K90
P26443	Glutamate dehydrogenase 1, mitochondrial	Glud1	K477
P26443	Glutamate dehydrogenase 1, mitochondrial	Glud1	K415
P26443	Glutamate dehydrogenase 1, mitochondrial	Glud1	K191
P26443	Glutamate dehydrogenase 1, mitochondrial	Glud1	K503
P26443	Glutamate dehydrogenase 1, mitochondrial	Glud1	K457
P26443	Glutamate dehydrogenase 1, mitochondrial	Glud1	K390
P26516	26S proteasome non-ATPase regulatory subunit 7	Psmd7	K103
P26516	26S proteasome non-ATPase regulatory subunit 7	Psmd7	K113
P26516	26S proteasome non-ATPase regulatory subunit 7	Psmd7	K45
P26516	26S proteasome non-ATPase regulatory subunit 7	Psmd7	K46
P26883	Peptidyl-prolyl cis-trans isomerase FKBP1A	Fkbp1a	K35
P26883	Peptidyl-prolyl cis-trans isomerase FKBP1A	Fkbp1a	K36
P26883	Peptidyl-prolyl cis-trans isomerase FKBP1A	Fkbp1a	K53
P27659	60S ribosomal protein L3	Rpl3	K143
P27661	Histone H2AX	H2afx	K134
P27671	Ras-specific guanine nucleotide-releasing factor 1	Rasgrf1	K629
P27773	Protein disulfide-isomerase A3	Pdia3	K460
P27773	Protein disulfide-isomerase A3	Pdia3	K461
P27773	Protein disulfide-isomerase A3	Pdia3	K225
P27773	Protein disulfide-isomerase A3	Pdia3	K362
P28184	Metallothionein-3	Mt3	K19
P28658	Ataxin-10	Atxn10	K384
P28663	Beta-soluble NSF attachment protein	Napb	K93
P28663	Beta-soluble NSF attachment protein	Napb	K94
P28663	Beta-soluble NSF attachment protein	Napb	K56
P29341	Polyadenylate-binding protein 1	Pabpc1	K299
P29352	Tyrosine-protein phosphatase non-receptor type 22	Ptpn22	K16
P29352	Tyrosine-protein phosphatase non-receptor type 22	Ptpn22	K17
P30416	Peptidyl-prolyl cis-trans isomerase FKBP4	Fkbp4	K390
P31324	cAMP-dependent protein kinase type II-beta regulatory subunit	Prkar2b	K391
P31324	cAMP-dependent protein kinase type II-beta regulatory subunit	Prkar2b	K256
P31648	Sodium- and chloride-dependent GABA transporter 1	Slc6a1	K26
P31648	Sodium- and chloride-dependent GABA transporter 1	Slc6a1	K28
P31938	Dual specificity mitogen-activated protein kinase kinase 1	Map2k1	K35
P31938	Dual specificity mitogen-activated protein kinase kinase 1	Map2k1	K57
P31938	Dual specificity mitogen-activated protein kinase kinase 1	Map2k1	K59
P32020	Non-specific lipid-transfer protein	Scp2	K492
P32020	Non-specific lipid-transfer protein	Scp2	K454
P32020	Non-specific lipid-transfer protein	Scp2	K544
P32020	Non-specific lipid-transfer protein	Scp2	K438
P32020	Non-specific lipid-transfer protein	Scp2	K491
P32020	Non-specific lipid-transfer protein	Scp2	K453
P32067	Lupus La protein homolog	Ssb	K174
P32067	Lupus La protein homolog	Ssb	K105
P34022	Ran-specific GTPase-activating protein	Ranbp1	K150
P35123	Ubiquitin carboxyl-terminal hydrolase 4	Usp4	K421
P35123	Ubiquitin carboxyl-terminal hydrolase 4	Usp4	K611
P35235	Tyrosine-protein phosphatase non-receptor type 11	Ptpn11	K131
P35235	Tyrosine-protein phosphatase non-receptor type 11	Ptpn11	K280
P35486	Pyruvate dehydrogenase E1 component subunit alpha, somatic form, mitochondrial	Pdha1	K83
P35486	Pyruvate dehydrogenase E1 component subunit alpha, somatic form, mitochondrial	Pdha1	K85
P35486	Pyruvate dehydrogenase E1 component subunit alpha, somatic form, mitochondrial	Pdha1	K385
P35486	Pyruvate dehydrogenase E1 component subunit alpha, somatic form, mitochondrial	Pdha1	K149
P35486	Pyruvate dehydrogenase E1 component subunit alpha, somatic form, mitochondrial	Pdha1	K77
P35486	Pyruvate dehydrogenase E1 component subunit alpha, somatic form, mitochondrial	Pdha1	K39
P35486	Pyruvate dehydrogenase E1 component subunit alpha, somatic form, mitochondrial	Pdha1	K40
P35486	Pyruvate dehydrogenase E1 component subunit alpha, somatic form, mitochondrial	Pdha1	K244
P35486	Pyruvate dehydrogenase E1 component subunit alpha, somatic form, mitochondrial	Pdha1	K267
P35486	Pyruvate dehydrogenase E1 component subunit alpha, somatic form, mitochondrial	Pdha1	K63
P35486	Pyruvate dehydrogenase E1 component subunit alpha, somatic form, mitochondrial	Pdha1	K321
P35486	Pyruvate dehydrogenase E1 component subunit alpha, somatic form, mitochondrial	Pdha1	K313
P35700	Peroxiredoxin-1	Prdx1	K197
P35700	Peroxiredoxin-1	Prdx1	K190
P35700	Peroxiredoxin-1	Prdx1	K192
P35700	Peroxiredoxin-1	Prdx1	K92
P35700	Peroxiredoxin-1	Prdx1	K93
P35700	Peroxiredoxin-1	Prdx1	K168
P35700	Peroxiredoxin-1	Prdx1	K185
P35700	Peroxiredoxin-1	Prdx1	K178
P36536	GTP-binding protein SAR1a	Sar1a	K146
P37242	Thyroid hormone receptor beta	Thrb	K206
P37242	Thyroid hormone receptor beta	Thrb	K211
P38060	Hydroxymethylglutaryl-CoA lyase, mitochondrial	Hmgcl	K48
P38647	Stress-70 protein, mitochondrial	Hspa9	K345
P38647	Stress-70 protein, mitochondrial	Hspa9	K291
P38647	Stress-70 protein, mitochondrial	Hspa9	K610
P38647	Stress-70 protein, mitochondrial	Hspa9	K187
P38647	Stress-70 protein, mitochondrial	Hspa9	K467
P38647	Stress-70 protein, mitochondrial	Hspa9	K468
P38647	Stress-70 protein, mitochondrial	Hspa9	K121
P38647	Stress-70 protein, mitochondrial	Hspa9	K360
P38647	Stress-70 protein, mitochondrial	Hspa9	K288
P38647	Stress-70 protein, mitochondrial	Hspa9	K600
P38647	Stress-70 protein, mitochondrial	Hspa9	K612
P38647	Stress-70 protein, mitochondrial	Hspa9	K143
P38647	Stress-70 protein, mitochondrial	Hspa9	K135
P40124	Adenylyl cyclase-associated protein 1	Cap1	K70
P40124	Adenylyl cyclase-associated protein 1	Cap1	K375
P40124	Adenylyl cyclase-associated protein 1	Cap1	K376
P40124	Adenylyl cyclase-associated protein 1	Cap1	K80
P40142	Transketolase	Tkt	K232
P40142	Transketolase	Tkt	K241
P40142	Transketolase	Tkt	K204
P42125	Enoyl-CoA delta isomerase 1, mitochondrial	Eci1	K255
P42125	Enoyl-CoA delta isomerase 1, mitochondrial	Eci1	K222
P42125	Enoyl-CoA delta isomerase 1, mitochondrial	Eci1	K48
P42208	Septin-2	Septin2	K174
P42208	Septin-2	Septin2	K190
P42669	Transcriptional activator protein Pur-alpha	Pura	K272
P42669	Transcriptional activator protein Pur-alpha	Pura	K228
P42669	Transcriptional activator protein Pur-alpha	Pura	K265
P42669	Transcriptional activator protein Pur-alpha	Pura	K278
P43275	Histone H1.1	Hist1h1a	K65
P43275	Histone H1.1	Hist1h1a	K66
P43275	Histone H1.1	Hist1h1a	K121
P45376	Aldose reductase	Akr1b1	K62
P45376	Aldose reductase	Akr1b1	K306
P45376	Aldose reductase	Akr1b1	K243
P45591	Cofilin-2	Cfl2	K112
P45591	Cofilin-2	Cfl2	K114
P45952	Medium-chain specific acyl-CoA dehydrogenase, mitochondrial	Acadm	K79
P46096	Synaptotagmin-1	Syt1	K272
P46096	Synaptotagmin-1	Syt1	K236
P46096	Synaptotagmin-1	Syt1	K196
P46096	Synaptotagmin-1	Syt1	K297
P46096	Synaptotagmin-1	Syt1	K420
P46096	Synaptotagmin-1	Syt1	K421
P46460	Vesicle-fusing ATPase	Nsf	K198
P46460	Vesicle-fusing ATPase	Nsf	K44
P46460	Vesicle-fusing ATPase	Nsf	K699
P46460	Vesicle-fusing ATPase	Nsf	K529
P46660	Alpha-internexin	Ina	K215
P46660	Alpha-internexin	Ina	K369
P46660	Alpha-internexin	Ina	K447
P46660	Alpha-internexin	Ina	K448
P46660	Alpha-internexin	Ina	K290
P47708	Rabphilin-3A	Rph3a	K660
P47708	Rabphilin-3A	Rph3a	K662
P47708	Rabphilin-3A	Rph3a	K653
P47708	Rabphilin-3A	Rph3a	K587
P47708	Rabphilin-3A	Rph3a	K588
P47738	Aldehyde dehydrogenase, mitochondrial	Aldh2	K377
P47738	Aldehyde dehydrogenase, mitochondrial	Aldh2	K370
P47791	Glutathione reductase, mitochondrial	Gsr	K88
P47791	Glutathione reductase, mitochondrial	Gsr	K89
P47857	ATP-dependent 6-phosphofructokinase, muscle type	Pfkm	K107
P47857	ATP-dependent 6-phosphofructokinase, muscle type	Pfkm	K372
P47934	Carnitine O-acetyltransferase	Crat	K390
P48036	Annexin A5	Anxa5	K307
P48036	Annexin A5	Anxa5	K95
P48318	Glutamate decarboxylase 1	Gad1	K294
P48318	Glutamate decarboxylase 1	Gad1	K295
P48318	Glutamate decarboxylase 1	Gad1	K271
P48678	Prelamin-A/C	Lmna	K155
P48678	Prelamin-A/C	Lmna	K457
P48678	Prelamin-A/C	Lmna	K270
P48722	Heat shock 70 kDa protein 4L	Hspa4l	K556
P48722	Heat shock 70 kDa protein 4L	Hspa4l	K272
P48722	Heat shock 70 kDa protein 4L	Hspa4l	K194
P48722	Heat shock 70 kDa protein 4L	Hspa4l	K422
P48722	Heat shock 70 kDa protein 4L	Hspa4l	K436
P48722	Heat shock 70 kDa protein 4L	Hspa4l	K437
P48722	Heat shock 70 kDa protein 4L	Hspa4l	K774
P48962	ADP/ATP translocase 1	Slc25a4	K272
P48962	ADP/ATP translocase 1	Slc25a4	K23
P48962	ADP/ATP translocase 1	Slc25a4	K96
P48962	ADP/ATP translocase 1	Slc25a4	K163
P48962	ADP/ATP translocase 1	Slc25a4	K263
P48962	ADP/ATP translocase 1	Slc25a4	K166
P48962	ADP/ATP translocase 1	Slc25a4	K43
P48962	ADP/ATP translocase 1	Slc25a4	K33
P48962	ADP/ATP translocase 1	Slc25a4	K92
P48962	ADP/ATP translocase 1	Slc25a4	K94
P49813	Tropomodulin-1	Tmod1	K191
P50396	Rab GDP dissociation inhibitor alpha	Gdi1	K309
P50396	Rab GDP dissociation inhibitor alpha	Gdi1	K137
P50396	Rab GDP dissociation inhibitor alpha	Gdi1	K435
P50396	Rab GDP dissociation inhibitor alpha	Gdi1	K269
P50516	V-type proton ATPase catalytic subunit A	Atp6v1a	K307
P50516	V-type proton ATPase catalytic subunit A	Atp6v1a	K163
P50516	V-type proton ATPase catalytic subunit A	Atp6v1a	K165
P50518	V-type proton ATPase subunit E 1	Atp6v1e1	K156
P50518	V-type proton ATPase subunit E 1	Atp6v1e1	K68
P50544	Very long-chain specific acyl-CoA dehydrogenase, mitochondrial	Acadvl	K277
P51150	Ras-related protein Rab-7a	Rab7a	K146
P51859	Hepatoma-derived growth factor	Hdgf	K105
P51859	Hepatoma-derived growth factor	Hdgf	K106
P51859	Hepatoma-derived growth factor	Hdgf	K19
P51863	V-type proton ATPase subunit d 1	Atp6v0d1	K265
P51863	V-type proton ATPase subunit d 1	Atp6v0d1	K239
P51881	ADP/ATP translocase 2	Slc25a5	K272
P51881	ADP/ATP translocase 2	Slc25a5	K23
P51881	ADP/ATP translocase 2	Slc25a5	K96
P51881	ADP/ATP translocase 2	Slc25a5	K155
P51881	ADP/ATP translocase 2	Slc25a5	K163
P51881	ADP/ATP translocase 2	Slc25a5	K166
P51881	ADP/ATP translocase 2	Slc25a5	K105
P52480	Pyruvate kinase PKM	Pkm	K433
P52480	Pyruvate kinase PKM	Pkm	K206
P52480	Pyruvate kinase PKM	Pkm	K207
P52480	Pyruvate kinase PKM	Pkm	K66
P52480	Pyruvate kinase PKM	Pkm	K135
P52480	Pyruvate kinase PKM	Pkm	K136
P52480	Pyruvate kinase PKM	Pkm	K186
P52480	Pyruvate kinase PKM	Pkm	K188
P52480	Pyruvate kinase PKM	Pkm	K261
P52480	Pyruvate kinase PKM	Pkm	K498
P52480	Pyruvate kinase PKM	Pkm	K270
P52480	Pyruvate kinase PKM	Pkm	K89
P52483	Ubiquitin-conjugating enzyme E2 E3	Ube2e3	K64
P52503	NADH dehydrogenase [ubiquinone] iron-sulfur protein 6, mitochondrial	Ndufs6	K41
P52503	NADH dehydrogenase [ubiquinone] iron-sulfur protein 6, mitochondrial	Ndufs6	K112
P52825	Carnitine O-palmitoyltransferase 2, mitochondrial	Cpt2	K239
P53395	Lipoamide acyltransferase component of branched-chain alpha-keto acid dehydrogenase complex, mitochondrial	Dbt	K265
P54071	Isocitrate dehydrogenase [NADP], mitochondrial	Idh2	K133
P54071	Isocitrate dehydrogenase [NADP], mitochondrial	Idh2	K193
P54071	Isocitrate dehydrogenase [NADP], mitochondrial	Idh2	K155
P54071	Isocitrate dehydrogenase [NADP], mitochondrial	Idh2	K272
P54071	Isocitrate dehydrogenase [NADP], mitochondrial	Idh2	K263
P54071	Isocitrate dehydrogenase [NADP], mitochondrial	Idh2	K180
P54071	Isocitrate dehydrogenase [NADP], mitochondrial	Idh2	K275
P54071	Isocitrate dehydrogenase [NADP], mitochondrial	Idh2	K442
P54071	Isocitrate dehydrogenase [NADP], mitochondrial	Idh2	K166
P54071	Isocitrate dehydrogenase [NADP], mitochondrial	Idh2	K282
P54071	Isocitrate dehydrogenase [NADP], mitochondrial	Idh2	K280
P54775	26S proteasome regulatory subunit 6B	Psmc4	K418
P54775	26S proteasome regulatory subunit 6B	Psmc4	K409
P54822	Adenylosuccinate lyase	Adsl	K295
P54823	Probable ATP-dependent RNA helicase DDX6	Ddx6	K104
P55200	Histone-lysine N-methyltransferase 2A	Kmt2a	K3459
P55264	Adenosine kinase	Adk	K50
P56135	ATP synthase subunit f, mitochondrial	Atp5j2	K48
P56382	ATP synthase subunit epsilon, mitochondrial	Atp5e	K28
P56382	ATP synthase subunit epsilon, mitochondrial	Atp5e	K21
P56382	ATP synthase subunit epsilon, mitochondrial	Atp5e	K44
P56391	Cytochrome c oxidase subunit 6B1	Cox6b1	K13
P56391	Cytochrome c oxidase subunit 6B1	Cox6b1	K62
P56394	Cytochrome c oxidase copper chaperone	Cox17	K30
P56394	Cytochrome c oxidase copper chaperone	Cox17	K31
P56399	Ubiquitin carboxyl-terminal hydrolase 5	Usp5	K468
P56399	Ubiquitin carboxyl-terminal hydrolase 5	Usp5	K178
P56480	ATP synthase subunit beta, mitochondrial	Atp5b	K350
P56480	ATP synthase subunit beta, mitochondrial	Atp5b	K351
P56480	ATP synthase subunit beta, mitochondrial	Atp5b	K522
P56480	ATP synthase subunit beta, mitochondrial	Atp5b	K426
P56480	ATP synthase subunit beta, mitochondrial	Atp5b	K133
P56564	Excitatory amino acid transporter 1	Slc1a3	K542
P56564	Excitatory amino acid transporter 1	Slc1a3	K196
P57746	V-type proton ATPase subunit D	Atp6v1d	K133
P57746	V-type proton ATPase subunit D	Atp6v1d	K20
P58252	Elongation factor 2	Eef2	K571
P58283	E3 ubiquitin-protein ligase RNF216	Rnf216	K744
P58389	Serine/threonine-protein phosphatase 2A activator	Ptpa	K296
P58871	182 kDa tankyrase-1-binding protein	Tnks1bp1	K946
P58871	182 kDa tankyrase-1-binding protein	Tnks1bp1	K924
P59764	Dedicator of cytokinesis protein 4	Dock4	K65
P59999	Actin-related protein 2/3 complex subunit 4	Arpc4	K128
P59999	Actin-related protein 2/3 complex subunit 4	Arpc4	K130
P60202	Myelin proteolipid protein	Plp1	K122
P60202	Myelin proteolipid protein	Plp1	K105
P60202	Myelin proteolipid protein	Plp1	K111
P60202	Myelin proteolipid protein	Plp1	K229
P60202	Myelin proteolipid protein	Plp1	K144
P60487	Pyridoxal phosphate phosphatase	Pdxp	K52
P60521	Gamma-aminobutyric acid receptor-associated protein-like 2	Gabarapl2	K46
P60710	Actin, cytoplasmic 1	Actb	K326
P60710	Actin, cytoplasmic 1	Actb	K328
P60710	Actin, cytoplasmic 1	Actb	K213
P60710	Actin, cytoplasmic 1	Actb	K50
P60710	Actin, cytoplasmic 1	Actb	K113
P60761	Neurogranin	Nrgn	K47
P60762	Mortality factor 4-like protein 1	Morf4l1	K127
P60840	Alpha-endosulfine	Ensa	K74
P60840	Alpha-endosulfine	Ensa	K47
P60879	Synaptosomal-associated protein 25	Snap25	K94
P60879	Synaptosomal-associated protein 25	Snap25	K69
P60879	Synaptosomal-associated protein 25	Snap25	K96
P60904	DnaJ homolog subfamily C member 5	Dnajc5	K72
P60904	DnaJ homolog subfamily C member 5	Dnajc5	K32
P60904	DnaJ homolog subfamily C member 5	Dnajc5	K33
P60904	DnaJ homolog subfamily C member 5	Dnajc5	K58
P60904	DnaJ homolog subfamily C member 5	Dnajc5	K46
P60904	DnaJ homolog subfamily C member 5	Dnajc5	K56
P61089	Ubiquitin-conjugating enzyme E2 N	Ube2n	K92
P61161	Actin-related protein 2	Actr2	K299
P61164	Alpha-centractin	Actr1a	K32
P61222	ATP-binding cassette sub-family E member 1	Abce1	K343
P61264	Syntaxin-1B	Stx1b	K139
P61264	Syntaxin-1B	Stx1b	K45
P61264	Syntaxin-1B	Stx1b	K54
P61264	Syntaxin-1B	Stx1b	K55
P61264	Syntaxin-1B	Stx1b	K82
P61264	Syntaxin-1B	Stx1b	K83
P61264	Syntaxin-1B	Stx1b	K71
P61294	Ras-related protein Rab-6B	Rab6b	K183
P61759	Prefoldin subunit 3	Vbp1	K58
P61922	4-aminobutyrate aminotransferase, mitochondrial	Abat	K460
P61922	4-aminobutyrate aminotransferase, mitochondrial	Abat	K279
P61922	4-aminobutyrate aminotransferase, mitochondrial	Abat	K318
P61922	4-aminobutyrate aminotransferase, mitochondrial	Abat	K452
P61957	Small ubiquitin-related modifier 2	Sumo2	K11
P62245	40S ribosomal protein S15a	Rps15a	K19
P62281	40S ribosomal protein S11	Rps11	K59
P62281	40S ribosomal protein S11	Rps11	K107
P62281	40S ribosomal protein S11	Rps11	K20
P62281	40S ribosomal protein S11	Rps11	K30
P62281	40S ribosomal protein S11	Rps11	K58
P62281	40S ribosomal protein S11	Rps11	K45
P62631	Elongation factor 1-alpha 2	Eef1a2	K36
P62631	Elongation factor 1-alpha 2	Eef1a2	K180
P62631	Elongation factor 1-alpha 2	Eef1a2	K165
P62631	Elongation factor 1-alpha 2	Eef1a2	K41
P62631	Elongation factor 1-alpha 2	Eef1a2	K179
P62631	Elongation factor 1-alpha 2	Eef1a2	K439
P62737	Actin, aortic smooth muscle	Acta2	K86
P62743	AP-2 complex subunit sigma	Ap2s1	K45
P62743	AP-2 complex subunit sigma	Ap2s1	K28
P62746	Rho-related GTP-binding protein RhoB	Rhob	K118
P62746	Rho-related GTP-binding protein RhoB	Rhob	K119
P62746	Rho-related GTP-binding protein RhoB	Rhob	K162
P62748	Hippocalcin-like protein 1	Hpcal1	K100
P62823	Ras-related protein Rab-3C	Rab3c	K74
P62823	Ras-related protein Rab-3C	Rab3c	K77
P62827	GTP-binding nuclear protein Ran	Ran	K37
P62827	GTP-binding nuclear protein Ran	Ran	K38
P62827	GTP-binding nuclear protein Ran	Ran	K142
P62827	GTP-binding nuclear protein Ran	Ran	K123
P62827	GTP-binding nuclear protein Ran	Ran	K127
P62827	GTP-binding nuclear protein Ran	Ran	K99
P62881	Guanine nucleotide-binding protein subunit beta-5	Gnb5	K180
P62911	60S ribosomal protein L32	Rpl32	K106
P62962	Profilin-1	Pfn1	K126
P63005	Platelet-activating factor acetylhydrolase IB subunit alpha	Pafah1b1	K45
P63005	Platelet-activating factor acetylhydrolase IB subunit alpha	Pafah1b1	K54
P63005	Platelet-activating factor acetylhydrolase IB subunit alpha	Pafah1b1	K53
P63017	Heat shock cognate 71 kDa protein	Hspa8	K539
P63017	Heat shock cognate 71 kDa protein	Hspa8	K257
P63017	Heat shock cognate 71 kDa protein	Hspa8	K56
P63017	Heat shock cognate 71 kDa protein	Hspa8	K526
P63017	Heat shock cognate 71 kDa protein	Hspa8	K531
P63017	Heat shock cognate 71 kDa protein	Hspa8	K71
P63017	Heat shock cognate 71 kDa protein	Hspa8	K88
P63017	Heat shock cognate 71 kDa protein	Hspa8	K328
P63017	Heat shock cognate 71 kDa protein	Hspa8	K246
P63017	Heat shock cognate 71 kDa protein	Hspa8	K524
P63017	Heat shock cognate 71 kDa protein	Hspa8	K597
P63028	Translationally-controlled tumor protein	Tpt1	K107
P63038	60 kDa heat shock protein, mitochondrial	Hspd1	K369
P63038	60 kDa heat shock protein, mitochondrial	Hspd1	K473
P63038	60 kDa heat shock protein, mitochondrial	Hspd1	K233
P63038	60 kDa heat shock protein, mitochondrial	Hspd1	K157
P63038	60 kDa heat shock protein, mitochondrial	Hspd1	K417
P63038	60 kDa heat shock protein, mitochondrial	Hspd1	K249
P63038	60 kDa heat shock protein, mitochondrial	Hspd1	K250
P63038	60 kDa heat shock protein, mitochondrial	Hspd1	K202
P63038	60 kDa heat shock protein, mitochondrial	Hspd1	K469
P63038	60 kDa heat shock protein, mitochondrial	Hspd1	K389
P63038	60 kDa heat shock protein, mitochondrial	Hspd1	K156
P63038	60 kDa heat shock protein, mitochondrial	Hspd1	K359
P63038	60 kDa heat shock protein, mitochondrial	Hspd1	K91
P63101	14-3-3 protein zeta/delta	Ywhaz	K85
P63101	14-3-3 protein zeta/delta	Ywhaz	K115
P63101	14-3-3 protein zeta/delta	Ywhaz	K120
P63101	14-3-3 protein zeta/delta	Ywhaz	K157
P63101	14-3-3 protein zeta/delta	Ywhaz	K158
P63101	14-3-3 protein zeta/delta	Ywhaz	K9
P63101	14-3-3 protein zeta/delta	Ywhaz	K138
P63101	14-3-3 protein zeta/delta	Ywhaz	K139
P63101	14-3-3 protein zeta/delta	Ywhaz	K3
P63101	14-3-3 protein zeta/delta	Ywhaz	K68
P63137	Gamma-aminobutyric acid receptor subunit beta-2	Gabrb2	K136
P63168	Dynein light chain 1, cytoplasmic	Dynll1	K9
P63168	Dynein light chain 1, cytoplasmic	Dynll1	K43
P63168	Dynein light chain 1, cytoplasmic	Dynll1	K36
P63242	Eukaryotic translation initiation factor 5A-1	Eif5a	K85
P63300	Selenoprotein W	Selenow	K23
P63318	Protein kinase C gamma type	Prkcg	K592
P63318	Protein kinase C gamma type	Prkcg	K384
P63321	Ras-related protein Ral-A	Rala	K166
P63321	Ras-related protein Ral-A	Rala	K134
P63330	Serine/threonine-protein phosphatase 2A catalytic subunit alpha isoform	Ppp2ca	K29
P63330	Serine/threonine-protein phosphatase 2A catalytic subunit alpha isoform	Ppp2ca	K34
P68040	Receptor of activated protein C kinase 1	Rack1	K183
P68368	Tubulin alpha-4A chain	Tuba4a	K336
P68368	Tubulin alpha-4A chain	Tuba4a	K326
P68368	Tubulin alpha-4A chain	Tuba4a	K60
P68368	Tubulin alpha-4A chain	Tuba4a	K40
P68369	Tubulin alpha-1A chain	Tuba1a	K304
P68369	Tubulin alpha-1A chain	Tuba1a	K336
P68369	Tubulin alpha-1A chain	Tuba1a	K338
P68369	Tubulin alpha-1A chain	Tuba1a	K401
P68369	Tubulin alpha-1A chain	Tuba1a	K326
P68369	Tubulin alpha-1A chain	Tuba1a	K311
P68369	Tubulin alpha-1A chain	Tuba1a	K96
P68369	Tubulin alpha-1A chain	Tuba1a	K60
P68369	Tubulin alpha-1A chain	Tuba1a	K370
P68404	Protein kinase C beta type	Prkcb	K141
P68404	Protein kinase C beta type	Prkcb	K578
P68510	14-3-3 protein eta	Ywhah	K110
P68510	14-3-3 protein eta	Ywhah	K127
P68510	14-3-3 protein eta	Ywhah	K50
P68510	14-3-3 protein eta	Ywhah	K77
P68510	14-3-3 protein eta	Ywhah	K78
P68510	14-3-3 protein eta	Ywhah	K125
P68510	14-3-3 protein eta	Ywhah	K69
P68510	14-3-3 protein eta	Ywhah	K142
P68510	14-3-3 protein eta	Ywhah	K143
P70255	Nuclear factor 1 C-type	Nfic	K280
P70318	Nucleolysin TIAR	Tial1	K153
P70349	Histidine triad nucleotide-binding protein 1	Hint1	K91
P70349	Histidine triad nucleotide-binding protein 1	Hint1	K57
P70349	Histidine triad nucleotide-binding protein 1	Hint1	K58
P70399	TP53-binding protein 1	Tp53bp1	K1664
P70404	Isocitrate dehydrogenase [NAD] subunit gamma 1, mitochondrial	Idh3g	K149
P70404	Isocitrate dehydrogenase [NAD] subunit gamma 1, mitochondrial	Idh3g	K206
P70663	SPARC-like protein 1	Sparcl1	K425
P70663	SPARC-like protein 1	Sparcl1	K538
P80313	T-complex protein 1 subunit eta	Cct7	K137
P80313	T-complex protein 1 subunit eta	Cct7	K172
P80313	T-complex protein 1 subunit eta	Cct7	K230
P80315	T-complex protein 1 subunit delta	Cct4	K321
P80315	T-complex protein 1 subunit delta	Cct4	K319
P80315	T-complex protein 1 subunit delta	Cct4	K21
P83917	Chromobox protein homolog 1	Cbx1	K139
P84086	Complexin-2	Cplx2	K98
P84086	Complexin-2	Cplx2	K99
P84086	Complexin-2	Cplx2	K32
P84244	Histone H3.3	H3f3a	K24
P84244	Histone H3.3	H3f3a	K80
P84244	Histone H3.3	H3f3a	K19
P84244	Histone H3.3	H3f3a	K28
P84244	Histone H3.3	H3f3a	K37
P84244	Histone H3.3	H3f3a	K10
P84244	Histone H3.3	H3f3a	K15
P84244	Histone H3.3	H3f3a	K57
P97300	Neuroplastin	Nptn	K147
P97351	40S ribosomal protein S3a	Rps3a	K144
P97351	40S ribosomal protein S3a	Rps3a	K145
P97351	40S ribosomal protein S3a	Rps3a	K27
P97390	Vacuolar protein sorting-associated protein 45	Vps45	K185
P97450	ATP synthase-coupling factor 6, mitochondrial	Atp5j	K51
P97450	ATP synthase-coupling factor 6, mitochondrial	Atp5j	K99
P97450	ATP synthase-coupling factor 6, mitochondrial	Atp5j	K105
P97450	ATP synthase-coupling factor 6, mitochondrial	Atp5j	K46
P97450	ATP synthase-coupling factor 6, mitochondrial	Atp5j	K79
P97496	SWI/SNF complex subunit SMARCC1	Smarcc1	K353
P97807	Fumarate hydratase, mitochondrial	Fh	K180
P97807	Fumarate hydratase, mitochondrial	Fh	K202
P97807	Fumarate hydratase, mitochondrial	Fh	K474
P97807	Fumarate hydratase, mitochondrial	Fh	K220
P97807	Fumarate hydratase, mitochondrial	Fh	K77
P97807	Fumarate hydratase, mitochondrial	Fh	K63
P97823	Acyl-protein thioesterase 1	Lypla1	K105
P97868	E3 ubiquitin-protein ligase RBBP6	Rbbp6	K324
P98203	Armadillo repeat protein deleted in velo-cardio-facial syndrome homolog	Arvcf	K395
P99024	Tubulin beta-5 chain	Tubb5	K379
P99028	Cytochrome b-c1 complex subunit 6, mitochondrial	Uqcrh	K86
P99028	Cytochrome b-c1 complex subunit 6, mitochondrial	Uqcrh	K83
P99028	Cytochrome b-c1 complex subunit 6, mitochondrial	Uqcrh	K40
P99029	Peroxiredoxin-5, mitochondrial	Prdx5	K112
P99029	Peroxiredoxin-5, mitochondrial	Prdx5	K114
P99029	Peroxiredoxin-5, mitochondrial	Prdx5	K81
P99029	Peroxiredoxin-5, mitochondrial	Prdx5	K79
P99029	Peroxiredoxin-5, mitochondrial	Prdx5	K70
P99029	Peroxiredoxin-5, mitochondrial	Prdx5	K71
Q00612	Glucose-6-phosphate 1-dehydrogenase X	G6pdx	K386
Q00PI9	Heterogeneous nuclear ribonucleoprotein U-like protein 2	Hnrnpul2	K568
Q01853	Transitional endoplasmic reticulum ATPase	Vcp	K18
Q02248	Catenin beta-1	Ctnnb1	K180
Q02248	Catenin beta-1	Ctnnb1	K181
Q02780	Nuclear factor 1 A-type	Nfia	K299
Q03265	ATP synthase subunit alpha, mitochondrial	Atp5a1	K241
Q03265	ATP synthase subunit alpha, mitochondrial	Atp5a1	K503
Q03265	ATP synthase subunit alpha, mitochondrial	Atp5a1	K252
Q03265	ATP synthase subunit alpha, mitochondrial	Atp5a1	K305
Q03265	ATP synthase subunit alpha, mitochondrial	Atp5a1	K132
Q03265	ATP synthase subunit alpha, mitochondrial	Atp5a1	K239
Q03265	ATP synthase subunit alpha, mitochondrial	Atp5a1	K240
Q03265	ATP synthase subunit alpha, mitochondrial	Atp5a1	K167
Q03265	ATP synthase subunit alpha, mitochondrial	Atp5a1	K498
Q03265	ATP synthase subunit alpha, mitochondrial	Atp5a1	K539
Q03265	ATP synthase subunit alpha, mitochondrial	Atp5a1	K261
Q03265	ATP synthase subunit alpha, mitochondrial	Atp5a1	K531
Q03265	ATP synthase subunit alpha, mitochondrial	Atp5a1	K230
Q03265	ATP synthase subunit alpha, mitochondrial	Atp5a1	K161
Q03517	Secretogranin-2	Scg2	K575
Q04207	Transcription factor p65	Rela	K122
Q04207	Transcription factor p65	Rela	K123
Q04447	Creatine kinase B-type	Ckb	K298
Q04447	Creatine kinase B-type	Ckb	K265
Q04447	Creatine kinase B-type	Ckb	K313
Q04447	Creatine kinase B-type	Ckb	K223
Q04447	Creatine kinase B-type	Ckb	K307
Q04447	Creatine kinase B-type	Ckb	K107
Q04447	Creatine kinase B-type	Ckb	K381
Q04447	Creatine kinase B-type	Ckb	K304
Q04447	Creatine kinase B-type	Ckb	K267
Q04447	Creatine kinase B-type	Ckb	K242
Q04750	DNA topoisomerase 1	Top1	K174
Q05AF0	Fam50a protein	Fam50a	K10
Q05D44	Eukaryotic translation initiation factor 5B	Eif5b	K1011
Q05D44	Eukaryotic translation initiation factor 5B	Eif5b	K1012
Q06138	Calcium-binding protein 39	Cab39	K226
Q06185	ATP synthase subunit e, mitochondrial	Atp5i	K55
Q06185	ATP synthase subunit e, mitochondrial	Atp5i	K34
Q08642	Protein-arginine deiminase type-2	Padi2	K74
Q08642	Protein-arginine deiminase type-2	Padi2	K532
Q08642	Protein-arginine deiminase type-2	Padi2	K51
Q0PD32	Rab23	Rab23	K22
Q0PD67	RAB1, member RAS oncogene family, isoform CRA_a	Rab1a	K119
Q0VAW6	RIKEN cDNA 8030462N17 gene	8030462N17Rik	K155
Q0VBD0	Integrin beta	Itgb8	K310
Q0VDR7	Krt6b protein	Krt6b	K375
Q0VE82	Copine-7	Cpne7	K268
Q0VF55	Calcium-transporting ATPase	Atp2b3	K607
Q0VF55	Calcium-transporting ATPase	Atp2b3	K608
Q0VF55	Calcium-transporting ATPase	Atp2b3	K322
Q0VF55	Calcium-transporting ATPase	Atp2b3	K335
Q0VF55	Calcium-transporting ATPase	Atp2b3	K803
Q0VF55	Calcium-transporting ATPase	Atp2b3	K804
Q0VF55	Calcium-transporting ATPase	Atp2b3	K770
Q0VF55	Calcium-transporting ATPase	Atp2b3	K80
Q0VF59	Disks large-associated protein 2	Dlgap2	K767
Q11011	Puromycin-sensitive aminopeptidase	Npepps	K830
Q11011	Puromycin-sensitive aminopeptidase	Npepps	K337
Q148P2	3-oxoacyl-[acyl-carrier-protein] synthase, mitochondrial	Oxsm	K138
Q148P2	3-oxoacyl-[acyl-carrier-protein] synthase, mitochondrial	Oxsm	K109
Q148P2	3-oxoacyl-[acyl-carrier-protein] synthase, mitochondrial	Oxsm	K174
Q14AZ9	Zinc binding alcohol dehydrogenase, domain containing 2	Zadh2	K35
Q14BB9	MAP6 domain-containing protein 1	Map6d1	K137
Q14BL1	1110020G09Rik protein (Fragment)	Nadk2	K230
Q14BL1	1110020G09Rik protein (Fragment)	Nadk2	K232
Q1HL32	Structural maintenance of chromosomes protein	Smc3	K105
Q1HL32	Structural maintenance of chromosomes protein	Smc3	K106
Q1MWP8	EH-domain containing 4-KJR (Fragment)	Ehd4	K378
Q2TBE6	Phosphatidylinositol 4-kinase type 2-alpha	Pi4k2a	K152
Q2TBE6	Phosphatidylinositol 4-kinase type 2-alpha	Pi4k2a	K154
Q2TGE7	Palmitoyltransferase	Zdhhc8	K92
Q2VPQ9	Chromatin modification-related protein MEAF6	Meaf6	K151
Q2VPQ9	Chromatin modification-related protein MEAF6	Meaf6	K69
Q2VPQ9	Chromatin modification-related protein MEAF6	Meaf6	K74
Q32MW3	Acyl-coenzyme A thioesterase 10, mitochondrial	Acot10	K423
Q32MW3	Acyl-coenzyme A thioesterase 10, mitochondrial	Acot10	K155
Q32MW3	Acyl-coenzyme A thioesterase 10, mitochondrial	Acot10	K294
Q32P04	Keratin 5	Krt5	K398
Q32P04	Keratin 5	Krt5	K258
Q32P04	Keratin 5	Krt5	K251
Q3T9B4	Putative uncharacterized protein	Rexo2	K160
Q3T9B4	Putative uncharacterized protein	Rexo2	K148
Q3T9B4	Putative uncharacterized protein	Rexo2	K149
Q3T9L1	Coronin	Coro1a	K132
Q3TC33	Coiled-coil domain-containing protein 127	Ccdc127	K54
Q3TCH2	Ubiquitin carboxyl-terminal hydrolase (Fragment)	Uchl1	K137
Q3TCX3	UPF0469 protein KIAA0907	Kiaa0907	K551
Q3TCX3	UPF0469 protein KIAA0907	Kiaa0907	K552
Q3TD08	Putative uncharacterized protein	Ndrg1	K220
Q3TDN2	FAS-associated factor 2	Faf2	K167
Q3TDN8	Putative uncharacterized protein	Bphl	K279
Q3TDN8	Putative uncharacterized protein	Bphl	K94
Q3TDN8	Putative uncharacterized protein	Bphl	K82
Q3TDP3	Putative uncharacterized protein	Agpat5	K279
Q3TDP3	Putative uncharacterized protein	Agpat5	K280
Q3TEA8	Heterochromatin protein 1-binding protein 3	Hp1bp3	K283
Q3TEA8	Heterochromatin protein 1-binding protein 3	Hp1bp3	K302
Q3TES0	IQ motif and SEC7 domain-containing protein 3	Iqsec3	K330
Q3TEU8	Coronin	Coro1c	K19
Q3TEU8	Coronin	Coro1c	K418
Q3TEU8	Coronin	Coro1c	K419
Q3TF45	Chloride channel protein	Clcn3	K750
Q3TF87	Putative uncharacterized protein	Dars	K103
Q3TF87	Putative uncharacterized protein	Dars	K40
Q3TFE5	Putative uncharacterized protein	Dhx15	K17
Q3TFE5	Putative uncharacterized protein	Dhx15	K18
Q3TFF0	Putative uncharacterized protein	Dnaja2	K152
Q3TFQ8	Alpha-1,4 glucan phosphorylase	Pygb	K254
Q3TFQ8	Alpha-1,4 glucan phosphorylase	Pygb	K370
Q3TFQ8	Alpha-1,4 glucan phosphorylase	Pygb	K371
Q3TFQ8	Alpha-1,4 glucan phosphorylase	Pygb	K438
Q3TFQ8	Alpha-1,4 glucan phosphorylase	Pygb	K811
Q3TG21	V-type proton ATPase subunit C	Atp6v1c1	K137
Q3TG21	V-type proton ATPase subunit C	Atp6v1c1	K28
Q3TG21	V-type proton ATPase subunit C	Atp6v1c1	K119
Q3TGC5	Putative uncharacterized protein	Pebp1	K150
Q3TGC5	Putative uncharacterized protein	Pebp1	K93
Q3TGC5	Putative uncharacterized protein	Pebp1	K187
Q3TGW0	Putative uncharacterized protein	Actr3	K317
Q3TH69	Putative uncharacterized protein	Ap2m1	K378
Q3TH69	Putative uncharacterized protein	Ap2m1	K379
Q3TH69	Putative uncharacterized protein	Ap2m1	K339
Q3TH69	Putative uncharacterized protein	Ap2m1	K312
Q3TH69	Putative uncharacterized protein	Ap2m1	K59
Q3TH69	Putative uncharacterized protein	Ap2m1	K308
Q3THK3	General transcription factor IIF subunit 1	Gtf2f1	K421
Q3THM1	Putative uncharacterized protein	Uqcrc1	K102
Q3THM1	Putative uncharacterized protein	Uqcrc1	K248
Q3THM1	Putative uncharacterized protein	Uqcrc1	K163
Q3THM1	Putative uncharacterized protein	Uqcrc1	K85
Q3THQ5	Putative uncharacterized protein	Stip1	K325
Q3THQ5	Putative uncharacterized protein	Stip1	K222
Q3THQ5	Putative uncharacterized protein	Stip1	K223
Q3THQ5	Putative uncharacterized protein	Stip1	K364
Q3THQ5	Putative uncharacterized protein	Stip1	K8
Q3THQ5	Putative uncharacterized protein	Stip1	K337
Q3THQ5	Putative uncharacterized protein	Stip1	K317
Q3THR3	Putative uncharacterized protein	Arl6ip1	K124
Q3THR3	Putative uncharacterized protein	Arl6ip1	K188
Q3THU8	Putative uncharacterized protein	Slc25a3	K247
Q3THU8	Putative uncharacterized protein	Slc25a3	K94
Q3THU8	Putative uncharacterized protein	Slc25a3	K96
Q3THU8	Putative uncharacterized protein	Slc25a3	K204
Q3THU8	Putative uncharacterized protein	Slc25a3	K229
Q3TI05	Chaperonin containing Tcp1, subunit 6a (Zeta)	Cct6a	K381
Q3TI05	Chaperonin containing Tcp1, subunit 6a (Zeta)	Cct6a	K199
Q3TI61	Putative uncharacterized protein	Psmd2	K141
Q3TIH9	Putative uncharacterized protein	Ube2l3	K20
Q3TII3	Elongation factor 1-alpha	Eef1a1	K179
Q3TII3	Elongation factor 1-alpha	Eef1a1	K180
Q3TII3	Elongation factor 1-alpha	Eef1a1	K165
Q3TIQ3	Putative uncharacterized protein (Fragment)	Pitpna	K214
Q3TIQ3	Putative uncharacterized protein (Fragment)	Pitpna	K295
Q3TIR3	Synembryn-A	Ric8a	K61
Q3TJ01	tRNA-splicing ligase RtcB homolog	Rtcb	K496
Q3TJ01	tRNA-splicing ligase RtcB homolog	Rtcb	K492
Q3TJ01	tRNA-splicing ligase RtcB homolog	Rtcb	K493
Q3TJA2	Superoxide dismutase	Sod2	K130
Q3TJA2	Superoxide dismutase	Sod2	K108
Q3TJA2	Superoxide dismutase	Sod2	K122
Q3TJA2	Superoxide dismutase	Sod2	K68
Q3TJA2	Superoxide dismutase	Sod2	K53
Q3TJA2	Superoxide dismutase	Sod2	K221
Q3TJB4	Putative uncharacterized protein	Sh3gl1	K159
Q3TJB4	Putative uncharacterized protein	Sh3gl1	K171
Q3TJB4	Putative uncharacterized protein	Sh3gl1	K294
Q3TJD4	Putative uncharacterized protein	Atp5f1	K162
Q3TJD4	Putative uncharacterized protein	Atp5f1	K194
Q3TJD4	Putative uncharacterized protein	Atp5f1	K191
Q3TJD4	Putative uncharacterized protein	Atp5f1	K244
Q3TJD4	Putative uncharacterized protein	Atp5f1	K221
Q3TJD4	Putative uncharacterized protein	Atp5f1	K238
Q3TJD4	Putative uncharacterized protein	Atp5f1	K225
Q3TJD4	Putative uncharacterized protein	Atp5f1	K233
Q3TJF2	Obg-like ATPase 1	Ola1	K223
Q3TJF2	Obg-like ATPase 1	Ola1	K190
Q3TJG2	Acyl carrier protein	Ndufab1	K151
Q3TJG2	Acyl carrier protein	Ndufab1	K152
Q3TJG2	Acyl carrier protein	Ndufab1	K92
Q3TJG2	Acyl carrier protein	Ndufab1	K88
Q3TJG6	Putative uncharacterized protein	Ptges3	K33
Q3TJG6	Putative uncharacterized protein	Ptges3	K35
Q3TJG6	Putative uncharacterized protein	Ptges3	K65
Q3TJG6	Putative uncharacterized protein	Ptges3	K67
Q3TJN6	Sorting nexin	Snx5	K365
Q3TK29	Putative uncharacterized protein	Trap1	K334
Q3TK29	Putative uncharacterized protein	Trap1	K326
Q3TKJ1	Branched-chain-amino-acid aminotransferase	Bcat1	K215
Q3TL44	NLR family member X1	Nlrx1	K934
Q3TL53	40S ribosomal protein S6	40S ribosomal protein S6 OS=Mus musculus	K79
Q3TL58	Putative uncharacterized protein	Skp1a	K163
Q3TL58	Putative uncharacterized protein	Skp1a	K66
Q3TL71	Putative uncharacterized protein	Hnrnpk	K163
Q3TL71	Putative uncharacterized protein	Hnrnpk	K166
Q3TL71	Putative uncharacterized protein	Hnrnpk	K34
Q3TL71	Putative uncharacterized protein	Hnrnpk	K198
Q3TLP8	Putative uncharacterized protein	Rac1	K202
Q3TLP8	Putative uncharacterized protein	Rac1	K203
Q3TLP8	Putative uncharacterized protein	Rac1	K147
Q3TLQ5	Putative uncharacterized protein	Chmp4c	K70
Q3TLX9	Putative uncharacterized protein	Smpdl3b	K140
Q3TMH2	Secernin-3	Scrn3	K247
Q3TMM5	Putative uncharacterized protein	Nono	K469
Q3TMM5	Putative uncharacterized protein	Nono	K245
Q3TMM5	Putative uncharacterized protein	Nono	K338
Q3TMM5	Putative uncharacterized protein	Nono	K5
Q3TN29	Putative uncharacterized protein	Pnpt1	K591
Q3TN31	Proteasome subunit alpha type	Psma7	K115
Q3TN61	Putative uncharacterized protein	Rhoa	K162
Q3TN61	Putative uncharacterized protein	Rhoa	K164
Q3TPZ5	Dynactin 2	Dctn2	K296
Q3TQ70	Beta1 subnuit of GTP-binding protein	Gnb1	K15
Q3TQI7	Uncharacterized protein C9orf78 homolog	Uncharacterized protein C9orf78 homolog OS=Mus musculus	K6
Q3TQP7	Putative uncharacterized protein	Acat1	K187
Q3TQP7	Putative uncharacterized protein	Acat1	K254
Q3TQP7	Putative uncharacterized protein	Acat1	K242
Q3TQP7	Putative uncharacterized protein	Acat1	K248
Q3TQP7	Putative uncharacterized protein	Acat1	K199
Q3TQP7	Putative uncharacterized protein	Acat1	K200
Q3TQP7	Putative uncharacterized protein	Acat1	K265
Q3TQP7	Putative uncharacterized protein	Acat1	K121
Q3TRW3	Putative uncharacterized protein	Snd1	K513
Q3TVK3	Aspartyl aminopeptidase	Dnpep	K23
Q3TVK3	Aspartyl aminopeptidase	Dnpep	K358
Q3TVK4	Putative uncharacterized protein	Capzb	K223
Q3TVK4	Putative uncharacterized protein	Capzb	K259
Q3TVK4	Putative uncharacterized protein	Capzb	K267
Q3TVK4	Putative uncharacterized protein	Capzb	K252
Q3TVM1	Putative uncharacterized protein	Sf3a1	K484
Q3TVM1	Putative uncharacterized protein	Sf3a1	K485
Q3TVV6	Putative uncharacterized protein	Hnrnpu	K307
Q3TVV6	Putative uncharacterized protein	Hnrnpu	K611
Q3TVV6	Putative uncharacterized protein	Hnrnpu	K181
Q3TVV6	Putative uncharacterized protein	Hnrnpu	K328
Q3TVV6	Putative uncharacterized protein	Hnrnpu	K789
Q3TVV6	Putative uncharacterized protein	Hnrnpu	K492
Q3TWG2	Putative uncharacterized protein	Prkcsh	K166
Q3TWG2	Putative uncharacterized protein	Prkcsh	K167
Q3TWG5	Dynein cytoplasmic 1 light intermediate chain 1	Dync1li1	K428
Q3TWG5	Dynein cytoplasmic 1 light intermediate chain 1	Dync1li1	K429
Q3TWI2	Putative uncharacterized protein	Sardh	K816
Q3TWI2	Putative uncharacterized protein	Sardh	K803
Q3TWN8	Delta-1-pyrroline-5-carboxylate synthase	Aldh18a1	K347
Q3TX45	Putative uncharacterized protein	Apoe	K173
Q3TXE5	Putative uncharacterized protein	Canx	K526
Q3TXE5	Putative uncharacterized protein	Canx	K218
Q3TXE5	Putative uncharacterized protein	Canx	K234
Q3TXQ4	Putative uncharacterized protein	Npc2	K116
Q3TXR9	Beta-hexosaminidase	Hexb	K506
Q3TXS7	26S proteasome non-ATPase regulatory subunit 1	Psmd1	K720
Q3TXV4	Putative uncharacterized protein	Rab31	K98
Q3TYC2	Putative uncharacterized protein	Ntm	K257
Q3TYJ0	Putative uncharacterized protein	Stub1	K204
Q3TYJ0	Putative uncharacterized protein	Stub1	K207
Q3TYK4	Putative uncharacterized protein	Prkar1a	K496
Q3TYV5	2',3'-cyclic-nucleotide 3'-phosphodiesterase	Cnp	K274
Q3TYV5	2',3'-cyclic-nucleotide 3'-phosphodiesterase	Cnp	K101
Q3TYV5	2',3'-cyclic-nucleotide 3'-phosphodiesterase	Cnp	K216
Q3TYV5	2',3'-cyclic-nucleotide 3'-phosphodiesterase	Cnp	K163
Q3TYV5	2',3'-cyclic-nucleotide 3'-phosphodiesterase	Cnp	K175
Q3TYV5	2',3'-cyclic-nucleotide 3'-phosphodiesterase	Cnp	K174
Q3TYV5	2',3'-cyclic-nucleotide 3'-phosphodiesterase	Cnp	K260
Q3TYV5	2',3'-cyclic-nucleotide 3'-phosphodiesterase	Cnp	K376
Q3TYV5	2',3'-cyclic-nucleotide 3'-phosphodiesterase	Cnp	K401
Q3TYV5	2',3'-cyclic-nucleotide 3'-phosphodiesterase	Cnp	K63
Q3TYV5	2',3'-cyclic-nucleotide 3'-phosphodiesterase	Cnp	K232
Q3TYV5	2',3'-cyclic-nucleotide 3'-phosphodiesterase	Cnp	K161
Q3TYV5	2',3'-cyclic-nucleotide 3'-phosphodiesterase	Cnp	K243
Q3TYV5	2',3'-cyclic-nucleotide 3'-phosphodiesterase	Cnp	K177
Q3TYV5	2',3'-cyclic-nucleotide 3'-phosphodiesterase	Cnp	K73
Q3TYV5	2',3'-cyclic-nucleotide 3'-phosphodiesterase	Cnp	K254
Q3TYV5	2',3'-cyclic-nucleotide 3'-phosphodiesterase	Cnp	K385
Q3TYV5	2',3'-cyclic-nucleotide 3'-phosphodiesterase	Cnp	K386
Q3TZZ7	Extended synaptotagmin-2	Esyt2	K571
Q3U011	Putative uncharacterized protein	Gltp	K66
Q3U011	Putative uncharacterized protein	Gltp	K149
Q3U0V1	Far upstream element-binding protein 2	Khsrp	K204
Q3U0Y1	Putative uncharacterized protein	Serpina3g	K292
Q3U111	Putative uncharacterized protein (Fragment)	Rdx	K158
Q3U136	Putative uncharacterized protein (Fragment)	Wdr1	K289
Q3U136	Putative uncharacterized protein (Fragment)	Wdr1	K148
Q3U136	Putative uncharacterized protein (Fragment)	Wdr1	K215
Q3U186	Probable arginine--tRNA ligase, mitochondrial	Rars2	K557
Q3U2K8	Arf-GAP domain and FG repeat-containing protein 2	Agfg2	K174
Q3U2X5	Amine oxidase	Maoa	K104
Q3U319	E3 ubiquitin-protein ligase BRE1B	Rnf40	K20
Q3U344	ADP-ribosylation factor 3	Arf3	K36
Q3U367	4-trimethylaminobutyraldehyde dehydrogenase	Aldh9a1	K392
Q3U367	4-trimethylaminobutyraldehyde dehydrogenase	Aldh9a1	K368
Q3U3I1	Putative uncharacterized protein	Car4	K239
Q3U3J1	2-oxoisovalerate dehydrogenase subunit alpha, mitochondrial	Bckdha	K446
Q3U3N7	Putative uncharacterized protein	St13	K185
Q3U3N7	Putative uncharacterized protein	St13	K152
Q3U3T6	Putative uncharacterized protein	Stk24	K233
Q3U4H0	Microtubule-associated protein, RP/EB family, member 1	Mapre1	K83
Q3U4S9	Coatomer subunit delta	Arcn1	K335
Q3U4U6	T-complex protein 1 subunit gamma	Cct3	K248
Q3U4U6	T-complex protein 1 subunit gamma	Cct3	K249
Q3U4U6	T-complex protein 1 subunit gamma	Cct3	K353
Q3U4U6	T-complex protein 1 subunit gamma	Cct3	K354
Q3U4U6	T-complex protein 1 subunit gamma	Cct3	K15
Q3U4U6	T-complex protein 1 subunit gamma	Cct3	K44
Q3U536	Putative uncharacterized protein	Npm1	K32
Q3U536	Putative uncharacterized protein	Npm1	K271
Q3U536	Putative uncharacterized protein	Npm1	K141
Q3U536	Putative uncharacterized protein	Npm1	K154
Q3U536	Putative uncharacterized protein	Npm1	K155
Q3U536	Putative uncharacterized protein	Npm1	K150
Q3U536	Putative uncharacterized protein	Npm1	K265
Q3U561	Ribosomal protein	Rpl10a	K130
Q3U621	Putative uncharacterized protein	Rab10	K129
Q3U630	Putative uncharacterized protein	Tars	K278
Q3U6C7	Succinate-CoA ligase subunit beta (Fragment)	Sucla2	K222
Q3U6C7	Succinate-CoA ligase subunit beta (Fragment)	Sucla2	K223
Q3U6C7	Succinate-CoA ligase subunit beta (Fragment)	Sucla2	K85
Q3U6C7	Succinate-CoA ligase subunit beta (Fragment)	Sucla2	K115
Q3U6C7	Succinate-CoA ligase subunit beta (Fragment)	Sucla2	K375
Q3U6C7	Succinate-CoA ligase subunit beta (Fragment)	Sucla2	K376
Q3U6C7	Succinate-CoA ligase subunit beta (Fragment)	Sucla2	K95
Q3U6C7	Succinate-CoA ligase subunit beta (Fragment)	Sucla2	K96
Q3U6C7	Succinate-CoA ligase subunit beta (Fragment)	Sucla2	K281
Q3U6L3	Glutaredoxin, isoform CRA_a	Glrx	K20
Q3U6P5	Putative uncharacterized protein	Hnrnpc	K157
Q3U6P5	Putative uncharacterized protein	Hnrnpc	K170
Q3U6U7	Putative uncharacterized protein	Wars	K378
Q3U7K1	Serine/threonine-protein phosphatase	Serine/threonine-protein phosphatase OS=Mus musculus	K41
Q3U7K1	Serine/threonine-protein phosphatase	Serine/threonine-protein phosphatase OS=Mus musculus	K141
Q3U7Z6	Phosphoglycerate mutase	Pgam1	K106
Q3U7Z6	Phosphoglycerate mutase	Pgam1	K61
Q3U7Z6	Phosphoglycerate mutase	Pgam1	K39
Q3U7Z6	Phosphoglycerate mutase	Pgam1	K113
Q3U7Z6	Phosphoglycerate mutase	Pgam1	K100
Q3U7Z6	Phosphoglycerate mutase	Pgam1	K138
Q3U890	Putative uncharacterized protein	Hars	K443
Q3U890	Putative uncharacterized protein	Hars	K444
Q3U890	Putative uncharacterized protein	Hars	K148
Q3U890	Putative uncharacterized protein	Hars	K418
Q3U890	Putative uncharacterized protein	Hars	K419
Q3U8W9	Putative uncharacterized protein	Hnrnpr	K285
Q3U900	Dolichyl-diphosphooligosaccharide--protein glycosyltransferase subunit 1	Rpn1	K539
Q3U9P0	Putative uncharacterized protein	Rps10	K24
Q3U9P0	Putative uncharacterized protein	Rps10	K25
Q3U9P7	Succinyl-CoA:3-ketoacid-coenzyme A transferase	Oxct1	K185
Q3U9P7	Succinyl-CoA:3-ketoacid-coenzyme A transferase	Oxct1	K480
Q3U9P7	Succinyl-CoA:3-ketoacid-coenzyme A transferase	Oxct1	K473
Q3U9X3	Putative uncharacterized protein	Fam192a	K157
Q3UA54	Putative uncharacterized protein (Fragment)	Ptma	K164
Q3UA54	Putative uncharacterized protein (Fragment)	Ptma	K165
Q3UAD6	Heat shock protein 90kDa beta (Grp94), member 1	Hsp90b1	K682
Q3UAD6	Heat shock protein 90kDa beta (Grp94), member 1	Hsp90b1	K683
Q3UAD6	Heat shock protein 90kDa beta (Grp94), member 1	Hsp90b1	K95
Q3UAG2	6-phosphogluconate dehydrogenase, decarboxylating	Pgd	K38
Q3UAP1	Prolactin regulatory element binding, isoform CRA_c	Preb	K142
Q3UB60	Putative uncharacterized protein	Ppid	K111
Q3UBK2	Putative uncharacterized protein	Putative uncharacterized protein OS=Mus musculus	K43
Q3UBK2	Putative uncharacterized protein	Putative uncharacterized protein OS=Mus musculus	K44
Q3UBK2	Putative uncharacterized protein	Putative uncharacterized protein OS=Mus musculus	K141
Q3UBP0	Adenylosuccinate synthetase isozyme 1	Adssl1	K18
Q3UBP0	Adenylosuccinate synthetase isozyme 1	Adssl1	K448
Q3UBP6	Putative uncharacterized protein	Actb	K84
Q3UBZ3	Putative uncharacterized protein	Capza2	K91
Q3UBZ3	Putative uncharacterized protein	Capza2	K97
Q3UD06	ATP synthase subunit gamma	Atp5c1	K88
Q3UD06	ATP synthase subunit gamma	Atp5c1	K64
Q3UD06	ATP synthase subunit gamma	Atp5c1	K112
Q3UD06	ATP synthase subunit gamma	Atp5c1	K115
Q3UD06	ATP synthase subunit gamma	Atp5c1	K90
Q3UD06	ATP synthase subunit gamma	Atp5c1	K138
Q3UD06	ATP synthase subunit gamma	Atp5c1	K55
Q3UD06	ATP synthase subunit gamma	Atp5c1	K39
Q3UD06	ATP synthase subunit gamma	Atp5c1	K154
Q3UDS4	Putative uncharacterized protein	Sqor	K365
Q3UDZ1	Putative uncharacterized protein	Rhog	K183
Q3UEB3	Poly(U)-binding-splicing factor PUF60	Puf60	K459
Q3UEQ9	Aminoadipate-semialdehyde synthase	Aass	K780
Q3UGA8	Amidophosphoribosyltransferase	Ppat	K60
Q3UGA8	Amidophosphoribosyltransferase	Ppat	K371
Q3UGC8	Propionyl-Coenzyme A carboxylase, alpha polypeptide, isoform CRA_b	Pcca	K150
Q3UGR5	Haloacid dehalogenase-like hydrolase domain-containing protein 2	Hdhd2	K50
Q3UGZ4	Spectrin beta chain	Sptbn2	K1478
Q3UGZ4	Spectrin beta chain	Sptbn2	K229
Q3UGZ4	Spectrin beta chain	Sptbn2	K1909
Q3UGZ4	Spectrin beta chain	Sptbn2	K500
Q3UH59	Myosin-10	Myh10	K620
Q3UH59	Myosin-10	Myh10	K1656
Q3UH59	Myosin-10	Myh10	K1058
Q3UH59	Myosin-10	Myh10	K479
Q3UH59	Myosin-10	Myh10	K1414
Q3UH70	Bromodomain-containing protein 4	Brd4	K696
Q3UH70	Bromodomain-containing protein 4	Brd4	K698
Q3UHB1	5'-nucleotidase domain-containing protein 3	Nt5dc3	K336
Q3UHJ0	AP2-associated protein kinase 1	Aak1	K88
Q3UHL1	CaM kinase-like vesicle-associated protein	Camkv	K68
Q3UHT7	ERC protein 2	Erc2	K554
Q3UHT7	ERC protein 2	Erc2	K682
Q3UHT7	ERC protein 2	Erc2	K683
Q3UID0	Putative uncharacterized protein	Smarcc2	K595
Q3UID0	Putative uncharacterized protein	Smarcc2	K597
Q3UID0	Putative uncharacterized protein	Smarcc2	K326
Q3UIH7	Putative uncharacterized protein	Rabggta	K38
Q3UIH7	Putative uncharacterized protein	Rabggta	K105
Q3UII2	Tetraspanin	Cd82	K189
Q3UII2	Tetraspanin	Cd82	K190
Q3UIQ2	Putative uncharacterized protein	Ndufs1	K709
Q3UIQ2	Putative uncharacterized protein	Ndufs1	K298
Q3UIQ2	Putative uncharacterized protein	Ndufs1	K108
Q3UIQ2	Putative uncharacterized protein	Ndufs1	K467
Q3UIQ2	Putative uncharacterized protein	Ndufs1	K84
Q3UJ20	Putative uncharacterized protein	Eno2	K343
Q3UJ20	Putative uncharacterized protein	Eno2	K64
Q3UJ20	Putative uncharacterized protein	Eno2	K406
Q3UJ70	Hydroxymethylglutaryl-CoA synthase	Hmgcs1	K100
Q3UJ70	Hydroxymethylglutaryl-CoA synthase	Hmgcs1	K102
Q3UJ70	Hydroxymethylglutaryl-CoA synthase	Hmgcs1	K409
Q3UJ70	Hydroxymethylglutaryl-CoA synthase	Hmgcs1	K273
Q3UJW9	Putative uncharacterized protein	Akr1a1	K34
Q3UJW9	Putative uncharacterized protein	Akr1a1	K127
Q3UJW9	Putative uncharacterized protein	Akr1a1	K263
Q3UJX2	Putative uncharacterized protein	Ctnnbl1	K95
Q3UK24	Putative uncharacterized protein	Wdr37	K121
Q3UK56	Putative uncharacterized protein	Rps3	K75
Q3UK83	Putative uncharacterized protein	Hnrnpa1	K105
Q3UK83	Putative uncharacterized protein	Hnrnpa1	K52
Q3UK83	Putative uncharacterized protein	Hnrnpa1	K351
Q3UKC1	Tax1-binding protein 1 homolog	Tax1bp1	K288
Q3UKH3	Putative uncharacterized protein	Acaa2	K137
Q3UKH3	Putative uncharacterized protein	Acaa2	K13
Q3UKH3	Putative uncharacterized protein	Acaa2	K270
Q3UKH3	Putative uncharacterized protein	Acaa2	K240
Q3UKP5	Putative uncharacterized protein	Xab2	K794
Q3UKW2	Calmodulin-1	Calm1	K70
Q3UKW2	Calmodulin-1	Calm1	K143
Q3UL36	Arginine and glutamate-rich protein 1	Arglu1	K256
Q3UL54	Putative uncharacterized protein	Rsl1d1	K423
Q3UL54	Putative uncharacterized protein	Rsl1d1	K424
Q3ULD5	Methylcrotonoyl-CoA carboxylase beta chain, mitochondrial	Mccc2	K70
Q3ULN8	Putative uncharacterized protein (Fragment)	Ppp2r5a	K184
Q3ULZ3	Phosphoserine aminotransferase	Psat1	K318
Q3UM20	Putative uncharacterized protein	Nono	K471
Q3UM45	Protein phosphatase 1 regulatory subunit 7	Ppp1r7	K134
Q3UM45	Protein phosphatase 1 regulatory subunit 7	Ppp1r7	K135
Q3UMR5	Calcium uniporter protein, mitochondrial	Mcu	K331
Q3UN60	Membrane protein, palmitoylated 6 (MAGUK p55 subfamily member 6), isoform CRA_b	Mpp6	K295
Q3UN60	Membrane protein, palmitoylated 6 (MAGUK p55 subfamily member 6), isoform CRA_b	Mpp6	K297
Q3UN71	Putative uncharacterized protein	Cpne6	K355
Q3UPA3	Rab GDP dissociation inhibitor (Fragment)	Gdi2	K485
Q3UPA3	Rab GDP dissociation inhibitor (Fragment)	Gdi2	K489
Q3UPA3	Rab GDP dissociation inhibitor (Fragment)	Gdi2	K336
Q3UPA3	Rab GDP dissociation inhibitor (Fragment)	Gdi2	K288
Q3UPU8	Putative uncharacterized protein	Acaa1a	K237
Q3UPU8	Putative uncharacterized protein	Acaa1a	K238
Q3UPU8	Putative uncharacterized protein	Acaa1a	K173
Q3UPX0	Crystallin, mu	Crym	K54
Q3UR55	Sodium/potassium-transporting ATPase subunit beta	Atp1b2	K181
Q3UR55	Sodium/potassium-transporting ATPase subunit beta	Atp1b2	K284
Q3UR55	Sodium/potassium-transporting ATPase subunit beta	Atp1b2	K147
Q3URE1	Acyl-CoA synthetase family member 3, mitochondrial	Acsf3	K306
Q3URG1	Putative uncharacterized protein	Tppp	K73
Q3URG1	Putative uncharacterized protein	Tppp	K184
Q3URG1	Putative uncharacterized protein	Tppp	K130
Q3URG1	Putative uncharacterized protein	Tppp	K77
Q3URR8	Putative uncharacterized protein	Nubpl	K250
Q3UTB8	GrpE protein homolog	Grpel1	K157
Q3UUI3	Acyl-coenzyme A thioesterase THEM4	Them4	K65
Q3UV17	Keratin, type II cytoskeletal 2 oral	Krt76	K351
Q3UV17	Keratin, type II cytoskeletal 2 oral	Krt76	K353
Q3UW66	Sulfurtransferase	Mpst	K230
Q3UWT6	Proteasome subunit alpha type	Psma2	K176
Q3UX10	Tubulin alpha chain-like 3	Tubal3	K401
Q3UX10	Tubulin alpha chain-like 3	Tubal3	K408
Q3UX10	Tubulin alpha chain-like 3	Tubal3	K409
Q3UXN3	Putative uncharacterized protein	Cars	K131
Q3UXN3	Putative uncharacterized protein	Cars	K132
Q3UXP2	RuvB-like helicase	Ruvbl2	K234
Q3UYK6	Amino acid transporter	Slc1a2	K382
Q3UYK6	Amino acid transporter	Slc1a2	K29
Q3UYK6	Amino acid transporter	Slc1a2	K157
Q3UYK6	Amino acid transporter	Slc1a2	K569
Q3UYK6	Amino acid transporter	Slc1a2	K525
Q3UYK6	Amino acid transporter	Slc1a2	K557
Q3UYL0	Putative uncharacterized protein (Fragment)	Ak4	K307
Q3UYR3	Putative uncharacterized protein (Fragment)	Cbfb	K133
Q3UYR3	Putative uncharacterized protein (Fragment)	Cbfb	K134
Q3UZ58	NADPH:adrenodoxin oxidoreductase, mitochondrial	Fdxr	K224
Q3UZG3	Putative uncharacterized protein	Hnrnpa3	K126
Q3UZG3	Putative uncharacterized protein	Hnrnpa3	K127
Q3UZG3	Putative uncharacterized protein	Hnrnpa3	K199
Q3UZG3	Putative uncharacterized protein	Hnrnpa3	K200
Q3V0Z8	Putative uncharacterized protein (Fragment)	Ddx5	K115
Q3V0Z8	Putative uncharacterized protein (Fragment)	Ddx5	K272
Q3V0Z8	Putative uncharacterized protein (Fragment)	Ddx5	K107
Q3V0Z8	Putative uncharacterized protein (Fragment)	Ddx5	K426
Q3V100	Mannose-6-phosphate isomerase	Mpi	K218
Q3V117	ATP-citrate synthase	Acly	K468
Q3V117	ATP-citrate synthase	Acly	K469
Q3V117	ATP-citrate synthase	Acly	K538
Q3V117	ATP-citrate synthase	Acly	K540
Q3V117	ATP-citrate synthase	Acly	K968
Q3V117	ATP-citrate synthase	Acly	K97
Q3V117	ATP-citrate synthase	Acly	K272
Q3V117	ATP-citrate synthase	Acly	K1077
Q3V117	ATP-citrate synthase	Acly	K86
Q3V117	ATP-citrate synthase	Acly	K978
Q3V117	ATP-citrate synthase	Acly	K58
Q3V117	ATP-citrate synthase	Acly	K64
Q3V1Z7	Putative uncharacterized protein	Ddx1	K281
Q3V235	Prohibitin 2	Phb2	K216
Q3V235	Prohibitin 2	Phb2	K250
Q3V250	Putative uncharacterized protein	Pdk3	K134
Q3V2D0	Lon protease homolog, mitochondrial	Lonp1	K571
Q3V2D0	Lon protease homolog, mitochondrial	Lonp1	K572
Q3V2D0	Lon protease homolog, mitochondrial	Lonp1	K889
Q3V2N7	Expressed sequence AI413582	AI413582	K93
Q3V2R8	NIF3-like protein 1	Nif3l1	K105
Q3V3C2	Putative uncharacterized protein	Rab1b	K122
Q3V3N6	Putative uncharacterized protein	Cops2	K422
Q3V3N6	Putative uncharacterized protein	Cops2	K307
Q3YAB3	Kv channel-interacting protein 2	Kcnip2	K115
Q497P1	Syntaxin 1A (Brain)	Stx1a	K55
Q497P1	Syntaxin 1A (Brain)	Stx1a	K83
Q497P1	Syntaxin 1A (Brain)	Stx1a	K84
Q4FJX4	Csrp1 protein	Csrp1	K173
Q4FJX4	Csrp1 protein	Csrp1	K161
Q4FJX4	Csrp1 protein	Csrp1	K42
Q4FJX4	Csrp1 protein	Csrp1	K141
Q4FJX4	Csrp1 protein	Csrp1	K137
Q4FZE6	Putative uncharacterized protein	Rps7	K90
Q4KMM3	Oxidation resistance protein 1	Oxr1	K216
Q4KMM3	Oxidation resistance protein 1	Oxr1	K78
Q4KMM3	Oxidation resistance protein 1	Oxr1	K549
Q4KMM3	Oxidation resistance protein 1	Oxr1	K851
Q4VA32	Putative uncharacterized protein	Acot13	K43
Q4VA32	Putative uncharacterized protein	Acot13	K127
Q4VAE8	Ndufb4 protein (Fragment)	Ndufb4	K57
Q4VBX4	MCG127675	Ube2v2	K66
Q4VC33	Macrophage erythroblast attacher	Maea	K31
Q4VWZ5	Acyl-CoA-binding protein	Dbi	K62
Q4VWZ5	Acyl-CoA-binding protein	Dbi	K103
[truncated: 1,344 more rows]

## Sheet: Ack sites Exp2
Accession	Proteins name	Gene name	Ack site
A0A023T778	Mago nashi protein	Magohb	K43
A0A068BEQ2	H2-K region expressed gene 6, isoform CRA_a	H2-Ke6	K66
A0A068BFR3	RAS oncogene family protein	Rab11b	K24
A0A068BGR9	NADH dehydrogenase	Ndufa7	K40
A0A076FRG6	KCC2a variant 1	Slc12a5	K1085
A0A087WNT1	Elongin-C	Eloc	K54
A0A087WP80	Limbic system-associated membrane protein	Lsamp	K94
A0A087WPR1	Myelin-associated glycoprotein	Mag	K75
A0A0A0MQ68	Glutaryl-CoA dehydrogenase, mitochondrial	Gcdh	K380
A0A0A0MQA5	Tubulin alpha chain (Fragment)	Tuba4a	K365
A0A0A0MQA5	Tubulin alpha chain (Fragment)	Tuba4a	K355
A0A0A0MQA5	Tubulin alpha chain (Fragment)	Tuba4a	K381
A0A0A0MQF6	Glyceraldehyde-3-phosphate dehydrogenase	Gapdh	K239
A0A0A0MQF6	Glyceraldehyde-3-phosphate dehydrogenase	Gapdh	K275
A0A0A0MQF6	Glyceraldehyde-3-phosphate dehydrogenase	Gapdh	K283
A0A0A0MQF6	Glyceraldehyde-3-phosphate dehydrogenase	Gapdh	K284
A0A0A0MQF6	Glyceraldehyde-3-phosphate dehydrogenase	Gapdh	K96
A0A0A0MQF6	Glyceraldehyde-3-phosphate dehydrogenase	Gapdh	K186
A0A0A0MQF6	Glyceraldehyde-3-phosphate dehydrogenase	Gapdh	K163
A0A0A0MQF6	Glyceraldehyde-3-phosphate dehydrogenase	Gapdh	K218
A0A0A6YW36	Regulator of G-protein-signaling 7	Rgs7	K215
A0A0A6YW36	Regulator of G-protein-signaling 7	Rgs7	K216
A0A0A6YW36	Regulator of G-protein-signaling 7	Rgs7	K431
A0A0A6YW36	Regulator of G-protein-signaling 7	Rgs7	K451
A0A0A6YWG7	Rap guanine nucleotide exchange factor 2	Rapgef2	K528
A0A0A6YWG7	Rap guanine nucleotide exchange factor 2	Rapgef2	K530
A0A0G2JEG8	Amphiphysin	Amph	K35
A0A0G2JEG8	Amphiphysin	Amph	K47
A0A0G2JEG8	Amphiphysin	Amph	K233
A0A0G2JFT8	Protein RUFY3	Rufy3	K455
A0A0G2JGX4	Sodium/potassium-transporting ATPase subunit alpha	Atp1a3	K608
A0A0G2JGX4	Sodium/potassium-transporting ATPase subunit alpha	Atp1a3	K674
A0A0G2JGX4	Sodium/potassium-transporting ATPase subunit alpha	Atp1a3	K437
A0A0G2JGX4	Sodium/potassium-transporting ATPase subunit alpha	Atp1a3	K471
A0A0G2JGX4	Sodium/potassium-transporting ATPase subunit alpha	Atp1a3	K461
A0A0G2JGX4	Sodium/potassium-transporting ATPase subunit alpha	Atp1a3	K447
A0A0G2JGX4	Sodium/potassium-transporting ATPase subunit alpha	Atp1a3	K746
A0A0G2JGX4	Sodium/potassium-transporting ATPase subunit alpha	Atp1a3	K362
A0A0G2JGX4	Sodium/potassium-transporting ATPase subunit alpha	Atp1a3	K70
A0A0G2JGX4	Sodium/potassium-transporting ATPase subunit alpha	Atp1a3	K776
A0A0G2JGX4	Sodium/potassium-transporting ATPase subunit alpha	Atp1a3	K215
A0A0G2JGX4	Sodium/potassium-transporting ATPase subunit alpha	Atp1a3	K165
A0A0G2JGX4	Sodium/potassium-transporting ATPase subunit alpha	Atp1a3	K380
A0A0G2JGX4	Sodium/potassium-transporting ATPase subunit alpha	Atp1a3	K953
A0A0G2JGX4	Sodium/potassium-transporting ATPase subunit alpha	Atp1a3	K729
A0A0G2JGX4	Sodium/potassium-transporting ATPase subunit alpha	Atp1a3	K615
A0A0G2JGX4	Sodium/potassium-transporting ATPase subunit alpha	Atp1a3	K701
A0A0G2JGX4	Sodium/potassium-transporting ATPase subunit alpha	Atp1a3	K490
A0A0G2JGX4	Sodium/potassium-transporting ATPase subunit alpha	Atp1a3	K628
A0A0G2JGX4	Sodium/potassium-transporting ATPase subunit alpha	Atp1a3	K511
A0A0J9YUL3	Septin 11, isoform CRA_b	Septin11	K418
A0A0J9YUL3	Septin 11, isoform CRA_b	Septin11	K419
A0A0J9YUL3	Septin 11, isoform CRA_b	Septin11	K190
A0A0J9YUL3	Septin 11, isoform CRA_b	Septin11	K195
A0A0J9YUL3	Septin 11, isoform CRA_b	Septin11	K397
A0A0J9YUL3	Septin 11, isoform CRA_b	Septin11	K398
A0A0J9YUN4	Dynamin-1	Dnm1	K445
A0A0J9YUN4	Dynamin-1	Dnm1	K315
A0A0J9YUN4	Dynamin-1	Dnm1	K257
A0A0J9YUN4	Dynamin-1	Dnm1	K571
A0A0M3HEQ0	Thioredoxin reductase 2, mitochondrial	Txnrd2	K140
A0A0M3HEQ0	Thioredoxin reductase 2, mitochondrial	Txnrd2	K97
A0A0N4SUT9	Peregrin	Brpf1	K900
A0A0N4SVP8	Predicted pseudogene 5580	Gm5580	K382
A0A0N4SW93	C2 domain-containing protein 5	C2cd5	K39
A0A0R4IZY0	Thimet oligopeptidase	Thop1	N-Term
A0A0R4IZY9	tRNA-dihydrouridine(47) synthase [NAD(P)(+)]	Dus3l	K64
A0A0R4J023	Methylglutaconyl-CoA hydratase, mitochondrial	Auh	K75
A0A0R4J023	Methylglutaconyl-CoA hydratase, mitochondrial	Auh	K80
A0A0R4J023	Methylglutaconyl-CoA hydratase, mitochondrial	Auh	K186
A0A0R4J023	Methylglutaconyl-CoA hydratase, mitochondrial	Auh	K135
A0A0R4J023	Methylglutaconyl-CoA hydratase, mitochondrial	Auh	K119
A0A0R4J036	Neurofilament 3, medium	Nefm	K261
A0A0R4J036	Neurofilament 3, medium	Nefm	K291
A0A0R4J036	Neurofilament 3, medium	Nefm	K825
A0A0R4J065	Cysteine protease	Atg4b	K337
A0A0R4J083	Long-chain-specific acyl-CoA dehydrogenase, mitochondrial	Acadl	K358
A0A0R4J083	Long-chain-specific acyl-CoA dehydrogenase, mitochondrial	Acadl	K92
A0A0R4J083	Long-chain-specific acyl-CoA dehydrogenase, mitochondrial	Acadl	K42
A0A0R4J083	Long-chain-specific acyl-CoA dehydrogenase, mitochondrial	Acadl	K43
A0A0R4J094	Fumarylacetoacetate hydrolase domain-containing 2A	Fahd2a	K233
A0A0R4J094	Fumarylacetoacetate hydrolase domain-containing 2A	Fahd2a	K293
A0A0R4J094	Fumarylacetoacetate hydrolase domain-containing 2A	Fahd2a	K294
A0A0R4J0D8	cAMP-responsive element-binding protein-like 2	Crebl2	K112
A0A0R4J0G4	Ran-binding protein 10	Ranbp10	K321
A0A0R4J0L6	28S ribosomal protein S35, mitochondrial	Mrps35	K297
A0A0R4J0P1	Acyl-Coenzyme A dehydrogenase family, member 8	Acad8	K229
A0A0R4J0P1	Acyl-Coenzyme A dehydrogenase family, member 8	Acad8	K230
A0A0R4J0Q5	Lamin-B2	Lmnb2	K484
A0A0R4J0S3	Reticulon 4 interacting protein 1	Rtn4ip1	K53
A0A0R4J0V4	Junction-mediating and -regulatory protein	Jmy	K493
A0A0R4J0V4	Junction-mediating and -regulatory protein	Jmy	K494
A0A0R4J138	Arylsulfatase B	Arsb	K339
A0A0R4J138	Arylsulfatase B	Arsb	K341
A0A0R4J1N0	Dihydropyrimidinase-related protein 4	Dpysl4	K289
A0A0R4J1S2	PRP40 pre-mRNA processing factor 40 homolog B (Yeast)	Prpf40b	K840
A0A0R4J2C2	Synaptotagmin II	Syt2	K190
A0A0S3CWK3	NArgBP2	Sorbs2	K276
A0A0U1RP94	Casein kinase I isoform gamma-1	Csnk1g1	K62
A0A0U1RPL0	Ataxin-2-like protein	Atxn2l	K138
A0A140T8S5	Chromosome alignment-maintaining phosphoprotein 1	Champ1	K607
A0A140T8S5	Chromosome alignment-maintaining phosphoprotein 1	Champ1	K608
A0A141CM32	ATP synthase protein 8	ATP8	K48
A0A141CM32	ATP synthase protein 8	ATP8	K54
A0A1B0GR11	Transaldolase	Taldo1	K248
A0A1B0GR11	Transaldolase	Taldo1	K249
A0A1B0GR11	Transaldolase	Taldo1	K382
A0A1B0GRP7	Pyridoxal phosphate homeostasis protein (Fragment)	Prosc	K123
A0A1B0GRV0	3'(2'),5'-bisphosphate nucleotidase 1	Bpnt1	K259
A0A1B0GRV0	3'(2'),5'-bisphosphate nucleotidase 1	Bpnt1	K260
A0A1B0GRV0	3'(2'),5'-bisphosphate nucleotidase 1	Bpnt1	K49
A0A1B0GS68	Uncharacterized protein	Gm45713	K434
A0A1B0GSX0	L-lactate dehydrogenase	Ldha	K257
A0A1D5RL96	Uncharacterized protein	A830010M20Rik	K1468
A0A1D5RLF4	Metallothionein	Mt3	N-Term
A0A1D5RLT6	GRAM domain-containing protein 1B	Gramd1b	K724
A0A1L1SQ41	Arginyl-tRNA--protein transferase 1	Ate1	K243
A0A1L1SQ41	Arginyl-tRNA--protein transferase 1	Ate1	K245
A0A1L1SQ51	Talin-2	Tln2	K1950
A0A1L1SQ51	Talin-2	Tln2	K692
A0A1L1STC6	Nesprin-1	Syne1	K5789
A0A1L1STE6	Isocitrate dehydrogenase [NAD] subunit, mitochondrial	Idh3a	K368
A0A1L1STE6	Isocitrate dehydrogenase [NAD] subunit, mitochondrial	Idh3a	K118
A0A1L1STE6	Isocitrate dehydrogenase [NAD] subunit, mitochondrial	Idh3a	K344
A0A1L1STE6	Isocitrate dehydrogenase [NAD] subunit, mitochondrial	Idh3a	K354
A0A1L1STE6	Isocitrate dehydrogenase [NAD] subunit, mitochondrial	Idh3a	K232
A0A1S6GWG6	Uncharacterized protein_1	Atp6v1b2	K137
A0A1S6GWG6	Uncharacterized protein_1	Atp6v1b2	K138
A0A1S6GWG6	Uncharacterized protein_1	Atp6v1b2	K489
A0A1S6GWG6	Uncharacterized protein_1	Atp6v1b2	K110
A0A1S6GWH2	Uncharacterized protein_1	Atp6v1b2	K91
A0A1S6GWH2	Uncharacterized protein_1	Atp6v1b2	K243
A0A1S6GWH5	Uncharacterized protein_1	Atp6v1b2	K890
A0A1S6GWI0	NADH dehydrogenase (Ubiquinone) 1 alpha subcomplex, 8	Ndufa8	K193
A0A1S6GWI4	MCG5769, isoform CRA_a	mCG_5769	K93
A0A1S6GWJ7	Uncharacterized protein_1	Atp6v1b2	K1566
A0A1S6GWJ7	Uncharacterized protein_1	Atp6v1b2	K610
A0A1S6GWJ7	Uncharacterized protein_1	Atp6v1b2	K1843
A0A1S6GWJ8	Uncharacterized protein_1	Atp6v1b2	K777
A0A1W2P768	Histone H3.2	Hist2h3c1	K125
A0A1W2P768	Histone H3.2	Hist2h3c1	K69
A0A1W2P768	Histone H3.2	Hist2h3c1	K64
A0A1W2P768	Histone H3.2	Hist2h3c1	K55
A0A1W2P768	Histone H3.2	Hist2h3c1	K60
A0A1W2P768	Histone H3.2	Hist2h3c1	K102
A0A1W2P882	Plasma membrane calcium-transporting ATPase 1 (Fragment)	Atp2b1	K24
A0PJK9	Uncharacterized protein	5730455P16Rik	K177
A1A4A7	Pgam5 protein (Fragment)	Pgam5	K95
A1L2Z3	C230096C10Rik protein	Emc1	K521
A2A4P4	Uncharacterized protein	Gm27029	K366
A2A690	Protein TANC2	Tanc2	K14
A2A7F6	Chloride channel protein	Clcn6	K662
A2A7F6	Chloride channel protein	Clcn6	K664
A2A7S7	Tyrosine--tRNA ligase	Yars	K466
A2A9M4	Dedicator of cytokinesis protein 7	Dock7	K1952
A2A9V9	BTB/POZ domain-containing protein KCTD2	Kctd2	K252
A2AE89	Glutathione S-transferase Mu 1	Gstm1	K31
A2AFQ0	E3 ubiquitin-protein ligase HUWE1	Huwe1	K2268
A2AFQ2	3-hydroxyacyl-CoA dehydrogenase type-2	Hsd17b10	K28
A2AFQ2	3-hydroxyacyl-CoA dehydrogenase type-2	Hsd17b10	K53
A2AFQ2	3-hydroxyacyl-CoA dehydrogenase type-2	Hsd17b10	K52
A2AG50	MAP7 domain-containing protein 2	Map7d2	K298
A2AGH6	Mediator of RNA polymerase II transcription subunit 12	Med12	K1800
A2AHT3	Calsenilin isoform 4	Kcnip3	K129
A2AI21	Glutamate receptor ionotropic, NMDA 1	Grin1	K207
A2AIL4	NADH dehydrogenase (ubiquinone) complex I, assembly factor 6	Ndufaf6	K271
A2ALS4	Rap1 GTPase-activating protein 1	Rap1gap	K326
A2ALV3	Endophilin-A1	Sh3gl2	K149
A2ALV3	Endophilin-A1	Sh3gl2	K171
A2ALV3	Endophilin-A1	Sh3gl2	K28
A2AQN4	Acetyl-coenzyme A synthetase, cytoplasmic	Acss2	K431
A2AQR0	Glycerol-3-phosphate dehydrogenase	Gpd2	K652
A2ARP8	Microtubule-associated protein 1A	Map1a	K920
A2ARP8	Microtubule-associated protein 1A	Map1a	K1757
A2ARP8	Microtubule-associated protein 1A	Map1a	K1764
A2ARP8	Microtubule-associated protein 1A	Map1a	K1654
A2ARP8	Microtubule-associated protein 1A	Map1a	K2324
A2AS98	Nck-associated protein 1	Nckap1	K57
A2AS98	Nck-associated protein 1	Nckap1	K196
A2AS98	Nck-associated protein 1	Nckap1	K207
A2AS98	Nck-associated protein 1	Nckap1	K901
A2ATZ8	Calcium channel, voltage-dependent, beta 4 subunit	Cacnb4	K500
A2ATZ8	Calcium channel, voltage-dependent, beta 4 subunit	Cacnb4	K174
A2AUK5	Band 4.1-like protein 1	Epb41l1	K499
A2AUK5	Band 4.1-like protein 1	Epb41l1	K259
A2AUK5	Band 4.1-like protein 1	Epb41l1	K115
A2AWI7	Endophilin-B2	Sh3glb2	K262
A2RS22	Coronin	Coro1b	K21
A3KGU9	Spectrin alpha chain, non-erythrocytic 1	Sptan1	K2452
A3KGU9	Spectrin alpha chain, non-erythrocytic 1	Sptan1	K2447
A3KGU9	Spectrin alpha chain, non-erythrocytic 1	Sptan1	K1252
A3KGU9	Spectrin alpha chain, non-erythrocytic 1	Sptan1	K1703
A3KGU9	Spectrin alpha chain, non-erythrocytic 1	Sptan1	K1704
A3KGU9	Spectrin alpha chain, non-erythrocytic 1	Sptan1	K718
A3KGU9	Spectrin alpha chain, non-erythrocytic 1	Sptan1	K719
A3KGU9	Spectrin alpha chain, non-erythrocytic 1	Sptan1	K592
A3KGU9	Spectrin alpha chain, non-erythrocytic 1	Sptan1	K2359
A3KGU9	Spectrin alpha chain, non-erythrocytic 1	Sptan1	K930
A3KGU9	Spectrin alpha chain, non-erythrocytic 1	Sptan1	K931
A3KGU9	Spectrin alpha chain, non-erythrocytic 1	Sptan1	K2005
A3KGU9	Spectrin alpha chain, non-erythrocytic 1	Sptan1	K2478
A3KGU9	Spectrin alpha chain, non-erythrocytic 1	Sptan1	K2430
A3KGU9	Spectrin alpha chain, non-erythrocytic 1	Sptan1	K418
A3KGU9	Spectrin alpha chain, non-erythrocytic 1	Sptan1	K824
A3KGU9	Spectrin alpha chain, non-erythrocytic 1	Sptan1	K825
A3KGU9	Spectrin alpha chain, non-erythrocytic 1	Sptan1	K862
A3KGU9	Spectrin alpha chain, non-erythrocytic 1	Sptan1	K864
A3KGU9	Spectrin alpha chain, non-erythrocytic 1	Sptan1	K1596
A3KGU9	Spectrin alpha chain, non-erythrocytic 1	Sptan1	K1916
A3KGU9	Spectrin alpha chain, non-erythrocytic 1	Sptan1	K2103
A3KGU9	Spectrin alpha chain, non-erythrocytic 1	Sptan1	K2104
A3KGU9	Spectrin alpha chain, non-erythrocytic 1	Sptan1	K1833
A3KGU9	Spectrin alpha chain, non-erythrocytic 1	Sptan1	K1834
A3KGU9	Spectrin alpha chain, non-erythrocytic 1	Sptan1	K1720
A3KGU9	Spectrin alpha chain, non-erythrocytic 1	Sptan1	K1311
A3KGU9	Spectrin alpha chain, non-erythrocytic 1	Sptan1	K1313
A3KGU9	Spectrin alpha chain, non-erythrocytic 1	Sptan1	K2375
A3KGU9	Spectrin alpha chain, non-erythrocytic 1	Sptan1	K335
A3KGU9	Spectrin alpha chain, non-erythrocytic 1	Sptan1	K81
A3KGU9	Spectrin alpha chain, non-erythrocytic 1	Sptan1	K756
A3KGU9	Spectrin alpha chain, non-erythrocytic 1	Sptan1	K757
A3KGU9	Spectrin alpha chain, non-erythrocytic 1	Sptan1	K1082
A3KGU9	Spectrin alpha chain, non-erythrocytic 1	Sptan1	K1943
A3KGU9	Spectrin alpha chain, non-erythrocytic 1	Sptan1	K1944
A3KGU9	Spectrin alpha chain, non-erythrocytic 1	Sptan1	K613
A3KN68	Protein tyrosine phosphatase, receptor type, N polypeptide 2	Ptprn2	K879
A6H6B3	RalA binding protein 1	Ralbp1	K128
A6H6B3	RalA binding protein 1	Ralbp1	K130
A6ZI44	Fructose-bisphosphate aldolase	Aldoa	K384
A6ZI44	Fructose-bisphosphate aldolase	Aldoa	K153
A6ZI44	Fructose-bisphosphate aldolase	Aldoa	K284
A6ZI44	Fructose-bisphosphate aldolase	Aldoa	K297
A6ZI44	Fructose-bisphosphate aldolase	Aldoa	K376
A6ZI44	Fructose-bisphosphate aldolase	Aldoa	K162
A6ZI44	Fructose-bisphosphate aldolase	Aldoa	K96
A8DUK4	Beta-globin	Hbbt1	K96
A8DUK4	Beta-globin	Hbbt1	K145
A8DUV3	Alpha-globin	Hbat1	K41
A8DUV3	Alpha-globin	Hbat1	K57
A8IP69	14-3-3 protein gamma subtype	Ywhag	K120
A8IP69	14-3-3 protein gamma subtype	Ywhag	K142
A8Y5T6	Probable proline--tRNA ligase, mitochondrial	Pars2	K279
A8Y5T6	Probable proline--tRNA ligase, mitochondrial	Pars2	K474
A8Y5T6	Probable proline--tRNA ligase, mitochondrial	Pars2	K414
A8Y5T6	Probable proline--tRNA ligase, mitochondrial	Pars2	K415
B0QZN5	Vesicle-associated membrane protein 2	Vamp2	K83
B0V2P5	DmX-like protein 2	Dmxl2	K2442
B0V2P5	DmX-like protein 2	Dmxl2	K2444
B0V2P5	DmX-like protein 2	Dmxl2	K1788
B0V2P5	DmX-like protein 2	Dmxl2	K1029
B0V2P5	DmX-like protein 2	Dmxl2	K2063
B1AQ77	Keratin 15, isoform CRA_a	Krt15	K115
B1AQZ0	Septin-8	Septin8	K381
B1AQZ0	Septin-8	Septin8	K275
B1AQZ0	Septin-8	Septin8	K360
B1AT82	MCG6846, isoform CRA_c	Prpsap1	K53
B1AWD9	Clathrin light chain	Clta	K223
B1AWV9	Anion exchange protein	Slc4a10	K286
B1AX58	Plastin-3	Pls3	K344
B1AZI6	THO complex subunit 2	Thoc2	K528
B1AZP2	Disks large-associated protein 4	Dlgap4	K558
B1AZP2	Disks large-associated protein 4	Dlgap4	K559
B2CSK2	Heat shock protein 1-like protein	Heat shock protein 1-like protein OS=Mus musculus	K58
B2KF05	Bromodomain and PHD finger containing, 3	Brpf3	K89
B2KF05	Bromodomain and PHD finger containing, 3	Brpf3	K105
B2KF05	Bromodomain and PHD finger containing, 3	Brpf3	K91
B2KF05	Bromodomain and PHD finger containing, 3	Brpf3	K96
B2KF05	Bromodomain and PHD finger containing, 3	Brpf3	K98
B2L107	Visinin-like protein 1	Vsnl1	K28
B2L107	Visinin-like protein 1	Vsnl1	K74
B2RQQ5	Microtubule-associated protein 1B	Map1b	K2435
B2RQQ5	Microtubule-associated protein 1B	Map1b	K366
B2RQQ5	Microtubule-associated protein 1B	Map1b	K2374
B2RQQ5	Microtubule-associated protein 1B	Map1b	K1941
B2RRE7	OTU domain-containing protein 4	Otud4	K342
B2RRE7	OTU domain-containing protein 4	Otud4	K343
B2RSN3	Tubulin beta chain	Tubb2b	K58
B2RSY3	Hepatocyte cell adhesion molecule	Hepacam	K49
B2RTM0	Histone H4	Hist2h4	K9
B2RTM0	Histone H4	Hist2h4	K13
B2RTM0	Histone H4	Hist2h4	K17
B2RTM0	Histone H4	Hist2h4	K6
B2RU82	Solute carrier family 30 (Zinc transporter), member 9	Slc30a9	K126
B2RW38	Cilia- and flagella-associated protein 58	Cfap58	K190
B2RWH3	Histone H2A	Hist2h2aa1	K96
B2RWI2	Lactamase, beta	Lactb	K288
B2RWI2	Lactamase, beta	Lactb	K473
B2RWI2	Lactamase, beta	Lactb	K474
B2RWS6	Histone acetyltransferase p300	Ep300	K1673
B2RWS6	Histone acetyltransferase p300	Ep300	K1759
B2RWS6	Histone acetyltransferase p300	Ep300	K1793
B2RWS6	Histone acetyltransferase p300	Ep300	K1548
B2RWS6	Histone acetyltransferase p300	Ep300	K1559
B2RWS6	Histone acetyltransferase p300	Ep300	K1557
B2RXR2	Phosphatidylinositol 3 kinase, regulatory subunit, polypeptide 4, p150	Pik3r4	K951
B2RXY7	Carbonyl reductase 1	Cbr1	K157
B2RY19	Cgnl1 protein	Cgnl1	K991
B2RY90	Isoc2a protein	Isoc2a	K178
B3DFI8	Cisd3 protein (Fragment)	Cisd3	K186
B5TVM2	Immunoglobulin-like domain-containing receptor 2	Ildr2	K72
B6ZHD0	Erythrocyte protein band 4.1-like 2	Epb41l2	K229
B7U582	Heat shock protein 70-2	Heat shock protein 70-2 OS=Mus musculus	K89
B7U582	Heat shock protein 70-2	Heat shock protein 70-2 OS=Mus musculus	K78
B7U582	Heat shock protein 70-2	Heat shock protein 70-2 OS=Mus musculus	K188
B7U582	Heat shock protein 70-2	Heat shock protein 70-2 OS=Mus musculus	K249
B7ZW89	Uncharacterized protein	Luzp1	K362
B7ZWC0	N-myc downstream regulated gene 1	Ndrg1	K280
B7ZWM6	Sorbin and SH3 domain-containing protein 2	Sorbs2	K1194
B7ZWM6	Sorbin and SH3 domain-containing protein 2	Sorbs2	K314
B9EIU1	Glutamyl-prolyl-tRNA synthetase	Eprs	K497
B9EIU1	Glutamyl-prolyl-tRNA synthetase	Eprs	K498
B9EIU3	Attractin	Atrn	K152
B9EKL6	MCG114106	Ptp4a1	K15
B9EKR1	Receptor-type tyrosine-protein phosphatase zeta	Ptprz1	K81
C5H0E8	Rap1A-retro1	Gm9392	K149
C5H0E8	Rap1A-retro1	Gm9392	K151
D3YWX2	YLP motif-containing protein 1	Ylpm1	K268
D3YYT1	Putative oxidoreductase GLYR1	Glyr1	K236
D3YZ33	Zinc finger HIT domain-containing protein 1	Znhit1	K70
D3YZC8	Bromodomain-containing protein 8	Brd8	K554
D3Z0M9	DEAD (Asp-Glu-Ala-Asp) box polypeptide 23	Ddx23	K759
D3Z2H9	Uncharacterized protein	Tpm3-rs7	K223
D3Z316	Protein 1700021F05Rik	1700021F05Rik	K158
D3Z357	Histone-lysine N-methyltransferase	Nsd3	K800
D3Z4J3	Unconventional myosin-Va	Myo5a	K1207
D3Z4J3	Unconventional myosin-Va	Myo5a	K1219
D3Z5M6	Adhesion G protein-coupled receptor L3	Adgrl3	K375
D3Z656	Synaptojanin-1	Synj1	K617
D3Z656	Synaptojanin-1	Synj1	K558
D3Z656	Synaptojanin-1	Synj1	K838
D3Z670	NADH dehydrogenase [ubiquinone] 1 alpha subcomplex subunit 3	Ndufa3	K10
D3Z722	40S ribosomal protein S19	Rps19	K24
D3Z7P3	Glutaminase kidney isoform, mitochondrial	Gls	K401
D3Z7P3	Glutaminase kidney isoform, mitochondrial	Gls	K403
D3Z7P3	Glutaminase kidney isoform, mitochondrial	Gls	K284
D3Z7P3	Glutaminase kidney isoform, mitochondrial	Gls	K661
D3Z7P3	Glutaminase kidney isoform, mitochondrial	Gls	K668
D3Z7P3	Glutaminase kidney isoform, mitochondrial	Gls	K163
D3Z7P3	Glutaminase kidney isoform, mitochondrial	Gls	K294
D5L240	Calcium-transporting ATPase	Atp2b2	K633
D5L240	Calcium-transporting ATPase	Atp2b2	K634
D5L240	Calcium-transporting ATPase	Atp2b2	K784
D5L240	Calcium-transporting ATPase	Atp2b2	K47
D5L240	Calcium-transporting ATPase	Atp2b2	K77
E0CXB9	Catenin alpha-2	Ctnna2	K693
E0CXB9	Catenin alpha-2	Ctnna2	K695
E0CXB9	Catenin alpha-2	Ctnna2	K132
E0CYM8	Tyrosine-protein phosphatase non-receptor type substrate 1	Sirpa	K204
E0CYV0	Protein-L-isoaspartate O-methyltransferase	Pcmt1	K182
E0CYV0	Protein-L-isoaspartate O-methyltransferase	Pcmt1	K183
E0CYV0	Protein-L-isoaspartate O-methyltransferase	Pcmt1	K171
E0CZ72	Kinesin-like protein	Kif2a	K259
E0CZ72	Kinesin-like protein	Kif2a	K261
E5Q371	Integrin-associated protein	Cd47	K128
E9PU87	Serine/threonine-protein kinase SIK3	Sik3	K337
E9PUA3	IQ motif and SEC7 domain-containing protein 1	Iqsec1	K137
E9PUI5	Formin-binding protein 1-like	Fnbp1l	K467
E9PV45	Ubiquitin carboxyl-terminal hydrolase 24	Usp24	K1797
E9PVY8	Microtubule-actin cross-linking factor 1	Macf1	K6227
E9PVY8	Microtubule-actin cross-linking factor 1	Macf1	K5012
E9PW66	Nucleosome assembly protein 1-like 1	Nap1l1	K143
E9PW66	Nucleosome assembly protein 1-like 1	Nap1l1	K109
E9PWE8	Dihydropyrimidinase-related protein 3	Dpysl3	K367
E9PWE8	Dihydropyrimidinase-related protein 3	Dpysl3	K536
E9PWE8	Dihydropyrimidinase-related protein 3	Dpysl3	K371
E9PWW9	Remodeling and spacing factor 1	Rsf1	K1064
E9PWW9	Remodeling and spacing factor 1	Rsf1	K1053
E9PWX1	Dipeptidyl aminopeptidase-like protein 6	Dpp6	K415
E9PX30	Mitogen-activated protein kinase kinase kinase kinase	Map4k5	K797
E9PXY8	Ubiquitin carboxyl-terminal hydrolase 7	Usp7	K955
E9PY39	Uncharacterized protein	Gm20431	K292
E9PYD5	Transcription elongation factor A protein 1	Tcea1	K276
E9PYH2	Cytosolic acyl coenzyme A thioester hydrolase	Acot7	K366
E9PYH2	Cytosolic acyl coenzyme A thioester hydrolase	Acot7	K161
E9PYL2	Proline-rich protein 12	Prr12	K1214
E9PYL9	Uncharacterized protein	Gm10036	K52
E9PZ26	Bromodomain-containing 1	Brd1	K519
E9PZ26	Bromodomain-containing 1	Brd1	K1008
E9PZ26	Bromodomain-containing 1	Brd1	K331
E9PZ43	Microtubule-associated protein	Map4	K462
E9PZ43	Microtubule-associated protein	Map4	K463
E9PZD8	Ceruloplasmin	Cp	K820
E9Q035	Uncharacterized protein	Gm20425	K285
E9Q0J5	Kinesin-like protein KIF21A	Kif21a	K671
E9Q1G8	Septin-7	Septin7	K208
E9Q1G8	Septin-7	Septin7	K209
E9Q1G8	Septin-7	Septin7	K221
E9Q1G8	Septin-7	Septin7	K238
E9Q1G8	Septin-7	Septin7	K235
E9Q1G8	Septin-7	Septin7	K195
E9Q1T1	Calcium/calmodulin-dependent protein kinase type II subunit delta	Camk2d	K268
E9Q1T1	Calcium/calmodulin-dependent protein kinase type II subunit delta	Camk2d	K479
E9Q2W8	BLOC-1-related complex subunit 5	Borcs5	K117
E9Q2W9	Alpha-actinin-4 (Fragment)	Actn4	K182
E9Q3E2	Synaptopodin	Synpo	K586
E9Q5C9	Nucleolar and coiled-body phosphoprotein 1	Nolc1	K509
E9Q5K9	YTH domain-containing protein 1	Ythdc1	K96
E9Q6J5	Biorientation of chromosomes in cell division protein 1-like 1	Bod1l	K2845
E9Q6J5	Biorientation of chromosomes in cell division protein 1-like 1	Bod1l	K534
E9Q6L9	Leucine-rich repeat-containing protein 7	Lrrc7	K386
E9Q784	Zinc finger CCCH domain-containing protein 13	Zc3h13	K1449
E9Q7L0	Oxoglutarate dehydrogenase-like	Ogdhl	K874
E9Q7L0	Oxoglutarate dehydrogenase-like	Ogdhl	K919
E9Q7L0	Oxoglutarate dehydrogenase-like	Ogdhl	K966
E9Q7X7	Neurexin II	Nrxn2	K457
E9Q828	Calcium-transporting ATPase	Atp2b4	K247
E9Q828	Calcium-transporting ATPase	Atp2b4	K75
E9Q912	RAP1, GTP-GDP dissociation stimulator 1	Rap1gds1	K457
E9Q9C3	Afadin	Afdn	K129
E9QAQ7	AT-rich interactive domain-containing protein 1A	Arid1a	K1907
E9QB02	Methionine--tRNA ligase, cytoplasmic	Mars	K728
E9QLB2	Lysophospholipase-like protein 1	Lyplal1	K223
E9QLB2	Lysophospholipase-like protein 1	Lyplal1	K221
E9QLK9	Clathrin coat assembly protein AP180	Snap91	K785
E9QLL2	Dynamin-3	Dnm3	K393
E9QLL2	Dynamin-3	Dnm3	K594
E9QM99	Dedicator of cytokinesis protein 10	Dock10	K672
E9QMB7	N-alpha-acetyltransferase 30	Naa30	K235
E9QMW4	Uncharacterized protein C16orf96 homolog	Uncharacterized protein C16orf96 homolog OS=Mus musculus	K1062
E9QN59	Mitogen-activated protein kinase	Mapk10	K221
E9QN59	Mitogen-activated protein kinase	Mapk10	K376
E9QNN1	ATP-dependent RNA helicase A	Dhx9	K1027
E9QNY8	Sacsin	Sacs	K945
E9QNY8	Sacsin	Sacs	K947
E9QP54	Jouberin	Ahi1	K532
E9QPA1	RAB6A-GEF complex partner protein 1	Ric1	K524
E9QPD7	Pyruvate carboxylase	Pcx	K242
E9QPD7	Pyruvate carboxylase	Pcx	K320
E9QPD7	Pyruvate carboxylase	Pcx	K317
E9QPX3	NADH dehydrogenase [ubiquinone] iron-sulfur protein 4, mitochondrial	Ndufs4	K168
E9QQ25	Striated muscle-specific serine/threonine-protein kinase	Speg	K3129
F6RT34	Myelin basic protein (Fragment)	Mbp	K69
F6RT34	Myelin basic protein (Fragment)	Mbp	K163
F6RT34	Myelin basic protein (Fragment)	Mbp	K194
F6RT34	Myelin basic protein (Fragment)	Mbp	K183
F6RT34	Myelin basic protein (Fragment)	Mbp	K74
F6RT34	Myelin basic protein (Fragment)	Mbp	K197
F6RT34	Myelin basic protein (Fragment)	Mbp	K100
F6RT34	Myelin basic protein (Fragment)	Mbp	K132
F6RT34	Myelin basic protein (Fragment)	Mbp	K115
F6RT34	Myelin basic protein (Fragment)	Mbp	K79
F6SEU4	Ras/Rap GTPase-activating protein SynGAP	Syngap1	K392
F6VW30	14-3-3 protein theta (Fragment)	Ywhaq	K215
F6VW30	14-3-3 protein theta (Fragment)	Ywhaq	K216
F6VW30	14-3-3 protein theta (Fragment)	Ywhaq	K180
F6VW30	14-3-3 protein theta (Fragment)	Ywhaq	K107
F6VW30	14-3-3 protein theta (Fragment)	Ywhaq	K67
F6VW30	14-3-3 protein theta (Fragment)	Ywhaq	K69
F6VW30	14-3-3 protein theta (Fragment)	Ywhaq	K197
F6XI62	60S ribosomal protein L7 (Fragment)	Rpl7	K204
F6ZDS4	Nucleoprotein TPR	Tpr	K797
F6ZDS4	Nucleoprotein TPR	Tpr	K787
F7C846	Metaxin-1	Mtx1	K185
F7CZ64	Multifunctional fusion protein	Cacng8	K96
F8VPK5	Rho-associated protein kinase	Rock2	K224
F8VPK5	Rho-associated protein kinase	Rock2	K469
F8VPK5	Rho-associated protein kinase	Rock2	K613
F8VPK5	Rho-associated protein kinase	Rock2	K349
F8VPK5	Rho-associated protein kinase	Rock2	K66
F8VPK5	Rho-associated protein kinase	Rock2	K323
F8VPK5	Rho-associated protein kinase	Rock2	K355
F8VPR5	CREB-binding protein	Crebbp	K1588
F8VPR5	CREB-binding protein	Crebbp	K1598
F8VPR5	CREB-binding protein	Crebbp	K1596
F8VPR5	CREB-binding protein	Crebbp	K1742
F8VPR5	CREB-binding protein	Crebbp	K1745
F8VPR5	CREB-binding protein	Crebbp	K1763
F8VPR5	CREB-binding protein	Crebbp	K1938
F8VQD1	Protein polybromo-1	Pbrm1	K414
F8VQD1	Protein polybromo-1	Pbrm1	K415
F8VQD1	Protein polybromo-1	Pbrm1	K511
F8VQE9	Arf-GAP with GTPase, ANK repeat and PH domain-containing protein 3	Agap3	K139
F8VQK3	Guanylate cyclase 1, soluble, alpha 2	Gucy1a2	K665
F8WHW6	Phosphatidylinositol 4-phosphate 5-kinase type-1 gamma	Pip5k1c	K134
F8WI37	Histone-lysine N-methyltransferase	Kmt2c	K2863
F8WI88	PEST proteolytic signal-containing nuclear protein	Pcnp	K75
F8WIA1	CAP-Gly domain-containing linker protein 1	Clip1	K1287
G3UVU2	Splicing factor 3A subunit 2	Sf3a2	N-Term
G3UXL2	Phosphoribosyl pyrophosphate synthetase 1-like 3	Prps1l3	K194
G3UXL2	Phosphoribosyl pyrophosphate synthetase 1-like 3	Prps1l3	K176
G3UZM4	Cell adhesion molecule 2 (Fragment)	Cadm2	K430
G3UZM4	Cell adhesion molecule 2 (Fragment)	Cadm2	K253
G3UZM4	Cell adhesion molecule 2 (Fragment)	Cadm2	K161
G3X8R0	Receptor expression-enhancing protein	Reep5	K147
G3X8R8	MCG123888	Mkl2	K417
G3X8S1	DnaJ (Hsp40) homolog, subfamily C, member 19, isoform CRA_c	Dnajc19	K42
G3X956	Suppressor of Ty 16	Supt16	K674
G3X975	MCG11180, isoform CRA_a	Cars2	K309
G3X9B7	Neuronal PAS domain protein 2	Npas2	K616
G3X9F2	Histone demethylase UTY	Uty	K18
G3X9F2	Histone demethylase UTY	Uty	K19
G3X9Q6	La-related protein 4	Larp4	K216
G5E829	Plasma membrane calcium-transporting ATPase 1	Atp2b1	K62
G5E829	Plasma membrane calcium-transporting ATPase 1	Atp2b1	K64
G5E829	Plasma membrane calcium-transporting ATPase 1	Atp2b1	K48
G5E829	Plasma membrane calcium-transporting ATPase 1	Atp2b1	K495
G5E829	Plasma membrane calcium-transporting ATPase 1	Atp2b1	K590
G5E893	Ankyrin repeat domain 12	Ankrd12	K1018
G5E893	Ankyrin repeat domain 12	Ankrd12	K1028
G5E8J3	Bromodomain and WD repeat domain containing 2, isoform CRA_a	Wdr11	K1109
G5E8J6	Histidine rich calcium binding protein, isoform CRA_a	Hrc	K302
G5E8T9	Hydroxyacyl glutathione hydrolase	Hagh	K114
G5E8T9	Hydroxyacyl glutathione hydrolase	Hagh	K117
G5E924	Heterogeneous nuclear ribonucleoprotein L (Fragment)	Hnrnpl	K253
G5E924	Heterogeneous nuclear ribonucleoprotein L (Fragment)	Hnrnpl	K266
G5E924	Heterogeneous nuclear ribonucleoprotein L (Fragment)	Hnrnpl	K291
H3BJW3	Cleavage and polyadenylation-specificity factor subunit 6	Cpsf6	K79
H3BKH6	S-formylglutathione hydrolase	Esd	K260
H3BKH6	S-formylglutathione hydrolase	Esd	K40
H7BX01	Dynamin-like 120 kDa protein, mitochondrial	Opa1	K614
H7BX01	Dynamin-like 120 kDa protein, mitochondrial	Opa1	K941
H7BX01	Dynamin-like 120 kDa protein, mitochondrial	Opa1	K942
H7BX01	Dynamin-like 120 kDa protein, mitochondrial	Opa1	K597
I6L9I7	Cbx3 protein	Cbx3	K44
I7HJQ9	Myotubularin-related protein 1	Mtmr1	K241
J3QN31	Adenylosuccinate synthetase isozyme 1	Adssl1	K471
J3QNK8	Abl interactor 1	Abi1	K43
J3QNU6	Beta-arrestin-1	Arrb1	K294
K3W4M4	ATP-dependent (S)-NAD(P)H-hydrate dehydratase	Naxd	K85
K3W4M4	ATP-dependent (S)-NAD(P)H-hydrate dehydratase	Naxd	K86
K4DI58	Cell adhesion molecule 3	Cadm3	K107
K7Q751	Focal ashension kinase 1	Ptk2	K916
L7N466	5-formyltetrahydrofolate cyclo-ligase	Mthfsl	K158
N0E463	Casein kinase II subunit beta	Csnk2b-Ly6g5b	K147
O08553	Dihydropyrimidinase-related protein 2	Dpysl2	K511
O08553	Dihydropyrimidinase-related protein 2	Dpysl2	K451
O08553	Dihydropyrimidinase-related protein 2	Dpysl2	K293
O08553	Dihydropyrimidinase-related protein 2	Dpysl2	K297
O08553	Dihydropyrimidinase-related protein 2	Dpysl2	K480
O08553	Dihydropyrimidinase-related protein 2	Dpysl2	K20
O08553	Dihydropyrimidinase-related protein 2	Dpysl2	K254
O08553	Dihydropyrimidinase-related protein 2	Dpysl2	K423
O08553	Dihydropyrimidinase-related protein 2	Dpysl2	K520
O08553	Dihydropyrimidinase-related protein 2	Dpysl2	K525
O08553	Dihydropyrimidinase-related protein 2	Dpysl2	K258
O08599	Syntaxin-binding protein 1	Stxbp1	K225
O08599	Syntaxin-binding protein 1	Stxbp1	K497
O08599	Syntaxin-binding protein 1	Stxbp1	K493
O08599	Syntaxin-binding protein 1	Stxbp1	K213
O08599	Syntaxin-binding protein 1	Stxbp1	K20
O08599	Syntaxin-binding protein 1	Stxbp1	K98
O08599	Syntaxin-binding protein 1	Stxbp1	K356
O08688	Calpain-5	Capn5	K17
O08749	Dihydrolipoyl dehydrogenase, mitochondrial	Dld	K430
O08749	Dihydrolipoyl dehydrogenase, mitochondrial	Dld	K273
O08749	Dihydrolipoyl dehydrogenase, mitochondrial	Dld	K277
O08749	Dihydrolipoyl dehydrogenase, mitochondrial	Dld	K159
O08749	Dihydrolipoyl dehydrogenase, mitochondrial	Dld	K166
O08749	Dihydrolipoyl dehydrogenase, mitochondrial	Dld	K127
O08749	Dihydrolipoyl dehydrogenase, mitochondrial	Dld	K146
O08749	Dihydrolipoyl dehydrogenase, mitochondrial	Dld	K72
O08749	Dihydrolipoyl dehydrogenase, mitochondrial	Dld	K104
O08749	Dihydrolipoyl dehydrogenase, mitochondrial	Dld	K143
O08749	Dihydrolipoyl dehydrogenase, mitochondrial	Dld	K505
O08749	Dihydrolipoyl dehydrogenase, mitochondrial	Dld	K346
O08749	Dihydrolipoyl dehydrogenase, mitochondrial	Dld	K132
O08749	Dihydrolipoyl dehydrogenase, mitochondrial	Dld	K420
O08749	Dihydrolipoyl dehydrogenase, mitochondrial	Dld	K122
O08749	Dihydrolipoyl dehydrogenase, mitochondrial	Dld	K334
O08749	Dihydrolipoyl dehydrogenase, mitochondrial	Dld	K66
O08997	Copper transport protein ATOX1	Atox1	K38
O09174	Alpha-methylacyl-CoA racemase	Amacr	K57
O35215	D-dopachrome decarboxylase	Ddt	K110
O35215	D-dopachrome decarboxylase	Ddt	K111
O35215	D-dopachrome decarboxylase	Ddt	K33
O35295	Transcriptional activator protein Pur-beta	Purb	K279
O35435	Dihydroorotate dehydrogenase (quinone), mitochondrial	Dhodh	K185
O35459	Delta(3,5)-Delta(2,4)-dienoyl-CoA isomerase, mitochondrial	Ech1	K94
O35459	Delta(3,5)-Delta(2,4)-dienoyl-CoA isomerase, mitochondrial	Ech1	K76
O35593	26S proteasome non-ATPase regulatory subunit 14	Psmd14	K239
O35927	Catenin delta-2	Ctnnd2	K371
O54901	OX-2 membrane glycoprotein	Cd200	K54
O54901	OX-2 membrane glycoprotein	Cd200	K66
O55023	Inositol monophosphatase 1	Impa1	K28
O55023	Inositol monophosphatase 1	Impa1	K260
O55023	Inositol monophosphatase 1	Impa1	K49
O55028	[3-methyl-2-oxobutanoate dehydrogenase [lipoamide]] kinase, mitochondrial	Bckdk	K192
O55125	Protein NipSnap homolog 1	Nipsnap1	K143
O55125	Protein NipSnap homolog 1	Nipsnap1	K146
O55234	Proteasome subunit beta type-5	Psmb5	K91
O55234	Proteasome subunit beta type-5	Psmb5	K92
O70194	Eukaryotic translation initiation factor 3 subunit D	Eif3d	K426
O70251	Elongation factor 1-beta	Eef1b	K60
O88441	Metaxin-2	Mtx2	K237
O88456	Calpain small subunit 1	Capns1	K173
O88456	Calpain small subunit 1	Capns1	K174
O88456	Calpain small subunit 1	Capns1	K180
O88532	Zinc finger RNA-binding protein	Zfr	K495
O88532	Zinc finger RNA-binding protein	Zfr	K496
O88569	Heterogeneous nuclear ribonucleoproteins A2/B1	Hnrnpa2b1	K112
O88569	Heterogeneous nuclear ribonucleoproteins A2/B1	Hnrnpa2b1	K59
O88696	ATP-dependent Clp protease proteolytic subunit, mitochondrial	Clpp	K207
O88712	C-terminal-binding protein 1	Ctbp1	K348
O88737	Protein bassoon	Bsn	K761
O88741	Ganglioside-induced differentiation-associated protein 1	Gdap1	K188
O88848	ADP-ribosylation factor-like protein 6	Arl6	K119
O88935	Synapsin-1	Syn1	K576
O88935	Synapsin-1	Syn1	K179
O88935	Synapsin-1	Syn1	K311
O88986	2-amino-3-ketobutyrate coenzyme A ligase, mitochondrial	Gcat	K184
O89050	Muskelin	Mkln1	K563
O89054	Cytoskeletal beta-actin (Fragment)	Actb	K100
P00493	Hypoxanthine-guanine phosphoribosyltransferase	Hprt1	K213
P00920	Carbonic anhydrase 2	Ca2	K111
P00920	Carbonic anhydrase 2	Ca2	K112
P00920	Carbonic anhydrase 2	Ca2	K251
P00920	Carbonic anhydrase 2	Ca2	K167
P00920	Carbonic anhydrase 2	Ca2	K126
P01831	Thy-1 membrane glycoprotein	Thy1	K61
P03995	Glial fibrillary acidic protein	Gfap	K92
P03995	Glial fibrillary acidic protein	Gfap	K353
P04104	Keratin, type II cytoskeletal 1	Krt1	K296
P04104	Keratin, type II cytoskeletal 1	Krt1	K297
P05063	Fructose-bisphosphate aldolase C	Aldoc	K230
P05063	Fructose-bisphosphate aldolase C	Aldoc	K243
P05063	Fructose-bisphosphate aldolase C	Aldoc	K153
P05063	Fructose-bisphosphate aldolase C	Aldoc	K147
P05063	Fructose-bisphosphate aldolase C	Aldoc	K330
P05063	Fructose-bisphosphate aldolase C	Aldoc	K42
P05063	Fructose-bisphosphate aldolase C	Aldoc	K108
P05063	Fructose-bisphosphate aldolase C	Aldoc	K200
P05132	cAMP-dependent protein kinase catalytic subunit alpha	Prkaca	K280
P05201	Aspartate aminotransferase, cytoplasmic	Got1	K166
P05201	Aspartate aminotransferase, cytoplasmic	Got1	K396
P05201	Aspartate aminotransferase, cytoplasmic	Got1	K290
P05202	Aspartate aminotransferase, mitochondrial	Got2	K235
P05202	Aspartate aminotransferase, mitochondrial	Got2	K94
P05202	Aspartate aminotransferase, mitochondrial	Got2	K430
P05202	Aspartate aminotransferase, mitochondrial	Got2	K90
P05202	Aspartate aminotransferase, mitochondrial	Got2	K122
P05202	Aspartate aminotransferase, mitochondrial	Got2	K73
P05202	Aspartate aminotransferase, mitochondrial	Got2	K159
P05202	Aspartate aminotransferase, mitochondrial	Got2	K404
P05202	Aspartate aminotransferase, mitochondrial	Got2	K387
P05202	Aspartate aminotransferase, mitochondrial	Got2	K234
P05202	Aspartate aminotransferase, mitochondrial	Got2	K279
P05202	Aspartate aminotransferase, mitochondrial	Got2	K82
P05202	Aspartate aminotransferase, mitochondrial	Got2	K338
P05202	Aspartate aminotransferase, mitochondrial	Got2	K345
P05202	Aspartate aminotransferase, mitochondrial	Got2	K309
P05202	Aspartate aminotransferase, mitochondrial	Got2	K363
P05202	Aspartate aminotransferase, mitochondrial	Got2	K364
P05202	Aspartate aminotransferase, mitochondrial	Got2	K296
P05202	Aspartate aminotransferase, mitochondrial	Got2	K302
P05202	Aspartate aminotransferase, mitochondrial	Got2	K185
P06745	Glucose-6-phosphate isomerase	Gpi	K89
P06745	Glucose-6-phosphate isomerase	Gpi	K366
P06745	Glucose-6-phosphate isomerase	Gpi	K252
P06745	Glucose-6-phosphate isomerase	Gpi	K254
P06745	Glucose-6-phosphate isomerase	Gpi	K130
P06745	Glucose-6-phosphate isomerase	Gpi	K142
P06837	Neuromodulin	Gap43	K206
P06837	Neuromodulin	Gap43	K208
P06837	Neuromodulin	Gap43	K199
P06837	Neuromodulin	Gap43	K37
P07310	Creatine kinase M-type	Ckm	K15
P07310	Creatine kinase M-type	Ckm	K242
P07356	Annexin A2	Anxa2	K227
P08228	Superoxide dismutase [Cu-Zn]	Sod1	K24
P08249	Malate dehydrogenase, mitochondrial	Mdh2	K281
P08249	Malate dehydrogenase, mitochondrial	Mdh2	K297
P08249	Malate dehydrogenase, mitochondrial	Mdh2	K338
P08249	Malate dehydrogenase, mitochondrial	Mdh2	K157
P08249	Malate dehydrogenase, mitochondrial	Mdh2	K203
P08249	Malate dehydrogenase, mitochondrial	Mdh2	K185
P08249	Malate dehydrogenase, mitochondrial	Mdh2	K78
P08249	Malate dehydrogenase, mitochondrial	Mdh2	K328
P08249	Malate dehydrogenase, mitochondrial	Mdh2	K329
P08249	Malate dehydrogenase, mitochondrial	Mdh2	K296
P08249	Malate dehydrogenase, mitochondrial	Mdh2	K335
P08249	Malate dehydrogenase, mitochondrial	Mdh2	K301
P08249	Malate dehydrogenase, mitochondrial	Mdh2	K307
P08249	Malate dehydrogenase, mitochondrial	Mdh2	K215
P08414	Calcium/calmodulin-dependent protein kinase type IV	Camk4	K370
P08414	Calcium/calmodulin-dependent protein kinase type IV	Camk4	K371
P08551	Neurofilament light polypeptide	Nefl	K294
P08551	Neurofilament light polypeptide	Nefl	K272
P08551	Neurofilament light polypeptide	Nefl	K282
P08752	Guanine nucleotide-binding protein G(i) subunit alpha-2	Gnai2	K331
P08752	Guanine nucleotide-binding protein G(i) subunit alpha-2	Gnai2	K193
P09055	Integrin beta-1	Itgb1	K784
P09103	Protein disulfide-isomerase	P4hb	K108
P09405	Nucleolin	Ncl	K88
P09405	Nucleolin	Ncl	K125
P09405	Nucleolin	Ncl	K124
P09405	Nucleolin	Ncl	K96
P09405	Nucleolin	Ncl	K109
P09411	Phosphoglycerate kinase 1	Pgk1	K191
P09411	Phosphoglycerate kinase 1	Pgk1	K192
P09411	Phosphoglycerate kinase 1	Pgk1	K184
P09411	Phosphoglycerate kinase 1	Pgk1	K382
P09411	Phosphoglycerate kinase 1	Pgk1	K15
P09411	Phosphoglycerate kinase 1	Pgk1	K322
P09411	Phosphoglycerate kinase 1	Pgk1	K323
P09411	Phosphoglycerate kinase 1	Pgk1	K30
P09411	Phosphoglycerate kinase 1	Pgk1	K388
P09411	Phosphoglycerate kinase 1	Pgk1	K48
P09411	Phosphoglycerate kinase 1	Pgk1	K131
P09411	Phosphoglycerate kinase 1	Pgk1	K75
P0C0S6	Histone H2A.Z	H2afz	K116
P0C0S6	Histone H2A.Z	H2afz	K14
P0DN34	NADH dehydrogenase [ubiquinone] 1 beta subcomplex subunit 1	Ndufb1	K40
P10639	Thioredoxin	Txn	K39
P11352	Glutathione peroxidase 1	Gpx1	K62
P11404	Fatty acid-binding protein, heart	Fabp3	K97
P11404	Fatty acid-binding protein, heart	Fabp3	K15
P11499	Heat shock protein HSP 90-beta	Hsp90ab1	K623
P11499	Heat shock protein HSP 90-beta	Hsp90ab1	K306
P11499	Heat shock protein HSP 90-beta	Hsp90ab1	K148
P11499	Heat shock protein HSP 90-beta	Hsp90ab1	K624
P11983	T-complex protein 1 subunit alpha	Tcp1	K153
P11983	T-complex protein 1 subunit alpha	Tcp1	K365
P11983	T-complex protein 1 subunit alpha	Tcp1	K400
P12382	ATP-dependent 6-phosphofructokinase, liver type	Pfkl	K726
P12382	ATP-dependent 6-phosphofructokinase, liver type	Pfkl	K727
P12658	Calbindin	Calb1	K223
P12787	Cytochrome c oxidase subunit 5A, mitochondrial	Cox5a	K109
P12849	cAMP-dependent protein kinase type I-beta regulatory subunit	Prkar1b	K367
P12960	Contactin-1	Cntn1	K993
P12960	Contactin-1	Cntn1	K961
P12960	Contactin-1	Cntn1	K105
P12960	Contactin-1	Cntn1	K107
P13020	Gelsolin	Gsn	K582
P13595	Neural cell adhesion molecule 1	Ncam1	K304
P13595	Neural cell adhesion molecule 1	Ncam1	K61
P13595	Neural cell adhesion molecule 1	Ncam1	K121
P13595	Neural cell adhesion molecule 1	Ncam1	K293
P13595	Neural cell adhesion molecule 1	Ncam1	K549
P14094	Sodium/potassium-transporting ATPase subunit beta-1	Atp1b1	K289
P14094	Sodium/potassium-transporting ATPase subunit beta-1	Atp1b1	K134
P14094	Sodium/potassium-transporting ATPase subunit beta-1	Atp1b1	K179
P14094	Sodium/potassium-transporting ATPase subunit beta-1	Atp1b1	K21
P14094	Sodium/potassium-transporting ATPase subunit beta-1	Atp1b1	K96
P14094	Sodium/potassium-transporting ATPase subunit beta-1	Atp1b1	K85
P14094	Sodium/potassium-transporting ATPase subunit beta-1	Atp1b1	K118
P14094	Sodium/potassium-transporting ATPase subunit beta-1	Atp1b1	K217
P14152	Malate dehydrogenase, cytoplasmic	Mdh1	K164
P14152	Malate dehydrogenase, cytoplasmic	Mdh1	K107
P14152	Malate dehydrogenase, cytoplasmic	Mdh1	K236
P14152	Malate dehydrogenase, cytoplasmic	Mdh1	K110
P14152	Malate dehydrogenase, cytoplasmic	Mdh1	K179
P14152	Malate dehydrogenase, cytoplasmic	Mdh1	K199
P14152	Malate dehydrogenase, cytoplasmic	Mdh1	K201
P14152	Malate dehydrogenase, cytoplasmic	Mdh1	K142
P14211	Calreticulin	Calr	K62
P14211	Calreticulin	Calr	K64
P14211	Calreticulin	Calr	K159
P14733	Lamin-B1	Lmnb1	K135
P14733	Lamin-B1	Lmnb1	K458
P14733	Lamin-B1	Lmnb1	K533
P14824	Annexin A6	Anxa6	K370
P14824	Annexin A6	Anxa6	K63
P14824	Annexin A6	Anxa6	K306
P15105	Glutamine synthetase	Glul	K276
P15105	Glutamine synthetase	Glul	K279
P15105	Glutamine synthetase	Glul	K103
P15105	Glutamine synthetase	Glul	K25
P15105	Glutamine synthetase	Glul	K372
P15532	Nucleoside diphosphate kinase A	Nme1	K26
P15532	Nucleoside diphosphate kinase A	Nme1	K124
P16125	L-lactate dehydrogenase B chain	Ldhb	K308
P16125	L-lactate dehydrogenase B chain	Ldhb	K23
P16125	L-lactate dehydrogenase B chain	Ldhb	K91
P16125	L-lactate dehydrogenase B chain	Ldhb	K244
P16125	L-lactate dehydrogenase B chain	Ldhb	K246
P16332	Methylmalonyl-CoA mutase, mitochondrial	Mut	K463
P16332	Methylmalonyl-CoA mutase, mitochondrial	Mut	K600
P17426	AP-2 complex subunit alpha-1	Ap2a1	K177
P17426	AP-2 complex subunit alpha-1	Ap2a1	K378
P17426	AP-2 complex subunit alpha-1	Ap2a1	K498
P17563	Selenium-binding protein 1	Selenbp1	K279
P17665	Cytochrome c oxidase subunit 7C, mitochondrial	Cox7c	K25
P17710	Hexokinase-1	Hk1	K409
P17710	Hexokinase-1	Hk1	K389
P17710	Hexokinase-1	Hk1	K247
P17710	Hexokinase-1	Hk1	K794
P17710	Hexokinase-1	Hk1	K884
P17710	Hexokinase-1	Hk1	K600
P17742	Peptidyl-prolyl cis-trans isomerase A	Ppia	K49
P17742	Peptidyl-prolyl cis-trans isomerase A	Ppia	K125
P17751	Triosephosphate isomerase	Tpi1	K119
P17751	Triosephosphate isomerase	Tpi1	K269
P17751	Triosephosphate isomerase	Tpi1	K225
P17751	Triosephosphate isomerase	Tpi1	K244
P18760	Cofilin-1	Cfl1	K44
P18760	Cofilin-1	Cfl1	K45
P18760	Cofilin-1	Cfl1	K112
P18760	Cofilin-1	Cfl1	K132
P18760	Cofilin-1	Cfl1	K92
P18760	Cofilin-1	Cfl1	K144
P18872	Guanine nucleotide-binding protein G(o) subunit alpha	Gnao1	K98
P18872	Guanine nucleotide-binding protein G(o) subunit alpha	Gnao1	K154
P18872	Guanine nucleotide-binding protein G(o) subunit alpha	Gnao1	K67
P18872	Guanine nucleotide-binding protein G(o) subunit alpha	Gnao1	K46
P18872	Guanine nucleotide-binding protein G(o) subunit alpha	Gnao1	K193
P18872	Guanine nucleotide-binding protein G(o) subunit alpha	Gnao1	K181
P19096	Fatty acid synthase	Fasn	K776
P19096	Fatty acid synthase	Fasn	K326
P19096	Fatty acid synthase	Fasn	K786
P19096	Fatty acid synthase	Fasn	K2399
P19096	Fatty acid synthase	Fasn	K70
P19096	Fatty acid synthase	Fasn	K1697
P19157	Glutathione S-transferase P 1	Gstp1	K209
P19157	Glutathione S-transferase P 1	Gstp1	K82
P19157	Glutathione S-transferase P 1	Gstp1	K116
P19783	Cytochrome c oxidase subunit 4 isoform 1, mitochondrial	Cox4i1	K63
P19783	Cytochrome c oxidase subunit 4 isoform 1, mitochondrial	Cox4i1	K168
P19783	Cytochrome c oxidase subunit 4 isoform 1, mitochondrial	Cox4i1	K169
P19783	Cytochrome c oxidase subunit 4 isoform 1, mitochondrial	Cox4i1	K164
P19783	Cytochrome c oxidase subunit 4 isoform 1, mitochondrial	Cox4i1	K29
P20029	78 kDa glucose-regulated protein	Hspa5	K97
P20029	78 kDa glucose-regulated protein	Hspa5	K114
P20108	Thioredoxin-dependent peroxide reductase, mitochondrial	Prdx3	K249
P20357	Microtubule-associated protein 2	Map2	K799
P20357	Microtubule-associated protein 2	Map2	K1698
P20357	Microtubule-associated protein 2	Map2	K1699
P20357	Microtubule-associated protein 2	Map2	K1643
P20357	Microtubule-associated protein 2	Map2	K1644
P20357	Microtubule-associated protein 2	Map2	K1526
P23116	Eukaryotic translation initiation factor 3 subunit A	Eif3a	K75
P24270	Catalase	Cat	K480
P24270	Catalase	Cat	K430
P24472	Glutathione S-transferase A4	Gsta4	K195
P24472	Glutathione S-transferase A4	Gsta4	K196
P24527	Leukotriene A-4 hydrolase	Lta4h	K337
P24549	Retinal dehydrogenase 1	Aldh1a1	K36
P24549	Retinal dehydrogenase 1	Aldh1a1	K37
P24549	Retinal dehydrogenase 1	Aldh1a1	K348
P24549	Retinal dehydrogenase 1	Aldh1a1	K419
P26231	Catenin alpha-1	Ctnna1	K681
P26231	Catenin alpha-1	Ctnna1	K683
P26231	Catenin alpha-1	Ctnna1	K120
P26443	Glutamate dehydrogenase 1, mitochondrial	Glud1	K200
P26443	Glutamate dehydrogenase 1, mitochondrial	Glud1	K191
P26443	Glutamate dehydrogenase 1, mitochondrial	Glud1	K187
P26443	Glutamate dehydrogenase 1, mitochondrial	Glud1	K363
P26443	Glutamate dehydrogenase 1, mitochondrial	Glud1	K365
P26443	Glutamate dehydrogenase 1, mitochondrial	Glud1	K480
P26443	Glutamate dehydrogenase 1, mitochondrial	Glud1	K211
P26443	Glutamate dehydrogenase 1, mitochondrial	Glud1	K90
P26443	Glutamate dehydrogenase 1, mitochondrial	Glud1	K477
P26443	Glutamate dehydrogenase 1, mitochondrial	Glud1	K415
P26443	Glutamate dehydrogenase 1, mitochondrial	Glud1	K503
P26443	Glutamate dehydrogenase 1, mitochondrial	Glud1	K457
P26443	Glutamate dehydrogenase 1, mitochondrial	Glud1	K545
P26516	26S proteasome non-ATPase regulatory subunit 7	Psmd7	K103
P26883	Peptidyl-prolyl cis-trans isomerase FKBP1A	Fkbp1a	K35
P26883	Peptidyl-prolyl cis-trans isomerase FKBP1A	Fkbp1a	K36
P26883	Peptidyl-prolyl cis-trans isomerase FKBP1A	Fkbp1a	K48
P26883	Peptidyl-prolyl cis-trans isomerase FKBP1A	Fkbp1a	K53
P27671	Ras-specific guanine nucleotide-releasing factor 1	Rasgrf1	K629
P27773	Protein disulfide-isomerase A3	Pdia3	K496
P28474	Alcohol dehydrogenase class-3	Adh5	K107
P28474	Alcohol dehydrogenase class-3	Adh5	K113
P28663	Beta-soluble NSF attachment protein	Napb	K93
P28663	Beta-soluble NSF attachment protein	Napb	K94
P28663	Beta-soluble NSF attachment protein	Napb	K78
P28663	Beta-soluble NSF attachment protein	Napb	K298
P29341	Polyadenylate-binding protein 1	Pabpc1	K104
P29341	Polyadenylate-binding protein 1	Pabpc1	K606
P29352	Tyrosine-protein phosphatase non-receptor type 22	Ptpn22	K16
P29352	Tyrosine-protein phosphatase non-receptor type 22	Ptpn22	K17
P31324	cAMP-dependent protein kinase type II-beta regulatory subunit	Prkar2b	K391
P31648	Sodium- and chloride-dependent GABA transporter 1	Slc6a1	K26
P31648	Sodium- and chloride-dependent GABA transporter 1	Slc6a1	K28
P31650	Sodium- and chloride-dependent GABA transporter 3	Slc6a11	K590
P31938	Dual specificity mitogen-activated protein kinase kinase 1	Map2k1	K57
P31938	Dual specificity mitogen-activated protein kinase kinase 1	Map2k1	K59
P32020	Non-specific lipid-transfer protein	Scp2	K544
P32020	Non-specific lipid-transfer protein	Scp2	K546
P32020	Non-specific lipid-transfer protein	Scp2	K438
P32067	Lupus La protein homolog	Ssb	K105
P32067	Lupus La protein homolog	Ssb	K327
P34022	Ran-specific GTPase-activating protein	Ranbp1	K150
P35235	Tyrosine-protein phosphatase non-receptor type 11	Ptpn11	K280
P35486	Pyruvate dehydrogenase E1 component subunit alpha, somatic form, mitochondrial	Pdha1	K83
P35486	Pyruvate dehydrogenase E1 component subunit alpha, somatic form, mitochondrial	Pdha1	K85
P35486	Pyruvate dehydrogenase E1 component subunit alpha, somatic form, mitochondrial	Pdha1	K385
P35486	Pyruvate dehydrogenase E1 component subunit alpha, somatic form, mitochondrial	Pdha1	K77
P35486	Pyruvate dehydrogenase E1 component subunit alpha, somatic form, mitochondrial	Pdha1	K267
P35486	Pyruvate dehydrogenase E1 component subunit alpha, somatic form, mitochondrial	Pdha1	K63
P35486	Pyruvate dehydrogenase E1 component subunit alpha, somatic form, mitochondrial	Pdha1	K321
P35486	Pyruvate dehydrogenase E1 component subunit alpha, somatic form, mitochondrial	Pdha1	K313
P35585	AP-1 complex subunit mu-1	Ap1m1	K396
P35700	Peroxiredoxin-1	Prdx1	K37
P35700	Peroxiredoxin-1	Prdx1	K197
P35700	Peroxiredoxin-1	Prdx1	K190
P35700	Peroxiredoxin-1	Prdx1	K192
P35700	Peroxiredoxin-1	Prdx1	K92
P35700	Peroxiredoxin-1	Prdx1	K168
P35700	Peroxiredoxin-1	Prdx1	K35
P35700	Peroxiredoxin-1	Prdx1	K16
P36536	GTP-binding protein SAR1a	Sar1a	K146
P38060	Hydroxymethylglutaryl-CoA lyase, mitochondrial	Hmgcl	K48
P38647	Stress-70 protein, mitochondrial	Hspa9	K159
P38647	Stress-70 protein, mitochondrial	Hspa9	K563
P38647	Stress-70 protein, mitochondrial	Hspa9	K187
P38647	Stress-70 protein, mitochondrial	Hspa9	K345
P38647	Stress-70 protein, mitochondrial	Hspa9	K610
P38647	Stress-70 protein, mitochondrial	Hspa9	K121
P38647	Stress-70 protein, mitochondrial	Hspa9	K360
P38647	Stress-70 protein, mitochondrial	Hspa9	K138
P38647	Stress-70 protein, mitochondrial	Hspa9	K288
P38647	Stress-70 protein, mitochondrial	Hspa9	K600
P38647	Stress-70 protein, mitochondrial	Hspa9	K612
P40124	Adenylyl cyclase-associated protein 1	Cap1	K70
P40124	Adenylyl cyclase-associated protein 1	Cap1	K326
P40124	Adenylyl cyclase-associated protein 1	Cap1	K327
P40124	Adenylyl cyclase-associated protein 1	Cap1	K375
P40124	Adenylyl cyclase-associated protein 1	Cap1	K432
P40124	Adenylyl cyclase-associated protein 1	Cap1	K421
P40124	Adenylyl cyclase-associated protein 1	Cap1	K80
P40142	Transketolase	Tkt	K114
P40142	Transketolase	Tkt	N-Term
P40142	Transketolase	Tkt	K232
P40142	Transketolase	Tkt	K241
P40142	Transketolase	Tkt	K204
P40142	Transketolase	Tkt	K144
P42125	Enoyl-CoA delta isomerase 1, mitochondrial	Eci1	K283
P42125	Enoyl-CoA delta isomerase 1, mitochondrial	Eci1	K222
P42125	Enoyl-CoA delta isomerase 1, mitochondrial	Eci1	K48
P42669	Transcriptional activator protein Pur-alpha	Pura	K272
P42669	Transcriptional activator protein Pur-alpha	Pura	K228
P43274	Histone H1.4	Hist1h1e	K63
P43274	Histone H1.4	Hist1h1e	K64
P43274	Histone H1.4	Hist1h1e	K168
P45878	Peptidyl-prolyl cis-trans isomerase FKBP2	Fkbp2	K99
P45952	Medium-chain specific acyl-CoA dehydrogenase, mitochondrial	Acadm	K79
P46096	Synaptotagmin-1	Syt1	K272
P46096	Synaptotagmin-1	Syt1	K236
P46460	Vesicle-fusing ATPase	Nsf	K198
P46460	Vesicle-fusing ATPase	Nsf	K200
P46460	Vesicle-fusing ATPase	Nsf	K283
P46460	Vesicle-fusing ATPase	Nsf	K44
P46460	Vesicle-fusing ATPase	Nsf	K699
P46460	Vesicle-fusing ATPase	Nsf	K701
P46460	Vesicle-fusing ATPase	Nsf	K251
P46460	Vesicle-fusing ATPase	Nsf	K529
P46660	Alpha-internexin	Ina	K288
P46660	Alpha-internexin	Ina	K447
P46660	Alpha-internexin	Ina	K448
P47708	Rabphilin-3A	Rph3a	K660
P47708	Rabphilin-3A	Rph3a	K662
P47708	Rabphilin-3A	Rph3a	K653
P47738	Aldehyde dehydrogenase, mitochondrial	Aldh2	K371
P47738	Aldehyde dehydrogenase, mitochondrial	Aldh2	K370
P47791	Glutathione reductase, mitochondrial	Gsr	K88
P47791	Glutathione reductase, mitochondrial	Gsr	K89
P47857	ATP-dependent 6-phosphofructokinase, muscle type	Pfkm	K397
P47857	ATP-dependent 6-phosphofructokinase, muscle type	Pfkm	K372
P47934	Carnitine O-acetyltransferase	Crat	K395
P47934	Carnitine O-acetyltransferase	Crat	K397
P47934	Carnitine O-acetyltransferase	Crat	K268
P48036	Annexin A5	Anxa5	K95
P48318	Glutamate decarboxylase 1	Gad1	K404
P48318	Glutamate decarboxylase 1	Gad1	K294
P48318	Glutamate decarboxylase 1	Gad1	K295
P48678	Prelamin-A/C	Lmna	K457
P48722	Heat shock 70 kDa protein 4L	Hspa4l	K422
P48771	Cytochrome c oxidase subunit 7A2, mitochondrial	Cox7a2	K46
P48774	Glutathione S-transferase Mu 5	Gstm5	K34
P48962	ADP/ATP translocase 1	Slc25a4	K272
P48962	ADP/ATP translocase 1	Slc25a4	K23
P48962	ADP/ATP translocase 1	Slc25a4	K163
P48962	ADP/ATP translocase 1	Slc25a4	K263
P48962	ADP/ATP translocase 1	Slc25a4	K166
P48962	ADP/ATP translocase 1	Slc25a4	K43
P48962	ADP/ATP translocase 1	Slc25a4	K33
P48962	ADP/ATP translocase 1	Slc25a4	K92
P48962	ADP/ATP translocase 1	Slc25a4	K96
P49443	Protein phosphatase 1A	Ppm1a	K369
P49813	Tropomodulin-1	Tmod1	K191
P50396	Rab GDP dissociation inhibitor alpha	Gdi1	K309
P50396	Rab GDP dissociation inhibitor alpha	Gdi1	K435
P50396	Rab GDP dissociation inhibitor alpha	Gdi1	K54
P50396	Rab GDP dissociation inhibitor alpha	Gdi1	K269
P50516	V-type proton ATPase catalytic subunit A	Atp6v1a	K163
P50516	V-type proton ATPase catalytic subunit A	Atp6v1a	K165
P50518	V-type proton ATPase subunit E 1	Atp6v1e1	K156
P50518	V-type proton ATPase subunit E 1	Atp6v1e1	K223
P51150	Ras-related protein Rab-7a	Rab7a	K146
P51660	Peroxisomal multifunctional enzyme type 2	Hsd17b4	K84
P51863	V-type proton ATPase subunit d 1	Atp6v0d1	K265
P51863	V-type proton ATPase subunit d 1	Atp6v0d1	K300
P51863	V-type proton ATPase subunit d 1	Atp6v0d1	K288
P51881	ADP/ATP translocase 2	Slc25a5	K272
P51881	ADP/ATP translocase 2	Slc25a5	K23
P51881	ADP/ATP translocase 2	Slc25a5	K155
P51881	ADP/ATP translocase 2	Slc25a5	K163
P51881	ADP/ATP translocase 2	Slc25a5	K166
P51881	ADP/ATP translocase 2	Slc25a5	K105
P52196	Thiosulfate sulfurtransferase	Tst	K175
P52480	Pyruvate kinase PKM	Pkm	K433
P52480	Pyruvate kinase PKM	Pkm	K206
P52480	Pyruvate kinase PKM	Pkm	K207
P52480	Pyruvate kinase PKM	Pkm	K66
P52480	Pyruvate kinase PKM	Pkm	K135
P52480	Pyruvate kinase PKM	Pkm	K136
P52480	Pyruvate kinase PKM	Pkm	K186
P52480	Pyruvate kinase PKM	Pkm	K498
P52480	Pyruvate kinase PKM	Pkm	K305
P52480	Pyruvate kinase PKM	Pkm	K475
P52480	Pyruvate kinase PKM	Pkm	K270
P52480	Pyruvate kinase PKM	Pkm	K89
P52503	NADH dehydrogenase [ubiquinone] iron-sulfur protein 6, mitochondrial	Ndufs6	K112
P52760	2-iminobutanoate/2-iminopropanoate deaminase	Rida	K60
P52825	Carnitine O-palmitoyltransferase 2, mitochondrial	Cpt2	K239
P53026	60S ribosomal protein L10a	Rpl10a	K92
P53026	60S ribosomal protein L10a	Rpl10a	K91
P53395	Lipoamide acyltransferase component of branched-chain alpha-keto acid dehydrogenase complex, mitochondrial	Dbt	K440
P53395	Lipoamide acyltransferase component of branched-chain alpha-keto acid dehydrogenase complex, mitochondrial	Dbt	K295
P54071	Isocitrate dehydrogenase [NADP], mitochondrial	Idh2	K243
P54071	Isocitrate dehydrogenase [NADP], mitochondrial	Idh2	K133
P54071	Isocitrate dehydrogenase [NADP], mitochondrial	Idh2	K193
P54071	Isocitrate dehydrogenase [NADP], mitochondrial	Idh2	K272
P54071	Isocitrate dehydrogenase [NADP], mitochondrial	Idh2	K155
P54071	Isocitrate dehydrogenase [NADP], mitochondrial	Idh2	K180
P54071	Isocitrate dehydrogenase [NADP], mitochondrial	Idh2	K166
P54071	Isocitrate dehydrogenase [NADP], mitochondrial	Idh2	K282
P54822	Adenylosuccinate lyase	Adsl	K295
P54823	Probable ATP-dependent RNA helicase DDX6	Ddx6	K104
P55200	Histone-lysine N-methyltransferase 2A	Kmt2a	K3459
P55264	Adenosine kinase	Adk	K357
P56135	ATP synthase subunit f, mitochondrial	Atp5j2	K48
P56382	ATP synthase subunit epsilon, mitochondrial	Atp5e	K28
P56382	ATP synthase subunit epsilon, mitochondrial	Atp5e	K21
P56391	Cytochrome c oxidase subunit 6B1	Cox6b1	K62
P56393	Cytochrome c oxidase subunit 7B, mitochondrial	Cox7b	K75
P56399	Ubiquitin carboxyl-terminal hydrolase 5	Usp5	K406
P56480	ATP synthase subunit beta, mitochondrial	Atp5b	K159
P56480	ATP synthase subunit beta, mitochondrial	Atp5b	K489
P56480	ATP synthase subunit beta, mitochondrial	Atp5b	K264
P56480	ATP synthase subunit beta, mitochondrial	Atp5b	K480
P56480	ATP synthase subunit beta, mitochondrial	Atp5b	K426
P56480	ATP synthase subunit beta, mitochondrial	Atp5b	K161
P56480	ATP synthase subunit beta, mitochondrial	Atp5b	K133
P56564	Excitatory amino acid transporter 1	Slc1a3	K542
P56942	Pro-MCH	Pmch	K67
P58252	Elongation factor 2	Eef2	K571
P58252	Elongation factor 2	Eef2	K32
P58389	Serine/threonine-protein phosphatase 2A activator	Ptpa	K296
P58871	Tankyrase 1 binding protein 1	Tnks1bp1	K946
P59648	FXYD domain-containing ion transport regulator 7	Fxyd7	K67
P59764	Dedicator of cytokinesis protein 4	Dock4	K65
P60122	RuvB-like 1	Ruvbl1	K456
P60202	Myelin proteolipid protein	Plp1	K122
P60202	Myelin proteolipid protein	Plp1	K105
P60202	Myelin proteolipid protein	Plp1	K111
P60202	Myelin proteolipid protein	Plp1	K229
P60710	Actin, cytoplasmic 1	Actb	K61
P60710	Actin, cytoplasmic 1	Actb	K326
P60710	Actin, cytoplasmic 1	Actb	K50
P60710	Actin, cytoplasmic 1	Actb	K328
P60710	Actin, cytoplasmic 1	Actb	K113
P60766	Cell division control protein 42 homolog	Cdc42	K144
P60766	Cell division control protein 42 homolog	Cdc42	K107
P60766	Cell division control protein 42 homolog	Cdc42	K163
P60840	Alpha-endosulfine	Ensa	K47
P60840	Alpha-endosulfine	Ensa	K74
P60879	Synaptosomal-associated protein 25	Snap25	K94
P60879	Synaptosomal-associated protein 25	Snap25	K69
P61089	Ubiquitin-conjugating enzyme E2 N	Ube2n	K74
P61161	Actin-related protein 2	Actr2	K118
P61161	Actin-related protein 2	Actr2	K299
P61264	Syntaxin-1B	Stx1b	K139
P61264	Syntaxin-1B	Stx1b	K54
P61264	Syntaxin-1B	Stx1b	K55
P61264	Syntaxin-1B	Stx1b	K82
P61264	Syntaxin-1B	Stx1b	K83
P61264	Syntaxin-1B	Stx1b	K69
P61264	Syntaxin-1B	Stx1b	K71
P61922	4-aminobutyrate aminotransferase, mitochondrial	Abat	K357
P61922	4-aminobutyrate aminotransferase, mitochondrial	Abat	K358
P61922	4-aminobutyrate aminotransferase, mitochondrial	Abat	K460
P61922	4-aminobutyrate aminotransferase, mitochondrial	Abat	K279
P61922	4-aminobutyrate aminotransferase, mitochondrial	Abat	K318
P62137	Serine/threonine-protein phosphatase PP1-alpha catalytic subunit	Ppp1ca	K260
P62137	Serine/threonine-protein phosphatase PP1-alpha catalytic subunit	Ppp1ca	K238
P62137	Serine/threonine-protein phosphatase PP1-alpha catalytic subunit	Ppp1ca	K26
P62137	Serine/threonine-protein phosphatase PP1-alpha catalytic subunit	Ppp1ca	K141
P62281	40S ribosomal protein S11	Rps11	K107
P62281	40S ribosomal protein S11	Rps11	K30
P62281	40S ribosomal protein S11	Rps11	K32
P62281	40S ribosomal protein S11	Rps11	K45
P62301	40S ribosomal protein S13	Rps13	K9
P62631	Elongation factor 1-alpha 2	Eef1a2	K180
P62631	Elongation factor 1-alpha 2	Eef1a2	K41
P62631	Elongation factor 1-alpha 2	Eef1a2	K179
P62631	Elongation factor 1-alpha 2	Eef1a2	K439
P62737	Actin, aortic smooth muscle	Acta2	K115
P62737	Actin, aortic smooth muscle	Acta2	K86
P62743	AP-2 complex subunit sigma	Ap2s1	K45
P62743	AP-2 complex subunit sigma	Ap2s1	K28
P62746	Rho-related GTP-binding protein RhoB	Rhob	K118
P62746	Rho-related GTP-binding protein RhoB	Rhob	K119
P62746	Rho-related GTP-binding protein RhoB	Rhob	K162
P62746	Rho-related GTP-binding protein RhoB	Rhob	K164
P62774	Myotrophin	Mtpn	K66
P62774	Myotrophin	Mtpn	K24
P62827	GTP-binding nuclear protein Ran	Ran	K142
P62827	GTP-binding nuclear protein Ran	Ran	K141
P62827	GTP-binding nuclear protein Ran	Ran	K123
P62827	GTP-binding nuclear protein Ran	Ran	K127
P62827	GTP-binding nuclear protein Ran	Ran	K99
P62881	Guanine nucleotide-binding protein subunit beta-5	Gnb5	K180
P62881	Guanine nucleotide-binding protein subunit beta-5	Gnb5	K115
P63011	Ras-related protein Rab-3A	Rab3a	K186
P63017	Heat shock cognate 71 kDa protein	Hspa8	K539
P63017	Heat shock cognate 71 kDa protein	Hspa8	K102
P63017	Heat shock cognate 71 kDa protein	Hspa8	K56
P63017	Heat shock cognate 71 kDa protein	Hspa8	K248
P63017	Heat shock cognate 71 kDa protein	Hspa8	K71
P63017	Heat shock cognate 71 kDa protein	Hspa8	K550
P63017	Heat shock cognate 71 kDa protein	Hspa8	K88
P63017	Heat shock cognate 71 kDa protein	Hspa8	K328
P63017	Heat shock cognate 71 kDa protein	Hspa8	K246
P63037	DnaJ homolog subfamily A member 1	Dnaja1	K296
P63038	60 kDa heat shock protein, mitochondrial	Hspd1	K473
P63038	60 kDa heat shock protein, mitochondrial	Hspd1	K233
P63038	60 kDa heat shock protein, mitochondrial	Hspd1	K157
P63038	60 kDa heat shock protein, mitochondrial	Hspd1	K72
P63038	60 kDa heat shock protein, mitochondrial	Hspd1	K249
P63038	60 kDa heat shock protein, mitochondrial	Hspd1	K250
P63038	60 kDa heat shock protein, mitochondrial	Hspd1	K359
P63038	60 kDa heat shock protein, mitochondrial	Hspd1	K130
P63038	60 kDa heat shock protein, mitochondrial	Hspd1	K481
P63038	60 kDa heat shock protein, mitochondrial	Hspd1	K156
P63038	60 kDa heat shock protein, mitochondrial	Hspd1	K352
P63046	Sulfotransferase 4A1	Sult4a1	K270
P63085	Mitogen-activated protein kinase 1	Mapk1	K298
P63101	14-3-3 protein zeta/delta	Ywhaz	K115
P63101	14-3-3 protein zeta/delta	Ywhaz	K157
P63101	14-3-3 protein zeta/delta	Ywhaz	K158
P63101	14-3-3 protein zeta/delta	Ywhaz	K9
P63101	14-3-3 protein zeta/delta	Ywhaz	N-Term
P63101	14-3-3 protein zeta/delta	Ywhaz	K27
P63101	14-3-3 protein zeta/delta	Ywhaz	K138
P63101	14-3-3 protein zeta/delta	Ywhaz	K139
P63101	14-3-3 protein zeta/delta	Ywhaz	K3
P63101	14-3-3 protein zeta/delta	Ywhaz	K68
P63168	Dynein light chain 1, cytoplasmic	Dynll1	K9
P63168	Dynein light chain 1, cytoplasmic	Dynll1	K36
P63213	Guanine nucleotide-binding protein G(I)/G(S)/G(O) subunit gamma-2	Gng2	K46
P63242	Eukaryotic translation initiation factor 5A-1	Eif5a	K85
P63318	Protein kinase C gamma type	Prkcg	K400
P63318	Protein kinase C gamma type	Prkcg	K384
P63318	Protein kinase C gamma type	Prkcg	K335
P63330	Serine/threonine-protein phosphatase 2A catalytic subunit alpha isoform	Ppp2ca	K29
P68040	Receptor of activated protein C kinase 1	Rack1	K185
P68369	Tubulin alpha-1A chain	Tuba1a	K304
P68369	Tubulin alpha-1A chain	Tuba1a	K336
P68369	Tubulin alpha-1A chain	Tuba1a	K338
P68369	Tubulin alpha-1A chain	Tuba1a	K430
P68369	Tubulin alpha-1A chain	Tuba1a	K326
P68369	Tubulin alpha-1A chain	Tuba1a	K311
P68369	Tubulin alpha-1A chain	Tuba1a	K163
P68369	Tubulin alpha-1A chain	Tuba1a	K60
P68372	Tubulin beta-4B chain	Tubb4b	K58
P68404	Protein kinase C beta type	Prkcb	K391
P68404	Protein kinase C beta type	Prkcb	K76
P68510	14-3-3 protein eta	Ywhah	K50
P68510	14-3-3 protein eta	Ywhah	K155
P68510	14-3-3 protein eta	Ywhah	K125
P68510	14-3-3 protein eta	Ywhah	K142
P68510	14-3-3 protein eta	Ywhah	K143
P70298	Homeobox protein cut-like 2	Cux2	K74
P70349	Histidine triad nucleotide-binding protein 1	Hint1	K91
P70349	Histidine triad nucleotide-binding protein 1	Hint1	K57
P70349	Histidine triad nucleotide-binding protein 1	Hint1	K58
P70404	Isocitrate dehydrogenase [NAD] subunit gamma 1, mitochondrial	Idh3g	K74
P70404	Isocitrate dehydrogenase [NAD] subunit gamma 1, mitochondrial	Idh3g	K206
P70441	Na(+)/H(+) exchange regulatory cofactor NHE-RF1	Slc9a3r1	K235
P70441	Na(+)/H(+) exchange regulatory cofactor NHE-RF1	Slc9a3r1	K236
P80313	T-complex protein 1 subunit eta	Cct7	K368
P80313	T-complex protein 1 subunit eta	Cct7	K172
P80313	T-complex protein 1 subunit eta	Cct7	K230
P80316	T-complex protein 1 subunit epsilon	Cct5	K399
P80316	T-complex protein 1 subunit epsilon	Cct5	K59
P80316	T-complex protein 1 subunit epsilon	Cct5	K64
P83870	PHD finger-like domain-containing protein 5A	Phf5a	K95
P83917	Chromobox protein homolog 1	Cbx1	K84
P83917	Chromobox protein homolog 1	Cbx1	K139
P84078	ADP-ribosylation factor 1	Arf1	K36
P84086	Complexin-2	Cplx2	K98
P97300	Neuroplastin	Nptn	K226
P97300	Neuroplastin	Nptn	K259
P97351	40S ribosomal protein S3a	Rps3a	K144
P97450	ATP synthase-coupling factor 6, mitochondrial	Atp5j	K51
P97450	ATP synthase-coupling factor 6, mitochondrial	Atp5j	K53
P97450	ATP synthase-coupling factor 6, mitochondrial	Atp5j	K99
P97450	ATP synthase-coupling factor 6, mitochondrial	Atp5j	K105
P97450	ATP synthase-coupling factor 6, mitochondrial	Atp5j	K84
P97471	Mothers against decapentaplegic homolog 4	Smad4	K45
P97471	Mothers against decapentaplegic homolog 4	Smad4	K46
P97807	Fumarate hydratase, mitochondrial	Fh	K170
P97807	Fumarate hydratase, mitochondrial	Fh	K180
P97807	Fumarate hydratase, mitochondrial	Fh	K77
P97823	Acyl-protein thioesterase 1	Lypla1	K105
P97868	E3 ubiquitin-protein ligase RBBP6	Rbbp6	K324
P99024	Tubulin beta-5 chain	Tubb5	K297
P99024	Tubulin beta-5 chain	Tubb5	K379
P99024	Tubulin beta-5 chain	Tubb5	K58
P99028	Cytochrome b-c1 complex subunit 6, mitochondrial	Uqcrh	K83
P99029	Peroxiredoxin-5, mitochondrial	Prdx5	K112
P99029	Peroxiredoxin-5, mitochondrial	Prdx5	K114
P99029	Peroxiredoxin-5, mitochondrial	Prdx5	K81
P99029	Peroxiredoxin-5, mitochondrial	Prdx5	K79
P99029	Peroxiredoxin-5, mitochondrial	Prdx5	K70
P99029	Peroxiredoxin-5, mitochondrial	Prdx5	K71
Q00612	Glucose-6-phosphate 1-dehydrogenase X	G6pdx	K386
Q01853	Transitional endoplasmic reticulum ATPase	Vcp	K386
Q01853	Transitional endoplasmic reticulum ATPase	Vcp	K502
Q02614	SAP30-binding protein	Sap30bp	K304
Q02614	SAP30-binding protein	Sap30bp	K305
Q02780	Nuclear factor 1 A-type	Nfia	K299
Q03265	ATP synthase subunit alpha, mitochondrial	Atp5a1	K241
Q03265	ATP synthase subunit alpha, mitochondrial	Atp5a1	K503
Q03265	ATP synthase subunit alpha, mitochondrial	Atp5a1	K194
Q03265	ATP synthase subunit alpha, mitochondrial	Atp5a1	K305
Q03265	ATP synthase subunit alpha, mitochondrial	Atp5a1	K132
Q03265	ATP synthase subunit alpha, mitochondrial	Atp5a1	K498
Q03265	ATP synthase subunit alpha, mitochondrial	Atp5a1	K539
Q03265	ATP synthase subunit alpha, mitochondrial	Atp5a1	K261
Q03265	ATP synthase subunit alpha, mitochondrial	Atp5a1	K531
Q03265	ATP synthase subunit alpha, mitochondrial	Atp5a1	K230
Q03265	ATP synthase subunit alpha, mitochondrial	Atp5a1	K161
Q03265	ATP synthase subunit alpha, mitochondrial	Atp5a1	K167
Q03517	Secretogranin-2	Scg2	K575
Q03717	Potassium voltage-gated channel subfamily B member 1	Kcnb1	K822
Q04207	Transcription factor p65	Rela	K122
Q04447	Creatine kinase B-type	Ckb	K298
Q04447	Creatine kinase B-type	Ckb	K304
Q04447	Creatine kinase B-type	Ckb	K265
Q04447	Creatine kinase B-type	Ckb	K32
Q04447	Creatine kinase B-type	Ckb	K307
Q04447	Creatine kinase B-type	Ckb	K107
Q04447	Creatine kinase B-type	Ckb	K381
Q04447	Creatine kinase B-type	Ckb	K267
Q04447	Creatine kinase B-type	Ckb	K242
Q05816	Fatty acid-binding protein, epidermal	Fabp5	K55
Q06185	ATP synthase subunit e, mitochondrial	Atp5i	K71
Q06185	ATP synthase subunit e, mitochondrial	Atp5i	K34
Q07417	Short-chain specific acyl-CoA dehydrogenase, mitochondrial	Acads	K73
Q07417	Short-chain specific acyl-CoA dehydrogenase, mitochondrial	Acads	K72
Q08642	Protein-arginine deiminase type-2	Padi2	K74
Q08642	Protein-arginine deiminase type-2	Padi2	K532
Q09XV5	Chromodomain-helicase-DNA-binding protein 8	Chd8	K544
Q09XV5	Chromodomain-helicase-DNA-binding protein 8	Chd8	K545
Q0PD32	Rab23	Rab23	K22
Q0VBD0	Integrin beta	Itgb8	K310
Q0VE82	Copine-7	Cpne7	K355
Q0VF55	Calcium-transporting ATPase	Atp2b3	K607
Q0VF55	Calcium-transporting ATPase	Atp2b3	K474
Q0VF55	Calcium-transporting ATPase	Atp2b3	K803
Q0VF55	Calcium-transporting ATPase	Atp2b3	K80
Q0VF59	Disks large-associated protein 2	Dlgap2	K716
Q11011	Puromycin-sensitive aminopeptidase	Npepps	K337
Q148P2	3-oxoacyl-[acyl-carrier-protein] synthase, mitochondrial	Oxsm	K174
Q14BB9	MAP6 domain-containing protein 1	Map6d1	K137
Q14BL1	1110020G09Rik protein (Fragment)	Nadk2	K230
Q14BL1	1110020G09Rik protein (Fragment)	Nadk2	K232
Q14DP3	Leucyl-tRNA synthetase, mitochondrial	Lars2	K327
Q14DP3	Leucyl-tRNA synthetase, mitochondrial	Lars2	K328
Q14DP3	Leucyl-tRNA synthetase, mitochondrial	Lars2	K154
Q1HL32	Structural maintenance of chromosomes protein	Smc3	K105
Q1HL32	Structural maintenance of chromosomes protein	Smc3	K106
Q2M3X8	Phosphatase and actin regulator 1	Phactr1	K66
Q2TBE6	Phosphatidylinositol 4-kinase type 2-alpha	Pi4k2a	K152
Q2TBE6	Phosphatidylinositol 4-kinase type 2-alpha	Pi4k2a	K154
Q2TGE7	Palmitoyltransferase	Zdhhc8	K92
Q2TPA8	Hydroxysteroid dehydrogenase-like protein 2	Hsdl2	K141
Q2VPQ9	Chromatin modification-related protein MEAF6	Meaf6	K151
Q32MW3	Acyl-coenzyme A thioesterase 10, mitochondrial	Acot10	K423
Q32MW3	Acyl-coenzyme A thioesterase 10, mitochondrial	Acot10	K155
Q32MW3	Acyl-coenzyme A thioesterase 10, mitochondrial	Acot10	K294
Q3KNA5	RAB9B, member RAS oncogene family	Rab9b	K20
Q3T9B4	Putative uncharacterized protein	Rexo2	K160
Q3T9B4	Putative uncharacterized protein	Rexo2	K148
Q3T9B4	Putative uncharacterized protein	Rexo2	K149
Q3T9L1	Coronin	Coro1a	K461
Q3TD78	Putative uncharacterized protein	Nipsnap2	K86
Q3TD78	Putative uncharacterized protein	Nipsnap2	K138
Q3TD78	Putative uncharacterized protein	Nipsnap2	K140
Q3TDN8	Putative uncharacterized protein	Bphl	K279
Q3TDN8	Putative uncharacterized protein	Bphl	K94
Q3TDN8	Putative uncharacterized protein	Bphl	K95
Q3TDN8	Putative uncharacterized protein	Bphl	K82
Q3TE45	Succinate dehydrogenase [ubiquinone] iron-sulfur subunit, mitochondrial	Sdhb	K43
Q3TE45	Succinate dehydrogenase [ubiquinone] iron-sulfur subunit, mitochondrial	Sdhb	K82
Q3TEU8	Coronin	Coro1c	K19
Q3TF45	Chloride channel protein	Clcn3	K750
Q3TF87	Putative uncharacterized protein	Dars	K40
Q3TFE5	Putative uncharacterized protein	Dhx15	K491
Q3TFE5	Putative uncharacterized protein	Dhx15	K17
Q3TFE5	Putative uncharacterized protein	Dhx15	K18
Q3TFQ8	Alpha-1,4 glucan phosphorylase	Pygb	K370
Q3TG21	V-type proton ATPase subunit C	Atp6v1c1	K119
Q3TGC5	Putative uncharacterized protein	Pebp1	K150
Q3TGC5	Putative uncharacterized protein	Pebp1	K93
Q3TGW0	Putative uncharacterized protein	Actr3	K317
Q3TH64	Putative uncharacterized protein	Cyb5b	K101
Q3TH69	Putative uncharacterized protein	Ap2m1	K378
Q3TH69	Putative uncharacterized protein	Ap2m1	K379
Q3TH69	Putative uncharacterized protein	Ap2m1	K420
Q3TH69	Putative uncharacterized protein	Ap2m1	K139
Q3TH69	Putative uncharacterized protein	Ap2m1	K308
Q3THQ5	Putative uncharacterized protein	Stip1	K523
Q3THQ5	Putative uncharacterized protein	Stip1	K169
Q3THQ5	Putative uncharacterized protein	Stip1	K381
Q3THQ5	Putative uncharacterized protein	Stip1	K364
Q3THQ5	Putative uncharacterized protein	Stip1	K366
Q3THQ5	Putative uncharacterized protein	Stip1	K337
Q3THQ5	Putative uncharacterized protein	Stip1	K338
Q3THQ5	Putative uncharacterized protein	Stip1	K100
Q3THQ5	Putative uncharacterized protein	Stip1	K317
Q3THQ5	Putative uncharacterized protein	Stip1	K325
Q3THU8	Putative uncharacterized protein	Slc25a3	K308
Q3THU8	Putative uncharacterized protein	Slc25a3	K94
Q3THU8	Putative uncharacterized protein	Slc25a3	K96
Q3THU8	Putative uncharacterized protein	Slc25a3	K204
Q3THU8	Putative uncharacterized protein	Slc25a3	K213
Q3TI05	Chaperonin containing Tcp1, subunit 6a (Zeta)	Cct6a	K251
Q3TI79	Putative uncharacterized protein	Dkc1	K80
Q3TIC8	Putative uncharacterized protein	Uqcrc1	K248
Q3TIC8	Putative uncharacterized protein	Uqcrc1	K163
Q3TIC8	Putative uncharacterized protein	Uqcrc1	K85
Q3TII3	Elongation factor 1-alpha	Eef1a1	K179
Q3TII3	Elongation factor 1-alpha	Eef1a1	K180
Q3TIQ3	Putative uncharacterized protein (Fragment)	Pitpna	K242
Q3TIQ3	Putative uncharacterized protein (Fragment)	Pitpna	K147
Q3TJ01	tRNA-splicing ligase RtcB homolog	Rtcb	K496
Q3TJ01	tRNA-splicing ligase RtcB homolog	Rtcb	K17
Q3TJ01	tRNA-splicing ligase RtcB homolog	Rtcb	K492
Q3TJ01	tRNA-splicing ligase RtcB homolog	Rtcb	K493
Q3TJA2	Superoxide dismutase	Sod2	K130
Q3TJA2	Superoxide dismutase	Sod2	K122
Q3TJA2	Superoxide dismutase	Sod2	K53
Q3TJA2	Superoxide dismutase	Sod2	K202
Q3TJA2	Superoxide dismutase	Sod2	K222
Q3TJD4	Putative uncharacterized protein	Atp5f1	K162
Q3TJD4	Putative uncharacterized protein	Atp5f1	K194
Q3TJD4	Putative uncharacterized protein	Atp5f1	K244
Q3TJD4	Putative uncharacterized protein	Atp5f1	K248
Q3TJD4	Putative uncharacterized protein	Atp5f1	K249
Q3TJD4	Putative uncharacterized protein	Atp5f1	K221
Q3TJD4	Putative uncharacterized protein	Atp5f1	K238
Q3TJD4	Putative uncharacterized protein	Atp5f1	K225
Q3TJD4	Putative uncharacterized protein	Atp5f1	K233
Q3TJD4	Putative uncharacterized protein	Atp5f1	K144
Q3TJD4	Putative uncharacterized protein	Atp5f1	K210
Q3TJF2	Obg-like ATPase 1	Ola1	K190
Q3TJG2	Acyl carrier protein	Ndufab1	K92
Q3TJG2	Acyl carrier protein	Ndufab1	K88
Q3TJG6	Putative uncharacterized protein	Ptges3	K33
Q3TJG6	Putative uncharacterized protein	Ptges3	K35
Q3TJG6	Putative uncharacterized protein	Ptges3	K65
Q3TJG6	Putative uncharacterized protein	Ptges3	K67
Q3TKJ1	Branched-chain-amino-acid aminotransferase	Bcat1	K368
Q3TL58	Putative uncharacterized protein	Skp1a	K163
Q3TL58	Putative uncharacterized protein	Skp1a	K142
Q3TL71	Putative uncharacterized protein	Hnrnpk	K166
Q3TL71	Putative uncharacterized protein	Hnrnpk	K34
Q3TL71	Putative uncharacterized protein	Hnrnpk	K198
Q3TLI6	Putative uncharacterized protein	Ndufaf2	K39
Q3TLP8	Putative uncharacterized protein	Rac1	K202
Q3TLP8	Putative uncharacterized protein	Rac1	K203
Q3TLP8	Putative uncharacterized protein	Rac1	K166
Q3TLP8	Putative uncharacterized protein	Rac1	K147
Q3TLQ5	Putative uncharacterized protein	Chmp4c	K70
Q3TN29	Putative uncharacterized protein	Pnpt1	K591
Q3TN29	Putative uncharacterized protein	Pnpt1	K306
Q3TN29	Putative uncharacterized protein	Pnpt1	K357
Q3TN61	Putative uncharacterized protein	Rhoa	K162
Q3TN61	Putative uncharacterized protein	Rhoa	K164
Q3TPZ5	Dynactin 2	Dctn2	K218
Q3TQ70	Beta1 subnuit of GTP-binding protein	Gnb1	K209
Q3TQ70	Beta1 subnuit of GTP-binding protein	Gnb1	K15
Q3TQI7	Uncharacterized protein C9orf78 homolog	Uncharacterized protein C9orf78 homolog OS=Mus musculus	K6
Q3TQP7	Putative uncharacterized protein	Acat1	K80
Q3TQP7	Putative uncharacterized protein	Acat1	K84
Q3TQP7	Putative uncharacterized protein	Acat1	K187
Q3TQP7	Putative uncharacterized protein	Acat1	K242
Q3TQP7	Putative uncharacterized protein	Acat1	K254
Q3TQP7	Putative uncharacterized protein	Acat1	K248
Q3TQP7	Putative uncharacterized protein	Acat1	K199
Q3TQP7	Putative uncharacterized protein	Acat1	K265
Q3TQP7	Putative uncharacterized protein	Acat1	K121
Q3TQP7	Putative uncharacterized protein	Acat1	K263
Q3TQP7	Putative uncharacterized protein	Acat1	K335
Q3TUQ5	Pinin	Pnn	K20
Q3TVK3	Aspartyl aminopeptidase	Dnpep	K23
Q3TVK3	Aspartyl aminopeptidase	Dnpep	K358
Q3TVK4	Putative uncharacterized protein	Capzb	K223
Q3TVK4	Putative uncharacterized protein	Capzb	K259
Q3TVK4	Putative uncharacterized protein	Capzb	K254
Q3TVK4	Putative uncharacterized protein	Capzb	K252
Q3TVM1	Putative uncharacterized protein	Sf3a1	K484
Q3TVM1	Putative uncharacterized protein	Sf3a1	K485
Q3TVT6	Putative uncharacterized protein	Pcyox1	K100
Q3TVV6	Putative uncharacterized protein	Hnrnpu	K611
Q3TVV6	Putative uncharacterized protein	Hnrnpu	K181
Q3TVV6	Putative uncharacterized protein	Hnrnpu	K176
Q3TVV6	Putative uncharacterized protein	Hnrnpu	K328
Q3TVV6	Putative uncharacterized protein	Hnrnpu	K519
Q3TVV6	Putative uncharacterized protein	Hnrnpu	K520
Q3TVV6	Putative uncharacterized protein	Hnrnpu	K789
Q3TWI2	Putative uncharacterized protein	Sardh	K803
Q3TWN8	Delta-1-pyrroline-5-carboxylate synthase	Aldh18a1	K347
Q3TWN8	Delta-1-pyrroline-5-carboxylate synthase	Aldh18a1	K348
Q3TXE5	Putative uncharacterized protein	Canx	K235
Q3TXQ4	Putative uncharacterized protein	Npc2	K116
Q3TXR9	Beta-hexosaminidase	Hexb	K506
Q3TXS7	26S proteasome non-ATPase regulatory subunit 1	Psmd1	K803
Q3TXS7	26S proteasome non-ATPase regulatory subunit 1	Psmd1	K807
Q3TYC2	Putative uncharacterized protein	Ntm	K257
Q3TYC2	Putative uncharacterized protein	Ntm	K279
Q3TYK4	Putative uncharacterized protein	Prkar1a	K496
Q3TYL3	Putative uncharacterized protein	Opcml	K220
Q3TYL3	Putative uncharacterized protein	Opcml	K222
Q3TYV5	2',3'-cyclic-nucleotide 3'-phosphodiesterase	Cnp	K274
Q3TYV5	2',3'-cyclic-nucleotide 3'-phosphodiesterase	Cnp	K101
Q3TYV5	2',3'-cyclic-nucleotide 3'-phosphodiesterase	Cnp	K216
Q3TYV5	2',3'-cyclic-nucleotide 3'-phosphodiesterase	Cnp	K219
Q3TYV5	2',3'-cyclic-nucleotide 3'-phosphodiesterase	Cnp	K220
Q3TYV5	2',3'-cyclic-nucleotide 3'-phosphodiesterase	Cnp	K163
Q3TYV5	2',3'-cyclic-nucleotide 3'-phosphodiesterase	Cnp	K175
Q3TYV5	2',3'-cyclic-nucleotide 3'-phosphodiesterase	Cnp	K260
Q3TYV5	2',3'-cyclic-nucleotide 3'-phosphodiesterase	Cnp	K63
Q3TYV5	2',3'-cyclic-nucleotide 3'-phosphodiesterase	Cnp	K161
Q3TYV5	2',3'-cyclic-nucleotide 3'-phosphodiesterase	Cnp	K177
Q3TYV5	2',3'-cyclic-nucleotide 3'-phosphodiesterase	Cnp	K73
Q3TYV5	2',3'-cyclic-nucleotide 3'-phosphodiesterase	Cnp	K376
Q3TYV5	2',3'-cyclic-nucleotide 3'-phosphodiesterase	Cnp	K174
Q3TYV5	2',3'-cyclic-nucleotide 3'-phosphodiesterase	Cnp	K254
Q3U0V1	Far upstream element-binding protein 2	Khsrp	K110
Q3U136	Putative uncharacterized protein (Fragment)	Wdr1	K148
Q3U2K8	Arf-GAP domain and FG repeat-containing protein 2	Agfg2	K174
Q3U319	E3 ubiquitin-protein ligase BRE1B	Rnf40	K20
Q3U367	4-trimethylaminobutyraldehyde dehydrogenase	Aldh9a1	K392
Q3U3I1	Putative uncharacterized protein	Car4	K239
Q3U3J1	2-oxoisovalerate dehydrogenase subunit alpha, mitochondrial	Bckdha	K446
Q3U3N7	Putative uncharacterized protein	St13	K185
Q3U3N7	Putative uncharacterized protein	St13	K152
Q3U3T6	Putative uncharacterized protein	Stk24	K233
Q3U4H0	Microtubule-associated protein, RP/EB family, member 1	Mapre1	K83
Q3U4U6	T-complex protein 1 subunit gamma	Cct3	K353
Q3U4U6	T-complex protein 1 subunit gamma	Cct3	K354
Q3U4U6	T-complex protein 1 subunit gamma	Cct3	K44
Q3U536	Putative uncharacterized protein	Npm1	K32
Q3U536	Putative uncharacterized protein	Npm1	K271
Q3U536	Putative uncharacterized protein	Npm1	K141
Q3U536	Putative uncharacterized protein	Npm1	K154
Q3U536	Putative uncharacterized protein	Npm1	K155
Q3U536	Putative uncharacterized protein	Npm1	K265
Q3U6C7	Succinate-CoA ligase subunit beta (Fragment)	Sucla2	K146
Q3U6C7	Succinate-CoA ligase subunit beta (Fragment)	Sucla2	K222
Q3U6C7	Succinate-CoA ligase subunit beta (Fragment)	Sucla2	K223
Q3U6C7	Succinate-CoA ligase subunit beta (Fragment)	Sucla2	K85
Q3U6C7	Succinate-CoA ligase subunit beta (Fragment)	Sucla2	K115
Q3U6C7	Succinate-CoA ligase subunit beta (Fragment)	Sucla2	K375
Q3U6C7	Succinate-CoA ligase subunit beta (Fragment)	Sucla2	K95
Q3U6C7	Succinate-CoA ligase subunit beta (Fragment)	Sucla2	K96
Q3U6Q1	Putative uncharacterized protein	Wbp11	K316
Q3U7C0	Putative uncharacterized protein	Afg3l2	K307
Q3U7C0	Putative uncharacterized protein	Afg3l2	K600
Q3U7C0	Putative uncharacterized protein	Afg3l2	K542
Q3U7C0	Putative uncharacterized protein	Afg3l2	K480
Q3U7C0	Putative uncharacterized protein	Afg3l2	K719
Q3U7C0	Putative uncharacterized protein	Afg3l2	K305
Q3U7Z6	Phosphoglycerate mutase	Pgam1	K251
Q3U7Z6	Phosphoglycerate mutase	Pgam1	K39
Q3U7Z6	Phosphoglycerate mutase	Pgam1	K113
Q3U7Z6	Phosphoglycerate mutase	Pgam1	K100
Q3U7Z6	Phosphoglycerate mutase	Pgam1	K106
Q3U7Z6	Phosphoglycerate mutase	Pgam1	K228
Q3U7Z6	Phosphoglycerate mutase	Pgam1	K138
Q3U890	Putative uncharacterized protein	Hars	K418
Q3U8W9	Putative uncharacterized protein	Hnrnpr	K285
Q3U9P7	Succinyl-CoA:3-ketoacid-coenzyme A transferase	Oxct1	K185
Q3U9P7	Succinyl-CoA:3-ketoacid-coenzyme A transferase	Oxct1	K480
Q3U9P7	Succinyl-CoA:3-ketoacid-coenzyme A transferase	Oxct1	K481
Q3U9P7	Succinyl-CoA:3-ketoacid-coenzyme A transferase	Oxct1	K473
Q3UA52	Arp2/3 complex 34 kDa subunit (Fragment)	Arpc2	K352
Q3UA52	Arp2/3 complex 34 kDa subunit (Fragment)	Arpc2	K200
Q3UA53	Putative uncharacterized protein	Ppa1	K74
Q3UA53	Putative uncharacterized protein	Ppa1	K75
Q3UA54	Putative uncharacterized protein (Fragment)	Ptma	K164
Q3UAD6	Heat shock protein 90kDa beta (Grp94), member 1	Hsp90b1	K682
Q3UAD6	Heat shock protein 90kDa beta (Grp94), member 1	Hsp90b1	K683
Q3UAP1	Prolactin regulatory element binding, isoform CRA_c	Preb	K142
Q3UB60	Putative uncharacterized protein	Ppid	K102
Q3UB60	Putative uncharacterized protein	Ppid	K174
Q3UBZ3	Putative uncharacterized protein	Capza2	K146
Q3UBZ3	Putative uncharacterized protein	Capza2	K147
Q3UBZ3	Putative uncharacterized protein	Capza2	K91
Q3UBZ3	Putative uncharacterized protein	Capza2	K97
Q3UBZ3	Putative uncharacterized protein	Capza2	K268
Q3UD06	ATP synthase subunit gamma	Atp5c1	K112
Q3UD06	ATP synthase subunit gamma	Atp5c1	K90
Q3UD06	ATP synthase subunit gamma	Atp5c1	K138
Q3UD06	ATP synthase subunit gamma	Atp5c1	K115
Q3UD06	ATP synthase subunit gamma	Atp5c1	K39
Q3UD06	ATP synthase subunit gamma	Atp5c1	K154
Q3UDC3	Putative uncharacterized protein	Tom1	K106
Q3UDS4	Putative uncharacterized protein	Sqor	K365
Q3UEQ9	Aminoadipate-semialdehyde synthase	Aass	K780
Q3UFX6	Putative uncharacterized protein	Mgll	K36
Q3UGA8	Amidophosphoribosyltransferase	Ppat	K60
Q3UGC8	Propionyl-Coenzyme A carboxylase, alpha polypeptide, isoform CRA_b	Pcca	K150
Q3UGC8	Propionyl-Coenzyme A carboxylase, alpha polypeptide, isoform CRA_b	Pcca	K381
Q3UGC8	Propionyl-Coenzyme A carboxylase, alpha polypeptide, isoform CRA_b	Pcca	K274
Q3UGC8	Propionyl-Coenzyme A carboxylase, alpha polypeptide, isoform CRA_b	Pcca	K128
Q3UGC8	Propionyl-Coenzyme A carboxylase, alpha polypeptide, isoform CRA_b	Pcca	K129
Q3UGZ4	Spectrin beta chain	Sptbn2	K1478
Q3UGZ4	Spectrin beta chain	Sptbn2	K229
Q3UGZ4	Spectrin beta chain	Sptbn2	K105
Q3UGZ4	Spectrin beta chain	Sptbn2	K500
Q3UH19	Microtubule-associated protein	Mapt	K287
Q3UH19	Microtubule-associated protein	Mapt	K300
Q3UH19	Microtubule-associated protein	Mapt	K306
Q3UH19	Microtubule-associated protein	Mapt	K358
Q3UH19	Microtubule-associated protein	Mapt	K359
Q3UH19	Microtubule-associated protein	Mapt	K243
Q3UH59	Myosin-10	Myh10	K1058
Q3UH59	Myosin-10	Myh10	K1060
Q3UH59	Myosin-10	Myh10	K1414
Q3UH59	Myosin-10	Myh10	K1415
Q3UH59	Myosin-10	Myh10	K1768
Q3UH70	Bromodomain-containing protein 4	Brd4	K696
Q3UHJ0	AP2-associated protein kinase 1	Aak1	K218
Q3UHJ0	AP2-associated protein kinase 1	Aak1	K219
Q3UHL1	CaM kinase-like vesicle-associated protein	Camkv	K68
Q3UHT7	ERC protein 2	Erc2	K682
Q3UHT7	ERC protein 2	Erc2	K683
Q3UID0	Putative uncharacterized protein	Smarcc2	K800
Q3UID0	Putative uncharacterized protein	Smarcc2	K595
Q3UID0	Putative uncharacterized protein	Smarcc2	K597
Q3UJ20	Putative uncharacterized protein	Eno2	K343
Q3UJ20	Putative uncharacterized protein	Eno2	K335
Q3UJ20	Putative uncharacterized protein	Eno2	K64
Q3UJ20	Putative uncharacterized protein	Eno2	K193
Q3UJK0	Putative uncharacterized protein	Putative uncharacterized protein OS=Mus musculus	K30
Q3UJK0	Putative uncharacterized protein	Putative uncharacterized protein OS=Mus musculus	K43
Q3UJK0	Putative uncharacterized protein	Putative uncharacterized protein OS=Mus musculus	K44
Q3UJK0	Putative uncharacterized protein	Putative uncharacterized protein OS=Mus musculus	K141
Q3UJW9	Putative uncharacterized protein	Akr1a1	K127
Q3UJW9	Putative uncharacterized protein	Akr1a1	K263
Q3UK27	NEDD8-activating enzyme E1 regulatory subunit	Nae1	K253
Q3UK30	Putative uncharacterized protein	Putative uncharacterized protein OS=Mus musculus	K325
Q3UK83	Putative uncharacterized protein	Hnrnpa1	K52
Q3UK83	Putative uncharacterized protein	Hnrnpa1	K351
Q3UKH3	Putative uncharacterized protein	Acaa2	K269
Q3UKH3	Putative uncharacterized protein	Acaa2	K270
Q3UKH3	Putative uncharacterized protein	Acaa2	K137
Q3UKH3	Putative uncharacterized protein	Acaa2	K13
Q3UKH3	Putative uncharacterized protein	Acaa2	K240
Q3UKH3	Putative uncharacterized protein	Acaa2	K241
Q3UKW2	Calmodulin-1	Calm1	K70
Q3UKW2	Calmodulin-1	Calm1	K143
Q3UL48	Putative uncharacterized protein	Ezr	K79
Q3UL48	Putative uncharacterized protein	Ezr	K253
Q3UL48	Putative uncharacterized protein	Ezr	K254
Q3UL54	Putative uncharacterized protein	Rsl1d1	K423
Q3UL54	Putative uncharacterized protein	Rsl1d1	K424
Q3ULD5	Methylcrotonoyl-CoA carboxylase beta chain, mitochondrial	Mccc2	K433
Q3ULL5	Eif2s2 protein	Eif2s2	K322
Q3ULN8	Putative uncharacterized protein (Fragment)	Ppp2r5a	K184
Q3ULZ3	Phosphoserine aminotransferase	Psat1	K318
Q3UM20	Putative uncharacterized protein	Nono	K471
Q3UM20	Putative uncharacterized protein	Nono	N-Term
Q3UMR5	Calcium uniporter protein, mitochondrial	Mcu	K218
Q3UMR5	Calcium uniporter protein, mitochondrial	Mcu	K331
Q3UN60	Membrane protein, palmitoylated 6 (MAGUK p55 subfamily member 6), isoform CRA_b	Mpp6	K295
Q3UN60	Membrane protein, palmitoylated 6 (MAGUK p55 subfamily member 6), isoform CRA_b	Mpp6	K297
Q3UN71	Putative uncharacterized protein	Cpne6	K197
Q3UN71	Putative uncharacterized protein	Cpne6	K355
Q3UNH4	G protein-regulated inducer of neurite outgrowth 1	Gprin1	K177
Q3UNZ8	Quinone oxidoreductase-like protein 2	Quinone oxidoreductase-like protein 2 OS=Mus musculus	K325
Q3UPA3	Rab GDP dissociation inhibitor (Fragment)	Gdi2	K485
Q3UPA3	Rab GDP dissociation inhibitor (Fragment)	Gdi2	K489
Q3UPA3	Rab GDP dissociation inhibitor (Fragment)	Gdi2	K502
Q3UPA3	Rab GDP dissociation inhibitor (Fragment)	Gdi2	K355
Q3UPA3	Rab GDP dissociation inhibitor (Fragment)	Gdi2	K231
Q3UPA3	Rab GDP dissociation inhibitor (Fragment)	Gdi2	K232
Q3UPA3	Rab GDP dissociation inhibitor (Fragment)	Gdi2	K121
Q3UPA3	Rab GDP dissociation inhibitor (Fragment)	Gdi2	K336
Q3UPL0	Protein transport protein Sec31A	Sec31a	K459
Q3UPL0	Protein transport protein Sec31A	Sec31a	K460
Q3UR55	Sodium/potassium-transporting ATPase subunit beta	Atp1b2	K276
Q3UR55	Sodium/potassium-transporting ATPase subunit beta	Atp1b2	K147
Q3URE1	Acyl-CoA synthetase family member 3, mitochondrial	Acsf3	K306
Q3URG1	Putative uncharacterized protein	Tppp	K205
Q3URR8	Putative uncharacterized protein	Nubpl	K246
Q3URS9	Coiled-coil domain-containing protein 51	Ccdc51	K126
Q3USD5	Phosphate cytidylyltransferase 2, ethanolamine, isoform CRA_a	Pcyt2	K327
Q3UTB8	GrpE protein homolog	Grpel1	K215
Q3UTB8	GrpE protein homolog	Grpel1	K157
Q3UUI3	Acyl-coenzyme A thioesterase THEM4	Them4	K65
Q3UV17	Keratin, type II cytoskeletal 2 oral	Krt76	K351
Q3UV17	Keratin, type II cytoskeletal 2 oral	Krt76	K353
Q3UVN5	Putative uncharacterized protein	Nsfl1c	K247
Q3UWQ9	Hydroxymethylglutaryl-CoA synthase	Hmgcs1	K206
Q3UWQ9	Hydroxymethylglutaryl-CoA synthase	Hmgcs1	K100
Q3UWQ9	Hydroxymethylglutaryl-CoA synthase	Hmgcs1	K102
Q3UWQ9	Hydroxymethylglutaryl-CoA synthase	Hmgcs1	K409
Q3UWT6	Proteasome subunit alpha type	Psma2	K171
Q3UWT6	Proteasome subunit alpha type	Psma2	N-Term
Q3UWT6	Proteasome subunit alpha type	Psma2	K53
Q3UXN3	Putative uncharacterized protein	Cars	K131
Q3UXN3	Putative uncharacterized protein	Cars	K132
Q3UXP2	RuvB-like helicase	Ruvbl2	K234
Q3UYK6	Amino acid transporter	Slc1a2	K382
Q3UYK6	Amino acid transporter	Slc1a2	K569
Q3UYK6	Amino acid transporter	Slc1a2	K525
Q3UYK6	Amino acid transporter	Slc1a2	K497
Q3UYK6	Amino acid transporter	Slc1a2	K557
Q3UYL0	Putative uncharacterized protein (Fragment)	Ak4	K307
Q3UYR3	Putative uncharacterized protein (Fragment)	Cbfb	K133
Q3UYR3	Putative uncharacterized protein (Fragment)	Cbfb	K134
Q3UZ58	NADPH:adrenodoxin oxidoreductase, mitochondrial	Fdxr	K61
Q3UZ58	NADPH:adrenodoxin oxidoreductase, mitochondrial	Fdxr	K224
Q3UZG3	Putative uncharacterized protein	Hnrnpa3	K73
Q3UZG4	Aminoacyl tRNA synthase complex-interacting multifunctional protein 1	Aimp1	K221
Q3V0Z8	Putative uncharacterized protein (Fragment)	Ddx5	K115
Q3V0Z8	Putative uncharacterized protein (Fragment)	Ddx5	K272
Q3V0Z8	Putative uncharacterized protein (Fragment)	Ddx5	K107
Q3V0Z8	Putative uncharacterized protein (Fragment)	Ddx5	K108
Q3V0Z8	Putative uncharacterized protein (Fragment)	Ddx5	K426
Q3V100	Mannose-6-phosphate isomerase	Mpi	K218
Q3V117	ATP-citrate synthase	Acly	K962
Q3V117	ATP-citrate synthase	Acly	K964
Q3V117	ATP-citrate synthase	Acly	K538
Q3V117	ATP-citrate synthase	Acly	K540
Q3V117	ATP-citrate synthase	Acly	K968
Q3V117	ATP-citrate synthase	Acly	K166
Q3V117	ATP-citrate synthase	Acly	K272
Q3V117	ATP-citrate synthase	Acly	K1077
Q3V141	Putative uncharacterized protein (Fragment)	Papola	K644
Q3V1Q3	Adenylate cyclase type 2	Adcy2	K1076
Q3V1Z7	Putative uncharacterized protein	Ddx1	K399
Q3V1Z7	Putative uncharacterized protein	Ddx1	K516
Q3V235	Prohibitin 2	Phb2	K216
Q3V250	Putative uncharacterized protein	Pdk3	K43
Q3V250	Putative uncharacterized protein	Pdk3	K134
Q3V250	Putative uncharacterized protein	Pdk3	K136
Q3V2D0	Lon protease homolog, mitochondrial	Lonp1	K522
Q3V2D0	Lon protease homolog, mitochondrial	Lonp1	K889
Q3V2H3	Putative uncharacterized protein	Snx12	K79
Q3V2R8	NIF3-like protein 1	Nif3l1	K105
Q3V3N6	Putative uncharacterized protein	Cops2	K422
Q3V3R1	Monofunctional C1-tetrahydrofolate synthase, mitochondrial	Mthfd1l	K726
Q3V3R1	Monofunctional C1-tetrahydrofolate synthase, mitochondrial	Mthfd1l	K220
Q3V3R1	Monofunctional C1-tetrahydrofolate synthase, mitochondrial	Mthfd1l	K221
Q3YAB3	Kv channel-interacting protein 2	Kcnip2	K115
Q497P1	Syntaxin 1A (Brain)	Stx1a	K70
Q497P1	Syntaxin 1A (Brain)	Stx1a	K55
Q497P1	Syntaxin 1A (Brain)	Stx1a	K83
Q497P1	Syntaxin 1A (Brain)	Stx1a	K84
Q4FJX4	Csrp1 protein	Csrp1	K173
Q4FJX4	Csrp1 protein	Csrp1	K168
Q4FJX4	Csrp1 protein	Csrp1	K91
Q4FJX4	Csrp1 protein	Csrp1	K41
Q4FJX4	Csrp1 protein	Csrp1	K42
Q4KMM3	Oxidation resistance protein 1	Oxr1	K579
Q4KMM3	Oxidation resistance protein 1	Oxr1	K580
Q4KMM3	Oxidation resistance protein 1	Oxr1	K216
Q4VA32	Putative uncharacterized protein	Acot13	K43
Q4VA32	Putative uncharacterized protein	Acot13	K123
Q4VAE8	Ndufb4 protein (Fragment)	Ndufb4	K57
Q4VBX4	MCG127675	Ube2v2	K66
Q4VWZ5	Acyl-CoA-binding protein	Dbi	K103
Q4VWZ5	Acyl-CoA-binding protein	Dbi	K99
Q4VWZ5	Acyl-CoA-binding protein	Dbi	K130
Q4VWZ5	Acyl-CoA-binding protein	Dbi	K131
Q50HX4	Putative uncharacterized protein	Rab14	K170
Q50HX4	Putative uncharacterized protein	Rab14	K171
Q52KC1	Eukaryotic translation initiation factor 4A2	Eif4a2	K382
Q52KC1	Eukaryotic translation initiation factor 4A2	Eif4a2	K370
Q52L50	Putative uncharacterized protein	Rap1b	K149
Q53X15	Protein S100	S100a8	K31
Q542P2	Glycoprotein m6a, isoform CRA_b	Gpm6a	K189
Q542P2	Glycoprotein m6a, isoform CRA_b	Gpm6a	K190
Q542X7	Chaperonin subunit 2 (Beta), isoform CRA_a	Cct2	K284
Q543Y7	Putative uncharacterized protein	Pacsin1	K62
Q543Y7	Putative uncharacterized protein	Pacsin1	K99
Q544E3	Phosphatidylinositol-4-phosphate 5-kinase, type II, alpha	Pip4k2a	K89
Q544E3	Phosphatidylinositol-4-phosphate 5-kinase, type II, alpha	Pip4k2a	K395
Q544E3	Phosphatidylinositol-4-phosphate 5-kinase, type II, alpha	Pip4k2a	K73
Q544Z9	Cytochrome b-5, isoform CRA_d	Cyb5a	K19
Q545B6	Stathmin	Stmn1	K52
Q545B6	Stathmin	Stmn1	K53
Q545B6	Stathmin	Stmn1	K119
Q545N7	Creatine kinase, mitochondrial 1, ubiquitous, isoform CRA_a	Ckmt1	K332
Q545N7	Creatine kinase, mitochondrial 1, ubiquitous, isoform CRA_a	Ckmt1	K59
Q545N7	Creatine kinase, mitochondrial 1, ubiquitous, isoform CRA_a	Ckmt1	K79
Q546G4	Albumin 1	Alb	K229
Q546G4	Albumin 1	Alb	K117
Q546G4	Albumin 1	Alb	K309
Q546G4	Albumin 1	Alb	K413
Q546G4	Albumin 1	Alb	K490
Q546G4	Albumin 1	Alb	K44
Q548L4	Glutamate decarboxylase	Gad2	K286
Q548L4	Glutamate decarboxylase	Gad2	K287
Q548L4	Glutamate decarboxylase	Gad2	K323
Q569Z6	Thyroid hormone receptor-associated protein 3	Thrap3	K555
Q56A15	Cytochrome c	Cycs	K100
Q56A15	Cytochrome c	Cycs	K101
Q56A15	Cytochrome c	Cycs	K73
Q56A15	Cytochrome c	Cycs	K74
Q56A15	Cytochrome c	Cycs	K28
Q56A15	Cytochrome c	Cycs	K87
Q56A15	Cytochrome c	Cycs	K88
Q56A15	Cytochrome c	Cycs	K89
Q56A15	Cytochrome c	Cycs	K54
Q56A15	Cytochrome c	Cycs	K56
Q571J7	Serine/threonine-protein phosphatase 2A 55 kDa regulatory subunit B (Fragment)	Ppp2r2a	K479
Q571J7	Serine/threonine-protein phosphatase 2A 55 kDa regulatory subunit B (Fragment)	Ppp2r2a	K480
Q571M2	MKIAA4025 protein (Fragment)	Hspa4	K132
Q571M2	MKIAA4025 protein (Fragment)	Hspa4	K338
Q571M2	MKIAA4025 protein (Fragment)	Hspa4	K339
Q571M2	MKIAA4025 protein (Fragment)	Hspa4	K518
Q571M2	MKIAA4025 protein (Fragment)	Hspa4	K282
Q571M2	MKIAA4025 protein (Fragment)	Hspa4	K141
Q571M2	MKIAA4025 protein (Fragment)	Hspa4	K149
Q571M2	MKIAA4025 protein (Fragment)	Hspa4	K510
Q5BLJ9	60S ribosomal protein L27	Rpl27	K27
Q5DTI2	ATPase, Ca++ transporting, cardiac muscle, slow twitch 2, isoform CRA_b (Fragment)	Atp2a2	K519
Q5DTI6	KAT8 regulatory NSL complex subunit 1-like protein	Kansl1l	K863
Q5DTP7	MKIAA4075 protein (Fragment)	Chd4	K325
Q5DTQ3	MKIAA4064 protein (Fragment)	Ptprn	K872
Q5DU41	Volume-regulated anion channel subunit LRRC8B	Lrrc8b	K582
Q5DU41	Volume-regulated anion channel subunit LRRC8B	Lrrc8b	K583
Q5EBQ0	Putative uncharacterized protein	Vdac3	K175
Q5EBQ0	Putative uncharacterized protein	Vdac3	K34
Q5EBQ0	Putative uncharacterized protein	Vdac3	K257
Q5EBQ0	Putative uncharacterized protein	Vdac3	K64
Q5F2D0	Putative uncharacterized protein	Acsl6	K652
Q5F2D0	Putative uncharacterized protein	Acsl6	K653
Q5FW75	Actinin alpha 2	Actn2	K864
Q5FW75	Actinin alpha 2	Actn2	K689
Q5FW97	Enolase 1, alpha non-neuron	EG433182	K60
Q5FW97	Enolase 1, alpha non-neuron	EG433182	K71
Q5FW97	Enolase 1, alpha non-neuron	EG433182	K420
Q5FW97	Enolase 1, alpha non-neuron	EG433182	K422
Q5FW97	Enolase 1, alpha non-neuron	EG433182	K193
Q5FW97	Enolase 1, alpha non-neuron	EG433182	K103
Q5FW97	Enolase 1, alpha non-neuron	EG433182	K105
Q5FW97	Enolase 1, alpha non-neuron	EG433182	K343
Q5FW97	Enolase 1, alpha non-neuron	EG433182	K80
Q5FW97	Enolase 1, alpha non-neuron	EG433182	K81
Q5FW97	Enolase 1, alpha non-neuron	EG433182	K358
Q5FW97	Enolase 1, alpha non-neuron	EG433182	K89
Q5FW97	Enolase 1, alpha non-neuron	EG433182	K92
Q5FW97	Enolase 1, alpha non-neuron	EG433182	K202
Q5I0T8	Ribosomal protein L19	Rpl19	K80
Q5M9N9	Prdx2 protein	Prdx2	K196
Q5M9N9	Prdx2 protein	Prdx2	K177
Q5M9N9	Prdx2 protein	Prdx2	K184
Q5M9N9	Prdx2 protein	Prdx2	K119
Q5QGZ6	Retinoic acid induced 1	Rai1	K449
Q5QGZ6	Retinoic acid induced 1	Rai1	K1066
Q5QGZ6	Retinoic acid induced 1	Rai1	K1070
Q5SRX1	TOM1-like protein 2	Tom1l2	K106
Q5SS40	Putative uncharacterized protein	Ywhae	K118
Q5SS40	Putative uncharacterized protein	Ywhae	K106
Q5SS40	Putative uncharacterized protein	Ywhae	N-Term
Q5SS40	Putative uncharacterized protein	Ywhae	K50
Q5SS40	Putative uncharacterized protein	Ywhae	K123
Q5SS40	Putative uncharacterized protein	Ywhae	K125
Q5SS40	Putative uncharacterized protein	Ywhae	K28
Q5SS40	Putative uncharacterized protein	Ywhae	K29
Q5SUS9	RNA-binding protein EWS	Ewsr1	K444
Q5SUS9	RNA-binding protein EWS	Ewsr1	K446
Q5SVJ0	Calcium/calmodulin-dependent protein kinase II, beta, isoform CRA_b	Camk2b	K147
Q5SVJ0	Calcium/calmodulin-dependent protein kinase II, beta, isoform CRA_b	Camk2b	K138
Q5SVJ0	Calcium/calmodulin-dependent protein kinase II, beta, isoform CRA_b	Camk2b	K268
Q5SWR1	AP complex subunit beta	Ap2b1	K733
Q5SWR1	AP complex subunit beta	Ap2b1	K735
Q5SWR1	AP complex subunit beta	Ap2b1	K892
Q5SWR1	AP complex subunit beta	Ap2b1	K931
Q5SX53	Putative uncharacterized protein	Slc25a11	K162
Q5SX53	Putative uncharacterized protein	Slc25a11	K260
Q5SX53	Putative uncharacterized protein	Slc25a11	K73
Q5SYD0	Unconventional myosin-Id	Myo1d	K676
Q5SYD0	Unconventional myosin-Id	Myo1d	K975
Q5SYD0	Unconventional myosin-Id	Myo1d	K976
Q5U445	cDNA sequence BC085271	BC085271	K82
Q5U458	DnaJ homolog subfamily C member 11	Dnajc11	K45
Q5U4C1	G-protein coupled receptor-associated sorting protein 1	Gprasp1	K470
Q5U4C1	G-protein coupled receptor-associated sorting protein 1	Gprasp1	K471
Q5XG69	Soluble lamin-associated protein of 75 kDa	Fam169a	K338
Q60520	Paired amphipathic helix protein Sin3a	Sin3a	K876
Q60597	2-oxoglutarate dehydrogenase, mitochondrial	Ogdh	K402
Q60597	2-oxoglutarate dehydrogenase, mitochondrial	Ogdh	K1000
Q60597	2-oxoglutarate dehydrogenase, mitochondrial	Ogdh	K961
Q60597	2-oxoglutarate dehydrogenase, mitochondrial	Ogdh	K251
Q60597	2-oxoglutarate dehydrogenase, mitochondrial	Ogdh	K74
Q60597	2-oxoglutarate dehydrogenase, mitochondrial	Ogdh	K401
Q60597	2-oxoglutarate dehydrogenase, mitochondrial	Ogdh	K970
Q60676	Serine/threonine-protein phosphatase 5	Ppp5c	K320
Q60676	Serine/threonine-protein phosphatase 5	Ppp5c	K40
Q60770	Syntaxin-binding protein 3	Stxbp3	K357
Q60770	Syntaxin-binding protein 3	Stxbp3	K359
Q60771	Claudin-11	Cldn11	K203
Q60849	CD98 heavy chain	Slc3a2	K165
Q60849	CD98 heavy chain	Slc3a2	K168
Q60930	Voltage-dependent anion-selective channel protein 2	Vdac2	K40
Q60930	Voltage-dependent anion-selective channel protein 2	Vdac2	K122
Q60930	Voltage-dependent anion-selective channel protein 2	Vdac2	K278
Q60930	Voltage-dependent anion-selective channel protein 2	Vdac2	K46
Q60930	Voltage-dependent anion-selective channel protein 2	Vdac2	K268
Q60930	Voltage-dependent anion-selective channel protein 2	Vdac2	K73
Q60930	Voltage-dependent anion-selective channel protein 2	Vdac2	K75
Q60930	Voltage-dependent anion-selective channel protein 2	Vdac2	K32
Q60930	Voltage-dependent anion-selective channel protein 2	Vdac2	K121
Q60932	Voltage-dependent anion-selective channel protein 1	Vdac1	K237
Q60932	Voltage-dependent anion-selective channel protein 1	Vdac1	K123
Q60932	Voltage-dependent anion-selective channel protein 1	Vdac1	K41
Q60932	Voltage-dependent anion-selective channel protein 1	Vdac1	K45
Q60932	Voltage-dependent anion-selective channel protein 1	Vdac1	K132
Q60932	Voltage-dependent anion-selective channel protein 1	Vdac1	K47
Q60932	Voltage-dependent anion-selective channel protein 1	Vdac1	K74
Q60932	Voltage-dependent anion-selective channel protein 1	Vdac1	K187
Q60932	Voltage-dependent anion-selective channel protein 1	Vdac1	K249
Q60932	Voltage-dependent anion-selective channel protein 1	Vdac1	K122
Q60932	Voltage-dependent anion-selective channel protein 1	Vdac1	K265
Q61026	Nuclear receptor coactivator 2	Ncoa2	K31
Q61026	Nuclear receptor coactivator 2	Ncoa2	K780
Q61026	Nuclear receptor coactivator 2	Ncoa2	K785
Q61074	Protein phosphatase 1G	Ppm1g	K375
Q61074	Protein phosphatase 1G	Ppm1g	K516
Q61074	Protein phosphatase 1G	Ppm1g	K380
Q61102	ATP-binding cassette sub-family B member 7, mitochondrial	Abcb7	K499
Q61102	ATP-binding cassette sub-family B member 7, mitochondrial	Abcb7	K500
Q61102	ATP-binding cassette sub-family B member 7, mitochondrial	Abcb7	K216
Q61151	Serine/threonine-protein phosphatase 2A 56 kDa regulatory subunit epsilon isoform	Ppp2r5e	K173
Q61151	Serine/threonine-protein phosphatase 2A 56 kDa regulatory subunit epsilon isoform	Ppp2r5e	K174
Q61206	Platelet-activating factor acetylhydrolase IB subunit beta	Pafah1b2	K86
Q61425	Hydroxyacyl-coenzyme A dehydrogenase, mitochondrial	Hadh	K206
Q61425	Hydroxyacyl-coenzyme A dehydrogenase, mitochondrial	Hadh	K185
Q61425	Hydroxyacyl-coenzyme A dehydrogenase, mitochondrial	Hadh	K312
Q61490	CD166 antigen	Alcam	K152
Q61490	CD166 antigen	Alcam	K153
Q61699	Heat shock protein 105 kDa	Hsph1	K53
Q61699	Heat shock protein 105 kDa	Hsph1	K68
Q61753	D-3-phosphoglycerate dehydrogenase	Phgdh	K58
Q62108	Disks large homolog 4	Dlg4	K663
Q62108	Disks large homolog 4	Dlg4	K491
Q62261	Spectrin beta chain, non-erythrocytic 1	Sptbn1	K1632
Q62261	Spectrin beta chain, non-erythrocytic 1	Sptbn1	K1633
Q62261	Spectrin beta chain, non-erythrocytic 1	Sptbn1	K2176
Q62261	Spectrin beta chain, non-erythrocytic 1	Sptbn1	K2343
Q62261	Spectrin beta chain, non-erythrocytic 1	Sptbn1	K2268
Q62261	Spectrin beta chain, non-erythrocytic 1	Sptbn1	K2269
Q62261	Spectrin beta chain, non-erythrocytic 1	Sptbn1	K1352
Q62261	Spectrin beta chain, non-erythrocytic 1	Sptbn1	K1354
Q62261	Spectrin beta chain, non-erythrocytic 1	Sptbn1	K497
Q62261	Spectrin beta chain, non-erythrocytic 1	Sptbn1	K2361
Q62261	Spectrin beta chain, non-erythrocytic 1	Sptbn1	K821
Q62261	Spectrin beta chain, non-erythrocytic 1	Sptbn1	K102
Q62261	Spectrin beta chain, non-erythrocytic 1	Sptbn1	K1108
Q62261	Spectrin beta chain, non-erythrocytic 1	Sptbn1	K1120
Q62261	Spectrin beta chain, non-erythrocytic 1	Sptbn1	K1878
Q62261	Spectrin beta chain, non-erythrocytic 1	Sptbn1	K784
Q62261	Spectrin beta chain, non-erythrocytic 1	Sptbn1	K1525
Q62261	Spectrin beta chain, non-erythrocytic 1	Sptbn1	K1526
Q62261	Spectrin beta chain, non-erythrocytic 1	Sptbn1	K1099
Q62261	Spectrin beta chain, non-erythrocytic 1	Sptbn1	K1913
Q62277	Synaptophysin	Syp	K89
Q62318	Transcription intermediary factor 1-beta	Trim28	K214
Q62417	Sorbin and SH3 domain-containing protein 1	Sorbs1	K331
Q62425	Cytochrome c oxidase subunit NDUFA4	Ndufa4	K74
Q62425	Cytochrome c oxidase subunit NDUFA4	Ndufa4	K76
Q62425	Cytochrome c oxidase subunit NDUFA4	Ndufa4	K56
Q62446	Peptidyl-prolyl cis-trans isomerase FKBP3	Fkbp3	K56
Q63844	Mitogen-activated protein kinase 3	Mapk3	K299
Q63943	Myocyte-specific enhancer factor 2D	Mef2d	K504
Q64010	Adapter molecule crk	Crk	K282
Q642L7	MCG13441	Rps27a	K156
Q642L7	MCG13441	Rps27a	K27
Q642L7	MCG13441	Rps27a	K29
Q64332	Synapsin-2	Syn2	K448
Q64332	Synapsin-2	Syn2	K129
Q64433	10 kDa heat shock protein, mitochondrial	Hspe1	K56
Q64433	10 kDa heat shock protein, mitochondrial	Hspe1	K86
Q64442	Sorbitol dehydrogenase	Sord	K134
Q64475	Histone H2B type 1-B	Hist1h2bb	K44
Q64475	Histone H2B type 1-B	Hist1h2bb	K109
Q64475	Histone H2B type 1-B	Hist1h2bb	K17
Q64475	Histone H2B type 1-B	Hist1h2bb	K21
Q64475	Histone H2B type 1-B	Hist1h2bb	K24
Q64475	Histone H2B type 1-B	Hist1h2bb	K86
Q64475	Histone H2B type 1-B	Hist1h2bb	K13
Q64475	Histone H2B type 1-B	Hist1h2bb	K12
Q64487	Receptor-type tyrosine-protein phosphatase delta	Ptprd	K1670
Q64511	DNA topoisomerase 2-beta	Top2b	K1414
Q64514	Tripeptidyl-peptidase 2	Tpp2	K1229
Q64514	Tripeptidyl-peptidase 2	Tpp2	K401
Q64524	Histone H2B type 2-E	Hist2h2be	K21
Q64524	Histone H2B type 2-E	Hist2h2be	K24
Q64524	Histone H2B type 2-E	Hist2h2be	K17
Q64525	Histone H2B type 2-B	Hist2h2bb	K21
Q64525	Histone H2B type 2-B	Hist2h2bb	K24
Q64525	Histone H2B type 2-B	Hist2h2bb	K17
Q64525	Histone H2B type 2-B	Hist2h2bb	K16
Q64525	Histone H2B type 2-B	Hist2h2bb	K13
Q64727	Vinculin	Vcl	K768
Q66JR2	Stard10 protein (Fragment)	Stard10	K316
Q66JR7	Pgm2 protein (Fragment)	Pgm2	K262
Q66JR7	Pgm2 protein (Fragment)	Pgm2	K263
Q66JR7	Pgm2 protein (Fragment)	Pgm2	K36
Q66JR8	Ptms protein	Ptms	K124
Q66JR8	Ptms protein	Ptms	K201
Q66JS6	Eukaryotic translation initiation factor 3 subunit J-B	Eif3j2	K215
Q66JS6	Eukaryotic translation initiation factor 3 subunit J-B	Eif3j2	K217
Q67FY2	B-cell CLL/lymphoma 9-like protein	Bcl9l	K49
Q67FY2	B-cell CLL/lymphoma 9-like protein	Bcl9l	K73
Q67FY2	B-cell CLL/lymphoma 9-like protein	Bcl9l	K108
Q67FY2	B-cell CLL/lymphoma 9-like protein	Bcl9l	K110
Q68FL4	Putative adenosylhomocysteinase 3	Ahcyl2	K191
Q68FL4	Putative adenosylhomocysteinase 3	Ahcyl2	K329
Q68FL4	Putative adenosylhomocysteinase 3	Ahcyl2	K330
Q69Z91	Acetyl-coenzyme A synthetase (Fragment)	Acss1	K374
Q69ZN0	MKIAA1258 protein (Fragment)	Gda	K292
Q69ZS6	Synaptic vesicle glycoprotein 2C	Sv2c	K506
Q69ZS6	Synaptic vesicle glycoprotein 2C	Sv2c	K513
Q69ZW4	MKIAA0899 protein (Fragment)	Ap2a2	K146
Q69ZW4	MKIAA0899 protein (Fragment)	Ap2a2	K64
Q69ZW4	MKIAA0899 protein (Fragment)	Ap2a2	K598
Q69ZW4	MKIAA0899 protein (Fragment)	Ap2a2	K60
Q69ZX3	MKIAA0866 protein (Fragment)	Myh11	K1461
Q6A0D0	MKIAA0106 protein (Fragment)	Prdx6	K202
Q6A0D0	MKIAA0106 protein (Fragment)	Prdx6	K66
Q6A0D0	MKIAA0106 protein (Fragment)	Prdx6	K185
Q6A0D0	MKIAA0106 protein (Fragment)	Prdx6	K186
Q6A0D0	MKIAA0106 protein (Fragment)	Prdx6	K176
Q6A0D0	MKIAA0106 protein (Fragment)	Prdx6	K144
Q6A0D0	MKIAA0106 protein (Fragment)	Prdx6	K145
Q6A0F1	MKIAA0002 protein (Fragment)	Cct8	K446
Q6A0F1	MKIAA0002 protein (Fragment)	Cct8	K447
Q6DFW4	Nucleolar protein 58	Nop58	K353
Q6DFW4	Nucleolar protein 58	Nop58	K355
Q6DI58	Rpl12 protein (Fragment)	Rpl12	K133
Q6DI58	Rpl12 protein (Fragment)	Rpl12	K134
Q6GQS1	Calcium-binding mitochondrial carrier protein SCaMC-3	Slc25a23	K322
Q6IRU5	Clathrin light chain B	Cltb	K204
Q6NS52	Diacylglycerol kinase beta	Dgkb	K794
Q6NV83	U2 snRNP-associated SURP motif-containing protein	U2surp	K80
Q6NVE9	Protein phosphatase PTC7 homolog	Pptc7	K248
Q6NZJ6	Eukaryotic translation initiation factor 4 gamma 1	Eif4g1	K601
Q6NZL0	Protein SOGA3	Soga3	K365
Q6NZQ4	PAX-interacting protein 1	Paxip1	K834
Q6P0X6	Glrx2 protein (Fragment)	Glrx2	K140
Q6P1J1	Crmp1 protein	Crmp1	K625
Q6P1J1	Crmp1 protein	Crmp1	K368
Q6P1J1	Crmp1 protein	Crmp1	K504
Q6P1J1	Crmp1 protein	Crmp1	K601
Q6P2K2	Acyl-CoA thioesterase 2	Acot2	K83
Q6P5D8	Structural maintenance of chromosomes flexible hinge domain-containing protein 1	Smchd1	K1988
Q6P5F9	Exportin-1	Xpo1	K693
Q6P8X1	Sorting nexin-6	Snx6	K333
Q6P8X1	Sorting nexin-6	Snx6	K335
Q6P8X1	Sorting nexin-6	Snx6	K53
Q6P9K9	Neurexin-3	Nrxn3	K411
Q6PB66	Leucine-rich PPR motif-containing protein, mitochondrial	Lrpprc	K291
Q6PD28	Serine/threonine-protein phosphatase 2A 56 kDa regulatory subunit beta isoform	Ppp2r5b	K187
Q6PDM1	Male-specific lethal 1 homolog	Msl1	K78
Q6PE15	Mycophenolic acid acyl-glucuronide esterase, mitochondrial	Abhd10	K92
Q6PER3	Microtubule-associated protein RP/EB family member 3	Mapre3	K148
Q6PHZ8	Kv channel-interacting protein 4	Kcnip4	K95
Q6T264	Mastermind-like protein 1	Maml1	K412
Q6T264	Mastermind-like protein 1	Maml1	K414
Q6W8Q3	Purkinje cell protein 4-like protein 1	Pcp4l1	K55
Q6ZPE2	Myotubularin-related protein 5	Sbf1	K476
Q6ZPE2	Myotubularin-related protein 5	Sbf1	K488
Q6ZPE2	Myotubularin-related protein 5	Sbf1	K1770
Q6ZPE2	Myotubularin-related protein 5	Sbf1	K1771
Q6ZPI0	Protein Jade-1	Jade1	K303
Q6ZPT2	MKIAA1352 protein (Fragment)	Lars	K582
Q6ZQ08	CCR4-NOT transcription complex subunit 1	Cnot1	K1309
Q6ZQ38	Cullin-associated NEDD8-dissociated protein 1	Cand1	K574
Q6ZQ38	Cullin-associated NEDD8-dissociated protein 1	Cand1	K60
Q6ZQ49	Sodium/potassium-transporting ATPase subunit alpha (Fragment)	Atp1a2	K445
Q6ZQ49	Sodium/potassium-transporting ATPase subunit alpha (Fragment)	Atp1a2	K223
Q6ZQ49	Sodium/potassium-transporting ATPase subunit alpha (Fragment)	Atp1a2	K173
Q6ZQ49	Sodium/potassium-transporting ATPase subunit alpha (Fragment)	Atp1a2	K424
Q6ZQ61	MCG121979, isoform CRA_c (Fragment)	Matr3	K560
Q6ZQ61	MCG121979, isoform CRA_c (Fragment)	Matr3	K561
Q6ZQ84	MKIAA0617 protein (Fragment)	mKIAA0617	K483
Q6ZQF7	E3 ubiquitin-protein ligase Jade-2	Jade2	K32
Q6ZQF7	E3 ubiquitin-protein ligase Jade-2	Jade2	K38
Q6ZWX1	MCG1036414	Rpl35a	K45
Q6ZWY7	Putative uncharacterized protein (Fragment)	Pfdn5	K61
Q70KF4	Cardiomyopathy-associated protein 5	Cmya5	K2060
Q71RI9	Kynurenine--oxoglutarate transaminase 3	Kyat3	K420
Q76MZ3	Serine/threonine-protein phosphatase 2A 65 kDa regulatory subunit A alpha isoform	Ppp2r1a	K133
Q76MZ3	Serine/threonine-protein phosphatase 2A 65 kDa regulatory subunit A alpha isoform	Ppp2r1a	K292
Q76MZ3	Serine/threonine-protein phosphatase 2A 65 kDa regulatory subunit A alpha isoform	Ppp2r1a	K542
Q76MZ3	Serine/threonine-protein phosphatase 2A 65 kDa regulatory subunit A alpha isoform	Ppp2r1a	K272
[truncated: 883 more rows]

## Sheet: Ack sites Exp3
Accession	Proteins name	Gene name	Ack site
A0A023T778	Mago nashi protein	Magohb	K43
A0A068BFR3	RAS oncogene family protein	Rab11b	K24
A0A087WNT1	Elongin-C	Eloc	K54
A0A087WPX3	Neurofascin	Nfasc	K534
A0A087WPX3	Neurofascin	Nfasc	K299
A0A087WQH8	Probable UDP-sugar transporter protein SLC35A4	Slc35a4	K92
A0A087WQS2	Basic leucine zipper and W2 domain-containing protein 1	Bzw1	K223
A0A0A0MQ73	[Histone H3]-lysine(4) N-trimethyltransferase	Kmt2d	K3071
A0A0A0MQA5	Tubulin alpha chain (Fragment)	Tuba4a	K89
A0A0A0MQA5	Tubulin alpha chain (Fragment)	Tuba4a	K355
A0A0A0MQF6	Glyceraldehyde-3-phosphate dehydrogenase	Gapdh	K163
A0A0A0MQF6	Glyceraldehyde-3-phosphate dehydrogenase	Gapdh	K218
A0A0A0MQF6	Glyceraldehyde-3-phosphate dehydrogenase (Fragment)	Gapdh	K19
A0A0A0MQF6	Glyceraldehyde-3-phosphate dehydrogenase	Gapdh	K239
A0A0A0MQF6	Glyceraldehyde-3-phosphate dehydrogenase	Gapdh	K278
A0A0A0MQF6	Glyceraldehyde-3-phosphate dehydrogenase	Gapdh	K186
A0A0A1HAM8	80K protein	Marcks	K30
A0A0A1HAM8	80K protein	Marcks	K165
A0A0A1HAM8	80K protein	Marcks	K166
A0A0A6YW36	Regulator of G-protein-signaling 7	Rgs7	K428
A0A0A6YW36	Regulator of G-protein-signaling 7	Rgs7	K451
A0A0A6YX26	60S ribosomal protein L31	Rpl31	K31
A0A0A6YX26	60S ribosomal protein L31	Rpl31	K39
A0A0A6YX26	60S ribosomal protein L31	Rpl31	K40
A0A0A6YY91	Neural cell adhesion molecule 1 (Fragment)	Ncam1	K501
A0A0A6YY91	Neural cell adhesion molecule 1 (Fragment)	Ncam1	K79
A0A0A6YY91	Neural cell adhesion molecule 1 (Fragment)	Ncam1	K262
A0A0A6YY91	Neural cell adhesion molecule 1 (Fragment)	Ncam1	K658
A0A0A6YY91	Neural cell adhesion molecule 1 (Fragment)	Ncam1	K75
A0A0A6YY91	Neural cell adhesion molecule 1 (Fragment)	Ncam1	K517
A0A0A6YY91	Neural cell adhesion molecule 1 (Fragment)	Ncam1	K636
A0A0A6YY91	Neural cell adhesion molecule 1 (Fragment)	Ncam1	K612
A0A0A6YY91	Neural cell adhesion molecule 1 (Fragment)	Ncam1	K320
A0A0A6YY91	Neural cell adhesion molecule 1 (Fragment)	Ncam1	K268
A0A0G2JFT8	Protein RUFY3	Rufy3	K470
A0A0G2JFT8	Protein RUFY3	Rufy3	K455
A0A0J9YUL3	Septin	Septin11	K418
A0A0J9YUL3	Septin	Septin11	K419
A0A0J9YUL3	Septin	Septin11	K190
A0A0M3HEQ0	Thioredoxin-disulfide reductase	Txnrd2	K340
A0A0M3HEQ0	Thioredoxin-disulfide reductase	Txnrd2	K288
A0A0N4SUT9	Peregrin	Brpf1	K900
A0A0N4SVP8	RNA helicase	Eif4a3l2	K382
A0A0R4IZY9	tRNA-dihydrouridine(47) synthase [NAD(P)(+)]	Dus3l	K64
A0A0R4J023	Methylglutaconyl-CoA hydratase, mitochondrial	Auh	K135
A0A0R4J023	Methylglutaconyl-CoA hydratase, mitochondrial	Auh	K94
A0A0R4J023	Methylglutaconyl-CoA hydratase, mitochondrial	Auh	K75
A0A0R4J023	Methylglutaconyl-CoA hydratase, mitochondrial	Auh	K80
A0A0R4J036	160 kDa neurofilament protein	Nefm	K291
A0A0R4J036	160 kDa neurofilament protein	Nefm	K807
A0A0R4J036	160 kDa neurofilament protein	Nefm	K53
A0A0R4J036	160 kDa neurofilament protein	Nefm	K788
A0A0R4J036	160 kDa neurofilament protein	Nefm	K789
A0A0R4J036	160 kDa neurofilament protein	Nefm	K638
A0A0R4J036	160 kDa neurofilament protein	Nefm	K166
A0A0R4J036	160 kDa neurofilament protein	Nefm	K622
A0A0R4J036	160 kDa neurofilament protein	Nefm	K599
A0A0R4J036	160 kDa neurofilament protein	Nefm	K602
A0A0R4J036	160 kDa neurofilament protein	Nefm	K751
A0A0R4J036	160 kDa neurofilament protein	Nefm	K125
A0A0R4J083	Long-chain specific acyl-CoA dehydrogenase, mitochondrial	Acadl	K358
A0A0R4J083	Long-chain specific acyl-CoA dehydrogenase, mitochondrial	Acadl	K92
A0A0R4J094	Fumarylacetoacetate hydrolase domain-containing 2A	Fahd2a	K233
A0A0R4J094	Fumarylacetoacetate hydrolase domain-containing 2A	Fahd2a	K107
A0A0R4J0Q5	Lamin-B2	Lmnb2	K484
A0A0R4J0T0	Iron-sulfur cluster co-chaperone protein HscB	Hscb	K118
A0A0R4J0V4	Junction-mediating and -regulatory protein	Jmy	K493
A0A0R4J0V4	Junction-mediating and -regulatory protein	Jmy	K494
A0A0R4J117	Immunoglobulin superfamily member 8	Igsf8	K192
A0A0R4J117	Immunoglobulin superfamily member 8	Igsf8	K287
A0A0R4J1N0	Dihydropyrimidinase-related protein 4	Dpysl4	K265
A0A0R4J275	NADH dehydrogenase [ubiquinone] 1 alpha subcomplex subunit 12	Ndufa12	K57
A0A0R4J275	NADH dehydrogenase [ubiquinone] 1 alpha subcomplex subunit 12	Ndufa12	K149
A0A0R4J2B2	BTB/POZ domain-containing protein KCTD12	Kctd12	K243
A0A0R4J2C2	Synaptotagmin	Syt2	K322
A0A0R4J2C2	Synaptotagmin	Syt2	K190
A0A0R4J2C2	Synaptotagmin	Syt2	K191
A0A0R5RP28	Sodium channel protein	Scn2a	K550
A0A140LI58	Protein phosphatase 1 regulatory subunit 14A	Ppp1r14a	K32
A0A140LJ36	PRA1 family protein	Gm45208	K273
A0A141CM32	ATP synthase protein 8	ATP8	K54
A0A1B0GR11	Transaldolase	Taldo1	K264
A0A1B0GR11	Transaldolase	Taldo1	K366
A0A1B0GR11	Transaldolase	Taldo1	K248
A0A1B0GRP7	Pyridoxal phosphate homeostasis protein (Fragment)	Plpbp	K123
A0A1B0GRP7	Pyridoxal phosphate homeostasis protein (Fragment)	Plpbp	K130
A0A1B0GRP7	Pyridoxal phosphate homeostasis protein (Fragment)	Plpbp	K131
A0A1B0GRV0	3'(2'),5'-bisphosphate nucleotidase 1	Bpnt1	K49
A0A1B0GRV0	3'(2'),5'-bisphosphate nucleotidase 1	Bpnt1	K260
A0A1B0GSX0	L-lactate dehydrogenase	Ldha	K184
A0A1D5RL96	BTB/POZ domain-containing protein 8	Btbd8	K1468
A0A1D5RM85	60S ribosomal protein L18a (Fragment)	Rpl18a	K136
A0A1D5RM85	60S ribosomal protein L18a (Fragment)	Rpl18a	K41
A0A1D5RM85	60S ribosomal protein L18a (Fragment)	Rpl18a	K76
A0A1D5RMH7	PH and SEC7 domain-containing protein 3	Psd3	K1084
A0A1D5RMH7	PH and SEC7 domain-containing protein 3	Psd3	K973
A0A1D5RMH7	PH and SEC7 domain-containing protein 3	Psd3	K1285
A0A1D5RMH7	PH and SEC7 domain-containing protein 3	Psd3	K1287
A0A1L1SQ51	Talin-2	Tln2	K1950
A0A1L1STE4	Interleukin enhancer-binding factor 3	Ilf3	K566
A0A1L1STE6	Isocitrate dehydrogenase [NAD] subunit, mitochondrial	Idh3a	K354
A0A1L1STE6	Isocitrate dehydrogenase [NAD] subunit, mitochondrial	Idh3a	K232
A0A1L1STE6	Isocitrate dehydrogenase [NAD] subunit, mitochondrial	Idh3a	K118
A0A1L1STE6	Isocitrate dehydrogenase [NAD] subunit, mitochondrial	Idh3a	K368
A0A1L1STE6	Isocitrate dehydrogenase [NAD] subunit, mitochondrial	Idh3a	K344
A0A1L1STE6	Isocitrate dehydrogenase [NAD] subunit, mitochondrial	Idh3a	K195
A0A1L1SV25	Alpha-actinin-4	Actn4	K182
A0A1L1SV25	Alpha-actinin-4	Actn4	K456
A0A1L1SV25	Alpha-actinin-4	Actn4	K418
A0A1L1SV25	Alpha-actinin-4	Actn4	K593
A0A1S6GWG3	Uncharacterized protein	Adrm1	K160
A0A1S6GWG6	Vacuolar proton pump subunit B	Atp6v1b2	K137
A0A1S6GWG6	Vacuolar proton pump subunit B	Atp6v1b2	K138
A0A1S6GWG6	Vacuolar proton pump subunit B	Atp6v1b2	K110
A0A1S6GWG6	Vacuolar proton pump subunit B	Atp6v1b2	K432
A0A1S6GWH2	RNA helicase	Ddx39b	K389
A0A1S6GWH2	RNA helicase	Ddx39b	K243
A0A1S6GWH5	Ubiquitin-activating enzyme E1	Uba1	K806
A0A1S6GWH5	Ubiquitin-activating enzyme E1	Uba1	K356
A0A1S6GWH5	Ubiquitin-activating enzyme E1	Uba1	K664
A0A1S6GWI0	Complex I-19kD	Ndufa8	K196
A0A1S6GWI0	Complex I-19kD	Ndufa8	K166
A0A1S6GWI0	Complex I-19kD	Ndufa8	K193
A0A1S6GWI0	Complex I-19kD	Ndufa8	K72
A0A1S6GWI4	Complex I-15 kDa	Ndufs5	K93
A0A1S6GWJ0	Oxysterol-binding protein	Osbpl9	K663
A0A1S6GWJ8	Uncharacterized protein	Hnrnpm	K148
A0A1S6GWJ9	Elongation factor Ts, mitochondrial	Tsfm	K72
A0A1W2P872	RNA-binding protein Nova-2	Nova2	K23
A0A1Y7VK55	Nuclear factor 1	Nfic	K302
A0A1Y7VMN0	Rho-associated protein kinase 2 (Fragment)	Rock2	K323
A0A1Y7VMN0	Rho-associated protein kinase 2 (Fragment)	Rock2	K355
A0A1Y7VMN0	Rho-associated protein kinase 2 (Fragment)	Rock2	K224
A0A1Y7VMN0	Rho-associated protein kinase 2 (Fragment)	Rock2	K66
A0A286YDP0	Centrin-3 (Fragment)	Cetn3	K128
A0A286YDV7	Nucleolar and coiled-body phosphoprotein 1 (Fragment)	Nolc1	K509
A0A286YDV7	Nucleolar and coiled-body phosphoprotein 1 (Fragment)	Nolc1	K77
A0A2I3BPW0	Protein NDRG2 (Fragment)	Ndrg2	K62
A0A2I3BQV5	Exportin-7	Xpo7	K339
A0A2I3BQV5	Exportin-7	Xpo7	K313
A0A2R8VK70	Integrin-associated protein	Cd47	K128
A0A338P6D0	High mobility group protein HMG-I/HMG-Y	Hmga1	K15
A0A338P6I6	Disks large homolog 4	Dlg4	K531
A0A338P6I6	Disks large homolog 4	Dlg4	K703
A0A338P6I6	Disks large homolog 4	Dlg4	K242
A0A338P6J0	Disks large homolog 2	Dlg2	K906
A0A338P6J0	Disks large homolog 2	Dlg2	K307
A0A338P6J0	Disks large homolog 2	Dlg2	K31
A0A338P6U8	AT-rich interactive domain-containing protein 1B	Arid1b	K1902
A0A3B2W864	Predicted gene, 49804	Gm49804	K24
A0A3B2W864	Predicted gene, 49804	Gm49804	K25
A0A3B2WCL5	Ran-binding protein 3	Ranbp3	K157
A0A494B945	Ras-related protein Rab-1B (Fragment)	Rab1b	K250
A0A494B945	Ras-related protein Rab-1B (Fragment)	Rab1b	K185
A0A494B9F8	PRELI domain-containing protein 3A (Fragment)	Prelid3a	K64
A0A498WGM0	Synaptotagmin-7	Syt7	K50
A0A4Y5WWJ7	Myosin XVIIIA transcript variant 6	Myo18a	K879
A0A4Y5WWJ7	Myosin XVIIIA transcript variant 6	Myo18a	K880
A0A571BE69	Neuronal-specific septin-3	Septin3	K586
A0A571BE69	Neuronal-specific septin-3	Septin3	K588
A0A571BE69	Neuronal-specific septin-3	Septin3	K743
A0A571BES1	AP-3 complex subunit beta	Ap3b2	K37
A0A571BG39	SRC kinase-signaling inhibitor 1	Srcin1	K136
A0A571BG95	Active breakpoint cluster region-related protein	Abr	K980
A0A5F8MPK9	Phosphatidylinositol-3-phosphatase SAC1	Sacm1l	K483
A0A5F8MPN8	Malate dehydrogenase	Mdh1	K199
A0A5F8MPN8	Malate dehydrogenase	Mdh1	K201
A0A5F8MPN8	Malate dehydrogenase	Mdh1	K142
A0A5F8MPN8	Malate dehydrogenase	Mdh1	K118
A0A5F8MPN8	Malate dehydrogenase	Mdh1	K110
A0A5F8MPN8	Malate dehydrogenase	Mdh1	K164
A0A5F8MPN8	Malate dehydrogenase	Mdh1	K125
A0A5F8MPN8	Malate dehydrogenase	Mdh1	K236
A0A5F8MPN8	Malate dehydrogenase	Mdh1	K248
A0A5F8MPR1	Band 4.1-like protein 3	Epb41l3	K158
A0A5F8MPR1	Band 4.1-like protein 3	Epb41l3	K520
A0A5F8MPR1	Band 4.1-like protein 3	Epb41l3	K521
A0A5F8MPR1	Band 4.1-like protein 3	Epb41l3	K600
A0A5F8MPR1	Band 4.1-like protein 3	Epb41l3	K847
A0A5F8MPX1	Histone acetyltransferase	Kat6a	K863
A0A5F8MPX1	Histone acetyltransferase	Kat6a	K866
A0A5F8MPY2	60S acidic ribosomal protein P2	Rplp2-ps1	K94
A0A668KLC6	Microtubule-associated protein	Map2	K1795
A0A668KLC6	Microtubule-associated protein	Map2	K615
A0A668KLC6	Microtubule-associated protein	Map2	K616
A0A668KLC6	Microtubule-associated protein	Map2	K771
A0A668KLC6	Microtubule-associated protein	Map2	K1669
A0A668KLC6	Microtubule-associated protein	Map2	K1278
A0A668KLC6	Microtubule-associated protein	Map2	K1859
A0A668KLC6	Microtubule-associated protein	Map2	K1860
A0A668KLC6	Microtubule-associated protein	Map2	K1833
A0A668KLC6	Microtubule-associated protein	Map2	K1804
A0A668KLC6	Microtubule-associated protein	Map2	K1805
A0A668KLC6	Microtubule-associated protein	Map2	K1658
A0A668KLC6	Microtubule-associated protein	Map2	K1874
A0A668KLC6	Microtubule-associated protein	Map2	K1869
A0A668KLC6	Microtubule-associated protein	Map2	K621
A0A668KM31	Amphiphysin	Amph	K215
A0A668KM31	Amphiphysin	Amph	K47
A0A668KM31	Amphiphysin	Amph	K159
A0A668KM31	Amphiphysin	Amph	K11
A0A668KM61	Anion exchange protein	Slc4a4	K299
A0A6I8MX27	L-lactate dehydrogenase	Ldhb	K244
A0A6I8MX27	L-lactate dehydrogenase	Ldhb	K246
A0A6I8MX27	L-lactate dehydrogenase	Ldhb	K308
A0A6I8MX27	L-lactate dehydrogenase	Ldhb	K310
A0A6I8MX27	L-lactate dehydrogenase	Ldhb	K279
A0A6I8MX27	L-lactate dehydrogenase	Ldhb	K156
A0A6I8MX27	L-lactate dehydrogenase	Ldhb	K127
A0A6I8MX27	L-lactate dehydrogenase	Ldhb	K23
A0JLV3	Histone H2B (Fragment)	Hist1h2bj	K3
A0JLV3	Histone H2B (Fragment)	Hist1h2bj	K9
A0JLV3	Histone H2B (Fragment)	Hist1h2bj	K13
A0JLV3	Histone H2B (Fragment)	Hist1h2bj	K14
A0JLV3	Histone H2B (Fragment)	Hist1h2bj	K18
A0JLV3	Histone H2B (Fragment)	Hist1h2bj	K21
A0JLV3	Histone H2B (Fragment)	Hist1h2bj	K10
A0JNY3	Molybdopterin molybdenumtransferase	Gphn	K148
A0JNY3	Molybdopterin molybdenumtransferase	Gphn	K149
A1L2Z3	ER membrane protein complex subunit 1	Emc1	K148
A1L2Z3	ER membrane protein complex subunit 1	Emc1	K149
A2A4P4	Predicted gene, 27029	Gm27029	K366
A2A5Y4	KAT8 regulatory NSL complex subunit 1	Kansl1	K180
A2A5Y6	Microtubule-associated protein	Mapt	K562
A2A5Y6	Microtubule-associated protein	Mapt	K606
A2A5Y6	Microtubule-associated protein	Mapt	K619
A2A5Y6	Microtubule-associated protein	Mapt	K625
A2A5Y6	Microtubule-associated protein	Mapt	K575
A2A5Y6	Microtubule-associated protein	Mapt	K693
A2A5Y6	Microtubule-associated protein	Mapt	K677
A2A5Y6	Microtubule-associated protein	Mapt	K678
A2A7S7	Tyrosine--tRNA ligase	Yars	K463
A2A7S7	Tyrosine--tRNA ligase	Yars	K466
A2A7S7	Tyrosine--tRNA ligase	Yars	K182
A2A7S7	Tyrosine--tRNA ligase	Yars	K183
A2A9M4	Dedicator of cytokinesis protein 7	Dock7	K1952
A2AEG6	Neuronal membrane glycoprotein M6-b	Gpm6b	K306
A2AEG6	Neuronal membrane glycoprotein M6-b	Gpm6b	K308
A2AGQ4	MAP kinase-activating death domain protein	Madd	K981
A2AHT3	Calsenilin isoform 4	Kcnip3	K129
A2AI21	Glutamate receptor	Grin1	K564
A2AI21	Glutamate receptor	Grin1	K565
A2AJA9	Apical junction component 1 homolog	Ajm1	K28
A2ALS4	Rap1 GTPase-activating protein 1	Rap1gap	K326
A2ALS4	Rap1 GTPase-activating protein 1	Rap1gap	K442
A2ALV3	Endophilin-A1	Sh3gl2	K171
A2ALV3	Endophilin-A1	Sh3gl2	K159
A2AN08	E3 ubiquitin-protein ligase UBR4	Ubr4	K2206
A2AN37	Uridine-cytidine kinase	Uck1	K272
A2AN96	Retinoblastoma binding protein 9	Rbbp9	K28
A2AN96	Retinoblastoma binding protein 9	Rbbp9	K29
A2API5	Low-density lipoprotein receptor-related protein 1B	Lrp1b	K520
A2AQN4	Propionate--CoA ligase	Acss2	K431
A2AQN4	Propionate--CoA ligase	Acss2	K222
A2AQR0	Glycerol-3-phosphate dehydrogenase	Gpd2	K652
A2AQR0	Glycerol-3-phosphate dehydrogenase	Gpd2	K94
A2ARP8	Microtubule-associated protein 1A	Map1a	K1757
A2ARP8	Microtubule-associated protein 1A	Map1a	K920
A2ARP8	Microtubule-associated protein 1A	Map1a	K547
A2ARP8	Microtubule-associated protein 1A	Map1a	K550
A2ARP8	Microtubule-associated protein 1A	Map1a	K1798
A2AS98	Nck-associated protein 1	Nckap1	K57
A2AS98	Nck-associated protein 1	Nckap1	K911
A2AS98	Nck-associated protein 1	Nckap1	K901
A2AS98	Nck-associated protein 1	Nckap1	K892
A2AS98	Nck-associated protein 1	Nckap1	K649
A2AS98	Nck-associated protein 1	Nckap1	K650
A2VDF5	Glutamate receptor	Gria3	K861
A3KGU9	Spectrin alpha chain, non-erythrocytic 1	Sptan1	K2103
A3KGU9	Spectrin alpha chain, non-erythrocytic 1	Sptan1	K2104
A3KGU9	Spectrin alpha chain, non-erythrocytic 1	Sptan1	K1786
A3KGU9	Spectrin alpha chain, non-erythrocytic 1	Sptan1	K646
A3KGU9	Spectrin alpha chain, non-erythrocytic 1	Sptan1	K84
A3KGU9	Spectrin alpha chain, non-erythrocytic 1	Sptan1	K661
A3KGU9	Spectrin alpha chain, non-erythrocytic 1	Sptan1	K662
A3KGU9	Spectrin alpha chain, non-erythrocytic 1	Sptan1	K1833
A3KGU9	Spectrin alpha chain, non-erythrocytic 1	Sptan1	K1834
A3KGU9	Spectrin alpha chain, non-erythrocytic 1	Sptan1	K1703
A3KGU9	Spectrin alpha chain, non-erythrocytic 1	Sptan1	K1704
A3KGU9	Spectrin alpha chain, non-erythrocytic 1	Sptan1	K2375
A3KGU9	Spectrin alpha chain, non-erythrocytic 1	Sptan1	K335
A3KGU9	Spectrin alpha chain, non-erythrocytic 1	Sptan1	K613
A3KGU9	Spectrin alpha chain, non-erythrocytic 1	Sptan1	K1928
A3KGU9	Spectrin alpha chain, non-erythrocytic 1	Sptan1	K862
A3KGU9	Spectrin alpha chain, non-erythrocytic 1	Sptan1	K1916
A3KGU9	Spectrin alpha chain, non-erythrocytic 1	Sptan1	K2005
A3KGU9	Spectrin alpha chain, non-erythrocytic 1	Sptan1	K1311
A3KGU9	Spectrin alpha chain, non-erythrocytic 1	Sptan1	K1313
A3KGU9	Spectrin alpha chain, non-erythrocytic 1	Sptan1	K1596
A3KGU9	Spectrin alpha chain, non-erythrocytic 1	Sptan1	K637
A3KGU9	Spectrin alpha chain, non-erythrocytic 1	Sptan1	K229
A3KGU9	Spectrin alpha chain, non-erythrocytic 1	Sptan1	K1635
A3KGU9	Spectrin alpha chain, non-erythrocytic 1	Sptan1	K1943
A3KGU9	Spectrin alpha chain, non-erythrocytic 1	Sptan1	K1944
A3KGU9	Spectrin alpha chain, non-erythrocytic 1	Sptan1	K718
A3KGU9	Spectrin alpha chain, non-erythrocytic 1	Sptan1	K719
A3KGU9	Spectrin alpha chain, non-erythrocytic 1	Sptan1	K824
A3KGU9	Spectrin alpha chain, non-erythrocytic 1	Sptan1	K825
A3KGU9	Spectrin alpha chain, non-erythrocytic 1	Sptan1	K1755
A3KGU9	Spectrin alpha chain, non-erythrocytic 1	Sptan1	K1955
A3KGU9	Spectrin alpha chain, non-erythrocytic 1	Sptan1	K2452
A3KGU9	Spectrin alpha chain, non-erythrocytic 1	Sptan1	K2052
A3KGU9	Spectrin alpha chain, non-erythrocytic 1	Sptan1	K930
A3KGU9	Spectrin alpha chain, non-erythrocytic 1	Sptan1	K931
A3KGU9	Spectrin alpha chain, non-erythrocytic 1	Sptan1	K1274
A3KGU9	Spectrin alpha chain, non-erythrocytic 1	Sptan1	K227
A3KGU9	Spectrin alpha chain, non-erythrocytic 1	Sptan1	K2210
A3KGU9	Spectrin alpha chain, non-erythrocytic 1	Sptan1	K2189
A3KGU9	Spectrin alpha chain, non-erythrocytic 1	Sptan1	K2068
A3KGU9	Spectrin alpha chain, non-erythrocytic 1	Sptan1	K1193
A3KGU9	Spectrin alpha chain, non-erythrocytic 1	Sptan1	K592
A3KGU9	Spectrin alpha chain, non-erythrocytic 1	Sptan1	K594
A3KN68	Protein tyrosine phosphatase, receptor type, N polypeptide 2	Ptprn2	K879
A5GZX3	Lactoylglutathione lyase	Glo1	K140
A5GZX3	Lactoylglutathione lyase	Glo1	K148
A6H5Z3	Exocyst complex component 6B	Exoc6b	K92
A6H630	Damage-control phosphatase ARMT1	Armt1	K40
A6H6H4	Thymosin beta	Tmsb10	K39
A6ZI44	Fructose-bisphosphate aldolase	Aldoa	K284
A6ZI44	Fructose-bisphosphate aldolase	Aldoa	K96
A6ZI44	Fructose-bisphosphate aldolase	Aldoa	K153
A6ZI44	Fructose-bisphosphate aldolase	Aldoa	K384
A6ZI44	Fructose-bisphosphate aldolase	Aldoa	K162
A6ZI44	Fructose-bisphosphate aldolase	Aldoa	K396
A7VJ98	Glia maturation factor	Gmfb	K74
A8DUK4	Beta-globin	Hbb-bs	K145
A8DUK4	Beta-globin	Hbb-bs	K96
A8IP69	14-3-3 protein gamma subtype	Ywhag	K120
A8IP69	14-3-3 protein gamma subtype	Ywhag	K142
A8IP69	14-3-3 protein gamma subtype	Ywhag	K10
A8IP69	14-3-3 protein gamma subtype	Ywhag	K162
B0QZN5	Synaptobrevin-2	Vamp2	K52
B0QZN5	Synaptobrevin-2	Vamp2	K83
B0QZN5	Synaptobrevin-2	Vamp2	K85
B0QZP6	Transmembrane channel-like protein	Tmc8	K516
B0V2P5	DmX-like protein 2	Dmxl2	K316
B0V2P5	DmX-like protein 2	Dmxl2	K1788
B1AQZ0	Septin-8	Septin8	K98
B1AQZ0	Septin-8	Septin8	K275
B1AQZ0	Septin-8	Septin8	K193
B1AQZ0	Septin-8	Septin8	K360
B1AQZ0	Septin-8	Septin8	K251
B1AQZ0	Septin-8	Septin8	K369
B1AR10	Myeloid/lymphoid or mixed-lineage leukemia; translocated to, 6	Mllt6	K461
B1AT82	Phosphoribosyl pyrophosphate synthase-associated protein 1	Prpsap1	K53
B1AWD9	Clathrin light chain	Clta	K223
B1AX58	Plastin-3	Pls3	K554
B1AXP6	Mitochondrial import receptor subunit TOM5 homolog	Tomm5	K46
B1AXP6	Mitochondrial import receptor subunit TOM5 homolog	Tomm5	K47
B1AZP2	Disks large-associated protein 4	Dlgap4	K661
B2CSK2	Heat shock protein 1-like protein	Heat shock protein 1-like protein OS=Mus musculus OX=10090	K58
B2KF05	Bromodomain and PHD finger-containing protein 3	Brpf3	K105
B2KF05	Bromodomain and PHD finger-containing protein 3	Brpf3	K89
B2L107	Visinin-like protein 1	Vsnl1	K74
B2L107	Visinin-like protein 1	Vsnl1	K28
B2M1R6	Heterogeneous nuclear ribonucleoprotein K	Hnrnpk	K115
B2M1R6	Heterogeneous nuclear ribonucleoprotein K	Hnrnpk	K174
B2M1R6	Heterogeneous nuclear ribonucleoprotein K	Hnrnpk	K34
B2MWM9	Calreticulin	Calr	K375
B2MWM9	Calreticulin	Calr	K159
B2MWM9	Calreticulin	Calr	K111
B2MWM9	Calreticulin	Calr	K98
B2RQA0	EG331392 protein	Gm5124	K365
B2RQQ5	Microtubule-associated protein 1B	Map1b	K1904
B2RQQ5	Microtubule-associated protein 1B	Map1b	K2435
B2RQQ7	Non-specific serine/threonine protein kinase	Cdc42bpb	K337
B2RQQ7	Non-specific serine/threonine protein kinase	Cdc42bpb	K338
B2RRX1	Actin, beta	Actb	K113
B2RRX1	Actin, beta	Actb	K326
B2RRX1	Actin, beta	Actb	K328
B2RRX1	Actin, beta	Actb	K61
B2RRX1	Actin, beta	Actb	K50
B2RRX1	Uncharacterized protein	Actb	K84
B2RRX2	Serine/threonine-protein phosphatase	Ppp3ca	K466
B2RSH2	Guanine nucleotide-binding protein G(i) subunit alpha-1	Gnai1	K67
B2RSV4	Splicing factor 3b, subunit 3	Sf3b3	K975
B2RSY3	Hepatocyte cell adhesion molecule	Hepacam	K49
B2RTB0	PDGFA associated protein 1	Pdap1	K172
B2RTN5	Glucocorticoid receptor DNA binding factor 1	Arhgap35	K329
B2RWI2	Lactamase, beta	Lactb	K301
B2RWS6	Histone acetyltransferase p300	Ep300	K1759
B2RWS6	Histone acetyltransferase p300	Ep300	K1761
B2RWS6	Histone acetyltransferase p300	Ep300	K1554
B2RWS6	Histone acetyltransferase p300	Ep300	K1557
B2RWS6	Histone acetyltransferase p300	Ep300	K1559
B2RWS6	Histone acetyltransferase p300	Ep300	K1541
B2RWS6	Histone acetyltransferase p300	Ep300	K1545
B2RWS6	Histone acetyltransferase p300	Ep300	K1673
B2RWS6	Histone acetyltransferase p300	Ep300	K1589
B2RWS6	Histone acetyltransferase p300	Ep300	K1548
B2RWW2	Golgb1 protein	Golgb1	K2010
B2RXQ5	Phosphatidylinositol-3,4, 5-trisphosphate-dependent Rac exchange factor 1	Prex1	K481
B2RXR2	Non-specific serine/threonine protein kinase	Pik3r4	K951
B2RY90	Isoc2a protein	Isoc2a	K178
B2RY90	Isoc2a protein	Isoc2a	K46
B3DFI8	Cisd3 protein (Fragment)	Cisd3	K186
B6ZHD0	Erythrocyte protein band 4.1-like 2	Epb41l2	K229
B6ZHD0	Erythrocyte protein band 4.1-like 2	Epb41l2	K392
B6ZHD0	Erythrocyte protein band 4.1-like 2	Epb41l2	K405
B6ZHD0	Erythrocyte protein band 4.1-like 2	Epb41l2	K507
B7U582	Heat shock protein 70-2	Heat shock protein 70-2 OS=Mus musculus OX=10090	K542
B7U582	Heat shock protein 70-2	Heat shock protein 70-2 OS=Mus musculus OX=10090	K188
B7U582	Heat shock protein 70-2	Heat shock protein 70-2 OS=Mus musculus OX=10090	K189
B7U582	Heat shock protein 70-2	Heat shock protein 70-2 OS=Mus musculus OX=10090	K510
B7U582	Heat shock protein 70-2	Heat shock protein 70-2 OS=Mus musculus OX=10090	K249
B7ZNM7	Septin	Septin5	K373
B7ZNM7	Septin	Septin5	K375
B7ZP20	Ankyrin repeat and FYVE domain containing 1	Ankfy1	K937
B7ZW89	Uncharacterized protein	Luzp1	K362
B7ZWC0	N-myc downstream-regulated gene 1 protein	Ndrg1	K70
B7ZWC0	N-myc downstream-regulated gene 1 protein	Ndrg1	K280
B8QI33	Liprin-alpha 1	Ppfia1	K326
B9EJA4	Clasp2 protein	Clasp2	K1152
B9EJA4	Clasp2 protein	Clasp2	K266
B9EJA4	Clasp2 protein	Clasp2	K267
B9EJX5	Transcription initiation factor TFIID 150 kDa subunit	Taf2	K422
B9EKC3	Rho GTPase activating protein 5	Arhgap5	K298
B9EKR1	Receptor-type tyrosine-protein phosphatase zeta	Ptprz1	K81
B9EKR1	Receptor-type tyrosine-protein phosphatase zeta	Ptprz1	K132
B9EKR1	Receptor-type tyrosine-protein phosphatase zeta	Ptprz1	K125
C0HKE5	Histone H2A type 1-G	H2ac11	K96
C0HKE5	Histone H2A type 1-G	H2ac11	K119
C0HKE5	Histone H2A type 1-G	H2ac11	K120
C9K0Z0	Glutamate receptor	Gria2	K850
D3YWN7	Ensconsin	Map7	K382
D3YWX2	YLP motif-containing protein 1	Ylpm1	K268
D3YZ33	Zinc finger HIT domain-containing protein 1	Znhit1	K70
D3YZ33	Zinc finger HIT domain-containing protein 1	Znhit1	K71
D3YZC8	Bromodomain-containing protein 8	Brd8	K554
D3Z041	Long-chain-fatty-acid--CoA ligase 1	Acsl1	K387
D3Z3R4	Protein polybromo-1 (Fragment)	Pbrm1	K25
D3Z4E5	Dynactin subunit 6	Dctn6	K183
D3Z4J3	Unconventional myosin-Va	Myo5a	K1207
D3Z4J3	Unconventional myosin-Va	Myo5a	K760
D3Z4J3	Unconventional myosin-Va	Myo5a	K289
D3Z4J3	Unconventional myosin-Va	Myo5a	K618
D3Z4J3	Unconventional myosin-Va	Myo5a	K1219
D3Z4J3	Unconventional myosin-Va	Myo5a	K389
D3Z4S3	Putative peptidyl-tRNA hydrolase PTRHD1	Ptrhd1	K134
D3Z656	Phosphoinositide 5-phosphatase	Synj1	K489
D3Z656	Phosphoinositide 5-phosphatase	Synj1	K491
D3Z656	Phosphoinositide 5-phosphatase	Synj1	K558
D3Z656	Phosphoinositide 5-phosphatase	Synj1	K237
D3Z656	Phosphoinositide 5-phosphatase	Synj1	K360
D3Z7P3	Glutaminase kidney isoform, mitochondrial	Gls	K163
D3Z7P3	Glutaminase kidney isoform, mitochondrial	Gls	K169
D3Z7P3	Glutaminase kidney isoform, mitochondrial	Gls	K284
D3Z7Q5	Programmed cell death protein 5	Pdcd5	K142
D5L240	Calcium-transporting ATPase	Atp2b2	K77
D5L240	Calcium-transporting ATPase	Atp2b2	K633
D5L240	Calcium-transporting ATPase	Atp2b2	K634
E0CXB9	Alpha N-catenin	Ctnna2	K749
E0CXB9	Alpha N-catenin	Ctnna2	K759
E0CXB9	Alpha N-catenin	Ctnna2	K760
E0CXB9	Alpha N-catenin	Ctnna2	K132
E0CYV0	Protein-L-isoaspartate O-methyltransferase	Pcmt1	K182
E0CYV0	Protein-L-isoaspartate O-methyltransferase	Pcmt1	K183
E9PUA3	IQ motif and SEC7 domain-containing protein 1	Iqsec1	K902
E9PUA3	IQ motif and SEC7 domain-containing protein 1	Iqsec1	K78
E9PV14	Band 4.1-like protein 1	Epb41l1	K115
E9PV14	Band 4.1-like protein 1	Epb41l1	K514
E9PV14	Band 4.1-like protein 1	Epb41l1	K291
E9PVY8	Microtubule-actin cross-linking factor 1	Macf1	K6227
E9PWE8	Dihydropyrimidinase-related protein 3	Dpysl3	K371
E9PWE8	Dihydropyrimidinase-related protein 3	Dpysl3	K367
E9PWW9	Remodeling and spacing factor 1	Rsf1	K1053
E9PX29	Spectrin beta chain	Sptbn4	K1849
E9PX30	Mitogen-activated protein kinase kinase kinase kinase 5	Map4k5	K797
E9PY39	Predicted gene 20431	Gm20431	K292
E9PYD5	Transcription elongation factor A protein 1	Tcea1	K276
E9PYH2	Cytosolic acyl coenzyme A thioester hydrolase	Acot7	K82
E9PYH2	Cytosolic acyl coenzyme A thioester hydrolase	Acot7	K172
E9PYH2	Cytosolic acyl coenzyme A thioester hydrolase	Acot7	K161
E9PYH2	Cytosolic acyl coenzyme A thioester hydrolase	Acot7	K373
E9PYH2	Cytosolic acyl coenzyme A thioester hydrolase	Acot7	K366
E9PYL2	Proline-rich protein 12	Prr12	K1214
E9PYN1	Cell adhesion molecule 1	Cadm1	K444
E9PZ16	Basement membrane-specific heparan sulfate proteoglycan core protein	Hspg2	K1795
E9PZ16	Basement membrane-specific heparan sulfate proteoglycan core protein	Hspg2	K1797
E9PZ43	Microtubule-associated protein	Map4	K789
E9PZF0	Nucleoside diphosphate kinase	Gm20390	K243
E9PZF0	Nucleoside diphosphate kinase	Gm20390	K26
E9PZF0	Nucleoside diphosphate kinase	Gm20390	K154
E9PZF0	Nucleoside diphosphate kinase	Gm20390	K31
E9Q0J5	Kinesin-like protein KIF21A	Kif21a	K749
E9Q1G8	Septin	Septin7	K238
E9Q1G8	Septin	Septin7	K239
E9Q1G8	Septin	Septin7	K208
E9Q1G8	Septin	Septin7	K209
E9Q1G8	Septin	Septin7	K260
E9Q1T1	Calcium/calmodulin-dependent protein kinase	Camk2d	K268
E9Q1T1	Calcium/calmodulin-dependent protein kinase	Camk2d	K259
E9Q3E2	Synaptopodin	Synpo	K586
E9Q3L2	Phosphatidylinositol 4-kinase alpha	Pi4ka	K610
E9Q3L2	Phosphatidylinositol 4-kinase alpha	Pi4ka	K1843
E9Q3L2	Phosphatidylinositol 4-kinase alpha	Pi4ka	K1566
E9Q3L2	Phosphatidylinositol 4-kinase alpha	Pi4ka	K558
E9Q3L2	Phosphatidylinositol 4-kinase alpha	Pi4ka	K559
E9Q455	Tropomyosin alpha-1 chain	Tpm1	K195
E9Q4F9	Homer protein homolog 2	Homer2	K5
E9Q4F9	Homer protein homolog 2	Homer2	K252
E9Q5K9	YTH domain-containing protein 1	Ythdc1	K96
E9Q5L3	Short/branched chain-specific acyl-CoA dehydrogenase, mitochondrial	Acadsb	K248
E9Q6J5	Biorientation of chromosomes in cell division protein 1-like 1	Bod1l	K534
E9Q6K3	Progesterone immunomodulatory-binding factor 1	Pibf1	K54
E9Q7L0	Oxoglutarate dehydrogenase (succinyl-transferring)	Ogdhl	K919
E9Q7L0	Oxoglutarate dehydrogenase (succinyl-transferring)	Ogdhl	K874
E9Q7L0	Oxoglutarate dehydrogenase (succinyl-transferring)	Ogdhl	K1004
E9Q7X7	Neurexin-2	Nrxn2	K457
E9Q827	cAMP-regulated phosphoprotein 19	Arpp19	K102
E9Q827	cAMP-regulated phosphoprotein 19	Arpp19	K104
E9Q828	Calcium-transporting ATPase	Atp2b4	K247
E9Q828	Calcium-transporting ATPase	Atp2b4	K248
E9Q828	Calcium-transporting ATPase	Atp2b4	K613
E9Q828	Calcium-transporting ATPase	Atp2b4	K1118
E9Q8Z8	Catenin delta-1	Ctnnd1	K517
E9Q912	Rap1 GTPase-GDP dissociation stimulator 1	Rap1gds1	K395
E9Q912	Rap1 GTPase-GDP dissociation stimulator 1	Rap1gds1	K397
E9QAQ7	AT-rich interactive domain-containing protein 1A	Arid1a	K1907
E9QAQ7	AT-rich interactive domain-containing protein 1A	Arid1a	K251
E9QKR0	Guanine nucleotide-binding protein G(I)/G(S)/G(T) subunit beta-2	Gnb2	K131
E9QL65	Component of oligomeric Golgi complex 3	Cog3	K320
E9QLB2	Lysophospholipase-like protein 1	Lyplal1	K221
E9QLK9	Clathrin coat assembly protein AP180	Snap91	K38
E9QLK9	Clathrin coat assembly protein AP180	Snap91	K39
E9QLK9	Clathrin coat assembly protein AP180	Snap91	K238
E9QLK9	Clathrin coat assembly protein AP180	Snap91	K785
E9QLL2	Dynamin GTPase	Dnm3	K87
E9QM99	Dedicator of cytokinesis protein 10	Dock10	K672
E9QN59	Stress-activated protein kinase JNK	Mapk10	K376
E9QNE9	Mitogen-activated protein kinase kinase kinase kinase 3	Map4k3	K460
E9QNN1	DEAH box protein 9	Dhx9	K1027
E9QNY8	Sacsin	Sacs	K945
E9QNY8	Sacsin	Sacs	K947
E9QP00	Transformer-2 protein homolog alpha	Tra2a	K196
E9QP54	Jouberin	Ahi1	K532
E9QPA1	Protein RIC1 homolog	Ric1	K524
E9QPA1	Protein RIC1 homolog	Ric1	K525
E9QPD7	Pyruvate carboxylase	Pcx	K317
E9QPD7	Pyruvate carboxylase	Pcx	K36
E9QPD7	Pyruvate carboxylase	Pcx	K601
E9QPD7	Pyruvate carboxylase	Pcx	K40
E9QPX3	NADH dehydrogenase [ubiquinone] iron-sulfur protein 4, mitochondrial	Ndufs4	K73
E9QPX3	NADH dehydrogenase [ubiquinone] iron-sulfur protein 4, mitochondrial	Ndufs4	K150
E9QPX3	NADH dehydrogenase [ubiquinone] iron-sulfur protein 4, mitochondrial	Ndufs4	K151
E9QPX3	NADH dehydrogenase [ubiquinone] iron-sulfur protein 4, mitochondrial	Ndufs4	K158
E9QPX3	NADH dehydrogenase [ubiquinone] iron-sulfur protein 4, mitochondrial	Ndufs4	K168
F6Z1R4	Clathrin heavy chain 1 (Fragment)	Cltc	K50
F6Z1R4	Clathrin heavy chain 1 (Fragment)	Cltc	K35
F6Z1R4	Clathrin heavy chain 1 (Fragment)	Cltc	K143
F6Z1R4	Clathrin heavy chain 1 (Fragment)	Cltc	K63
F6Z1R4	Clathrin heavy chain 1 (Fragment)	Cltc	K64
F6ZDS4	Nucleoprotein TPR	Tpr	K551
F6ZYH6	Gamma-aminobutyric acid receptor subunit beta-3	Gabrb3	K159
F7C0E4	Ataxin-7-like protein 1	Atxn7l1	K135
F7CZ64	Voltage-dependent calcium channel gamma-8 subunit	Cacng8	K96
F7D3W5	Phosphodiesterase	Gm45837	K139
F8VPM7	ELKS/Rab6-interacting/CAST family member 1	Erc1	K706
F8VPM7	ELKS/Rab6-interacting/CAST family member 1	Erc1	K707
F8VPR5	Histone acetyltransferase	Crebbp	K1938
F8VPR5	Histone acetyltransferase	Crebbp	K1742
F8VPR5	Histone acetyltransferase	Crebbp	K1745
F8VPR5	Histone acetyltransferase	Crebbp	K1584
F8VPR5	Histone acetyltransferase	Crebbp	K1587
F8VPR5	Histone acetyltransferase	Crebbp	K1588
F8VPR5	Histone acetyltransferase	Crebbp	K1596
F8VPR5	Histone acetyltransferase	Crebbp	K1598
F8VPR5	Histone acetyltransferase	Crebbp	K1593
F8VQ93	PH-interacting protein	Phip	K1399
F8VQK3	Guanylate cyclase	Gucy1a2	K665
F8WHL2	Coatomer subunit alpha	Copa	K1091
F8WHW6	Phosphatidylinositol 4-phosphate 5-kinase type-1 gamma	Pip5k1c	K134
F8WHW6	Phosphatidylinositol 4-phosphate 5-kinase type-1 gamma	Pip5k1c	K56
F8WHW6	Phosphatidylinositol 4-phosphate 5-kinase type-1 gamma	Pip5k1c	K57
F8WIS9	Calcium/calmodulin-dependent protein kinase	Camk2a	K267
F8WIS9	Calcium/calmodulin-dependent protein kinase	Camk2a	K146
F8WIS9	Calcium/calmodulin-dependent protein kinase	Camk2a	K68
F8WIS9	Calcium/calmodulin-dependent protein kinase	Camk2a	K291
F8WIS9	Calcium/calmodulin-dependent protein kinase	Camk2a	K292
F8WIS9	Calcium/calmodulin-dependent protein kinase	Camk2a	K472
F8WIS9	Calcium/calmodulin-dependent protein kinase	Camk2a	K258
F8WIS9	Calcium/calmodulin-dependent protein kinase	Camk2a	K317
F8WIS9	Calcium/calmodulin-dependent protein kinase	Camk2a	K322
G3UVV3	Zinc finger protein 407	Zfp407	K1608
G3UW85	Enhancer of rudimentary homolog	Erh	K60
G3UXL2	Ribose-phosphate diphosphokinase	Prps1l3	K194
G3UXL2	Ribose-phosphate diphosphokinase	Prps1l3	K176
G3UXW9	COP9 signalosome complex subunit 1	Gps1	K283
G3UZM4	Cell adhesion molecule 2 (Fragment)	Cadm2	K430
G3X8R0	Receptor expression-enhancing protein	Reep5	K147
G3X8R8	Myocardin-related transcription factor B	Mrtfb	K417
G3X8T2	Zinc finger CCCH domain-containing protein 18	Zc3h18	K671
G3X8U9	Stress-activated protein kinase JNK	Mapk8	K160
G3X8U9	Stress-activated protein kinase JNK	Mapk8	K308
G3X9B7	Neuronal PAS domain-containing protein 2	Npas2	K616
G3X9Q6	La-related protein 4	Larp4	K216
G3X9V4	Glutamate receptor	Grin2b	K221
G3X9V4	Glutamate receptor	Grin2b	K222
G3XA35	Versican core protein	Vcan	K347
G3XA53	Oligodendrocyte-myelin glycoprotein	Omg	K145
G5E829	Plasma membrane calcium-transporting ATPase 1	Atp2b1	K495
G5E829	Plasma membrane calcium-transporting ATPase 1	Atp2b1	K62
G5E829	Plasma membrane calcium-transporting ATPase 1	Atp2b1	K64
G5E829	Plasma membrane calcium-transporting ATPase 1	Atp2b1	K590
G5E866	Splicing factor 3B subunit 1	Sf3b1	K333
G5E895	Aldo-keto reductase family 1, member B10 (aldose reductase)	Akr1b10	K263
G5E8D5	Metabotropic glutamate receptor 7	Grm7	K71
G5E8G3	Opioid-binding protein/cell adhesion molecule-like	Opcml	K228
G5E8G3	Opioid-binding protein/cell adhesion molecule-like	Opcml	K81
G5E8J3	WD repeat-containing protein 11	Wdr11	K1109
G5E8S8	MAGUK p55 subfamily member 7	Mpp7	K441
G5E8T9	Hydroxyacylglutathione hydrolase, mitochondrial	Hagh	K114
G5E8T9	Hydroxyacylglutathione hydrolase, mitochondrial	Hagh	K117
G5E8U5	28S ribosomal protein S10, mitochondrial	Mrps10	K74
G5E902	Phosphate carrier protein, mitochondrial	Slc25a3	K351
G5E902	Phosphate carrier protein, mitochondrial	Slc25a3	K352
G5E902	Phosphate carrier protein, mitochondrial	Slc25a3	K95
G5E902	Phosphate carrier protein, mitochondrial	Slc25a3	K97
G5E902	Phosphate carrier protein, mitochondrial	Slc25a3	K309
G5E902	Phosphate carrier protein, mitochondrial	Slc25a3	K248
G5E924	Heterogeneous nuclear ribonucleoprotein L (Fragment)	Hnrnpl	K291
G5E924	Heterogeneous nuclear ribonucleoprotein L (Fragment)	Hnrnpl	K266
G5E924	Heterogeneous nuclear ribonucleoprotein L (Fragment)	Hnrnpl	K258
G5E924	Heterogeneous nuclear ribonucleoprotein L (Fragment)	Hnrnpl	K519
H3BJW3	Cleavage and polyadenylation specificity factor subunit 6	Cpsf6	K79
H3BL37	Treacle protein	Tcof1	K438
H3BL37	Treacle protein	Tcof1	K442
H7BX01	Dynamin-like 120 kDa protein, form S1	Opa1	K941
H7BX01	Dynamin-like 120 kDa protein, form S1	Opa1	K942
H7BX01	Dynamin-like 120 kDa protein, form S1	Opa1	K978
H7BX01	Dynamin-like 120 kDa protein, form S1	Opa1	K614
I7HJQ9	Phosphatidylinositol-3,5-bisphosphate 3-phosphatase	Mtmr1	K141
J3QJW3	Calcium-dependent secretion activator 1	Cadps	K488
J3QJW3	Calcium-dependent secretion activator 1	Cadps	K457
J3QMG3	Voltage-dependent anion-selective channel protein 3	Vdac3	K110
J3QMG3	Voltage-dependent anion-selective channel protein 3	Vdac3	K111
J3QMG3	Voltage-dependent anion-selective channel protein 3	Vdac3	K28
J3QMG3	Voltage-dependent anion-selective channel protein 3	Vdac3	K62
J3QMG3	Voltage-dependent anion-selective channel protein 3	Vdac3	K64
J3QMG3	Voltage-dependent anion-selective channel protein 3	Vdac3	K175
J3QMG3	Voltage-dependent anion-selective channel protein 3	Vdac3	K225
J3QNK8	Abl interactor 1	Abi1	K43
J3QPG5	Prosaposin	Psap	K458
J3QPG5	Prosaposin	Psap	K446
J3QPG5	Prosaposin	Psap	K447
K3W4M4	ATP-dependent (S)-NAD(P)H-hydrate dehydratase	Naxd	K85
K3W4M4	ATP-dependent (S)-NAD(P)H-hydrate dehydratase	Naxd	K86
K3W4S4	C-Jun-amino-terminal kinase-interacting protein 3	Mapk8ip3	K141
K4DI58	Cell adhesion molecule 3	Cadm3	K249
K4DI58	Cell adhesion molecule 3	Cadm3	K400
K4DI58	Cell adhesion molecule 3	Cadm3	K425
K7Q751	Non-specific protein-tyrosine kinase	Ptk2	K916
M0QWP1	Agrin	Agrn	K735
O08532	Voltage-dependent calcium channel subunit alpha-2/delta-1	Cacna2d1	K842
O08539	Myc box-dependent-interacting protein 1	Bin1	K53
O08539	Myc box-dependent-interacting protein 1	Bin1	K164
O08553	Dihydropyrimidinase-related protein 2	Dpysl2	K254
O08553	Dihydropyrimidinase-related protein 2	Dpysl2	K293
O08553	Dihydropyrimidinase-related protein 2	Dpysl2	K297
O08553	Dihydropyrimidinase-related protein 2	Dpysl2	K258
O08553	Dihydropyrimidinase-related protein 2	Dpysl2	K480
O08553	Dihydropyrimidinase-related protein 2	Dpysl2	K511
O08553	Dihydropyrimidinase-related protein 2	Dpysl2	K423
O08553	Dihydropyrimidinase-related protein 2	Dpysl2	K520
O08599	Syntaxin-binding protein 1	Stxbp1	K98
O08599	Syntaxin-binding protein 1	Stxbp1	K497
O08599	Syntaxin-binding protein 1	Stxbp1	K493
O08599	Syntaxin-binding protein 1	Stxbp1	K120
O08599	Syntaxin-binding protein 1	Stxbp1	K364
O08599	Syntaxin-binding protein 1	Stxbp1	K356
O08599	Syntaxin-binding protein 1	Stxbp1	K225
O08599	Syntaxin-binding protein 1	Stxbp1	K20
O08599	Syntaxin-binding protein 1	Stxbp1	K213
O08599	Syntaxin-binding protein 1	Stxbp1	K332
O08599	Syntaxin-binding protein 1	Stxbp1	K524
O08788	Dynactin subunit 1	Dctn1	K518
O08788	Dynactin subunit 1	Dctn1	K519
O08997	Copper transport protein ATOX1	Atox1	K38
O08997	Copper transport protein ATOX1	Atox1	K39
O35129	Prohibitin-2	Phb2	K250
O35143	ATPase inhibitor, mitochondrial	Atp5if1	K103
O35143	ATPase inhibitor, mitochondrial	Atp5if1	K83
O35143	ATPase inhibitor, mitochondrial	Atp5if1	K49
O35295	Transcriptional activator protein Pur-beta	Purb	K49
O35295	Transcriptional activator protein Pur-beta	Purb	K82
O35381	Acidic leucine-rich nuclear phosphoprotein 32 family member A	Anp32a	K110
O35381	Acidic leucine-rich nuclear phosphoprotein 32 family member A	Anp32a	K111
O35459	Delta(3,5)-Delta(2,4)-dienoyl-CoA isomerase, mitochondrial	Ech1	K76
O35459	Delta(3,5)-Delta(2,4)-dienoyl-CoA isomerase, mitochondrial	Ech1	K316
O35685	Nuclear migration protein nudC	Nudc	K122
O35685	Nuclear migration protein nudC	Nudc	K123
O54734	Dolichyl-diphosphooligosaccharide--protein glycosyltransferase 48 kDa subunit	Ddost	K174
O54774	AP-3 complex subunit delta-1	Ap3d1	K580
O54941	SWI/SNF-related matrix-associated actin-dependent regulator of chromatin subfamily E member 1	Smarce1	K271
O54946	DnaJ homolog subfamily B member 6	Dnajb6	K20
O54984	ATPase GET3	Get3	K267
O55023	Inositol monophosphatase 1	Impa1	K260
O55023	Inositol monophosphatase 1	Impa1	K49
O55023	Inositol monophosphatase 1	Impa1	K59
O55023	Inositol monophosphatase 1	Impa1	K61
O55042	Alpha-synuclein	Snca	K96
O55042	Alpha-synuclein	Snca	K97
O55042	Alpha-synuclein	Snca	K58
O55126	Protein NipSnap homolog 2	Nipsnap2	K138
O55126	Protein NipSnap homolog 2	Nipsnap2	K140
O55126	Protein NipSnap homolog 2	Nipsnap2	K62
O55126	Protein NipSnap homolog 2	Nipsnap2	K63
O55126	Protein NipSnap homolog 2	Nipsnap2	K86
O55142	60S ribosomal protein L35a	Rpl35a	K45
O55234	Proteasome subunit beta type-5	Psmb5	K91
O55234	Proteasome subunit beta type-5	Psmb5	K92
O70172	Phosphatidylinositol 5-phosphate 4-kinase type-2 alpha	Pip4k2a	K395
O70172	Phosphatidylinositol 5-phosphate 4-kinase type-2 alpha	Pip4k2a	K160
O70172	Phosphatidylinositol 5-phosphate 4-kinase type-2 alpha	Pip4k2a	K161
O70172	Phosphatidylinositol 5-phosphate 4-kinase type-2 alpha	Pip4k2a	K89
O70172	Phosphatidylinositol 5-phosphate 4-kinase type-2 alpha	Pip4k2a	K91
O70172	Phosphatidylinositol 5-phosphate 4-kinase type-2 alpha	Pip4k2a	K252
O70172	Phosphatidylinositol 5-phosphate 4-kinase type-2 alpha	Pip4k2a	K253
O70172	Phosphatidylinositol 5-phosphate 4-kinase type-2 alpha	Pip4k2a	K140
O70194	Eukaryotic translation initiation factor 3 subunit D	Eif3d	K426
O70251	Elongation factor 1-beta	Eef1b	K129
O70251	Elongation factor 1-beta	Eef1b	K130
O70435	Proteasome subunit alpha type-3	Psma3	K65
O70443	Guanine nucleotide-binding protein G(z) subunit alpha	Gnaz	K46
O70443	Guanine nucleotide-binding protein G(z) subunit alpha	Gnaz	K51
O70589	Peripheral plasma membrane protein CASK	Cask	K756
O70589	Peripheral plasma membrane protein CASK	Cask	K316
O88532	Zinc finger RNA-binding protein	Zfr	K495
O88532	Zinc finger RNA-binding protein	Zfr	K496
O88569	Heterogeneous nuclear ribonucleoproteins A2/B1	Hnrnpa2b1	K112
O88569	Heterogeneous nuclear ribonucleoproteins A2/B1	Hnrnpa2b1	K113
O88643	Serine/threonine-protein kinase PAK 1	Pak1	K114
O88696	ATP-dependent Clp protease proteolytic subunit, mitochondrial	Clpp	K207
O88696	ATP-dependent Clp protease proteolytic subunit, mitochondrial	Clpp	K196
O88696	ATP-dependent Clp protease proteolytic subunit, mitochondrial	Clpp	K198
O88704	Potassium/sodium hyperpolarization-activated cyclic nucleotide-gated channel 1	Hcn1	K35
O88712	C-terminal-binding protein 1	Ctbp1	K348
O88741	Ganglioside-induced differentiation-associated protein 1	Gdap1	K188
O88741	Ganglioside-induced differentiation-associated protein 1	Gdap1	K172
O88741	Ganglioside-induced differentiation-associated protein 1	Gdap1	K173
O88935	Synapsin-1	Syn1	K311
O88935	Synapsin-1	Syn1	K179
O88935	Synapsin-1	Syn1	K128
O88935	Synapsin-1	Syn1	K576
O88986	2-amino-3-ketobutyrate coenzyme A ligase, mitochondrial	Gcat	K184
O88986	2-amino-3-ketobutyrate coenzyme A ligase, mitochondrial	Gcat	K365
O88986	2-amino-3-ketobutyrate coenzyme A ligase, mitochondrial	Gcat	K366
O89023	Tripeptidyl-peptidase 1	Tpp1	K372
P00920	Carbonic anhydrase 2	Ca2	K167
P00920	Carbonic anhydrase 2	Ca2	K126
P01831	Thy-1 membrane glycoprotein	Thy1	K61
P03995	Glial fibrillary acidic protein	Gfap	K92
P03995	Glial fibrillary acidic protein	Gfap	K402
P05063	Fructose-bisphosphate aldolase C	Aldoc	K147
P05063	Fructose-bisphosphate aldolase C	Aldoc	K108
P05063	Fructose-bisphosphate aldolase C	Aldoc	K330
P05063	Fructose-bisphosphate aldolase C	Aldoc	K200
P05063	Fructose-bisphosphate aldolase C	Aldoc	K230
P05063	Fructose-bisphosphate aldolase C	Aldoc	K42
P05132	cAMP-dependent protein kinase catalytic subunit alpha	Prkaca	K280
P05132	cAMP-dependent protein kinase catalytic subunit alpha	Prkaca	K286
P05132	cAMP-dependent protein kinase catalytic subunit alpha	Prkaca	K62
P05201	Aspartate aminotransferase, cytoplasmic	Got1	K290
P05201	Aspartate aminotransferase, cytoplasmic	Got1	K396
P05202	Aspartate aminotransferase, mitochondrial	Got2	K122
P05202	Aspartate aminotransferase, mitochondrial	Got2	K387
P05202	Aspartate aminotransferase, mitochondrial	Got2	K309
P05202	Aspartate aminotransferase, mitochondrial	Got2	K296
P05202	Aspartate aminotransferase, mitochondrial	Got2	K302
P05202	Aspartate aminotransferase, mitochondrial	Got2	K159
P05202	Aspartate aminotransferase, mitochondrial	Got2	K279
P05202	Aspartate aminotransferase, mitochondrial	Got2	K90
P05202	Aspartate aminotransferase, mitochondrial	Got2	K82
P05202	Aspartate aminotransferase, mitochondrial	Got2	K404
P05202	Aspartate aminotransferase, mitochondrial	Got2	K363
P05202	Aspartate aminotransferase, mitochondrial	Got2	K364
P05202	Aspartate aminotransferase, mitochondrial	Got2	K234
P05202	Aspartate aminotransferase, mitochondrial	Got2	K235
P06745	Glucose-6-phosphate isomerase	Gpi	K241
P06745	Glucose-6-phosphate isomerase	Gpi	K252
P06745	Glucose-6-phosphate isomerase	Gpi	K25
P06745	Glucose-6-phosphate isomerase	Gpi	K142
P06745	Glucose-6-phosphate isomerase	Gpi	K481
P06745	Glucose-6-phosphate isomerase	Gpi	K366
P06837	Neuromodulin	Gap43	K37
P06837	Neuromodulin	Gap43	K80
P06837	Neuromodulin	Gap43	K81
P06837	Neuromodulin	Gap43	K208
P06837	Neuromodulin	Gap43	K30
P07901	Heat shock protein HSP 90-alpha	Hsp90aa1	K408
P07901	Heat shock protein HSP 90-alpha	Hsp90aa1	K490
P07901	Heat shock protein HSP 90-alpha	Hsp90aa1	K559
P07901	Heat shock protein HSP 90-alpha	Hsp90aa1	K560
P07901	Heat shock protein HSP 90-alpha	Hsp90aa1	K500
P07901	Heat shock protein HSP 90-alpha	Hsp90aa1	K328
P07901	Heat shock protein HSP 90-alpha	Hsp90aa1	K561
P07901	Heat shock protein HSP 90-alpha	Hsp90aa1	K185
P07901	Heat shock protein HSP 90-alpha	Hsp90aa1	K632
P07901	Heat shock protein HSP 90-alpha	Hsp90aa1	K633
P07901	Heat shock protein HSP 90-alpha	Hsp90aa1	K100
P07903	DNA excision repair protein ERCC-1	Ercc1	K97
P08113	Endoplasmin	Hsp90b1	K682
P08113	Endoplasmin	Hsp90b1	K683
P08113	Endoplasmin	Hsp90b1	K404
P08113	Endoplasmin	Hsp90b1	K405
P08228	Superoxide dismutase [Cu-Zn]	Sod1	K123
P08249	Malate dehydrogenase, mitochondrial	Mdh2	K328
P08249	Malate dehydrogenase, mitochondrial	Mdh2	K329
P08249	Malate dehydrogenase, mitochondrial	Mdh2	K301
P08249	Malate dehydrogenase, mitochondrial	Mdh2	K307
P08249	Malate dehydrogenase, mitochondrial	Mdh2	K157
P08249	Malate dehydrogenase, mitochondrial	Mdh2	K165
P08249	Malate dehydrogenase, mitochondrial	Mdh2	K203
P08249	Malate dehydrogenase, mitochondrial	Mdh2	K297
P08249	Malate dehydrogenase, mitochondrial	Mdh2	K185
P08249	Malate dehydrogenase, mitochondrial	Mdh2	K239
P08249	Malate dehydrogenase, mitochondrial	Mdh2	K241
P08249	Malate dehydrogenase, mitochondrial	Mdh2	K296
P08249	Malate dehydrogenase, mitochondrial	Mdh2	K335
P08249	Malate dehydrogenase, mitochondrial	Mdh2	K215
P08414	Calcium/calmodulin-dependent protein kinase type IV	Camk4	K311
P08414	Calcium/calmodulin-dependent protein kinase type IV	Camk4	K312
P08551	Neurofilament light polypeptide	Nefl	K294
P08551	Neurofilament light polypeptide	Nefl	K282
P08551	Neurofilament light polypeptide	Nefl	K272
P08551	Neurofilament light polypeptide	Nefl	K116
P08752	Guanine nucleotide-binding protein G(i) subunit alpha-2	Gnai2	K313
P08752	Guanine nucleotide-binding protein G(i) subunit alpha-2	Gnai2	K331
P09103	Protein disulfide-isomerase	P4hb	K108
P09405	Nucleolin	Ncl	K478
P09405	Nucleolin	Ncl	K702
P09405	Nucleolin	Ncl	K703
P09405	Nucleolin	Ncl	K79
P09405	Nucleolin	Ncl	K80
P09405	Nucleolin	Ncl	K522
P09405	Nucleolin	Ncl	K124
P09405	Nucleolin	Ncl	K125
P09405	Nucleolin	Ncl	K109
P09405	Nucleolin	Ncl	K110
P09411	Phosphoglycerate kinase 1	Pgk1	K353
P09411	Phosphoglycerate kinase 1	Pgk1	K30
P09411	Phosphoglycerate kinase 1	Pgk1	K48
P09411	Phosphoglycerate kinase 1	Pgk1	K75
P09411	Phosphoglycerate kinase 1	Pgk1	K322
P09411	Phosphoglycerate kinase 1	Pgk1	K323
P09411	Phosphoglycerate kinase 1	Pgk1	K131
P09411	Phosphoglycerate kinase 1	Pgk1	K184
P09411	Phosphoglycerate kinase 1	Pgk1	K272
P09671	Superoxide dismutase [Mn], mitochondrial	Sod2	K130
P09671	Superoxide dismutase [Mn], mitochondrial	Sod2	K68
P09671	Superoxide dismutase [Mn], mitochondrial	Sod2	K53
P09671	Superoxide dismutase [Mn], mitochondrial	Sod2	K89
P09671	Superoxide dismutase [Mn], mitochondrial	Sod2	K122
P0C0S6	Histone H2A.Z	H2az1	K8
P0C0S6	Histone H2A.Z	H2az1	K12
P0C0S6	Histone H2A.Z	H2az1	K14
P0DN34	NADH dehydrogenase [ubiquinone] 1 beta subcomplex subunit 1	Ndufb1	K40
P0DN34	NADH dehydrogenase [ubiquinone] 1 beta subcomplex subunit 1	Ndufb1	K57
P10126	Elongation factor 1-alpha 1	Eef1a1	K20
P10126	Elongation factor 1-alpha 1	Eef1a1	K165
P10126	Elongation factor 1-alpha 1	Eef1a1	K5
P10126	Elongation factor 1-alpha 1	Eef1a1	K392
P10126	Elongation factor 1-alpha 1	Eef1a1	K179
P10518	Delta-aminolevulinic acid dehydratase	Alad	K184
P10605	Cathepsin B	Ctsb	K223
P10630	Eukaryotic initiation factor 4A-II	Eif4a2	K370
P10630	Eukaryotic initiation factor 4A-II	Eif4a2	K382
P10639	Thioredoxin	Txn	K94
P10649	Glutathione S-transferase Mu 1	Gstm1	K31
P10649	Glutathione S-transferase Mu 1	Gstm1	K83
P10649	Glutathione S-transferase Mu 1	Gstm1	K50
P10649	Glutathione S-transferase Mu 1	Gstm1	K152
P11352	Glutathione peroxidase 1	Gpx1	K62
P11404	Fatty acid-binding protein, heart	Fabp3	K97
P11881	Inositol 1,4,5-trisphosphate receptor type 1	Itpr1	K100
P11881	Inositol 1,4,5-trisphosphate receptor type 1	Itpr1	K101
P11983	T-complex protein 1 subunit alpha	Tcp1	K400
P11983	T-complex protein 1 subunit alpha	Tcp1	K541
P11983	T-complex protein 1 subunit alpha	Tcp1	K73
P12382	ATP-dependent 6-phosphofructokinase, liver type	Pfkl	K614
P12382	ATP-dependent 6-phosphofructokinase, liver type	Pfkl	K726
P12382	ATP-dependent 6-phosphofructokinase, liver type	Pfkl	K727
P12382	ATP-dependent 6-phosphofructokinase, liver type	Pfkl	K392
P12849	cAMP-dependent protein kinase type I-beta regulatory subunit	Prkar1b	K367
P12960	Contactin-1	Cntn1	K961
P12960	Contactin-1	Cntn1	K772
P12960	Contactin-1	Cntn1	K76
P12960	Contactin-1	Cntn1	K993
P12960	Contactin-1	Cntn1	K105
P12960	Contactin-1	Cntn1	K107
P12960	Contactin-1	Cntn1	K373
P13020	Gelsolin	Gsn	K582
P13020	Gelsolin	Gsn	K726
P14231	Sodium/potassium-transporting ATPase subunit beta-2	Atp1b2	K147
P14733	Lamin-B1	Lmnb1	K135
P14733	Lamin-B1	Lmnb1	K533
P14733	Lamin-B1	Lmnb1	K110
P14733	Lamin-B1	Lmnb1	K124
P14733	Lamin-B1	Lmnb1	K125
P14824	Annexin A6	Anxa6	K406
P14824	Annexin A6	Anxa6	K579
P14824	Annexin A6	Anxa6	K580
P15105	Glutamine synthetase	Glul	K372
P16332	Methylmalonyl-CoA mutase, mitochondrial	Mmut	K338
P16332	Methylmalonyl-CoA mutase, mitochondrial	Mmut	K600
P17426	AP-2 complex subunit alpha-1	Ap2a1	K177
P17426	AP-2 complex subunit alpha-1	Ap2a1	K905
P17426	AP-2 complex subunit alpha-1	Ap2a1	K907
P17563	Methanethiol oxidase	Selenbp1	K279
P17665	Cytochrome c oxidase subunit 7C, mitochondrial	Cox7c	K25
P17710	Hexokinase-1	Hk1	K794
P17710	Hexokinase-1	Hk1	K833
P17710	Hexokinase-1	Hk1	K884
P17710	Hexokinase-1	Hk1	K409
P17710	Hexokinase-1	Hk1	K104
P17710	Hexokinase-1	Hk1	K600
P17710	Hexokinase-1	Hk1	K368
P17710	Hexokinase-1	Hk1	K485
P17710	Hexokinase-1	Hk1	K544
P17710	Hexokinase-1	Hk1	K537
P17710	Hexokinase-1	Hk1	K507
P17751	Triosephosphate isomerase	Tpi1	K194
P17751	Triosephosphate isomerase	Tpi1	K14
P17751	Triosephosphate isomerase	Tpi1	K175
P17751	Triosephosphate isomerase	Tpi1	K188
P18572	Basigin	Bsg	K189
P18760	Cofilin-1	Cfl1	K44
P18760	Cofilin-1	Cfl1	K132
P18760	Cofilin-1	Cfl1	K45
P18760	Cofilin-1	Cfl1	K144
P18760	Cofilin-1	Cfl1	K112
P18760	Cofilin-1	Cfl1	K114
P18760	Cofilin-1	Cfl1	K30
P18760	Cofilin-1	Cfl1	K31
P18872	Guanine nucleotide-binding protein G(o) subunit alpha	Gnao1	K181
P18872	Guanine nucleotide-binding protein G(o) subunit alpha	Gnao1	K193
P18872	Guanine nucleotide-binding protein G(o) subunit alpha	Gnao1	K98
P18872	Guanine nucleotide-binding protein G(o) subunit alpha	Gnao1	K32
P18872	Guanine nucleotide-binding protein G(o) subunit alpha	Gnao1	K67
P19096	Fatty acid synthase	Fasn	K2399
P19096	Fatty acid synthase	Fasn	K1697
P19096	Fatty acid synthase	Fasn	K2187
P19096	Fatty acid synthase	Fasn	K1840
P19096	Fatty acid synthase	Fasn	K49
P19096	Fatty acid synthase	Fasn	K786
P19157	Glutathione S-transferase P 1	Gstp1	K103
P19157	Glutathione S-transferase P 1	Gstp1	K209
P19157	Glutathione S-transferase P 1	Gstp1	K82
P19246	Neurofilament heavy polypeptide	Nefh	K435
P19783	Cytochrome c oxidase subunit 4 isoform 1, mitochondrial	Cox4i1	K29
P19783	Cytochrome c oxidase subunit 4 isoform 1, mitochondrial	Cox4i1	K143
P20029	Endoplasmic reticulum chaperone BiP	Hspa5	K97
P20029	Endoplasmic reticulum chaperone BiP	Hspa5	K214
P20029	Endoplasmic reticulum chaperone BiP	Hspa5	K618
P20029	Endoplasmic reticulum chaperone BiP	Hspa5	K620
P20060	Beta-hexosaminidase subunit beta	Hexb	K506
P20108	Thioredoxin-dependent peroxide reductase, mitochondrial	Prdx3	K92
P20108	Thioredoxin-dependent peroxide reductase, mitochondrial	Prdx3	K94
P20917	Myelin-associated glycoprotein	Mag	K75
P24270	Catalase	Cat	K430
P24270	Catalase	Cat	K237
P24369	Peptidyl-prolyl cis-trans isomerase B	Ppib	K89
P24472	Glutathione S-transferase A4	Gsta4	K195
P24472	Glutathione S-transferase A4	Gsta4	K196
P24549	Aldehyde dehydrogenase 1A1	Aldh1a1	K362
P24549	Aldehyde dehydrogenase 1A1	Aldh1a1	K363
P24549	Aldehyde dehydrogenase 1A1	Aldh1a1	K36
P24549	Aldehyde dehydrogenase 1A1	Aldh1a1	K37
P26041	Moesin	Msn	K262
P26041	Moesin	Msn	K263
P26041	Moesin	Msn	K79
P26041	Moesin	Msn	K253
P26041	Moesin	Msn	K254
P26443	Glutamate dehydrogenase 1, mitochondrial	Glud1	K477
P26443	Glutamate dehydrogenase 1, mitochondrial	Glud1	K480
P26443	Glutamate dehydrogenase 1, mitochondrial	Glud1	K363
P26443	Glutamate dehydrogenase 1, mitochondrial	Glud1	K365
P26443	Glutamate dehydrogenase 1, mitochondrial	Glud1	K415
P26443	Glutamate dehydrogenase 1, mitochondrial	Glud1	K503
P26443	Glutamate dehydrogenase 1, mitochondrial	Glud1	K545
P26443	Glutamate dehydrogenase 1, mitochondrial	Glud1	K191
P26443	Glutamate dehydrogenase 1, mitochondrial	Glud1	K527
P26443	Glutamate dehydrogenase 1, mitochondrial	Glud1	K390
P26443	Glutamate dehydrogenase 1, mitochondrial	Glud1	K457
P26516	26S proteasome non-ATPase regulatory subunit 7	Psmd7	K103
P26883	Peptidyl-prolyl cis-trans isomerase FKBP1A	Fkbp1a	K53
P26883	Peptidyl-prolyl cis-trans isomerase FKBP1A	Fkbp1a	K35
P26883	Peptidyl-prolyl cis-trans isomerase FKBP1A	Fkbp1a	K36
P26883	Peptidyl-prolyl cis-trans isomerase FKBP1A	Fkbp1a	K48
P27659	60S ribosomal protein L3	Rpl3	K356
P27773	Protein disulfide-isomerase A3	Pdia3	K129
P27773	Protein disulfide-isomerase A3	Pdia3	K130
P27773	Protein disulfide-isomerase A3	Pdia3	K296
P27773	Protein disulfide-isomerase A3	Pdia3	K225
P27773	Protein disulfide-isomerase A3	Pdia3	K226
P28184	Metallothionein-3	Mt3	K44
P28474	Alcohol dehydrogenase class-3	Adh5	K107
P28474	Alcohol dehydrogenase class-3	Adh5	K338
P28474	Alcohol dehydrogenase class-3	Adh5	K339
P28650	Adenylosuccinate synthetase isozyme 1	Adss1	K18
P28650	Adenylosuccinate synthetase isozyme 1	Adss1	K448
P28656	Nucleosome assembly protein 1-like 1	Nap1l1	K82
P28663	Beta-soluble NSF attachment protein	Napb	K78
P28663	Beta-soluble NSF attachment protein	Napb	K19
P28663	Beta-soluble NSF attachment protein	Napb	K93
P28663	Beta-soluble NSF attachment protein	Napb	K94
P28667	MARCKS-related protein	Marcksl1	K106
P29341	Polyadenylate-binding protein 1	Pabpc1	K606
P29352	Tyrosine-protein phosphatase non-receptor type 22	Ptpn22	K16
P30416	Peptidyl-prolyl cis-trans isomerase FKBP4	Fkbp4	K390
P31324	cAMP-dependent protein kinase type II-beta regulatory subunit	Prkar2b	K135
P31324	cAMP-dependent protein kinase type II-beta regulatory subunit	Prkar2b	K256
P31648	Sodium- and chloride-dependent GABA transporter 1	Slc6a1	K28
P31650	Sodium- and chloride-dependent GABA transporter 3	Slc6a11	K590
P31650	Sodium- and chloride-dependent GABA transporter 3	Slc6a11	K610
P31650	Sodium- and chloride-dependent GABA transporter 3	Slc6a11	K612
P31650	Sodium- and chloride-dependent GABA transporter 3	Slc6a11	K570
P31750	RAC-alpha serine/threonine-protein kinase	Akt1	K30
P32020	Sterol carrier protein 2	Scp2	K479
P32020	Sterol carrier protein 2	Scp2	K438
P32020	Sterol carrier protein 2	Scp2	K491
P32020	Sterol carrier protein 2	Scp2	K492
P32067	Lupus La protein homolog	Ssb	K105
P32067	Lupus La protein homolog	Ssb	K109
P34022	Ran-specific GTPase-activating protein	Ranbp1	K150
P35235	Tyrosine-protein phosphatase non-receptor type 11	Ptpn11	K280
P35235	Tyrosine-protein phosphatase non-receptor type 11	Ptpn11	K131
P35288	Ras-related protein Rab-23	Rab23	K22
P35585	AP-1 complex subunit mu-1	Ap1m1	K326
P35700	Peroxiredoxin-1	Prdx1	K190
P35700	Peroxiredoxin-1	Prdx1	K92
P35700	Peroxiredoxin-1	Prdx1	K93
P35700	Peroxiredoxin-1	Prdx1	K168
P35700	Peroxiredoxin-1	Prdx1	K178
P35700	Peroxiredoxin-1	Prdx1	K35
P35700	Peroxiredoxin-1	Prdx1	K37
P35802	Neuronal membrane glycoprotein M6-a	Gpm6a	K189
P35802	Neuronal membrane glycoprotein M6-a	Gpm6a	K190
P35980	60S ribosomal protein L18	Rpl18	K49
P36536	GTP-binding protein SAR1a	Sar1a	K146
P38060	Hydroxymethylglutaryl-CoA lyase, mitochondrial	Hmgcl	K48
P38647	Stress-70 protein, mitochondrial	Hspa9	K610
P38647	Stress-70 protein, mitochondrial	Hspa9	K187
P38647	Stress-70 protein, mitochondrial	Hspa9	K612
P38647	Stress-70 protein, mitochondrial	Hspa9	K121
P38647	Stress-70 protein, mitochondrial	Hspa9	K345
P38647	Stress-70 protein, mitochondrial	Hspa9	K288
P38647	Stress-70 protein, mitochondrial	Hspa9	K135
P38647	Stress-70 protein, mitochondrial	Hspa9	K138
P38647	Stress-70 protein, mitochondrial	Hspa9	K467
P38647	Stress-70 protein, mitochondrial	Hspa9	K468
P39053	Dynamin-1	Dnm1	K393
P39053	Dynamin-1	Dnm1	K315
P39053	Dynamin-1	Dnm1	K571
P39053	Dynamin-1	Dnm1	K257
P39053	Dynamin-1	Dnm1	K598
P39447	Tight junction protein ZO-1	Tjp1	K183
P40124	Adenylyl cyclase-associated protein 1	Cap1	K411
P40124	Adenylyl cyclase-associated protein 1	Cap1	K326
P40124	Adenylyl cyclase-associated protein 1	Cap1	K327
P40124	Adenylyl cyclase-associated protein 1	Cap1	K80
P40124	Adenylyl cyclase-associated protein 1	Cap1	K375
P40124	Adenylyl cyclase-associated protein 1	Cap1	K376
P40124	Adenylyl cyclase-associated protein 1	Cap1	K37
P40142	Transketolase	Tkt	K204
P40142	Transketolase	Tkt	K232
P40142	Transketolase	Tkt	K241
P40142	Transketolase	Tkt	K114
P40142	Transketolase	Tkt	K144
P42125	Enoyl-CoA delta isomerase 1, mitochondrial	Eci1	K222
P42125	Enoyl-CoA delta isomerase 1, mitochondrial	Eci1	K255
P42208	Septin-2	Septin2	K190
P42208	Septin-2	Septin2	K174
P42669	Transcriptional activator protein Pur-alpha	Pura	K265
P42669	Transcriptional activator protein Pur-alpha	Pura	K228
P42669	Transcriptional activator protein Pur-alpha	Pura	K70
P42669	Transcriptional activator protein Pur-alpha	Pura	K278
P42669	Transcriptional activator protein Pur-alpha	Pura	K279
P45878	Peptidyl-prolyl cis-trans isomerase FKBP2	Fkbp2	K43
P46096	Synaptotagmin-1	Syt1	K236
P46096	Synaptotagmin-1	Syt1	K369
P46096	Synaptotagmin-1	Syt1	K222
P46096	Synaptotagmin-1	Syt1	K272
P46460	Vesicle-fusing ATPase	Nsf	K44
P46460	Vesicle-fusing ATPase	Nsf	K529
P46460	Vesicle-fusing ATPase	Nsf	K198
P46460	Vesicle-fusing ATPase	Nsf	K462
P46460	Vesicle-fusing ATPase	Nsf	K699
P46660	Alpha-internexin	Ina	K111
P46660	Alpha-internexin	Ina	K288
P46660	Alpha-internexin	Ina	K447
P46660	Alpha-internexin	Ina	K448
P46660	Alpha-internexin	Ina	K290
P46660	Alpha-internexin	Ina	K88
P47708	Rabphilin-3A	Rph3a	K660
P47708	Rabphilin-3A	Rph3a	K653
P47708	Rabphilin-3A	Rph3a	K662
P47738	Aldehyde dehydrogenase, mitochondrial	Aldh2	K377
P47738	Aldehyde dehydrogenase, mitochondrial	Aldh2	K370
P47738	Aldehyde dehydrogenase, mitochondrial	Aldh2	K371
P47791	Glutathione reductase, mitochondrial	Gsr	K167
P47791	Glutathione reductase, mitochondrial	Gsr	K168
P47791	Glutathione reductase, mitochondrial	Gsr	K88
P47791	Glutathione reductase, mitochondrial	Gsr	K89
P47857	ATP-dependent 6-phosphofructokinase, muscle type	Pfkm	K615
P47857	ATP-dependent 6-phosphofructokinase, muscle type	Pfkm	K617
P47857	ATP-dependent 6-phosphofructokinase, muscle type	Pfkm	K372
P47857	ATP-dependent 6-phosphofructokinase, muscle type	Pfkm	K107
P47934	Carnitine O-acetyltransferase	Crat	K390
P47934	Carnitine O-acetyltransferase	Crat	K268
P47934	Carnitine O-acetyltransferase	Crat	K270
P48036	Annexin A5	Anxa5	K95
P48678	Prelamin-A/C	Lmna	K270
P48722	Heat shock 70 kDa protein 4L	Hspa4l	K53
P48722	Heat shock 70 kDa protein 4L	Hspa4l	K539
P48722	Heat shock 70 kDa protein 4L	Hspa4l	K272
P48771	Cytochrome c oxidase subunit 7A2, mitochondrial	Cox7a2	K46
P48774	Glutathione S-transferase Mu 5	Gstm5	K34
P48774	Glutathione S-transferase Mu 5	Gstm5	K53
P48962	ADP/ATP translocase 1	Slc25a4	K96
P48962	ADP/ATP translocase 1	Slc25a4	K43
P48962	ADP/ATP translocase 1	Slc25a4	K33
P48962	ADP/ATP translocase 1	Slc25a4	K92
P48962	ADP/ATP translocase 1	Slc25a4	K163
P48962	ADP/ATP translocase 1	Slc25a4	K166
P49615	Cyclin-dependent-like kinase 5	Cdk5	K20
P49615	Cyclin-dependent-like kinase 5	Cdk5	K74
P49615	Cyclin-dependent-like kinase 5	Cdk5	K75
P49615	Cyclin-dependent-like kinase 5	Cdk5	K33
P49813	Tropomodulin-1	Tmod1	K191
P50171	(3R)-3-hydroxyacyl-CoA dehydrogenase	Hsd17b8	K66
P50396	Rab GDP dissociation inhibitor alpha	Gdi1	K309
P50396	Rab GDP dissociation inhibitor alpha	Gdi1	K435
P50396	Rab GDP dissociation inhibitor alpha	Gdi1	K269
P50516	V-type proton ATPase catalytic subunit A	Atp6v1a	K467
P50516	V-type proton ATPase catalytic subunit A	Atp6v1a	K163
P50516	V-type proton ATPase catalytic subunit A	Atp6v1a	K165
P50516	V-type proton ATPase catalytic subunit A	Atp6v1a	K585
P50516	V-type proton ATPase catalytic subunit A	Atp6v1a	K307
P50518	V-type proton ATPase subunit E 1	Atp6v1e1	K99
P50518	V-type proton ATPase subunit E 1	Atp6v1e1	K59
P50518	V-type proton ATPase subunit E 1	Atp6v1e1	K60
P50518	V-type proton ATPase subunit E 1	Atp6v1e1	K26
P50544	Very long-chain specific acyl-CoA dehydrogenase, mitochondrial	Acadvl	K277
P51660	Peroxisomal multifunctional enzyme type 2	Hsd17b4	K84
P51859	Hepatoma-derived growth factor	Hdgf	K125
P51859	Hepatoma-derived growth factor	Hdgf	K126
P51863	V-type proton ATPase subunit d 1	Atp6v0d1	K265
P51881	ADP/ATP translocase 2	Slc25a5	K163
P51881	ADP/ATP translocase 2	Slc25a5	K155
P51881	ADP/ATP translocase 2	Slc25a5	K96
P51881	ADP/ATP translocase 2	Slc25a5	K105
P51881	ADP/ATP translocase 2	Slc25a5	K272
P51881	ADP/ATP translocase 2	Slc25a5	K23
P51881	ADP/ATP translocase 2	Slc25a5	K43
P51881	ADP/ATP translocase 2	Slc25a5	K166
P52480	Pyruvate kinase PKM	Pkm	K186
P52480	Pyruvate kinase PKM	Pkm	K188
P52480	Pyruvate kinase PKM	Pkm	K206
P52480	Pyruvate kinase PKM	Pkm	K207
P52480	Pyruvate kinase PKM	Pkm	K89
P52480	Pyruvate kinase PKM	Pkm	K270
P52480	Pyruvate kinase PKM	Pkm	K135
P52480	Pyruvate kinase PKM	Pkm	K136
P52480	Pyruvate kinase PKM	Pkm	K498
P52480	Pyruvate kinase PKM	Pkm	K305
P52503	NADH dehydrogenase [ubiquinone] iron-sulfur protein 6, mitochondrial	Ndufs6	K100
P52503	NADH dehydrogenase [ubiquinone] iron-sulfur protein 6, mitochondrial	Ndufs6	K90
P52503	NADH dehydrogenase [ubiquinone] iron-sulfur protein 6, mitochondrial	Ndufs6	K112
P52503	NADH dehydrogenase [ubiquinone] iron-sulfur protein 6, mitochondrial	Ndufs6	K97
P52503	NADH dehydrogenase [ubiquinone] iron-sulfur protein 6, mitochondrial	Ndufs6	K41
P52825	Carnitine O-palmitoyltransferase 2, mitochondrial	Cpt2	K239
P53395	Lipoamide acyltransferase component of branched-chain alpha-keto acid dehydrogenase complex, mitochondrial	Dbt	K119
P54071	Isocitrate dehydrogenase [NADP], mitochondrial	Idh2	K155
P54071	Isocitrate dehydrogenase [NADP], mitochondrial	Idh2	K166
P54071	Isocitrate dehydrogenase [NADP], mitochondrial	Idh2	K193
P54071	Isocitrate dehydrogenase [NADP], mitochondrial	Idh2	K272
P54071	Isocitrate dehydrogenase [NADP], mitochondrial	Idh2	K275
P54071	Isocitrate dehydrogenase [NADP], mitochondrial	Idh2	K199
P54071	Isocitrate dehydrogenase [NADP], mitochondrial	Idh2	K80
P54071	Isocitrate dehydrogenase [NADP], mitochondrial	Idh2	K282
P54071	Isocitrate dehydrogenase [NADP], mitochondrial	Idh2	K133
P54071	Isocitrate dehydrogenase [NADP], mitochondrial	Idh2	K67
P54227	Stathmin	Stmn1	K119
P54227	Stathmin	Stmn1	K128
P54227	Stathmin	Stmn1	K52
P54227	Stathmin	Stmn1	K53
P54822	Adenylosuccinate lyase	Adsl	K295
P54823	Probable ATP-dependent RNA helicase DDX6	Ddx6	K104
P54823	Probable ATP-dependent RNA helicase DDX6	Ddx6	K231
P54823	Probable ATP-dependent RNA helicase DDX6	Ddx6	K232
P55264	Adenosine kinase	Adk	K161
P55264	Adenosine kinase	Adk	K162
P56135	ATP synthase subunit f, mitochondrial	Atp5mf	K48
P56213	FAD-linked sulfhydryl oxidase ALR	Gfer	K176
P56375	Acylphosphatase-2	Acyp2	K48
P56382	ATP synthase subunit epsilon, mitochondrial	Atp5f1e	K44
P56382	ATP synthase subunit epsilon, mitochondrial	Atp5f1e	K21
P56382	ATP synthase subunit epsilon, mitochondrial	Atp5f1e	K28
P56391	Cytochrome c oxidase subunit 6B1	Cox6b1	K13
P56393	Cytochrome c oxidase subunit 7B, mitochondrial	Cox7b	K36
P56399	Ubiquitin carboxyl-terminal hydrolase 5	Usp5	K842
P56480	ATP synthase subunit beta, mitochondrial	Atp5f1b	K426
P56480	ATP synthase subunit beta, mitochondrial	Atp5f1b	K133
P56480	ATP synthase subunit beta, mitochondrial	Atp5f1b	K124
P56480	ATP synthase subunit beta, mitochondrial	Atp5f1b	K198
P56942	Pro-MCH	Pmch	K67
P58252	Elongation factor 2	Eef2	K32
P58252	Elongation factor 2	Eef2	K571
P58252	Elongation factor 2	Eef2	K572
P59999	Actin-related protein 2/3 complex subunit 4	Arpc4	K128
P59999	Actin-related protein 2/3 complex subunit 4	Arpc4	K130
P60521	Gamma-aminobutyric acid receptor-associated protein-like 2	Gabarapl2	K46
P60879	Synaptosomal-associated protein 25	Snap25	K96
P60879	Synaptosomal-associated protein 25	Snap25	K94
P60879	Synaptosomal-associated protein 25	Snap25	K69
P60879	Synaptosomal-associated protein 25	Snap25	K72
P60904	DnaJ homolog subfamily C member 5	Dnajc5	K56
P60904	DnaJ homolog subfamily C member 5	Dnajc5	K58
P60904	DnaJ homolog subfamily C member 5	Dnajc5	K33
P60904	DnaJ homolog subfamily C member 5	Dnajc5	K72
P61082	NEDD8-conjugating enzyme Ubc12	Ube2m	K72
P61205	ADP-ribosylation factor 3	Arf3	K36
P61264	Syntaxin-1B	Stx1b	K139
P61264	Syntaxin-1B	Stx1b	K82
P61264	Syntaxin-1B	Stx1b	K83
P61264	Syntaxin-1B	Stx1b	K45
P61264	Syntaxin-1B	Stx1b	K54
P61264	Syntaxin-1B	Stx1b	K55
P61264	Syntaxin-1B	Stx1b	K71
P61358	60S ribosomal protein L27	Rpl27	K27
P61358	60S ribosomal protein L27	Rpl27	K59
P61759	Prefoldin subunit 3	Vbp1	K58
P61759	Prefoldin subunit 3	Vbp1	K60
P61759	Prefoldin subunit 3	Vbp1	K69
P61759	Prefoldin subunit 3	Vbp1	K70
P61922	4-aminobutyrate aminotransferase, mitochondrial	Abat	K318
P61922	4-aminobutyrate aminotransferase, mitochondrial	Abat	K279
P61922	4-aminobutyrate aminotransferase, mitochondrial	Abat	K452
P61957	Small ubiquitin-related modifier 2	Sumo2	K11
P62137	Serine/threonine-protein phosphatase PP1-alpha catalytic subunit	Ppp1ca	K26
P62259	14-3-3 protein epsilon	Ywhae	K118
P62259	14-3-3 protein epsilon	Ywhae	K50
P62259	14-3-3 protein epsilon	Ywhae	K28
P62259	14-3-3 protein epsilon	Ywhae	K29
P62259	14-3-3 protein epsilon	Ywhae	K69
P62259	14-3-3 protein epsilon	Ywhae	K78
P62259	14-3-3 protein epsilon	Ywhae	K123
P62317	Small nuclear ribonucleoprotein Sm D2	Snrpd2	K18
P62631	Elongation factor 1-alpha 2	Eef1a2	K165
P62631	Elongation factor 1-alpha 2	Eef1a2	K439
P62702	40S ribosomal protein S4, X isoform	Rps4x	K62
P62702	40S ribosomal protein S4, X isoform	Rps4x	K63
P62737	Actin, aortic smooth muscle	Acta2	K86
P62743	AP-2 complex subunit sigma	Ap2s1	K45
P62746	Rho-related GTP-binding protein RhoB	Rhob	K162
P62746	Rho-related GTP-binding protein RhoB	Rhob	K164
P62774	Myotrophin	Mtpn	K66
P62774	Myotrophin	Mtpn	K114
P62806	Histone H4	H4c1	K92
P62806	Histone H4	H4c1	K78
P62806	Histone H4	H4c1	K9
P62806	Histone H4	H4c1	K13
P62806	Histone H4	H4c1	K17
P62806	Histone H4	H4c1	K6
P62827	GTP-binding nuclear protein Ran	Ran	K37
P62827	GTP-binding nuclear protein Ran	Ran	K38
P62827	GTP-binding nuclear protein Ran	Ran	K152
P62827	GTP-binding nuclear protein Ran	Ran	K99
P62827	GTP-binding nuclear protein Ran	Ran	K141
P62827	GTP-binding nuclear protein Ran	Ran	K142
P62869	Elongin-B	Elob	K28
P62897	Cytochrome c, somatic	Cycs	K28
P62897	Cytochrome c, somatic	Cycs	K100
P62897	Cytochrome c, somatic	Cycs	K101
P62897	Cytochrome c, somatic	Cycs	K87
P62897	Cytochrome c, somatic	Cycs	K88
P62897	Cytochrome c, somatic	Cycs	K54
P62897	Cytochrome c, somatic	Cycs	K56
P62983	Ubiquitin-40S ribosomal protein S27a	Rps27a	K6
P62983	Ubiquitin-40S ribosomal protein S27a	Rps27a	K63
P62983	Ubiquitin-40S ribosomal protein S27a	Rps27a	K27
P62983	Ubiquitin-40S ribosomal protein S27a	Rps27a	K29
P62983	Ubiquitin-40S ribosomal protein S27a	Rps27a	K107
P63017	Heat shock cognate 71 kDa protein	Hspa8	K539
P63017	Heat shock cognate 71 kDa protein	Hspa8	K71
P63017	Heat shock cognate 71 kDa protein	Hspa8	K246
P63017	Heat shock cognate 71 kDa protein	Hspa8	K56
P63017	Heat shock cognate 71 kDa protein	Hspa8	K597
P63017	Heat shock cognate 71 kDa protein	Hspa8	K601
P63017	Heat shock cognate 71 kDa protein	Hspa8	K126
P63017	Heat shock cognate 71 kDa protein	Hspa8	K524
P63017	Heat shock cognate 71 kDa protein	Hspa8	K88
P63017	Heat shock cognate 71 kDa protein	Hspa8	K328
P63028	Translationally-controlled tumor protein	Tpt1	K107
P63037	DnaJ homolog subfamily A member 1	Dnaja1	K23
P63037	DnaJ homolog subfamily A member 1	Dnaja1	K24
P63037	DnaJ homolog subfamily A member 1	Dnaja1	K296
P63038	60 kDa heat shock protein, mitochondrial	Hspd1	K473
P63038	60 kDa heat shock protein, mitochondrial	Hspd1	K417
P63038	60 kDa heat shock protein, mitochondrial	Hspd1	K191
P63038	60 kDa heat shock protein, mitochondrial	Hspd1	K192
P63038	60 kDa heat shock protein, mitochondrial	Hspd1	K130
P63038	60 kDa heat shock protein, mitochondrial	Hspd1	K469
P63038	60 kDa heat shock protein, mitochondrial	Hspd1	K75
P63040	Complexin-1	Cplx1	K32
P63085	Mitogen-activated protein kinase 1	Mapk1	K268
P63085	Mitogen-activated protein kinase 1	Mapk1	K270
P63087	Serine/threonine-protein phosphatase PP1-gamma catalytic subunit	Ppp1cc	K238
P63087	Serine/threonine-protein phosphatase PP1-gamma catalytic subunit	Ppp1cc	K141
P63087	Serine/threonine-protein phosphatase PP1-gamma catalytic subunit	Ppp1cc	K260
P63087	Serine/threonine-protein phosphatase PP1-gamma catalytic subunit	Ppp1cc	K23
P63087	Serine/threonine-protein phosphatase PP1-gamma catalytic subunit	Ppp1cc	K26
P63087	Serine/threonine-protein phosphatase PP1-gamma catalytic subunit	Ppp1cc	K147
P63087	Serine/threonine-protein phosphatase PP1-gamma catalytic subunit	Ppp1cc	K41
P63101	14-3-3 protein zeta/delta	Ywhaz	K157
P63101	14-3-3 protein zeta/delta	Ywhaz	K158
P63101	14-3-3 protein zeta/delta	Ywhaz	K138
P63101	14-3-3 protein zeta/delta	Ywhaz	K139
P63101	14-3-3 protein zeta/delta	Ywhaz	K115
P63101	14-3-3 protein zeta/delta	Ywhaz	K3
P63101	14-3-3 protein zeta/delta	Ywhaz	K9
P63101	14-3-3 protein zeta/delta	Ywhaz	K68
P63101	14-3-3 protein zeta/delta	Ywhaz	K74
P63168	Dynein light chain 1, cytoplasmic	Dynll1	K9
P63168	Dynein light chain 1, cytoplasmic	Dynll1	K43
P63213	Guanine nucleotide-binding protein G(I)/G(S)/G(O) subunit gamma-2	Gng2	K46
P63242	Eukaryotic translation initiation factor 5A-1	Eif5a	K85
P63321	Ras-related protein Ral-A	Rala	K143
P63321	Ras-related protein Ral-A	Rala	K134
P68040	Receptor of activated protein C kinase 1	Rack1	K185
P68254	14-3-3 protein theta	Ywhaq	K157
P68254	14-3-3 protein theta	Ywhaq	K158
P68254	14-3-3 protein theta	Ywhaq	K49
P68254	14-3-3 protein theta	Ywhaq	K9
P68254	14-3-3 protein theta	Ywhaq	K68
P68254	14-3-3 protein theta	Ywhaq	K74
P68369	Tubulin alpha-1A chain	Tuba1a	K336
P68369	Tubulin alpha-1A chain	Tuba1a	K338
P68369	Tubulin alpha-1A chain	Tuba1a	K401
P68369	Tubulin alpha-1A chain	Tuba1a	K370
P68369	Tubulin alpha-1A chain	Tuba1a	K60
P68369	Tubulin alpha-1A chain	Tuba1a	K326
P68369	Tubulin alpha-1A chain	Tuba1a	K304
P68369	Tubulin alpha-1A chain	Tuba1a	K280
P68369	Tubulin alpha-1A chain	Tuba1a	K96
P68372	Tubulin beta-4B chain	Tubb4b	K58
P68404	Protein kinase C beta type	Prkcb	K391
P68404	Protein kinase C beta type	Prkcb	K481
P68404	Protein kinase C beta type	Prkcb	K371
P68510	14-3-3 protein eta	Ywhah	K50
P68510	14-3-3 protein eta	Ywhah	K110
P68510	14-3-3 protein eta	Ywhah	K142
P68510	14-3-3 protein eta	Ywhah	K127
P70335	Rho-associated protein kinase 1	Rock1	K50
P70441	Na(+)/H(+) exchange regulatory cofactor NHE-RF1	Slc9a3r1	K235
P70441	Na(+)/H(+) exchange regulatory cofactor NHE-RF1	Slc9a3r1	K236
P70670	Nascent polypeptide-associated complex subunit alpha, muscle-specific form	Naca	K2072
P80313	T-complex protein 1 subunit eta	Cct7	K366
P80313	T-complex protein 1 subunit eta	Cct7	K368
P80313	T-complex protein 1 subunit eta	Cct7	K320
P80313	T-complex protein 1 subunit eta	Cct7	K137
P80313	T-complex protein 1 subunit eta	Cct7	K144
P80313	T-complex protein 1 subunit eta	Cct7	K145
P80316	T-complex protein 1 subunit epsilon	Cct5	K399
P80316	T-complex protein 1 subunit epsilon	Cct5	K376
P83887	Tubulin gamma-1 chain	Tubg1	K301
P84086	Complexin-2	Cplx2	K133
P84086	Complexin-2	Cplx2	K134
P84086	Complexin-2	Cplx2	K98
P84086	Complexin-2	Cplx2	K99
P84086	Complexin-2	Cplx2	K32
P84086	Complexin-2	Cplx2	K33
P84104	Serine/arginine-rich splicing factor 3	Srsf3	K23
P84244	Histone H3.3	H3-3a	K57
P84244	Histone H3.3	H3-3a	K80
P84244	Histone H3.3	H3-3a	K19
P84244	Histone H3.3	H3-3a	K24
P84244	Histone H3.3	H3-3a	K28
P84244	Histone H3.3	H3-3a	K37
P84244	Histone H3.3	H3-3a	K10
P84244	Histone H3.3	H3-3a	K15
P97300	Neuroplastin	Nptn	K243
P97300	Neuroplastin	Nptn	K226
P97315	Cysteine and glycine-rich protein 1	Csrp1	K59
P97315	Cysteine and glycine-rich protein 1	Csrp1	K41
P97315	Cysteine and glycine-rich protein 1	Csrp1	K42
P97315	Cysteine and glycine-rich protein 1	Csrp1	K173
P97315	Cysteine and glycine-rich protein 1	Csrp1	K137
P97315	Cysteine and glycine-rich protein 1	Csrp1	K108
P97370	Sodium/potassium-transporting ATPase subunit beta-3	Atp1b3	K242
P97370	Sodium/potassium-transporting ATPase subunit beta-3	Atp1b3	K243
P97370	Sodium/potassium-transporting ATPase subunit beta-3	Atp1b3	K219
P97390	Vacuolar protein sorting-associated protein 45	Vps45	K185
P97390	Vacuolar protein sorting-associated protein 45	Vps45	K432
P97450	ATP synthase-coupling factor 6, mitochondrial	Atp5pf	K99
P97450	ATP synthase-coupling factor 6, mitochondrial	Atp5pf	K105
P97450	ATP synthase-coupling factor 6, mitochondrial	Atp5pf	K46
P97461	40S ribosomal protein S5	Rps5	K191
P97461	40S ribosomal protein S5	Rps5	K192
P97496	SWI/SNF complex subunit SMARCC1	Smarcc1	K909
P97496	SWI/SNF complex subunit SMARCC1	Smarcc1	K128
P97797	Tyrosine-protein phosphatase non-receptor type substrate 1	Sirpa	K335
P97797	Tyrosine-protein phosphatase non-receptor type substrate 1	Sirpa	K204
P97807	Fumarate hydratase, mitochondrial	Fh	K180
P97807	Fumarate hydratase, mitochondrial	Fh	K77
P97807	Fumarate hydratase, mitochondrial	Fh	K63
P97807	Fumarate hydratase, mitochondrial	Fh	K218
P97823	Acyl-protein thioesterase 1	Lypla1	K105
P97868	E3 ubiquitin-protein ligase RBBP6	Rbbp6	K324
P97930	Thymidylate kinase	Dtymk	K59
P97930	Thymidylate kinase	Dtymk	K60
P99024	Tubulin beta-5 chain	Tubb5	K58
P99028	Cytochrome b-c1 complex subunit 6, mitochondrial	Uqcrh	K40
P99028	Cytochrome b-c1 complex subunit 6, mitochondrial	Uqcrh	K83
P99029	Peroxiredoxin-5, mitochondrial	Prdx5	K112
P99029	Peroxiredoxin-5, mitochondrial	Prdx5	K114
P99029	Peroxiredoxin-5, mitochondrial	Prdx5	K70
P99029	Peroxiredoxin-5, mitochondrial	Prdx5	K71
P99029	Peroxiredoxin-5, mitochondrial	Prdx5	K79
P99029	Peroxiredoxin-5, mitochondrial	Prdx5	K81
Q00899	Transcriptional repressor protein YY1	Yy1	K339
Q01853	Transitional endoplasmic reticulum ATPase	Vcp	K386
Q01853	Transitional endoplasmic reticulum ATPase	Vcp	K565
Q01853	Transitional endoplasmic reticulum ATPase	Vcp	K18
Q02248	Catenin beta-1	Ctnnb1	K49
Q02780	Nuclear factor 1 A-type	Nfia	K299
Q02819	Nucleobindin-1	Nucb1	K176
Q03265	ATP synthase subunit alpha, mitochondrial	Atp5f1a	K503
Q03265	ATP synthase subunit alpha, mitochondrial	Atp5f1a	K252
Q03265	ATP synthase subunit alpha, mitochondrial	Atp5f1a	K316
Q03265	ATP synthase subunit alpha, mitochondrial	Atp5f1a	K230
Q03265	ATP synthase subunit alpha, mitochondrial	Atp5f1a	K305
Q03265	ATP synthase subunit alpha, mitochondrial	Atp5f1a	K539
Q03265	ATP synthase subunit alpha, mitochondrial	Atp5f1a	K541
Q03265	ATP synthase subunit alpha, mitochondrial	Atp5f1a	K531
Q03265	ATP synthase subunit alpha, mitochondrial	Atp5f1a	K239
Q03265	ATP synthase subunit alpha, mitochondrial	Atp5f1a	K240
Q03265	ATP synthase subunit alpha, mitochondrial	Atp5f1a	K241
Q03265	ATP synthase subunit alpha, mitochondrial	Atp5f1a	K506
Q03265	ATP synthase subunit alpha, mitochondrial	Atp5f1a	K261
Q03265	ATP synthase subunit alpha, mitochondrial	Atp5f1a	K167
Q03265	ATP synthase subunit alpha, mitochondrial	Atp5f1a	K132
Q03517	Secretogranin-2	Scg2	K575
Q03958	Prefoldin subunit 6	Pfdn6	K88
Q04207	Transcription factor p65	Rela	K122
Q04207	Transcription factor p65	Rela	K123
Q04447	Creatine kinase B-type	Ckb	K298
Q04447	Creatine kinase B-type	Ckb	K32
Q04447	Creatine kinase B-type	Ckb	K107
Q04447	Creatine kinase B-type	Ckb	K223
Q04447	Creatine kinase B-type	Ckb	K267
Q04447	Creatine kinase B-type	Ckb	K307
Q04447	Creatine kinase B-type	Ckb	K265
Q04447	Creatine kinase B-type	Ckb	K304
Q04447	Creatine kinase B-type	Ckb	K381
Q04447	Creatine kinase B-type	Ckb	K313
Q06138	Calcium-binding protein 39	Cab39	K226
Q06185	ATP synthase subunit e, mitochondrial	Atp5me	K34
Q06185	ATP synthase subunit e, mitochondrial	Atp5me	K28
Q06185	ATP synthase subunit e, mitochondrial	Atp5me	K55
Q07417	Short-chain specific acyl-CoA dehydrogenase, mitochondrial	Acads	K72
Q07417	Short-chain specific acyl-CoA dehydrogenase, mitochondrial	Acads	K73
Q08331	Calretinin	Calb2	K67
Q08642	Protein-arginine deiminase type-2	Padi2	K51
Q08642	Protein-arginine deiminase type-2	Padi2	K532
Q0PD14	Rab39B	Rab39b	K56
Q0PD50	Rab8A	Rab8a	K197
Q0PD53	Rab6B	Rab6b	K133
Q0PD63	Ras-related protein Rab-3	Rab3a	K72
Q0PD63	Ras-related protein Rab-3	Rab3a	K202
Q0PD67	Rab1A	Rab1a	K119
Q0VBD0	Integrin beta-8	Itgb8	K310
Q0VF55	Calcium-transporting ATPase	Atp2b3	K80
Q0VF55	Calcium-transporting ATPase	Atp2b3	K770
Q0VF55	Calcium-transporting ATPase	Atp2b3	K803
Q0VF55	Calcium-transporting ATPase	Atp2b3	K804
Q0VF55	Calcium-transporting ATPase	Atp2b3	K607
Q0VF55	Calcium-transporting ATPase	Atp2b3	K608
Q0VF55	Calcium-transporting ATPase	Atp2b3	K363
Q0VF55	Calcium-transporting ATPase	Atp2b3	K474
Q148P2	3-oxoacyl-[acyl-carrier-protein] synthase, mitochondrial	Oxsm	K109
Q148P2	3-oxoacyl-[acyl-carrier-protein] synthase, mitochondrial	Oxsm	K174
Q148P2	3-oxoacyl-[acyl-carrier-protein] synthase, mitochondrial	Oxsm	K138
Q14BB9	MAP6 domain-containing protein 1	Map6d1	K137
Q1MWP8	EH-domain containing 4-KJR (Fragment)	Ehd4	K302
Q2M3X8	Phosphatase and actin regulator 1	Phactr1	K121
Q2TBE6	Phosphatidylinositol 4-kinase type 2-alpha	Pi4k2a	K152
Q2TBE6	Phosphatidylinositol 4-kinase type 2-alpha	Pi4k2a	K154
Q2TGE7	Palmitoyltransferase	Zdhhc8	K92
Q2UZW7	Microtubule-associated protein	Mapre3	K76
Q2UZW7	Microtubule-associated protein	Mapre3	K83
Q2UZW7	Microtubule-associated protein	Mapre3	K84
Q2UZW7	Microtubule-associated protein	Mapre3	K167
Q2UZW7	Microtubule-associated protein	Mapre3	K229
Q2VPQ9	Chromatin modification-related protein MEAF6	Meaf6	K151
Q2VPQ9	Chromatin modification-related protein MEAF6	Meaf6	K69
Q2VPQ9	Chromatin modification-related protein MEAF6	Meaf6	K74
Q32MW3	Acyl-coenzyme A thioesterase 10, mitochondrial	Acot10	K155
Q32MW3	Acyl-coenzyme A thioesterase 10, mitochondrial	Acot10	K294
Q32MW3	Acyl-coenzyme A thioesterase 10, mitochondrial	Acot10	K292
Q32MW3	Acyl-coenzyme A thioesterase 10, mitochondrial	Acot10	K423
Q32P04	Keratin 5	Krt5	K258
Q3T9B4	Exonuclease domain-containing protein	Rexo2	K148
Q3T9B4	Exonuclease domain-containing protein	Rexo2	K149
Q3T9B4	Exonuclease domain-containing protein	Rexo2	K160
Q3T9L1	Coronin	Coro1a	K132
Q3TAH3	Nucleoplasmin domain-containing protein	Npm3	K170
Q3TCH2	Ubiquitin carboxyl-terminal hydrolase (Fragment)	Uchl1	K133
Q3TCH2	Ubiquitin carboxyl-terminal hydrolase (Fragment)	Uchl1	K137
Q3TDN2	FAS-associated factor 2	Faf2	K167
Q3TDN8	AB hydrolase-1 domain-containing protein	Bphl	K82
Q3TDN8	AB hydrolase-1 domain-containing protein	Bphl	K199
Q3TDN8	AB hydrolase-1 domain-containing protein	Bphl	K279
Q3TDN8	AB hydrolase-1 domain-containing protein	Bphl	K94
Q3TDP3	PlsC domain-containing protein	Agpat5	K279
Q3TDP3	PlsC domain-containing protein	Agpat5	K280
Q3TDX2	Vesicle-fusing ATPase	Vps4a	K23
Q3TE45	Succinate dehydrogenase [ubiquinone] iron-sulfur subunit, mitochondrial	Sdhb	K82
Q3TE45	Succinate dehydrogenase [ubiquinone] iron-sulfur subunit, mitochondrial	Sdhb	K276
Q3TE45	Succinate dehydrogenase [ubiquinone] iron-sulfur subunit, mitochondrial	Sdhb	K269
Q3TE45	Succinate dehydrogenase [ubiquinone] iron-sulfur subunit, mitochondrial	Sdhb	K270
Q3TEX7	Dynamin-type G domain-containing protein	Mfn2	K463
Q3TF40	Uncharacterized protein (Fragment)	Nono	K164
Q3TF74	Coronin	Coro1c	K19
Q3TF74	Coronin	Coro1c	K212
Q3TF87	Aspartate--tRNA ligase, cytoplasmic	Dars	K40
Q3TFE5	RNA helicase	Dhx15	K17
Q3TFE5	RNA helicase	Dhx15	K18
Q3TFF0	Uncharacterized protein	Dnaja2	K152
Q3TG12	Phenylalanyl-tRNA synthetase beta subunit (Fragment)	Farsb	K6
Q3TGC5	Uncharacterized protein	Pebp1	K93
Q3TGW0	Actin-like protein 3	Actr3	K317
Q3TGW0	Actin-like protein 3	Actr3	K264
Q3TGW0	Actin-like protein 3	Actr3	K265
Q3TGZ3	Isocitrate dehydrogenase [NAD] subunit, mitochondrial	Idh3g	K149
Q3TH69	AP-2 complex subunit mu	Ap2m1	K308
Q3TH69	AP-2 complex subunit mu	Ap2m1	K312
Q3TH69	AP-2 complex subunit mu	Ap2m1	K319
Q3TH69	AP-2 complex subunit mu	Ap2m1	K59
Q3TH69	AP-2 complex subunit mu	Ap2m1	K139
Q3THG2	PCI domain-containing protein	Psmd11	K417
Q3THH1	Protein disulfide-isomerase A6	Pdia6	K90
Q3THP1	Dipeptidyl peptidase 3	Dpp3	K209
Q3THR3	Uncharacterized protein	Arl6ip1	K124
Q3THR3	Uncharacterized protein	Arl6ip1	K188
Q3THW5	Histone H2A.V	H2az2	K8
Q3THW5	Histone H2A.V	H2az2	K12
Q3THW5	Histone H2A.V	H2az2	K14
Q3THW5	Histone H2A.V	H2az2	K116
Q3TI05	Chaperonin containing Tcp1, subunit 6a (Zeta)	Cct6a	K251
Q3TI05	Chaperonin containing Tcp1, subunit 6a (Zeta)	Cct6a	K199
Q3TI05	Chaperonin containing Tcp1, subunit 6a (Zeta)	Cct6a	K381
Q3TIC8	Uncharacterized protein	Uqcrc1	K248
Q3TIC8	Uncharacterized protein	Uqcrc1	K85
Q3TIC8	Uncharacterized protein	Uqcrc1	K102
Q3TIC8	Uncharacterized protein	Uqcrc1	K163
Q3TIE8	Dihydrolipoyl dehydrogenase	Dld	K273
Q3TIE8	Dihydrolipoyl dehydrogenase	Dld	K277
Q3TIE8	Dihydrolipoyl dehydrogenase	Dld	K132
Q3TIE8	Dihydrolipoyl dehydrogenase	Dld	K143
Q3TIE8	Dihydrolipoyl dehydrogenase	Dld	K72
Q3TIE8	Dihydrolipoyl dehydrogenase	Dld	K420
Q3TIE8	Dihydrolipoyl dehydrogenase	Dld	K66
Q3TIE8	Dihydrolipoyl dehydrogenase	Dld	K104
Q3TIE8	Dihydrolipoyl dehydrogenase	Dld	K166
Q3TIE8	Dihydrolipoyl dehydrogenase	Dld	K127
Q3TIE8	Dihydrolipoyl dehydrogenase	Dld	K445
Q3TIE8	Dihydrolipoyl dehydrogenase	Dld	K159
Q3TIE8	Dihydrolipoyl dehydrogenase	Dld	K346
Q3TIE8	Dihydrolipoyl dehydrogenase	Dld	K430
Q3TIE8	Dihydrolipoyl dehydrogenase	Dld	K122
Q3TIE8	Dihydrolipoyl dehydrogenase	Dld	K146
Q3TIE8	Dihydrolipoyl dehydrogenase	Dld	K417
Q3TIK0	Platelet-activating factor acetylhydrolase IB subunit alpha	Pafah1b1	K88
Q3TIK0	Platelet-activating factor acetylhydrolase IB subunit alpha	Pafah1b1	K53
Q3TIK0	Platelet-activating factor acetylhydrolase IB subunit alpha	Pafah1b1	K54
Q3TIK0	Platelet-activating factor acetylhydrolase IB subunit alpha	Pafah1b1	K368
Q3TIQ3	Uncharacterized protein (Fragment)	Pitpna	K190
Q3TIQ3	Uncharacterized protein (Fragment)	Pitpna	K295
Q3TIQ3	Uncharacterized protein (Fragment)	Pitpna	K242
Q3TIQ3	Uncharacterized protein (Fragment)	Pitpna	K279
Q3TIQ3	Uncharacterized protein (Fragment)	Pitpna	K147
Q3TIR3	Synembryn-A	Ric8a	K61
Q3TIU8	Uncharacterized protein	Abce1	K343
Q3TIU8	Uncharacterized protein	Abce1	K344
Q3TJ01	RNA-splicing ligase RtcB homolog	Rtcb	K496
Q3TJ01	RNA-splicing ligase RtcB homolog	Rtcb	K492
Q3TJ01	RNA-splicing ligase RtcB homolog	Rtcb	K493
Q3TJ01	RNA-splicing ligase RtcB homolog	Rtcb	K476
Q3TJ43	Vacuolar protein sorting-associated protein 35	Vps35	K694
Q3TJ43	Vacuolar protein sorting-associated protein 35	Vps35	K31
Q3TJD4	ATP synthase subunit b	Atp5pb	K221
Q3TJD4	ATP synthase subunit b	Atp5pb	K225
Q3TJD4	ATP synthase subunit b	Atp5pb	K233
Q3TJD4	ATP synthase subunit b	Atp5pb	K238
Q3TJD4	ATP synthase subunit b	Atp5pb	K162
Q3TJD4	ATP synthase subunit b	Atp5pb	K191
Q3TJD4	ATP synthase subunit b	Atp5pb	K194
Q3TJG2	Acyl carrier protein	Ndufab1	K88
Q3TJG2	Acyl carrier protein	Ndufab1	K151
Q3TJG2	Acyl carrier protein	Ndufab1	K152
Q3TJG6	CS domain-containing protein	Ptges3	K65
Q3TJG6	CS domain-containing protein	Ptges3	K67
Q3TJG6	CS domain-containing protein	Ptges3	K33
Q3TK29	HATPase_c domain-containing protein	Trap1	K433
Q3TK29	HATPase_c domain-containing protein	Trap1	K434
Q3TK29	HATPase_c domain-containing protein	Trap1	K260
Q3TKJ1	Branched-chain-amino-acid aminotransferase	Bcat1	K215
Q3TL44	NLR family member X1	Nlrx1	K659
Q3TL44	NLR family member X1	Nlrx1	K660
Q3TL58	S-phase kinase-associated protein 1	Skp1	K128
Q3TL58	S-phase kinase-associated protein 1	Skp1	K163
Q3TLE2	PH domain-containing protein	Fermt2	K408
Q3TLH4	Protein PRRC2C	Prrc2c	K485
Q3TLP8	Ras-related C3 botulinum toxin substrate 1	Rac1	K147
Q3TLP8	Ras-related C3 botulinum toxin substrate 1	Rac1	K202
Q3TLP8	Ras-related C3 botulinum toxin substrate 1	Rac1	K203
Q3TLP8	Ras-related C3 botulinum toxin substrate 1	Rac1	K135
Q3TLX9	Acid sphingomyelinase-like phosphodiesterase	Smpdl3b	K140
Q3TMJ8	Mitogen activated protein kinase kinase 1	Map2k1	K35
Q3TMJ8	Mitogen activated protein kinase kinase 1	Map2k1	K36
Q3TMJ8	Mitogen activated protein kinase kinase 1	Map2k1	K57
Q3TMJ8	Mitogen activated protein kinase kinase 1	Map2k1	K59
Q3TMJ8	Mitogen activated protein kinase kinase 1	Map2k1	K70
Q3TN61	Uncharacterized protein	Rhoa	K118
Q3TN61	Uncharacterized protein	Rhoa	K119
Q3TNL1	Glucose-6-phosphate 1-dehydrogenase	G6pdx	K386
Q3TPL8	MFS domain-containing protein	Slc2a3	K216
Q3TPL8	MFS domain-containing protein	Slc2a3	K217
Q3TQ70	Beta1 subnuit of GTP-binding protein	Gnb1	K15
Q3TQP7	Uncharacterized protein	Acat1	K187
Q3TQP7	Uncharacterized protein	Acat1	K242
Q3TQP7	Uncharacterized protein	Acat1	K248
Q3TQP7	Uncharacterized protein	Acat1	K254
Q3TQP7	Uncharacterized protein	Acat1	K199
Q3TQP7	Uncharacterized protein	Acat1	K200
Q3TQP7	Uncharacterized protein	Acat1	K335
Q3TQP7	Uncharacterized protein	Acat1	K340
Q3TQX5	RNA helicase	Ddx3x	K215
Q3TS44	Proteasome subunit alpha type	Psma1	K61
Q3TS44	Proteasome subunit alpha type	Psma1	K50
Q3TS44	Proteasome subunit alpha type	Psma1	K115
Q3TSQ1	Sodium/potassium-transporting ATPase subunit beta	Atp1b1	K217
Q3TSQ1	Sodium/potassium-transporting ATPase subunit beta	Atp1b1	K85
Q3TSQ1	Sodium/potassium-transporting ATPase subunit beta	Atp1b1	K96
Q3TSQ1	Sodium/potassium-transporting ATPase subunit beta	Atp1b1	K278
Q3TSQ1	Sodium/potassium-transporting ATPase subunit beta	Atp1b1	K289
Q3TSQ1	Sodium/potassium-transporting ATPase subunit beta	Atp1b1	K179
Q3TSQ1	Sodium/potassium-transporting ATPase subunit beta	Atp1b1	K13
Q3TSQ1	Sodium/potassium-transporting ATPase subunit beta	Atp1b1	K14
Q3TSQ1	Sodium/potassium-transporting ATPase subunit beta	Atp1b1	K21
Q3TSQ1	Sodium/potassium-transporting ATPase subunit beta	Atp1b1	K22
Q3TSQ1	Sodium/potassium-transporting ATPase subunit beta	Atp1b1	K173
Q3TTM6	Alpha-MPP	Pmpca	K298
Q3TTM6	Alpha-MPP	Pmpca	K477
Q3TTM6	Alpha-MPP	Pmpca	K472
Q3TUI9	Proteasome subunit alpha type	Psma5	K187
Q3TUI9	Proteasome subunit alpha type	Psma5	K91
Q3TVK4	F-actin-capping protein subunit beta	Capzb	K267
Q3TVK4	F-actin-capping protein subunit beta	Capzb	K259
Q3TVK4	F-actin-capping protein subunit beta	Capzb	K223
Q3TVM1	Uncharacterized protein	Sf3a1	K484
Q3TVM1	Uncharacterized protein	Sf3a1	K485
Q3TVV6	Uncharacterized protein	Hnrnpu	K328
Q3TVV6	Uncharacterized protein	Hnrnpu	K611
Q3TVV6	Uncharacterized protein	Hnrnpu	K789
Q3TVV6	Uncharacterized protein	Hnrnpu	K181
Q3TVV6	Uncharacterized protein	Hnrnpu	K492
Q3TVV6	Uncharacterized protein	Hnrnpu	K21
Q3TVV6	Uncharacterized protein	Hnrnpu	K22
Q3TWB8	Transmembrane 9 superfamily member	Tm9sf2	K116
Q3TWH2	Proton-translocating NAD(P)(+) transhydrogenase	Nnt	K70
Q3TXE5	Uncharacterized protein	Canx	K218
Q3TXE5	Uncharacterized protein	Canx	K234
Q3TXE5	Uncharacterized protein	Canx	K235
Q3TXQ4	Epididymal secretory protein E1	Npc2	K116
Q3TXS7	26S proteasome non-ATPase regulatory subunit 1	Psmd1	K838
Q3TXS7	26S proteasome non-ATPase regulatory subunit 1	Psmd1	K720
Q3TXV4	Rab22B	Rab31	K19
Q3TYJ0	U-box domain-containing protein	Stub1	K204
Q3TYJ0	U-box domain-containing protein	Stub1	K207
Q3TYK4	Uncharacterized protein	Prkar1a	K496
Q3TYV5	2',3'-cyclic-nucleotide 3'-phosphodiesterase	Cnp	K216
Q3TYV5	2',3'-cyclic-nucleotide 3'-phosphodiesterase	Cnp	K174
Q3TYV5	2',3'-cyclic-nucleotide 3'-phosphodiesterase	Cnp	K175
Q3TYV5	2',3'-cyclic-nucleotide 3'-phosphodiesterase	Cnp	K163
Q3TYV5	2',3'-cyclic-nucleotide 3'-phosphodiesterase	Cnp	K390
Q3TYV5	2',3'-cyclic-nucleotide 3'-phosphodiesterase	Cnp	K63
Q3TYV5	2',3'-cyclic-nucleotide 3'-phosphodiesterase	Cnp	K232
Q3TYV5	2',3'-cyclic-nucleotide 3'-phosphodiesterase	Cnp	K234
Q3TYV5	2',3'-cyclic-nucleotide 3'-phosphodiesterase	Cnp	K161
Q3TYV5	2',3'-cyclic-nucleotide 3'-phosphodiesterase	Cnp	K73
Q3TYV5	2',3'-cyclic-nucleotide 3'-phosphodiesterase	Cnp	K254
Q3TYV5	2',3'-cyclic-nucleotide 3'-phosphodiesterase	Cnp	K274
Q3TYV5	2',3'-cyclic-nucleotide 3'-phosphodiesterase	Cnp	K401
Q3TYV5	2',3'-cyclic-nucleotide 3'-phosphodiesterase	Cnp	K260
Q3TYV5	2',3'-cyclic-nucleotide 3'-phosphodiesterase	Cnp	K101
Q3TYV5	2',3'-cyclic-nucleotide 3'-phosphodiesterase	Cnp	K15
Q3TYV5	2',3'-cyclic-nucleotide 3'-phosphodiesterase	Cnp	K370
Q3TYV5	2',3'-cyclic-nucleotide 3'-phosphodiesterase	Cnp	K376
Q3TYV5	2',3'-cyclic-nucleotide 3'-phosphodiesterase	Cnp	K385
Q3TYV5	2',3'-cyclic-nucleotide 3'-phosphodiesterase	Cnp	K386
Q3TYV5	2',3'-cyclic-nucleotide 3'-phosphodiesterase	Cnp	K177
Q3TZ32	Alanine--tRNA ligase	Aars	K235
Q3U011	GLTP domain-containing protein	Gltp	K149
Q3U0V1	Far upstream element-binding protein 2	Khsrp	K110
Q3U125	Peroxiredoxin-like 2 activated in M-CSF stimulated monocytes	Prxl2a	K137
Q3U125	Peroxiredoxin-like 2 activated in M-CSF stimulated monocytes	Prxl2a	K138
Q3U136	Uncharacterized protein (Fragment)	Wdr1	K148
Q3U1J4	DNA damage-binding protein 1	Ddb1	K191
Q3U2K8	Arf-GAP domain and FG repeat-containing protein 2	Agfg2	K174
Q3U3N7	STI1 domain-containing protein	St13	K152
Q3U3N7	STI1 domain-containing protein	St13	K185
Q3U405	Uncharacterized protein	Rasa2	K584
Q3U4H0	APC-binding protein EB1	Mapre1	K83
Q3U4U6	T-complex protein 1 subunit gamma	Cct3	K248
Q3U4U6	T-complex protein 1 subunit gamma	Cct3	K249
Q3U4U6	T-complex protein 1 subunit gamma	Cct3	K353
Q3U505	Dolichyl-diphosphooligosaccharide--protein glycosyltransferase subunit 2 (Fragment)	Rpn2	K655
Q3U536	Nucleophosmin	Npm1	K32
Q3U536	Nucleophosmin	Npm1	K265
Q3U536	Nucleophosmin	Npm1	K271
Q3U536	Nucleophosmin	Npm1	K154
Q3U536	Nucleophosmin	Npm1	K141
Q3U561	Ribosomal protein	Rpl10a	K91
Q3U561	Ribosomal protein	Rpl10a	K92
Q3U561	Ribosomal protein	Rpl10a	K130
Q3U5L3	Sorting nexin-2	Snx2	K447
Q3U5N4	Uncharacterized protein	Adprh	K90
Q3U6C7	Succinate-CoA ligase subunit beta (Fragment)	Sucla2	K85
Q3U6C7	Succinate-CoA ligase subunit beta (Fragment)	Sucla2	K222
Q3U6C7	Succinate-CoA ligase subunit beta (Fragment)	Sucla2	K223
Q3U6C7	Succinate-CoA ligase subunit beta (Fragment)	Sucla2	K95
Q3U6C7	Succinate-CoA ligase subunit beta (Fragment)	Sucla2	K96
Q3U6C7	Succinate-CoA ligase subunit beta (Fragment)	Sucla2	K375
Q3U6C7	Succinate-CoA ligase subunit beta (Fragment)	Sucla2	K376
Q3U6P5	RRM domain-containing protein	Hnrnpc	K176
Q3U7C0	AAA domain-containing protein	Afg3l2	K305
Q3U7C0	AAA domain-containing protein	Afg3l2	K307
Q3U7C0	AAA domain-containing protein	Afg3l2	K192
Q3U7Z6	Phosphoglycerate mutase	Pgam1	K138
Q3U7Z6	Phosphoglycerate mutase	Pgam1	K39
Q3U7Z6	Phosphoglycerate mutase	Pgam1	K113
Q3U7Z6	Phosphoglycerate mutase	Pgam1	K100
Q3U7Z6	Phosphoglycerate mutase	Pgam1	K106
Q3U7Z6	Phosphoglycerate mutase	Pgam1	K157
Q3U890	Histidine--tRNA ligase, cytoplasmic	Hars	K418
Q3U890	Histidine--tRNA ligase, cytoplasmic	Hars	K419
Q3U890	Histidine--tRNA ligase, cytoplasmic	Hars	K148
Q3U8S0	Adaptor-related protein complex 3, sigma 1 subunit	Ap3s1	K41
Q3U8W9	Uncharacterized protein	Hnrnpr	K583
Q3U9A8	SH3 domain-binding glutamic acid-rich-like protein	Sh3bgrl	K17
Q3U9A8	SH3 domain-binding glutamic acid-rich-like protein	Sh3bgrl	K18
Q3U9N8	Inosine-5'-monophosphate dehydrogenase	Impdh2	K511
Q3U9P7	Succinyl-CoA:3-ketoacid-coenzyme A transferase	Oxct1	K446
Q3U9P7	Succinyl-CoA:3-ketoacid-coenzyme A transferase	Oxct1	K473
Q3UA52	Arp2/3 complex 34 kDa subunit (Fragment)	Arpc2	K240
Q3UA52	Arp2/3 complex 34 kDa subunit (Fragment)	Arpc2	K241
Q3UA52	Arp2/3 complex 34 kDa subunit (Fragment)	Arpc2	K200
Q3UA52	Arp2/3 complex 34 kDa subunit (Fragment)	Arpc2	K160
Q3UA52	Arp2/3 complex 34 kDa subunit (Fragment)	Arpc2	K352
Q3UA54	Uncharacterized protein (Fragment)	Ptma	K164
Q3UA54	Uncharacterized protein (Fragment)	Ptma	K165
Q3UAG2	6-phosphogluconate dehydrogenase, decarboxylating	Pgd	K38
Q3UAG2	6-phosphogluconate dehydrogenase, decarboxylating	Pgd	K316
Q3UAG2	6-phosphogluconate dehydrogenase, decarboxylating	Pgd	K317
Q3UAJ1	Peptidyl-prolyl cis-trans isomerase	Ppia	K31
Q3UAJ1	Peptidyl-prolyl cis-trans isomerase	Ppia	K125
Q3UAJ1	Peptidyl-prolyl cis-trans isomerase	Ppia	K49
Q3UAJ1	Peptidyl-prolyl cis-trans isomerase	Ppia	K82
Q3UB60	PPIase cyclophilin-type domain-containing protein	Ppid	K111
Q3UB60	PPIase cyclophilin-type domain-containing protein	Ppid	K331
Q3UB60	PPIase cyclophilin-type domain-containing protein	Ppid	K332
Q3UBK2	High mobility group protein 1	Hmgb1	K30
Q3UBK2	High mobility group protein 1	Hmgb1	K127
Q3UBK2	High mobility group protein 1	Hmgb1	K128
Q3UBK2	High mobility group protein 1	Hmgb1	K43
Q3UBK2	High mobility group protein 1	Hmgb1	K44
Q3UBZ3	F-actin-capping protein subunit alpha	Capza2	K97
Q3UBZ3	F-actin-capping protein subunit alpha	Capza2	K91
Q3UC13	Protein-serine/threonine kinase	Bckdk	K192
Q3UC13	Protein-serine/threonine kinase	Bckdk	K184
Q3UC49	Ferrochelatase	Fech	K251
Q3UCF0	Proteasome subunit alpha type	Psma4	K199
Q3UD06	ATP synthase subunit gamma	Atp5c1	K154
Q3UD06	ATP synthase subunit gamma	Atp5c1	K112
Q3UD06	ATP synthase subunit gamma	Atp5c1	K90
Q3UD06	ATP synthase subunit gamma	Atp5c1	K115
Q3UD06	ATP synthase subunit gamma	Atp5c1	K39
Q3UD06	ATP synthase subunit gamma	Atp5c1	K138
Q3UD06	ATP synthase subunit gamma	Atp5c1	K46
Q3UD06	ATP synthase subunit gamma	Atp5c1	K64
Q3UDC3	Target of Myb protein 1	Tom1	K106
Q3UDY1	Aldo_ket_red domain-containing protein	Akr1b3	K263
Q3UDY1	Aldo_ket_red domain-containing protein	Akr1b3	K306
Q3UDY1	Aldo_ket_red domain-containing protein	Akr1b3	K69
Q3UDZ1	Uncharacterized protein	Rhog	K183
Q3UEQ9	Lysine ketoglutarate reductase	Aass	K780
Q3UFJ3	Pyruvate dehydrogenase E1 component subunit alpha	Pdha1	K313
Q3UFJ3	Pyruvate dehydrogenase E1 component subunit alpha	Pdha1	K321
Q3UFJ3	Pyruvate dehydrogenase E1 component subunit alpha	Pdha1	K39
Q3UFJ3	Pyruvate dehydrogenase E1 component subunit alpha	Pdha1	K40
Q3UFJ3	Pyruvate dehydrogenase E1 component subunit alpha	Pdha1	K77
Q3UFJ3	Pyruvate dehydrogenase E1 component subunit alpha	Pdha1	K83
Q3UFJ3	Pyruvate dehydrogenase E1 component subunit alpha	Pdha1	K244
Q3UFJ3	Pyruvate dehydrogenase E1 component subunit alpha	Pdha1	K267
Q3UFJ3	Pyruvate dehydrogenase E1 component subunit alpha	Pdha1	K85
Q3UFJ3	Pyruvate dehydrogenase E1 component subunit alpha	Pdha1	K385
Q3UGA8	Amidophosphoribosyltransferase	Ppat	K60
Q3UGB5	DAZ-associated protein 1	Dazap1	K57
Q3UGC8	Propanoyl-CoA:carbon dioxide ligase subunit alpha	Pcca	K381
Q3UGZ4	Spectrin beta chain	Sptbn2	K500
Q3UGZ4	Spectrin beta chain	Sptbn2	K1478
Q3UGZ6	DH domain-containing protein	Arhgef10	K981
Q3UH59	Myosin-10	Myh10	K240
Q3UH59	Myosin-10	Myh10	K1058
Q3UH59	Myosin-10	Myh10	K1060
Q3UH59	Myosin-10	Myh10	K1846
Q3UH59	Myosin-10	Myh10	K479
Q3UHB1	5'-nucleotidase domain-containing protein 3	Nt5dc3	K258
Q3UHD6	Sorting nexin-27	Snx27	K46
Q3UHJ0	AP2-associated protein kinase 1	Aak1	K88
Q3UHL1	CaM kinase-like vesicle-associated protein	Camkv	K68
Q3UHL1	CaM kinase-like vesicle-associated protein	Camkv	K466
Q3UHT7	ERC protein 2	Erc2	K682
Q3UHT7	ERC protein 2	Erc2	K683
Q3UHW9	ADF-H domain-containing protein	Cfl2	K44
Q3UID0	SWI/SNF complex subunit SMARCC2	Smarcc2	K595
Q3UID0	SWI/SNF complex subunit SMARCC2	Smarcc2	K597
Q3UID0	SWI/SNF complex subunit SMARCC2	Smarcc2	K800
Q3UID0	SWI/SNF complex subunit SMARCC2	Smarcc2	K801
Q3UII2	Tetraspanin	Cd82	K189
Q3UII2	Tetraspanin	Cd82	K190
Q3UIQ2	NADH-ubiquinone oxidoreductase 75 kDa subunit, mitochondrial	Ndufs1	K108
Q3UIQ2	NADH-ubiquinone oxidoreductase 75 kDa subunit, mitochondrial	Ndufs1	K110
Q3UIQ2	NADH-ubiquinone oxidoreductase 75 kDa subunit, mitochondrial	Ndufs1	K84
Q3UIQ2	NADH-ubiquinone oxidoreductase 75 kDa subunit, mitochondrial	Ndufs1	K467
Q3UIQ2	NADH-ubiquinone oxidoreductase 75 kDa subunit, mitochondrial	Ndufs1	K709
Q3UIQ2	NADH-ubiquinone oxidoreductase 75 kDa subunit, mitochondrial	Ndufs1	K298
Q3UJ20	2-phospho-D-glycerate hydro-lyase	Eno2	K335
Q3UJ20	2-phospho-D-glycerate hydro-lyase	Eno2	K103
Q3UJ20	2-phospho-D-glycerate hydro-lyase	Eno2	K105
Q3UJ20	2-phospho-D-glycerate hydro-lyase	Eno2	K193
Q3UJ20	2-phospho-D-glycerate hydro-lyase	Eno2	K343
Q3UJ20	2-phospho-D-glycerate hydro-lyase	Eno2	K64
Q3UJ70	3-hydroxy-3-methylglutaryl coenzyme A synthase	Hmgcs1	K409
Q3UJ70	3-hydroxy-3-methylglutaryl coenzyme A synthase	Hmgcs1	K273
Q3UJP8	Trifunctional purine biosynthetic protein adenosine-3	Gart	K162
Q3UJW9	Alcohol dehydrogenase [NADP(+)]	Akr1a1	K263
Q3UJW9	Alcohol dehydrogenase [NADP(+)]	Akr1a1	K34
Q3UJW9	Alcohol dehydrogenase [NADP(+)]	Akr1a1	K127
Q3UK56	40S ribosomal protein S3	Rps3	K75
Q3UK83	Helix-destabilizing protein	Hnrnpa1	K351
Q3UK83	Helix-destabilizing protein	Hnrnpa1	K105
Q3UK83	Helix-destabilizing protein	Hnrnpa1	K106
Q3UKC1	Tax1-binding protein 1 homolog	Tax1bp1	K288
Q3UKH3	Uncharacterized protein	Acaa2	K137
Q3UKH3	Uncharacterized protein	Acaa2	K270
Q3UKH3	Uncharacterized protein	Acaa2	K13
Q3UKH3	Uncharacterized protein	Acaa2	K241
Q3UKW2	Uncharacterized protein	Uncharacterized protein OS=Mus musculus OX=10090	K143
Q3UKW2	Uncharacterized protein	Uncharacterized protein OS=Mus musculus OX=10090	K70
Q3UKW2	Uncharacterized protein	Uncharacterized protein OS=Mus musculus OX=10090	K79
Q3ULD5	Methylcrotonoyl-CoA carboxylase beta chain, mitochondrial	Mccc2	K151
Q3ULD5	Methylcrotonoyl-CoA carboxylase beta chain, mitochondrial	Mccc2	K152
Q3ULJ0	Glycerol-3-phosphate dehydrogenase 1-like protein	Gpd1l	K33
Q3ULN8	Uncharacterized protein (Fragment)	Ppp2r5a	K184
Q3ULZ3	Phosphoserine aminotransferase	Psat1	K127
Q3ULZ3	Phosphoserine aminotransferase	Psat1	K318
Q3UM45	Protein phosphatase 1 regulatory subunit 7	Ppp1r7	K134
Q3UM45	Protein phosphatase 1 regulatory subunit 7	Ppp1r7	K135
Q3UM45	Protein phosphatase 1 regulatory subunit 7	Ppp1r7	K102
Q3UMR5	Calcium uniporter protein, mitochondrial	Mcu	K331
Q3UMR5	Calcium uniporter protein, mitochondrial	Mcu	K163
Q3UN66	Protein kinase C	Prkcg	K495
Q3UN66	Protein kinase C	Prkcg	K400
Q3UN66	Protein kinase C	Prkcg	K592
Q3UNH4	G protein-regulated inducer of neurite outgrowth 1	Gprin1	K177
Q3UPA1	Uncharacterized protein	Gna11	K72
Q3UPA3	Rab GDP dissociation inhibitor (Fragment)	Gdi2	K376
Q3UPA3	Rab GDP dissociation inhibitor (Fragment)	Gdi2	K502
Q3UPA3	Rab GDP dissociation inhibitor (Fragment)	Gdi2	K485
Q3UPA3	Rab GDP dissociation inhibitor (Fragment)	Gdi2	K489
Q3UPA3	Rab GDP dissociation inhibitor (Fragment)	Gdi2	K336
Q3UPA3	Rab GDP dissociation inhibitor (Fragment)	Gdi2	K231
Q3UPL0	Protein transport protein Sec31A	Sec31a	K459
Q3UPL0	Protein transport protein Sec31A	Sec31a	K460
Q3UPX0	Ketimine reductase mu-crystallin	Crym	K54
Q3UQL2	COP9 signalosome complex subunit 3	Cops3	K281
Q3URE1	Malonate--CoA ligase ACSF3, mitochondrial	Acsf3	K306
Q3URG1	Uncharacterized protein	Tppp	K205
Q3URG1	Uncharacterized protein	Tppp	K130
Q3URS9	Mitochondrial potassium channel	Ccdc51	K126
Q3UTB8	GrpE protein homolog	Grpel1	K157
Q3UUH0	Uncharacterized protein	Asl	K192
Q3UV17	Keratin, type II cytoskeletal 2 oral	Krt76	K351
Q3UX10	Tubulin alpha chain-like 3	Tubal3	K401
Q3UXI9	DZF domain-containing protein	Ilf2	K59
Q3UXI9	DZF domain-containing protein	Ilf2	K364
Q3UXN3	Cysteinyl-tRNA synthetase	Cars	K231
Q3UXP2	RuvB-like helicase	Ruvbl2	K234
Q3UYH9	Alpha-1,4 glucan phosphorylase	Pygb	K438
Q3UYH9	Alpha-1,4 glucan phosphorylase	Pygb	K483
Q3UYH9	Alpha-1,4 glucan phosphorylase	Pygb	K42
Q3UYH9	Alpha-1,4 glucan phosphorylase	Pygb	K552
Q3UYH9	Alpha-1,4 glucan phosphorylase	Pygb	K254
Q3UYH9	Alpha-1,4 glucan phosphorylase	Pygb	K370
Q3UYK6	Amino acid transporter	Slc1a2	K557
Q3UYK6	Amino acid transporter	Slc1a2	K382
Q3UYK6	Amino acid transporter	Slc1a2	K569
Q3UYK6	Amino acid transporter	Slc1a2	K497
Q3UYK6	Amino acid transporter	Slc1a2	K29
Q3UYK6	Amino acid transporter	Slc1a2	K525
Q3UYL0	Nucleoside-diphosphate kinase (Fragment)	Ak4	K307
Q3UYM8	Uncharacterized protein	Plp1	K111
Q3UYM8	Uncharacterized protein	Plp1	K105
Q3UYM8	Uncharacterized protein	Plp1	K122
Q3UZ58	NADPH:adrenodoxin oxidoreductase, mitochondrial	Fdxr	K224
Q3UZG3	Uncharacterized protein	Hnrnpa3	K126
Q3UZG3	Uncharacterized protein	Hnrnpa3	K127
Q3UZG3	Uncharacterized protein	Hnrnpa3	K199
Q3UZG3	Uncharacterized protein	Hnrnpa3	K200
Q3UZH3	C-1-tetrahydrofolate synthase, cytoplasmic (Fragment)	Mthfd1	K58
Q3V0T8	Uncharacterized protein	Ggps1	K244
Q3V0T8	Uncharacterized protein	Ggps1	K245
Q3V0Z8	DEAD box protein 5 (Fragment)	Ddx5	K272
Q3V0Z8	DEAD box protein 5 (Fragment)	Ddx5	K426
Q3V0Z8	DEAD box protein 5 (Fragment)	Ddx5	K107
Q3V0Z8	DEAD box protein 5 (Fragment)	Ddx5	K108
Q3V117	ATP-citrate synthase	Acly	K554
Q3V117	ATP-citrate synthase	Acly	K538
Q3V117	ATP-citrate synthase	Acly	K540
Q3V117	ATP-citrate synthase	Acly	K272
Q3V117	ATP-citrate synthase	Acly	K1077
Q3V117	ATP-citrate synthase	Acly	K978
Q3V117	ATP-citrate synthase	Acly	K166
Q3V117	ATP-citrate synthase	Acly	K968
Q3V117	ATP-citrate synthase	Acly	K86
Q3V141	Polynucleotide adenylyltransferase (Fragment)	Papola	K644
Q3V1Z7	ATP-dependent RNA helicase DDX1	Ddx1	K268
Q3V250	Protein-serine/threonine kinase	Pdk3	K263
Q3V2D0	Lon protease homolog, mitochondrial	Lonp1	K137
Q3V2D0	Lon protease homolog, mitochondrial	Lonp1	K571
Q3V2D0	Lon protease homolog, mitochondrial	Lonp1	K572
Q3V3N6	COP9 signalosome complex subunit 2	Cops2	K422
Q3V3R1	Monofunctional C1-tetrahydrofolate synthase, mitochondrial	Mthfd1l	K167
Q3V3R1	Monofunctional C1-tetrahydrofolate synthase, mitochondrial	Mthfd1l	K919
Q3V3R1	Monofunctional C1-tetrahydrofolate synthase, mitochondrial	Mthfd1l	K920
Q3YAB3	Kv channel-interacting protein 2	Kcnip2	K115
Q497P1	Syntaxin 1A (Brain)	Stx1a	K83
Q497P1	Syntaxin 1A (Brain)	Stx1a	K84
Q497P1	Syntaxin 1A (Brain)	Stx1a	K55
Q497P1	Syntaxin 1A (Brain)	Stx1a	K70
Q4FJL2	Reticulon	Rtn1	K119
Q4FJL2	Reticulon	Rtn1	K206
Q4FJQ0	Rab7	Rab7	K31
Q4KL76	10 kDa heat shock protein, mitochondrial	Hspe1	K86
Q4KL76	10 kDa heat shock protein, mitochondrial	Hspe1	K56
Q4KL76	10 kDa heat shock protein, mitochondrial	Hspe1	K80
Q4KMM3	Oxidation resistance protein 1	Oxr1	K851
Q4KMM3	Oxidation resistance protein 1	Oxr1	K852
Q4KMM3	Oxidation resistance protein 1	Oxr1	K59
Q4KMM3	Oxidation resistance protein 1	Oxr1	K216
Q4VAE8	Complex I-B15 (Fragment)	Ndufb4	K57
Q4VAG4	Ribosomal protein L22	Rpl22	K80
Q4VWZ5	Acyl-CoA-binding protein	Dbi	K99
Q4VWZ5	Acyl-CoA-binding protein	Dbi	K81
Q4VWZ5	Acyl-CoA-binding protein	Dbi	K103
Q52L78	Alpha(B)-crystallin	Cryab	K103
Q52L78	Alpha(B)-crystallin	Cryab	K175
Q53X15	Protein S100	S100a8	K31
Q542G9	Annexin	Anxa2	K227
Q542P4	55 kDa erythrocyte membrane protein	Mpp1	K247
Q542P4	55 kDa erythrocyte membrane protein	Mpp1	K248
Q542P4	55 kDa erythrocyte membrane protein	Mpp1	K281
Q542T4	Myelin basic protein	Mbp	K222
Q542T4	Myelin basic protein	Mbp	K284
Q542T4	Myelin basic protein	Mbp	K205
Q542T4	Myelin basic protein	Mbp	K83
Q542T7	Ras-related protein Rab-3	Rab3c	K74
Q542X7	CCT-beta	Cct2	K284
Q542X7	CCT-beta	Cct2	K203
Q542X7	CCT-beta	Cct2	K204
Q542X7	CCT-beta	Cct2	K272
Q542X7	CCT-beta	Cct2	K274
Q543N3	LIM and SH3 domain protein 1	Lasp1	K27
Q543U3	Amino acid transporter	Slc1a3	K542
Q543U3	Amino acid transporter	Slc1a3	K191
Q543X6	Protein kinase domain-containing protein	Map2k4	K129
Q544F6	Cotl1 protein	Cotl1	K72
Q544Z3	S1 protein D2	Hnrnpab	K271
Q545N7	Creatine kinase	Ckmt1	K257
Q545N7	Creatine kinase	Ckmt1	K332
Q545N7	Creatine kinase	Ckmt1	K417
Q545N7	Creatine kinase	Ckmt1	K59
Q545N7	Creatine kinase	Ckmt1	K140
Q545N7	Creatine kinase	Ckmt1	K296
Q546G4	Serum albumin	Alb	K309
[truncated: 1,315 more rows]

## Sheet: Merged Ack sites Exp1 to3
Accession	Proteins name	Gene name	sites
A0A023T778	Mago nashi protein	Magohb	K43
A0A068BFR3	RAS oncogene family protein	Rab11b	K24
A0A087WNT1	Elongin-C	Eloc	K54
A0A087WP80	Limbic system-associated membrane protein	Lsamp	K94
A0A087WPX3	Neurofascin	Nfasc	K534
A0A087WPX3	Neurofascin	Nfasc	K123
A0A087WPX3	Neurofascin	Nfasc	K299
A0A087WQH8	Probable UDP-sugar transporter protein SLC35A4	Slc35a4	K92
A0A087WQS2	Basic leucine zipper and W2 domain-containing protein 1	Bzw1	K223
A0A087WSB8	High mobility group nucleosome-binding domain-containing protein 3	Hmgn3	K42
A0A087WSB8	High mobility group nucleosome-binding domain-containing protein 3	Hmgn3	K55
A0A0A0MQ68	Glutaryl-CoA dehydrogenase, mitochondrial	Gcdh	K380
A0A0A0MQ73	[Histone H3]-lysine(4) N-trimethyltransferase	Kmt2d	K3071
A0A0A0MQF6	Glyceraldehyde-3-phosphate dehydrogenase	Gapdh	K163
A0A0A0MQF6	Glyceraldehyde-3-phosphate dehydrogenase	Gapdh	K275
A0A0A0MQF6	Glyceraldehyde-3-phosphate dehydrogenase	Gapdh	K283
A0A0A0MQF6	Glyceraldehyde-3-phosphate dehydrogenase	Gapdh	K284
A0A0A0MQF6	Glyceraldehyde-3-phosphate dehydrogenase	Gapdh	K239
A0A0A0MQF6	Glyceraldehyde-3-phosphate dehydrogenase	Gapdh	K278
A0A0A0MQF6	Glyceraldehyde-3-phosphate dehydrogenase	Gapdh	K218
A0A0A0MQF6	Glyceraldehyde-3-phosphate dehydrogenase	Gapdh	K186
A0A0A1HAM8	80K protein	Marcks	K165
A0A0A1HAM8	80K protein	Marcks	K166
A0A0A1HAM8	80K protein	Marcks	K30
A0A0A6YW33	Predicted pseudogene 6525	Gm6525	K38
A0A0A6YW36	Regulator of G-protein-signaling 7	Rgs7	K451
A0A0A6YW36	Regulator of G-protein-signaling 7	Rgs7	K215
A0A0A6YW36	Regulator of G-protein-signaling 7	Rgs7	K216
A0A0A6YW36	Regulator of G-protein-signaling 7	Rgs7	K428
A0A0A6YW36	Regulator of G-protein-signaling 7	Rgs7	K431
A0A0A6YWG7	Cyclic nucleotide ras GEF	Rapgef2	K528
A0A0A6YWG7	Cyclic nucleotide ras GEF	Rapgef2	K530
A0A0A6YX26	60S ribosomal protein L31	Rpl31	K31
A0A0A6YX26	60S ribosomal protein L31	Rpl31	K39
A0A0A6YX26	60S ribosomal protein L31	Rpl31	K40
A0A0A6YY91	Neural cell adhesion molecule 1 (Fragment)	Ncam1	K79
A0A0A6YY91	Neural cell adhesion molecule 1 (Fragment)	Ncam1	K501
A0A0A6YY91	Neural cell adhesion molecule 1 (Fragment)	Ncam1	K262
A0A0A6YY91	Neural cell adhesion molecule 1 (Fragment)	Ncam1	K517
A0A0A6YY91	Neural cell adhesion molecule 1 (Fragment)	Ncam1	K251
A0A0A6YY91	Neural cell adhesion molecule 1 (Fragment)	Ncam1	K658
A0A0A6YY91	Neural cell adhesion molecule 1 (Fragment)	Ncam1	K75
A0A0A6YY91	Neural cell adhesion molecule 1 (Fragment)	Ncam1	K636
A0A0A6YY91	Neural cell adhesion molecule 1 (Fragment)	Ncam1	K612
A0A0A6YY91	Neural cell adhesion molecule 1 (Fragment)	Ncam1	K268
A0A0A6YY91	Neural cell adhesion molecule 1 (Fragment)	Ncam1	K320
A0A0G2JFT8	Protein RUFY3	Rufy3	K470
A0A0G2JFT8	Protein RUFY3	Rufy3	K455
A0A0G2JFT8	Protein RUFY3	Rufy3	K472
A0A0G2JGX4	Sodium/potassium-transporting ATPase subunit alpha	Atp1a3	K490
A0A0G2JGX4	Sodium/potassium-transporting ATPase subunit alpha	Atp1a3	K165
A0A0G2JGX4	Sodium/potassium-transporting ATPase subunit alpha	Atp1a3	K357
A0A0G2JGX4	Sodium/potassium-transporting ATPase subunit alpha	Atp1a3	K362
A0A0G2JGX4	Sodium/potassium-transporting ATPase subunit alpha	Atp1a3	K701
A0A0G2JGX4	Sodium/potassium-transporting ATPase subunit alpha	Atp1a3	K615
A0A0G2JGX4	Sodium/potassium-transporting ATPase subunit alpha	Atp1a3	K380
A0A0G2JGX4	Sodium/potassium-transporting ATPase subunit alpha	Atp1a3	K628
A0A0G2JGX4	Sodium/potassium-transporting ATPase subunit alpha	Atp1a3	K608
A0A0G2JGX4	Sodium/potassium-transporting ATPase subunit alpha	Atp1a3	K70
A0A0G2JGX4	Sodium/potassium-transporting ATPase subunit alpha	Atp1a3	K215
A0A0G2JGX4	Sodium/potassium-transporting ATPase subunit alpha	Atp1a3	K953
A0A0G2JGX4	Sodium/potassium-transporting ATPase subunit alpha	Atp1a3	K955
A0A0G2JGX4	Sodium/potassium-transporting ATPase subunit alpha	Atp1a3	K729
A0A0G2JGX4	Sodium/potassium-transporting ATPase subunit alpha	Atp1a3	K471
A0A0G2JGX4	Sodium/potassium-transporting ATPase subunit alpha	Atp1a3	K437
A0A0G2JGX4	Sodium/potassium-transporting ATPase subunit alpha	Atp1a3	K746
A0A0G2JGX4	Sodium/potassium-transporting ATPase subunit alpha	Atp1a3	K730
A0A0G2JGX4	Sodium/potassium-transporting ATPase subunit alpha	Atp1a3	K447
A0A0G2JGX4	Sodium/potassium-transporting ATPase subunit alpha	Atp1a3	K48
A0A0G2JGX4	Sodium/potassium-transporting ATPase subunit alpha	Atp1a3	K674
A0A0G2JGX4	Sodium/potassium-transporting ATPase subunit alpha	Atp1a3	K776
A0A0G2JGX4	Sodium/potassium-transporting ATPase subunit alpha	Atp1a3	K777
A0A0G2JGX4	Sodium/potassium-transporting ATPase subunit alpha	Atp1a3	K511
A0A0G2JGX4	Sodium/potassium-transporting ATPase subunit alpha	Atp1a3	K461
A0A0G2JGX4	Sodium/potassium-transporting ATPase subunit alpha	Atp1a3	K39
A0A0G2JGX4	Sodium/potassium-transporting ATPase subunit alpha	Atp1a3	K40
A0A0J9YUL3	Septin	Septin11	K397
A0A0J9YUL3	Septin	Septin11	K398
A0A0J9YUL3	Septin	Septin11	K418
A0A0J9YUL3	Septin	Septin11	K419
A0A0J9YUL3	Septin	Septin11	K190
A0A0J9YUL3	Septin	Septin11	K195
A0A0J9YUN4	Dynamin GTPase	Dnm1	K571
A0A0J9YUN4	Dynamin GTPase	Dnm1	K257
A0A0J9YUN4	Dynamin GTPase	Dnm1	K445
A0A0J9YUN4	Dynamin GTPase	Dnm1	K315
A0A0M3HEQ0	Thioredoxin-disulfide reductase	Txnrd2	K140
A0A0M3HEQ0	Thioredoxin-disulfide reductase	Txnrd2	K340
A0A0M3HEQ0	Thioredoxin-disulfide reductase	Txnrd2	K97
A0A0M3HEQ0	Thioredoxin-disulfide reductase	Txnrd2	K156
A0A0M3HEQ0	Thioredoxin-disulfide reductase	Txnrd2	K288
A0A0N4SUT9	Peregrin	Brpf1	K900
A0A0N4SUT9	Peregrin	Brpf1	K901
A0A0N4SVP8	RNA helicase	Eif4a3l2	K382
A0A0N4SVU1	Predicted gene 7298	Gm7298	K145
A0A0N4SW93	C2 domain-containing protein 5	C2cd5	K39
A0A0R4IZY0	Thimet oligopeptidase	Thop1	K2
A0A0R4IZY0	Thimet oligopeptidase	Thop1	K229
A0A0R4IZY9	tRNA-dihydrouridine(47) synthase [NAD(P)(+)]	Dus3l	K64
A0A0R4J008	Histone deacetylase 2	Hdac2	K32
A0A0R4J023	Methylglutaconyl-CoA hydratase, mitochondrial	Auh	K119
A0A0R4J023	Methylglutaconyl-CoA hydratase, mitochondrial	Auh	K75
A0A0R4J023	Methylglutaconyl-CoA hydratase, mitochondrial	Auh	K80
A0A0R4J023	Methylglutaconyl-CoA hydratase, mitochondrial	Auh	K186
A0A0R4J023	Methylglutaconyl-CoA hydratase, mitochondrial	Auh	K97
A0A0R4J023	Methylglutaconyl-CoA hydratase, mitochondrial	Auh	K98
A0A0R4J023	Methylglutaconyl-CoA hydratase, mitochondrial	Auh	K135
A0A0R4J023	Methylglutaconyl-CoA hydratase, mitochondrial	Auh	K94
A0A0R4J065	Cysteine protease	Atg4b	K337
A0A0R4J083	Long-chain specific acyl-CoA dehydrogenase, mitochondrial	Acadl	K322
A0A0R4J083	Long-chain specific acyl-CoA dehydrogenase, mitochondrial	Acadl	K358
A0A0R4J083	Long-chain specific acyl-CoA dehydrogenase, mitochondrial	Acadl	K42
A0A0R4J083	Long-chain specific acyl-CoA dehydrogenase, mitochondrial	Acadl	K43
A0A0R4J083	Long-chain specific acyl-CoA dehydrogenase, mitochondrial	Acadl	K92
A0A0R4J094	Fumarylacetoacetate hydrolase domain-containing 2A	Fahd2a	K233
A0A0R4J094	Fumarylacetoacetate hydrolase domain-containing 2A	Fahd2a	K128
A0A0R4J094	Fumarylacetoacetate hydrolase domain-containing 2A	Fahd2a	K293
A0A0R4J094	Fumarylacetoacetate hydrolase domain-containing 2A	Fahd2a	K294
A0A0R4J094	Fumarylacetoacetate hydrolase domain-containing 2A	Fahd2a	K107
A0A0R4J0G4	Ran-binding protein 10	Ranbp10	K321
A0A0R4J0J6	THO complex subunit 5 homolog	Thoc5	K24
A0A0R4J0L6	28S ribosomal protein S35, mitochondrial	Mrps35	K297
A0A0R4J0P1	Isobutyryl-CoA dehydrogenase, mitochondrial	Acad8	K229
A0A0R4J0P1	Isobutyryl-CoA dehydrogenase, mitochondrial	Acad8	K230
A0A0R4J0Q5	Lamin-B2	Lmnb2	K484
A0A0R4J0S3	Reticulon-4-interacting protein 1, mitochondrial	Rtn4ip1	K53
A0A0R4J0T0	Iron-sulfur cluster co-chaperone protein HscB	Hscb	K118
A0A0R4J0V4	Junction-mediating and -regulatory protein	Jmy	K493
A0A0R4J0V4	Junction-mediating and -regulatory protein	Jmy	K494
A0A0R4J102	Cytoplasmic polyadenylation element-binding protein 3	Cpeb3	K640
A0A0R4J117	Immunoglobulin superfamily member 8	Igsf8	K192
A0A0R4J117	Immunoglobulin superfamily member 8	Igsf8	K287
A0A0R4J138	Arylsulfatase B	Arsb	K339
A0A0R4J138	Arylsulfatase B	Arsb	K341
A0A0R4J138	Arylsulfatase B	Arsb	K218
A0A0R4J1N0	Dihydropyrimidinase-related protein 4	Dpysl4	K289
A0A0R4J1S2	Pre-mRNA-processing factor 40 homolog B	Prpf40b	K840
A0A0R4J2A3	Transketolase-like protein 2	Tktl2	K146
A0A0R4J2B2	BTB/POZ domain-containing protein KCTD12	Kctd12	K243
A0A0R4J2C2	Synaptotagmin	Syt2	K190
A0A0R4J2C2	Synaptotagmin	Syt2	K191
A0A0R4J2C2	Synaptotagmin	Syt2	K192
A0A0R4J2C2	Synaptotagmin	Syt2	K322
A0A0R4J2D3	Transport and Golgi organization protein 1 homolog	Mia3	K1615
A0A0R5RP28	Sodium channel protein	Scn2a	K550
A0A0U1RP94	Non-specific serine/threonine protein kinase	Csnk1g1	K62
A0A140LI58	Protein phosphatase 1 regulatory subunit 14A	Ppp1r14a	K32
A0A140LJ36	PRA1 family protein	Gm45208	K273
A0A140T8R5	Protein Jade-3	Jade3	K33
A0A140T8R5	Protein Jade-3	Jade3	K36
A0A141CM32	ATP synthase protein 8	ATP8	K54
A0A141CM32	ATP synthase protein 8	ATP8	K48
A0A158SIT8	Modulator of non-genomic activity of estrogen receptor	Pelp1	K496
A0A1B0GR11	Transaldolase	Taldo1	K248
A0A1B0GR11	Transaldolase	Taldo1	K249
A0A1B0GR11	Transaldolase	Taldo1	K366
A0A1B0GR11	Transaldolase	Taldo1	K264
A0A1B0GR11	Transaldolase	Taldo1	K382
A0A1B0GRP7	Pyridoxal phosphate homeostasis protein (Fragment)	Plpbp	K123
A0A1B0GRP7	Pyridoxal phosphate homeostasis protein (Fragment)	Plpbp	K130
A0A1B0GRP7	Pyridoxal phosphate homeostasis protein (Fragment)	Plpbp	K131
A0A1B0GRV0	3'(2'),5'-bisphosphate nucleotidase 1	Bpnt1	K49
A0A1B0GRV0	3'(2'),5'-bisphosphate nucleotidase 1	Bpnt1	K259
A0A1B0GRV0	3'(2'),5'-bisphosphate nucleotidase 1	Bpnt1	K260
A0A1B0GS68	60S ribosomal protein L13a	Gm45713	K434
A0A1B0GSX0	L-lactate dehydrogenase	Ldha	K272
A0A1B0GSX0	L-lactate dehydrogenase	Ldha	K274
A0A1B0GSX0	L-lactate dehydrogenase	Ldha	K257
A0A1B0GSX0	L-lactate dehydrogenase	Ldha	K184
A0A1D5RL96	BTB/POZ domain-containing protein 8	Btbd8	K1468
A0A1D5RL96	BTB/POZ domain-containing protein 8	Btbd8	K1462
A0A1D5RLT6	Protein Aster-B	Gramd1b	K724
A0A1D5RM85	60S ribosomal protein L18a (Fragment)	Rpl18a	K136
A0A1D5RM85	60S ribosomal protein L18a (Fragment)	Rpl18a	K41
A0A1D5RM85	60S ribosomal protein L18a (Fragment)	Rpl18a	K76
A0A1D5RMH7	PH and SEC7 domain-containing protein 3	Psd3	K973
A0A1D5RMH7	PH and SEC7 domain-containing protein 3	Psd3	K1084
A0A1D5RMH7	PH and SEC7 domain-containing protein 3	Psd3	K1285
A0A1D5RMH7	PH and SEC7 domain-containing protein 3	Psd3	K1287
A0A1D5RMH7	PH and SEC7 domain-containing protein 3	Psd3	K1110
A0A1L1SQ51	Talin-2	Tln2	K692
A0A1L1SQ51	Talin-2	Tln2	K1950
A0A1L1SQR4	Dedicator of cytokinesis protein 6	Dock6	K1935
A0A1L1STC6	Nesprin-1	Syne1	K30
A0A1L1STC6	Nesprin-1	Syne1	K5789
A0A1L1STE4	Interleukin enhancer-binding factor 3	Ilf3	K787
A0A1L1STE4	Interleukin enhancer-binding factor 3	Ilf3	K566
A0A1L1STE6	Isocitrate dehydrogenase [NAD] subunit, mitochondrial	Idh3a	K368
A0A1L1STE6	Isocitrate dehydrogenase [NAD] subunit, mitochondrial	Idh3a	K354
A0A1L1STE6	Isocitrate dehydrogenase [NAD] subunit, mitochondrial	Idh3a	K118
A0A1L1STE6	Isocitrate dehydrogenase [NAD] subunit, mitochondrial	Idh3a	K218
A0A1L1STE6	Isocitrate dehydrogenase [NAD] subunit, mitochondrial	Idh3a	K361
A0A1L1STE6	Isocitrate dehydrogenase [NAD] subunit, mitochondrial	Idh3a	K344
A0A1L1STE6	Isocitrate dehydrogenase [NAD] subunit, mitochondrial	Idh3a	K232
A0A1L1STE6	Isocitrate dehydrogenase [NAD] subunit, mitochondrial	Idh3a	K195
A0A1L1STE6	Isocitrate dehydrogenase [NAD] subunit, mitochondrial	Idh3a	K357
A0A1L1SV25	Alpha-actinin-4	Actn4	K182
A0A1L1SV25	Alpha-actinin-4	Actn4	K456
A0A1L1SV25	Alpha-actinin-4	Actn4	K418
A0A1L1SV25	Alpha-actinin-4	Actn4	K593
A0A1S6GWG3	Uncharacterized protein	Adrm1	K160
A0A1S6GWG5	Uncharacterized protein	Mrps9	K180
A0A1S6GWG6	Vacuolar proton pump subunit B	Atp6v1b2	K110
A0A1S6GWG6	Vacuolar proton pump subunit B	Atp6v1b2	K489
A0A1S6GWG6	Vacuolar proton pump subunit B	Atp6v1b2	K137
A0A1S6GWG6	Vacuolar proton pump subunit B	Atp6v1b2	K138
A0A1S6GWG6	Vacuolar proton pump subunit B	Atp6v1b2	K432
A0A1S6GWH2	RNA helicase	Ddx39b	K91
A0A1S6GWH2	RNA helicase	Ddx39b	K389
A0A1S6GWH2	RNA helicase	Ddx39b	K323
A0A1S6GWH2	RNA helicase	Ddx39b	K243
A0A1S6GWH5	Ubiquitin-activating enzyme E1	Uba1	K890
A0A1S6GWH5	Ubiquitin-activating enzyme E1	Uba1	K806
A0A1S6GWH5	Ubiquitin-activating enzyme E1	Uba1	K356
A0A1S6GWH5	Ubiquitin-activating enzyme E1	Uba1	K664
A0A1S6GWI0	Complex I-19kD	Ndufa8	K196
A0A1S6GWI0	Complex I-19kD	Ndufa8	K166
A0A1S6GWI0	Complex I-19kD	Ndufa8	K193
A0A1S6GWI0	Complex I-19kD	Ndufa8	K72
A0A1S6GWI4	Complex I-15 kDa	Ndufs5	K93
A0A1S6GWJ0	Oxysterol-binding protein	Osbpl9	K663
A0A1S6GWJ8	Uncharacterized protein	Hnrnpm	K777
A0A1S6GWJ8	Uncharacterized protein	Hnrnpm	K148
A0A1S6GWJ9	Elongation factor Ts, mitochondrial	Tsfm	K72
A0A1S6GWK5	GCFC domain-containing protein	Paxbp1	K332
A0A1W2P7A1	40S ribosomal protein S12	Rps12	K145
A0A1W2P872	RNA-binding protein Nova-2	Nova2	K23
A0A1W2P882	Plasma membrane calcium-transporting ATPase 1 (Fragment)	Atp2b1	K24
A0A1Y7VK55	Nuclear factor 1	Nfic	K302
A0A1Y7VM56	NAD-dependent protein deacylase sirtuin-5, mitochondrial	Sirt5	K203
A0A1Y7VMN0	Rho-associated protein kinase 2 (Fragment)	Rock2	K355
A0A1Y7VMN0	Rho-associated protein kinase 2 (Fragment)	Rock2	K349
A0A1Y7VMN0	Rho-associated protein kinase 2 (Fragment)	Rock2	K323
A0A1Y7VMN0	Rho-associated protein kinase 2 (Fragment)	Rock2	K224
A0A1Y7VMN0	Rho-associated protein kinase 2 (Fragment)	Rock2	K66
A0A1Y7VMN0	Rho-associated protein kinase 2 (Fragment)	Rock2	K613
A0A1Y7VMN0	Rho-associated protein kinase 2 (Fragment)	Rock2	K469
A0A1Y7VN19	Dehydrogenase/reductase SDR family member 7 (Fragment)	Dhrs7	K345
A0A286YCB8	Calcium/calmodulin-dependent protein kinase type II subunit gamma (Fragment)	Camk2g	K74
A0A286YCI8	Sorbin and SH3 domain-containing protein 1	Sorbs1	K331
A0A286YDM6	BK channel	Kcnma1	K1160
A0A286YDP0	Centrin-3 (Fragment)	Cetn3	K128
A0A286YDV7	Nucleolar and coiled-body phosphoprotein 1 (Fragment)	Nolc1	K509
A0A286YDV7	Nucleolar and coiled-body phosphoprotein 1 (Fragment)	Nolc1	K510
A0A286YDV7	Nucleolar and coiled-body phosphoprotein 1 (Fragment)	Nolc1	K167
A0A286YDV7	Nucleolar and coiled-body phosphoprotein 1 (Fragment)	Nolc1	K77
A0A2I3BPQ5	Zinc finger CCCH domain-containing protein 13	Zc3h13	K1449
A0A2I3BPW0	Protein NDRG2 (Fragment)	Ndrg2	K62
A0A2I3BPW0	Protein NDRG2 (Fragment)	Ndrg2	K273
A0A2I3BQV5	Exportin-7	Xpo7	K339
A0A2I3BQV5	Exportin-7	Xpo7	K313
A0A2R8VHP3	Predicted pseudogene 5478	Gm5478	K328
A0A2R8VK70	Integrin-associated protein	Cd47	K128
A0A2X0SZ45	SRGAP2 (Fragment)	SRGAP2	K453
A0A338P6D0	High mobility group protein HMG-I/HMG-Y	Hmga1	K15
A0A338P6I6	Disks large homolog 4	Dlg4	K703
A0A338P6I6	Disks large homolog 4	Dlg4	K531
A0A338P6I6	Disks large homolog 4	Dlg4	K242
A0A338P6J0	Disks large homolog 2	Dlg2	K906
A0A338P6J0	Disks large homolog 2	Dlg2	K307
A0A338P6J0	Disks large homolog 2	Dlg2	K894
A0A338P6J0	Disks large homolog 2	Dlg2	K31
A0A338P6U8	AT-rich interactive domain-containing protein 1B	Arid1b	K1902
A0A3B2WCL5	Ran-binding protein 3	Ranbp3	K231
A0A3B2WCL5	Ran-binding protein 3	Ranbp3	K157
A0A494B945	Ras-related protein Rab-1B (Fragment)	Rab1b	K185
A0A494B945	Ras-related protein Rab-1B (Fragment)	Rab1b	K250
A0A494B9F8	PRELI domain-containing protein 3A (Fragment)	Prelid3a	K64
A0A498WGM0	Synaptotagmin-7	Syt7	K50
A0A571BE69	Neuronal-specific septin-3	Septin3	K743
A0A571BE69	Neuronal-specific septin-3	Septin3	K586
A0A571BE69	Neuronal-specific septin-3	Septin3	K588
A0A571BES1	AP-3 complex subunit beta	Ap3b2	K37
A0A571BG39	SRC kinase-signaling inhibitor 1	Srcin1	K814
A0A571BG95	Active breakpoint cluster region-related protein	Abr	K980
A0A5F8MPK9	Phosphatidylinositol-3-phosphatase SAC1	Sacm1l	K435
A0A5F8MPK9	Phosphatidylinositol-3-phosphatase SAC1	Sacm1l	K483
A0A5F8MPN8	Malate dehydrogenase	Mdh1	K142
A0A5F8MPN8	Malate dehydrogenase	Mdh1	K179
A0A5F8MPN8	Malate dehydrogenase	Mdh1	K118
A0A5F8MPN8	Malate dehydrogenase	Mdh1	K110
A0A5F8MPN8	Malate dehydrogenase	Mdh1	K199
A0A5F8MPN8	Malate dehydrogenase	Mdh1	K201
A0A5F8MPN8	Malate dehydrogenase	Mdh1	K164
A0A5F8MPN8	Malate dehydrogenase	Mdh1	K125
A0A5F8MPN8	Malate dehydrogenase	Mdh1	K236
A0A5F8MPN8	Malate dehydrogenase	Mdh1	K107
A0A5F8MPR1	Band 4.1-like protein 3	Epb41l3	K600
A0A5F8MPR1	Band 4.1-like protein 3	Epb41l3	K520
A0A5F8MPR1	Band 4.1-like protein 3	Epb41l3	K521
A0A5F8MPR1	Band 4.1-like protein 3	Epb41l3	K158
A0A5F8MPR1	Band 4.1-like protein 3	Epb41l3	K847
A0A5F8MPR1	Band 4.1-like protein 3	Epb41l3	K89
A0A5F8MPX1	Histone acetyltransferase	Kat6a	K863
A0A5F8MPX1	Histone acetyltransferase	Kat6a	K866
A0A5F8MQ39	Histone acetyltransferase	Kat6b	K1038
A0A5F8MQ39	Histone acetyltransferase	Kat6b	K1042
A0A5F8MQ39	Histone acetyltransferase	Kat6b	K1044
A0A5F8MQ39	Histone acetyltransferase	Kat6b	K394
A0A668KLB7	Chloride intracellular channel protein	Clic5	K361
A0A668KLC6	Microtubule-associated protein	Map2	K1278
A0A668KLC6	Microtubule-associated protein	Map2	K1687
A0A668KLC6	Microtubule-associated protein	Map2	K960
A0A668KLC6	Microtubule-associated protein	Map2	K771
A0A668KLC6	Microtubule-associated protein	Map2	K838
A0A668KLC6	Microtubule-associated protein	Map2	K1669
A0A668KLC6	Microtubule-associated protein	Map2	K615
A0A668KLC6	Microtubule-associated protein	Map2	K616
A0A668KLC6	Microtubule-associated protein	Map2	K1795
A0A668KLC6	Microtubule-associated protein	Map2	K1833
A0A668KLC6	Microtubule-associated protein	Map2	K1859
A0A668KLC6	Microtubule-associated protein	Map2	K1860
A0A668KLC6	Microtubule-associated protein	Map2	K1804
A0A668KLC6	Microtubule-associated protein	Map2	K1805
A0A668KLC6	Microtubule-associated protein	Map2	K1658
A0A668KLC6	Microtubule-associated protein	Map2	K1874
A0A668KLC6	Microtubule-associated protein	Map2	K1869
A0A668KLC6	Microtubule-associated protein	Map2	K621
A0A668KM31	Amphiphysin	Amph	K35
A0A668KM31	Amphiphysin	Amph	K47
A0A668KM31	Amphiphysin	Amph	K233
A0A668KM31	Amphiphysin	Amph	K159
A0A668KM31	Amphiphysin	Amph	K215
A0A668KM31	Amphiphysin	Amph	K11
A0A668KM61	Anion exchange protein	Slc4a4	K299
A0A6I8MWZ8	Metaxin-1	Mtx1	K185
A0A6I8MX27	L-lactate dehydrogenase	Ldhb	K308
A0A6I8MX27	L-lactate dehydrogenase	Ldhb	K310
A0A6I8MX27	L-lactate dehydrogenase	Ldhb	K244
A0A6I8MX27	L-lactate dehydrogenase	Ldhb	K246
A0A6I8MX27	L-lactate dehydrogenase	Ldhb	K91
A0A6I8MX27	L-lactate dehydrogenase	Ldhb	K23
A0A6I8MX27	L-lactate dehydrogenase	Ldhb	K156
A0A6I8MX27	L-lactate dehydrogenase	Ldhb	K279
A0A6I8MX27	L-lactate dehydrogenase	Ldhb	K127
A0A6Q6PUT5	Pre-mRNA-processing factor 40 homolog A (Fragment)	Prpf40a	K204
A0A811BIT5	Claudin-25	CLDN25	K86
A0AUV1	Histone H2A (Fragment)	H2ac12	K95
A0AUV1	Histone H2A (Fragment)	H2ac12	K118
A0AUV1	Histone H2A (Fragment)	H2ac12	K119
A0JLV3	Histone H2B (Fragment)	Hist1h2bj	K18
A0JLV3	Histone H2B (Fragment)	Hist1h2bj	K21
A0JLV3	Histone H2B (Fragment)	Hist1h2bj	K13
A0JLV3	Histone H2B (Fragment)	Hist1h2bj	K14
A0JLV3	Histone H2B (Fragment)	Hist1h2bj	K3
A0JLV3	Histone H2B (Fragment)	Hist1h2bj	K9
A0JLV3	Histone H2B (Fragment)	Hist1h2bj	K10
A0JNY3	Molybdopterin molybdenumtransferase	Gphn	K148
A0JNY3	Molybdopterin molybdenumtransferase	Gphn	K149
A0PJK9	Uncharacterized protein	5730455P16Rik	K177
A1A4A7	Pgam5 protein (Fragment)	Pgam5	K76
A1A4A7	Pgam5 protein (Fragment)	Pgam5	K77
A1A4A7	Pgam5 protein (Fragment)	Pgam5	K95
A1L2Z3	ER membrane protein complex subunit 1	Emc1	K521
A1L2Z3	ER membrane protein complex subunit 1	Emc1	K148
A1L2Z3	ER membrane protein complex subunit 1	Emc1	K149
A2A432	Cullin-4B	Cul4b	K112
A2A432	Cullin-4B	Cul4b	K113
A2A4P4	Predicted gene, 27029	Gm27029	K366
A2A5Y4	KAT8 regulatory NSL complex subunit 1	Kansl1	K180
A2A7F6	Chloride channel protein	Clcn6	K662
A2A7F6	Chloride channel protein	Clcn6	K664
A2A7S7	Tyrosine--tRNA ligase	Yars	K182
A2A7S7	Tyrosine--tRNA ligase	Yars	K183
A2A7S7	Tyrosine--tRNA ligase	Yars	K463
A2A7S7	Tyrosine--tRNA ligase	Yars	K466
A2A9M4	Dedicator of cytokinesis protein 7	Dock7	K1952
A2A9V9	BTB/POZ domain-containing protein KCTD2	Kctd2	K252
A2AEG6	Neuronal membrane glycoprotein M6-b	Gpm6b	K306
A2AEG6	Neuronal membrane glycoprotein M6-b	Gpm6b	K308
A2AEX6	Four and a half LIM domains protein 1	Fhl1	K283
A2AFQ0	HECT-type E3 ubiquitin transferase	Huwe1	K2268
A2AG50	MAP7 domain-containing protein 2	Map7d2	K298
A2AGH6	Mediator of RNA polymerase II transcription subunit 12	Med12	K1800
A2AGQ4	MAP kinase-activating death domain protein	Madd	K981
A2AHT3	Calsenilin isoform 4	Kcnip3	K129
A2AI21	Glutamate receptor	Grin1	K207
A2AI21	Glutamate receptor	Grin1	K564
A2AI21	Glutamate receptor	Grin1	K565
A2AIL4	NADH dehydrogenase (ubiquinone) complex I, assembly factor 6	Ndufaf6	K271
A2AJA9	Apical junction component 1 homolog	Ajm1	K28
A2ALS4	Rap1 GTPase-activating protein 1	Rap1gap	K326
A2ALS4	Rap1 GTPase-activating protein 1	Rap1gap	K442
A2ALV3	Endophilin-A1	Sh3gl2	K149
A2ALV3	Endophilin-A1	Sh3gl2	K28
A2AM29	Protein AF-9	Mllt3	K254
A2AN08	E3 ubiquitin-protein ligase UBR4	Ubr4	K2206
A2AN37	Uridine-cytidine kinase	Uck1	K272
A2AN96	Retinoblastoma binding protein 9	Rbbp9	K28
A2AN96	Retinoblastoma binding protein 9	Rbbp9	K29
A2AP31	Complex I-B17	Ndufb6	K63
A2API5	Low-density lipoprotein receptor-related protein 1B	Lrp1b	K520
A2APY6	ESF1, nucleolar pre-rRNA processing protein, homolog (S. cerevisiae)	Esf1	K4
A2AQN4	Propionate--CoA ligase	Acss2	K431
A2AQN4	Propionate--CoA ligase	Acss2	K222
A2AQR0	Glycerol-3-phosphate dehydrogenase	Gpd2	K652
A2AQR0	Glycerol-3-phosphate dehydrogenase	Gpd2	K94
A2AR02	Peptidyl-prolyl cis-trans isomerase G	Ppig	K52
A2ARP8	Microtubule-associated protein 1A	Map1a	K1654
A2ARP8	Microtubule-associated protein 1A	Map1a	K550
A2ARP8	Microtubule-associated protein 1A	Map1a	K547
A2ARP8	Microtubule-associated protein 1A	Map1a	K1757
A2ARP8	Microtubule-associated protein 1A	Map1a	K1764
A2ARP8	Microtubule-associated protein 1A	Map1a	K920
A2ARP8	Microtubule-associated protein 1A	Map1a	K520
A2ARP8	Microtubule-associated protein 1A	Map1a	K2324
A2ARP8	Microtubule-associated protein 1A	Map1a	K312
A2AS98	Nck-associated protein 1	Nckap1	K57
A2AS98	Nck-associated protein 1	Nckap1	K901
A2AS98	Nck-associated protein 1	Nckap1	K911
A2AS98	Nck-associated protein 1	Nckap1	K892
A2AS98	Nck-associated protein 1	Nckap1	K207
A2AS98	Nck-associated protein 1	Nckap1	K649
A2AS98	Nck-associated protein 1	Nckap1	K650
A2AWI7	Endophilin-B2	Sh3glb2	K262
A2AWI7	Endophilin-B2	Sh3glb2	K173
A2RSY1	KAT8 regulatory NSL complex subunit 3	Kansl3	K639
A3KGU9	Spectrin alpha chain, non-erythrocytic 1	Sptan1	K871
A3KGU9	Spectrin alpha chain, non-erythrocytic 1	Sptan1	K1833
A3KGU9	Spectrin alpha chain, non-erythrocytic 1	Sptan1	K1834
A3KGU9	Spectrin alpha chain, non-erythrocytic 1	Sptan1	K661
A3KGU9	Spectrin alpha chain, non-erythrocytic 1	Sptan1	K662
A3KGU9	Spectrin alpha chain, non-erythrocytic 1	Sptan1	K1786
A3KGU9	Spectrin alpha chain, non-erythrocytic 1	Sptan1	K930
A3KGU9	Spectrin alpha chain, non-erythrocytic 1	Sptan1	K931
A3KGU9	Spectrin alpha chain, non-erythrocytic 1	Sptan1	K1703
A3KGU9	Spectrin alpha chain, non-erythrocytic 1	Sptan1	K1704
A3KGU9	Spectrin alpha chain, non-erythrocytic 1	Sptan1	K824
A3KGU9	Spectrin alpha chain, non-erythrocytic 1	Sptan1	K825
A3KGU9	Spectrin alpha chain, non-erythrocytic 1	Sptan1	K2447
A3KGU9	Spectrin alpha chain, non-erythrocytic 1	Sptan1	K1720
A3KGU9	Spectrin alpha chain, non-erythrocytic 1	Sptan1	K1741
A3KGU9	Spectrin alpha chain, non-erythrocytic 1	Sptan1	K1082
A3KGU9	Spectrin alpha chain, non-erythrocytic 1	Sptan1	K2430
A3KGU9	Spectrin alpha chain, non-erythrocytic 1	Sptan1	K2359
A3KGU9	Spectrin alpha chain, non-erythrocytic 1	Sptan1	K592
A3KGU9	Spectrin alpha chain, non-erythrocytic 1	Sptan1	K418
A3KGU9	Spectrin alpha chain, non-erythrocytic 1	Sptan1	K2478
A3KGU9	Spectrin alpha chain, non-erythrocytic 1	Sptan1	K2005
A3KGU9	Spectrin alpha chain, non-erythrocytic 1	Sptan1	K719
A3KGU9	Spectrin alpha chain, non-erythrocytic 1	Sptan1	K2375
A3KGU9	Spectrin alpha chain, non-erythrocytic 1	Sptan1	K1311
A3KGU9	Spectrin alpha chain, non-erythrocytic 1	Sptan1	K1313
A3KGU9	Spectrin alpha chain, non-erythrocytic 1	Sptan1	K1916
A3KGU9	Spectrin alpha chain, non-erythrocytic 1	Sptan1	K335
A3KGU9	Spectrin alpha chain, non-erythrocytic 1	Sptan1	K718
A3KGU9	Spectrin alpha chain, non-erythrocytic 1	Sptan1	K1943
A3KGU9	Spectrin alpha chain, non-erythrocytic 1	Sptan1	K1944
A3KGU9	Spectrin alpha chain, non-erythrocytic 1	Sptan1	K613
A3KGU9	Spectrin alpha chain, non-erythrocytic 1	Sptan1	K1928
A3KGU9	Spectrin alpha chain, non-erythrocytic 1	Sptan1	K2103
A3KGU9	Spectrin alpha chain, non-erythrocytic 1	Sptan1	K2104
A3KGU9	Spectrin alpha chain, non-erythrocytic 1	Sptan1	K1635
A3KGU9	Spectrin alpha chain, non-erythrocytic 1	Sptan1	K1955
A3KGU9	Spectrin alpha chain, non-erythrocytic 1	Sptan1	K1957
A3KGU9	Spectrin alpha chain, non-erythrocytic 1	Sptan1	K1596
A3KGU9	Spectrin alpha chain, non-erythrocytic 1	Sptan1	K84
A3KGU9	Spectrin alpha chain, non-erythrocytic 1	Sptan1	K229
A3KGU9	Spectrin alpha chain, non-erythrocytic 1	Sptan1	K756
A3KGU9	Spectrin alpha chain, non-erythrocytic 1	Sptan1	K757
A3KGU9	Spectrin alpha chain, non-erythrocytic 1	Sptan1	K862
A3KGU9	Spectrin alpha chain, non-erythrocytic 1	Sptan1	K864
A3KGU9	Spectrin alpha chain, non-erythrocytic 1	Sptan1	K637
A3KGU9	Spectrin alpha chain, non-erythrocytic 1	Sptan1	K646
A3KGU9	Spectrin alpha chain, non-erythrocytic 1	Sptan1	K2452
A3KGU9	Spectrin alpha chain, non-erythrocytic 1	Sptan1	K1755
A3KGU9	Spectrin alpha chain, non-erythrocytic 1	Sptan1	K81
A3KGU9	Spectrin alpha chain, non-erythrocytic 1	Sptan1	K2052
A3KGU9	Spectrin alpha chain, non-erythrocytic 1	Sptan1	K1252
A3KGU9	Spectrin alpha chain, non-erythrocytic 1	Sptan1	K2068
A3KGU9	Spectrin alpha chain, non-erythrocytic 1	Sptan1	K227
A3KGU9	Spectrin alpha chain, non-erythrocytic 1	Sptan1	K1274
A3KGU9	Spectrin alpha chain, non-erythrocytic 1	Sptan1	K2189
A3KGU9	Spectrin alpha chain, non-erythrocytic 1	Sptan1	K594
A3KGU9	Spectrin alpha chain, non-erythrocytic 1	Sptan1	K2210
A3KGU9	Spectrin alpha chain, non-erythrocytic 1	Sptan1	K1193
A3KN68	Protein tyrosine phosphatase, receptor type, N polypeptide 2	Ptprn2	K879
A5GZX3	Lactoylglutathione lyase	Glo1	K140
A5GZX3	Lactoylglutathione lyase	Glo1	K148
A6H5Z3	Exocyst complex component 6B	Exoc6b	K92
A6H630	Damage-control phosphatase ARMT1	Armt1	K40
A6H669	Bardet-Biedl syndrome 4 (Human)	Bbs4	K20
A6H6B3	RalA binding protein 1	Ralbp1	K128
A6H6B3	RalA binding protein 1	Ralbp1	K130
A6H6H4	Thymosin beta	Tmsb10	K39
A6ZI44	Fructose-bisphosphate aldolase	Aldoa	K96
A6ZI44	Fructose-bisphosphate aldolase	Aldoa	K162
A6ZI44	Fructose-bisphosphate aldolase	Aldoa	K284
A6ZI44	Fructose-bisphosphate aldolase	Aldoa	K297
A6ZI44	Fructose-bisphosphate aldolase	Aldoa	K153
A6ZI44	Fructose-bisphosphate aldolase	Aldoa	K384
A6ZI44	Fructose-bisphosphate aldolase	Aldoa	K396
A6ZI44	Fructose-bisphosphate aldolase	Aldoa	K376
A7VJ98	Glia maturation factor	Gmfb	K74
A8DUK4	Beta-globin	Hbb-bs	K145
A8DUK4	Beta-globin	Hbb-bs	K83
A8IP69	14-3-3 protein gamma subtype	Ywhag	K120
A8IP69	14-3-3 protein gamma subtype	Ywhag	K142
A8IP69	14-3-3 protein gamma subtype	Ywhag	K69
A8IP69	14-3-3 protein gamma subtype	Ywhag	K77
A8IP69	14-3-3 protein gamma subtype	Ywhag	K10
A8IP69	14-3-3 protein gamma subtype	Ywhag	K162
A8Y5T6	Prolyl-tRNA synthetase	Pars2	K414
A8Y5T6	Prolyl-tRNA synthetase	Pars2	K415
A8Y5T6	Prolyl-tRNA synthetase	Pars2	K279
A8Y5T6	Prolyl-tRNA synthetase	Pars2	K474
B0QZN5	Synaptobrevin-2	Vamp2	K83
B0QZN5	Synaptobrevin-2	Vamp2	K85
B0QZN5	Synaptobrevin-2	Vamp2	K52
B0QZW1	Glutamate receptor	Gria3	K861
B0V2P5	DmX-like protein 2	Dmxl2	K1029
B0V2P5	DmX-like protein 2	Dmxl2	K316
B0V2P5	DmX-like protein 2	Dmxl2	K2063
B0V2P5	DmX-like protein 2	Dmxl2	K1788
B0V2P5	DmX-like protein 2	Dmxl2	K2442
B0V2P5	DmX-like protein 2	Dmxl2	K2444
B1AQ77	Keratin, type I cytoskeletal 15	Krt15	K115
B1AQZ0	Septin-8	Septin8	K275
B1AQZ0	Septin-8	Septin8	K98
B1AQZ0	Septin-8	Septin8	K360
B1AQZ0	Septin-8	Septin8	K193
B1AQZ0	Septin-8	Septin8	K381
B1AQZ0	Septin-8	Septin8	K251
B1AQZ0	Septin-8	Septin8	K198
B1AQZ0	Septin-8	Septin8	K369
B1AR10	Myeloid/lymphoid or mixed-lineage leukemia; translocated to, 6	Mllt6	K461
B1AT82	Phosphoribosyl pyrophosphate synthase-associated protein 1	Prpsap1	K53
B1AWD9	Clathrin light chain	Clta	K223
B1AWV9	Anion exchange protein	Slc4a10	K286
B1AX58	Plastin-3	Pls3	K554
B1AX58	Plastin-3	Pls3	K344
B1AXP6	Mitochondrial import receptor subunit TOM5 homolog	Tomm5	K46
B1AXP6	Mitochondrial import receptor subunit TOM5 homolog	Tomm5	K47
B1AZI6	THO complex subunit 2	Thoc2	K528
B1AZP2	Disks large-associated protein 4	Dlgap4	K558
B1AZP2	Disks large-associated protein 4	Dlgap4	K559
B1AZP2	Disks large-associated protein 4	Dlgap4	K661
B1GX81	Beta-PAK	Pak3	K301
B1GX81	Beta-PAK	Pak3	K302
B1GX81	Beta-PAK	Pak3	K303
B1GX81	Beta-PAK	Pak3	K454
B2CSK2	Heat shock protein 1-like protein	Heat shock protein 1-like protein OS=Mus musculus OX=10090	K58
B2CY77	Laminin receptor (Fragment)	Rpsa	K52
B2KF05	Bromodomain and PHD finger-containing protein 3	Brpf3	K89
B2KF05	Bromodomain and PHD finger-containing protein 3	Brpf3	K91
B2KF05	Bromodomain and PHD finger-containing protein 3	Brpf3	K96
B2KF05	Bromodomain and PHD finger-containing protein 3	Brpf3	K98
B2KF05	Bromodomain and PHD finger-containing protein 3	Brpf3	K105
B2L107	Visinin-like protein 1	Vsnl1	K74
B2L107	Visinin-like protein 1	Vsnl1	K28
B2M1R6	Heterogeneous nuclear ribonucleoprotein K	Hnrnpk	K115
B2M1R6	Heterogeneous nuclear ribonucleoprotein K	Hnrnpk	K34
B2M1R6	Heterogeneous nuclear ribonucleoprotein K	Hnrnpk	K174
B2M1R6	Heterogeneous nuclear ribonucleoprotein K	Hnrnpk	K139
B2M1R6	Heterogeneous nuclear ribonucleoprotein K	Hnrnpk	K142
B2MWM9	Calreticulin	Calr	K375
B2MWM9	Calreticulin	Calr	K159
B2MWM9	Calreticulin	Calr	K62
B2MWM9	Calreticulin	Calr	K64
B2MWM9	Calreticulin	Calr	K111
B2MWM9	Calreticulin	Calr	K98
B2MWM9	Calreticulin	Calr	K248
B2RQA0	EG331392 protein	Gm5124	K365
B2RQA0	EG331392 protein	Gm5124	K366
B2RQA0	EG331392 protein	Gm5124	K76
B2RQQ5	Microtubule-associated protein 1B	Map1b	K366
B2RQQ5	Microtubule-associated protein 1B	Map1b	K2374
B2RQQ5	Microtubule-associated protein 1B	Map1b	K1904
B2RQQ5	Microtubule-associated protein 1B	Map1b	K2435
B2RQQ5	Microtubule-associated protein 1B	Map1b	K429
B2RQQ5	Microtubule-associated protein 1B	Map1b	K1941
B2RQQ7	Non-specific serine/threonine protein kinase	Cdc42bpb	K337
B2RQQ7	Non-specific serine/threonine protein kinase	Cdc42bpb	K338
B2RRE7	OTU domain-containing protein 4	Otud4	K342
B2RRE7	OTU domain-containing protein 4	Otud4	K343
B2RRX1	Actin, beta	Actb	K113
B2RRX1	Actin, beta	Actb	K326
B2RRX1	Actin, beta	Actb	K328
B2RRX1	Actin, beta	Actb	K50
B2RRX1	Actin, beta	Actb	K61
B2RRX2	Serine/threonine-protein phosphatase	Ppp3ca	K163
B2RRX2	Serine/threonine-protein phosphatase	Ppp3ca	K32
B2RSH2	Guanine nucleotide-binding protein G(i) subunit alpha-1	Gnai1	K67
B2RSV4	Splicing factor 3b, subunit 3	Sf3b3	K137
B2RSV4	Splicing factor 3b, subunit 3	Sf3b3	K139
B2RSV4	Splicing factor 3b, subunit 3	Sf3b3	K975
B2RSY3	Hepatocyte cell adhesion molecule	Hepacam	K49
B2RTB0	PDGFA associated protein 1	Pdap1	K172
B2RTP7	Krt2 protein	Krt2	K295
B2RU82	Solute carrier family 30 member 9	Slc30a9	K126
B2RUC7	Serine/threonine kinase receptor associated protein	Strap	K131
B2RUK2	Erbb2 interacting protein	Erbin	K381
B2RWI2	Lactamase, beta	Lactb	K473
B2RWI2	Lactamase, beta	Lactb	K474
B2RWI2	Lactamase, beta	Lactb	K288
B2RWI2	Lactamase, beta	Lactb	K301
B2RWI2	Lactamase, beta	Lactb	K226
B2RWI2	Lactamase, beta	Lactb	K227
B2RWI2	Lactamase, beta	Lactb	K383
B2RWI2	Lactamase, beta	Lactb	K384
B2RWS6	Histone acetyltransferase p300	Ep300	K1793
B2RWS6	Histone acetyltransferase p300	Ep300	K1541
B2RWS6	Histone acetyltransferase p300	Ep300	K1545
B2RWS6	Histone acetyltransferase p300	Ep300	K1548
B2RWS6	Histone acetyltransferase p300	Ep300	K1673
B2RWS6	Histone acetyltransferase p300	Ep300	K1759
B2RWS6	Histone acetyltransferase p300	Ep300	K1761
B2RWS6	Histone acetyltransferase p300	Ep300	K1554
B2RWS6	Histone acetyltransferase p300	Ep300	K1557
B2RWS6	Histone acetyltransferase p300	Ep300	K1559
B2RWS6	Histone acetyltransferase p300	Ep300	K1553
B2RWS6	Histone acetyltransferase p300	Ep300	K1589
B2RWS6	Histone acetyltransferase p300	Ep300	K1549
B2RWS6	Histone acetyltransferase p300	Ep300	K1339
B2RWW2	Golgb1 protein	Golgb1	K2010
B2RX08	Spectrin beta chain	Sptb	K569
B2RX08	Spectrin beta chain	Sptb	K490
B2RX08	Spectrin beta chain	Sptb	K497
B2RXQ5	Phosphatidylinositol-3,4, 5-trisphosphate-dependent Rac exchange factor 1	Prex1	K481
B2RXR2	Non-specific serine/threonine protein kinase	Pik3r4	K951
B2RY56	RNA-binding protein 25	Rbm25	K457
B2RY90	Isoc2a protein	Isoc2a	K178
B3DFI8	Cisd3 protein (Fragment)	Cisd3	K186
B5TVM2	Immunoglobulin-like domain-containing receptor 2	Ildr2	K72
B6ZHD0	Erythrocyte protein band 4.1-like 2	Epb41l2	K229
B6ZHD0	Erythrocyte protein band 4.1-like 2	Epb41l2	K405
B6ZHD0	Erythrocyte protein band 4.1-like 2	Epb41l2	K392
B6ZHD0	Erythrocyte protein band 4.1-like 2	Epb41l2	K507
B7U582	Heat shock protein 70-2	Heat shock protein 70-2 OS=Mus musculus OX=10090	K542
B7U582	Heat shock protein 70-2	Heat shock protein 70-2 OS=Mus musculus OX=10090	K188
B7U582	Heat shock protein 70-2	Heat shock protein 70-2 OS=Mus musculus OX=10090	K189
B7U582	Heat shock protein 70-2	Heat shock protein 70-2 OS=Mus musculus OX=10090	K78
B7U582	Heat shock protein 70-2	Heat shock protein 70-2 OS=Mus musculus OX=10090	K89
B7U582	Heat shock protein 70-2	Heat shock protein 70-2 OS=Mus musculus OX=10090	K249
B7U582	Heat shock protein 70-2	Heat shock protein 70-2 OS=Mus musculus OX=10090	K510
B7ZP20	Ankyrin repeat and FYVE domain containing 1	Ankfy1	K937
B7ZW89	Uncharacterized protein	Luzp1	K362
B7ZWM6	Sorbin and SH3 domain-containing protein 2	Sorbs2	K276
B7ZWM6	Sorbin and SH3 domain-containing protein 2	Sorbs2	K314
B7ZWM6	Sorbin and SH3 domain-containing protein 2	Sorbs2	K1194
B9EIU1	Glutamyl-tRNA synthetase	Eprs	K497
B9EIU1	Glutamyl-tRNA synthetase	Eprs	K498
B9EIU3	Attractin	Atrn	K152
B9EJA4	Clasp2 protein	Clasp2	K1152
B9EJA4	Clasp2 protein	Clasp2	K266
B9EJA4	Clasp2 protein	Clasp2	K267
B9EJX5	Transcription initiation factor TFIID 150 kDa subunit	Taf2	K422
B9EKC3	Rho GTPase activating protein 5	Arhgap5	K298
B9EKR1	Receptor-type tyrosine-protein phosphatase zeta	Ptprz1	K81
B9EKR1	Receptor-type tyrosine-protein phosphatase zeta	Ptprz1	K132
B9EKR1	Receptor-type tyrosine-protein phosphatase zeta	Ptprz1	K125
C5H0E8	Rap1A-retro1	Gm9392	K149
C5H0E8	Rap1A-retro1	Gm9392	K151
C7G3P1	MKIAA0654 protein (Fragment)	Ppfia3	K361
C9K0Y7	Glutamate receptor	Gria4	K783
C9K0Z0	Glutamate receptor	Gria2	K850
D3YUJ3	Cyclin Y-like 1	Ccnyl1	K338
D3YWJ3	40S ribosomal protein S2	Rps2	K211
D3YWJ3	40S ribosomal protein S2	Rps2	K212
D3YWX2	YLP motif-containing protein 1	Ylpm1	K268
D3YWX2	YLP motif-containing protein 1	Ylpm1	K315
D3YYT1	Glyoxylate reductase 1 homolog	Glyr1	K236
D3YZ33	Zinc finger HIT domain-containing protein 1	Znhit1	K70
D3YZ33	Zinc finger HIT domain-containing protein 1	Znhit1	K71
D3YZC8	Bromodomain-containing protein 8	Brd8	K554
D3Z041	Long-chain-fatty-acid--CoA ligase 1	Acsl1	K387
D3Z0L4	MICOS complex subunit Mic19 (Fragment)	Chchd3	K128
D3Z0M6	Cytoplasmic dynein 1 intermediate chain 1	Dync1i1	K286
D3Z0M9	RNA helicase	Ddx23	K759
D3Z230	Phosphatidylinositol-3,4-bisphosphate 4-phosphatase	Inpp4a	K371
D3Z357	Histone-lysine N-methyltransferase NSD3	Nsd3	K800
D3Z3R4	Protein polybromo-1 (Fragment)	Pbrm1	K500
D3Z3R4	Protein polybromo-1 (Fragment)	Pbrm1	K403
D3Z3R4	Protein polybromo-1 (Fragment)	Pbrm1	K404
D3Z3R4	Protein polybromo-1 (Fragment)	Pbrm1	K25
D3Z4E5	Dynactin subunit 6	Dctn6	K183
D3Z4E5	Dynactin subunit 6	Dctn6	K184
D3Z4J3	Unconventional myosin-Va	Myo5a	K1207
D3Z4J3	Unconventional myosin-Va	Myo5a	K1219
D3Z4J3	Unconventional myosin-Va	Myo5a	K760
D3Z4J3	Unconventional myosin-Va	Myo5a	K289
D3Z4J3	Unconventional myosin-Va	Myo5a	K618
D3Z4J3	Unconventional myosin-Va	Myo5a	K1357
D3Z4S3	Putative peptidyl-tRNA hydrolase PTRHD1	Ptrhd1	K134
D3Z5K8	SH3 and multiple ankyrin repeat domains protein 2	Shank2	K996
D3Z5M6	Adhesion G protein-coupled receptor L3	Adgrl3	K375
D3Z656	Phosphoinositide 5-phosphatase	Synj1	K838
D3Z656	Phosphoinositide 5-phosphatase	Synj1	K594
D3Z656	Phosphoinositide 5-phosphatase	Synj1	K489
D3Z656	Phosphoinositide 5-phosphatase	Synj1	K491
D3Z656	Phosphoinositide 5-phosphatase	Synj1	K558
D3Z656	Phosphoinositide 5-phosphatase	Synj1	K617
D3Z656	Phosphoinositide 5-phosphatase	Synj1	K237
D3Z670	Complex I-B9	Ndufa3	K10
D3Z7P3	Glutaminase kidney isoform, mitochondrial	Gls	K294
D3Z7P3	Glutaminase kidney isoform, mitochondrial	Gls	K284
D3Z7P3	Glutaminase kidney isoform, mitochondrial	Gls	K163
D3Z7P3	Glutaminase kidney isoform, mitochondrial	Gls	K401
D3Z7P3	Glutaminase kidney isoform, mitochondrial	Gls	K403
D3Z7P3	Glutaminase kidney isoform, mitochondrial	Gls	K169
D3Z7P3	Glutaminase kidney isoform, mitochondrial	Gls	K661
D3Z7P3	Glutaminase kidney isoform, mitochondrial	Gls	K668
D3Z7Q5	Programmed cell death protein 5	Pdcd5	K142
D5L240	Calcium-transporting ATPase	Atp2b2	K77
D5L240	Calcium-transporting ATPase	Atp2b2	K47
D5L240	Calcium-transporting ATPase	Atp2b2	K784
D5L240	Calcium-transporting ATPase	Atp2b2	K633
D5L240	Calcium-transporting ATPase	Atp2b2	K634
D5L240	Calcium-transporting ATPase	Atp2b2	K363
E0CXB9	Alpha N-catenin	Ctnna2	K759
E0CXB9	Alpha N-catenin	Ctnna2	K760
E0CXB9	Alpha N-catenin	Ctnna2	K749
E0CXB9	Alpha N-catenin	Ctnna2	K132
E0CXB9	Alpha N-catenin	Ctnna2	K707
E0CXB9	Alpha N-catenin	Ctnna2	K920
E0CYV0	Protein-L-isoaspartate O-methyltransferase	Pcmt1	K182
E0CYV0	Protein-L-isoaspartate O-methyltransferase	Pcmt1	K183
E0CYV0	Protein-L-isoaspartate O-methyltransferase	Pcmt1	K171
E0CZ72	Kinesin-like protein	Kif2a	K259
E0CZ72	Kinesin-like protein	Kif2a	K261
E0CZ72	Kinesin-like protein	Kif2a	K101
E9PU87	Non-specific serine/threonine protein kinase	Sik3	K337
E9PUA3	IQ motif and SEC7 domain-containing protein 1	Iqsec1	K902
E9PUA3	IQ motif and SEC7 domain-containing protein 1	Iqsec1	K78
E9PUI5	Formin-binding protein 1-like	Fnbp1l	K467
E9PV14	Band 4.1-like protein 1	Epb41l1	K115
E9PV14	Band 4.1-like protein 1	Epb41l1	K498
E9PV14	Band 4.1-like protein 1	Epb41l1	K514
E9PV14	Band 4.1-like protein 1	Epb41l1	K291
E9PV14	Band 4.1-like protein 1	Epb41l1	K259
E9PV45	Ubiquitinyl hydrolase 1	Usp24	K1797
E9PVY8	Microtubule-actin cross-linking factor 1	Macf1	K5012
E9PVY8	Microtubule-actin cross-linking factor 1	Macf1	K6227
E9PWE8	Dihydropyrimidinase-related protein 3	Dpysl3	K371
E9PWE8	Dihydropyrimidinase-related protein 3	Dpysl3	K536
E9PWE8	Dihydropyrimidinase-related protein 3	Dpysl3	K367
E9PWW9	Remodeling and spacing factor 1	Rsf1	K1064
E9PWW9	Remodeling and spacing factor 1	Rsf1	K1053
E9PWX1	Dipeptidyl aminopeptidase-like protein 6	Dpp6	K415
E9PX29	Spectrin beta chain	Sptbn4	K1849
E9PX30	Mitogen-activated protein kinase kinase kinase kinase 5	Map4k5	K797
E9PXY8	Ubiquitin carboxyl-terminal hydrolase 7	Usp7	K955
E9PY39	Predicted gene 20431	Gm20431	K292
E9PYD5	Transcription elongation factor A protein 1	Tcea1	K276
E9PYH2	Cytosolic acyl coenzyme A thioester hydrolase	Acot7	K344
E9PYH2	Cytosolic acyl coenzyme A thioester hydrolase	Acot7	K172
E9PYH2	Cytosolic acyl coenzyme A thioester hydrolase	Acot7	K161
E9PYH2	Cytosolic acyl coenzyme A thioester hydrolase	Acot7	K82
E9PYH2	Cytosolic acyl coenzyme A thioester hydrolase	Acot7	K366
E9PYH2	Cytosolic acyl coenzyme A thioester hydrolase	Acot7	K373
E9PYL2	Proline-rich protein 12	Prr12	K1214
E9PYN1	Cell adhesion molecule 1	Cadm1	K444
E9PZ16	Basement membrane-specific heparan sulfate proteoglycan core protein	Hspg2	K1795
E9PZ16	Basement membrane-specific heparan sulfate proteoglycan core protein	Hspg2	K1797
E9PZ43	Microtubule-associated protein	Map4	K462
E9PZ43	Microtubule-associated protein	Map4	K463
E9PZ43	Microtubule-associated protein	Map4	K789
E9PZD8	Ceruloplasmin	Cp	K820
E9PZF0	Nucleoside diphosphate kinase	Gm20390	K26
E9PZF0	Nucleoside diphosphate kinase	Gm20390	K243
E9PZF0	Nucleoside diphosphate kinase	Gm20390	K154
E9PZF0	Nucleoside diphosphate kinase	Gm20390	K31
E9Q0J5	Kinesin-like protein KIF21A	Kif21a	K749
E9Q0J5	Kinesin-like protein KIF21A	Kif21a	K671
E9Q1G8	Septin	Septin7	K221
E9Q1G8	Septin	Septin7	K208
E9Q1G8	Septin	Septin7	K209
E9Q1G8	Septin	Septin7	K235
E9Q1G8	Septin	Septin7	K238
E9Q1G8	Septin	Septin7	K239
E9Q1G8	Septin	Septin7	K195
E9Q1G8	Septin	Septin7	K260
E9Q1T1	Calcium/calmodulin-dependent protein kinase	Camk2d	K268
E9Q1T1	Calcium/calmodulin-dependent protein kinase	Camk2d	K479
E9Q1T1	Calcium/calmodulin-dependent protein kinase	Camk2d	K259
E9Q284	Coilin	Coil	K306
E9Q2I1	Chloride channel protein	Clcn3	K723
E9Q2W8	BLOC-1-related complex subunit 5	Borcs5	K117
E9Q3E2	Synaptopodin	Synpo	K586
E9Q3L2	Phosphatidylinositol 4-kinase alpha	Pi4ka	K610
E9Q3L2	Phosphatidylinositol 4-kinase alpha	Pi4ka	K1843
E9Q3L2	Phosphatidylinositol 4-kinase alpha	Pi4ka	K1844
E9Q3L2	Phosphatidylinositol 4-kinase alpha	Pi4ka	K1566
E9Q3L2	Phosphatidylinositol 4-kinase alpha	Pi4ka	K1486
E9Q401	Ryanodine receptor 2	Ryr2	K1141
E9Q455	Tropomyosin alpha-1 chain	Tpm1	K184
E9Q455	Tropomyosin alpha-1 chain	Tpm1	K195
E9Q4F9	Homer protein homolog 2	Homer2	K252
E9Q4F9	Homer protein homolog 2	Homer2	K5
E9Q5K9	YTH domain-containing protein 1	Ythdc1	K96
E9Q5L3	Short/branched chain-specific acyl-CoA dehydrogenase, mitochondrial	Acadsb	K248
E9Q6J5	Biorientation of chromosomes in cell division protein 1-like 1	Bod1l	K534
E9Q6J5	Biorientation of chromosomes in cell division protein 1-like 1	Bod1l	K2845
E9Q7G0	Nuclear mitotic apparatus protein 1	Numa1	K1553
E9Q7K1	Guanylate kinase	Guk1	K156
E9Q7L0	Oxoglutarate dehydrogenase (succinyl-transferring)	Ogdhl	K874
E9Q7L0	Oxoglutarate dehydrogenase (succinyl-transferring)	Ogdhl	K966
E9Q7L0	Oxoglutarate dehydrogenase (succinyl-transferring)	Ogdhl	K1004
E9Q7L0	Oxoglutarate dehydrogenase (succinyl-transferring)	Ogdhl	K919
E9Q7X7	Neurexin-2	Nrxn2	K457
E9Q828	Calcium-transporting ATPase	Atp2b4	K75
E9Q828	Calcium-transporting ATPase	Atp2b4	K247
E9Q828	Calcium-transporting ATPase	Atp2b4	K248
E9Q828	Calcium-transporting ATPase	Atp2b4	K613
E9Q828	Calcium-transporting ATPase	Atp2b4	K1118
E9Q8Z8	Catenin delta-1	Ctnnd1	K517
E9Q912	Rap1 GTPase-GDP dissociation stimulator 1	Rap1gds1	K457
E9Q912	Rap1 GTPase-GDP dissociation stimulator 1	Rap1gds1	K395
E9Q912	Rap1 GTPase-GDP dissociation stimulator 1	Rap1gds1	K397
E9Q9C3	Afadin	Afdn	K129
E9QAC6	Galectin	Gm49486	K151
E9QAQ7	AT-rich interactive domain-containing protein 1A	Arid1a	K1907
E9QAQ7	AT-rich interactive domain-containing protein 1A	Arid1a	K251
E9QB02	Methionine--tRNA ligase, cytoplasmic	Mars1	K728
E9QKR0	Guanine nucleotide-binding protein G(I)/G(S)/G(T) subunit beta-2	Gnb2	K131
E9QKR0	Guanine nucleotide-binding protein G(I)/G(S)/G(T) subunit beta-2	Gnb2	K99
E9QL65	Component of oligomeric Golgi complex 3	Cog3	K320
E9QLB2	Lysophospholipase-like protein 1	Lyplal1	K221
E9QLB2	Lysophospholipase-like protein 1	Lyplal1	K223
E9QLK9	Clathrin coat assembly protein AP180	Snap91	K38
E9QLK9	Clathrin coat assembly protein AP180	Snap91	K39
E9QLK9	Clathrin coat assembly protein AP180	Snap91	K785
E9QLK9	Clathrin coat assembly protein AP180	Snap91	K238
E9QLK9	Clathrin coat assembly protein AP180	Snap91	K163
E9QLL2	Dynamin GTPase	Dnm3	K393
E9QLL2	Dynamin GTPase	Dnm3	K594
E9QLL2	Dynamin GTPase	Dnm3	K87
E9QM99	Dedicator of cytokinesis protein 10	Dock10	K672
E9QMB7	N-alpha-acetyltransferase 30	Naa30	K235
E9QMK9	D-glutamate cyclase, mitochondrial	Dglucy	K121
E9QMW4	Uncharacterized protein C16orf96 homolog	Uncharacterized protein C16orf96 homolog OS=Mus musculus OX=10090	K1062
E9QN59	Stress-activated protein kinase JNK	Mapk10	K376
E9QNE9	Mitogen-activated protein kinase kinase kinase kinase 3	Map4k3	K460
E9QNN1	DEAH box protein 9	Dhx9	K1027
E9QNY8	Sacsin	Sacs	K945
E9QNY8	Sacsin	Sacs	K947
E9QP54	Jouberin	Ahi1	K532
E9QP94	Coiled-coil domain-containing protein 136	Ccdc136	K364
E9QPA1	Protein RIC1 homolog	Ric1	K524
E9QPA1	Protein RIC1 homolog	Ric1	K525
E9QPD7	Pyruvate carboxylase	Pcx	K317
E9QPD7	Pyruvate carboxylase	Pcx	K320
E9QPD7	Pyruvate carboxylase	Pcx	K298
E9QPD7	Pyruvate carboxylase	Pcx	K36
E9QPD7	Pyruvate carboxylase	Pcx	K40
E9QPD7	Pyruvate carboxylase	Pcx	K601
E9QPD7	Pyruvate carboxylase	Pcx	K242
E9QPX3	NADH dehydrogenase [ubiquinone] iron-sulfur protein 4, mitochondrial	Ndufs4	K73
E9QPX3	NADH dehydrogenase [ubiquinone] iron-sulfur protein 4, mitochondrial	Ndufs4	K150
E9QPX3	NADH dehydrogenase [ubiquinone] iron-sulfur protein 4, mitochondrial	Ndufs4	K151
E9QPX3	NADH dehydrogenase [ubiquinone] iron-sulfur protein 4, mitochondrial	Ndufs4	K168
E9QPX3	NADH dehydrogenase [ubiquinone] iron-sulfur protein 4, mitochondrial	Ndufs4	K158
F6SEU4	Ras/Rap GTPase-activating protein SynGAP	Syngap1	K392
F6W687	Non-histone chromosomal protein HMG-17 (Fragment)	Hmgn2	K112
F6XI62	60S ribosomal protein L7 (Fragment)	Rpl7	K204
F6XI62	60S ribosomal protein L7 (Fragment)	Rpl7	K88
F6Z1R4	Clathrin heavy chain 1 (Fragment)	Cltc	K50
F6Z1R4	Clathrin heavy chain 1 (Fragment)	Cltc	K35
F6Z1R4	Clathrin heavy chain 1 (Fragment)	Cltc	K143
F6Z1R4	Clathrin heavy chain 1 (Fragment)	Cltc	K63
F6Z1R4	Clathrin heavy chain 1 (Fragment)	Cltc	K64
F6Z1R4	Clathrin heavy chain 1 (Fragment)	Cltc	K148
F6ZDS4	Nucleoprotein TPR	Tpr	K797
F6ZDS4	Nucleoprotein TPR	Tpr	K551
F6ZDS4	Nucleoprotein TPR	Tpr	K787
F6ZYH6	Gamma-aminobutyric acid receptor subunit beta-3	Gabrb3	K159
F7C0E4	Ataxin-7-like protein 1	Atxn7l1	K135
F7CZ64	Voltage-dependent calcium channel gamma-8 subunit	Cacng8	K96
F7D3W5	Phosphodiesterase	Gm45837	K139
F8VPM7	ELKS/Rab6-interacting/CAST family member 1	Erc1	K706
F8VPM7	ELKS/Rab6-interacting/CAST family member 1	Erc1	K707
F8VPN4	4-alpha-glucanotransferase	Agl	K1351
F8VPR5	Histone acetyltransferase	Crebbp	K1596
F8VPR5	Histone acetyltransferase	Crebbp	K1598
F8VPR5	Histone acetyltransferase	Crebbp	K1217
F8VPR5	Histone acetyltransferase	Crebbp	K1584
F8VPR5	Histone acetyltransferase	Crebbp	K1587
F8VPR5	Histone acetyltransferase	Crebbp	K1938
F8VPR5	Histone acetyltransferase	Crebbp	K1742
F8VPR5	Histone acetyltransferase	Crebbp	K1745
F8VPR5	Histone acetyltransferase	Crebbp	K1763
F8VPR5	Histone acetyltransferase	Crebbp	K1588
F8VPR5	Histone acetyltransferase	Crebbp	K1593
F8VPR5	Histone acetyltransferase	Crebbp	K1592
F8VQ93	PH-interacting protein	Phip	K1399
F8VQE9	Arf-GAP with GTPase, ANK repeat and PH domain-containing protein 3	Agap3	K139
F8VQK3	Guanylate cyclase	Gucy1a2	K665
F8WHL2	Coatomer subunit alpha	Copa	K1091
F8WHW6	Phosphatidylinositol 4-phosphate 5-kinase type-1 gamma	Pip5k1c	K134
F8WHW6	Phosphatidylinositol 4-phosphate 5-kinase type-1 gamma	Pip5k1c	K56
F8WHW6	Phosphatidylinositol 4-phosphate 5-kinase type-1 gamma	Pip5k1c	K57
F8WI37	[Histone H3]-lysine(4) N-trimethyltransferase	Kmt2c	K2863
F8WIA1	CAP-Gly domain-containing linker protein 1	Clip1	K1287
F8WIV2	Serine (or cysteine) peptidase inhibitor, clade B, member 6a	Serpinb6a	K163
F8WIV2	Serine (or cysteine) peptidase inhibitor, clade B, member 6a	Serpinb6a	K164
G3UVV3	Zinc finger protein 407	Zfp407	K1608
G3UW85	Enhancer of rudimentary homolog	Erh	K60
G3UXL2	Ribose-phosphate diphosphokinase	Prps1l3	K194
G3UXL2	Ribose-phosphate diphosphokinase	Prps1l3	K176
G3UXW9	COP9 signalosome complex subunit 1	Gps1	K283
G3UY93	Valyl-tRNA synthetase (Fragment)	Vars	K644
G3UZM4	Cell adhesion molecule 2 (Fragment)	Cadm2	K430
G3UZM4	Cell adhesion molecule 2 (Fragment)	Cadm2	K161
G3UZM4	Cell adhesion molecule 2 (Fragment)	Cadm2	K253
G3X8R0	Receptor expression-enhancing protein	Reep5	K147
G3X8R8	Myocardin-related transcription factor B	Mrtfb	K417
G3X8S1	Mitochondrial import inner membrane translocase subunit TIM14	Dnajc19	K42
G3X8T2	Zinc finger CCCH domain-containing protein 18	Zc3h18	K671
G3X8U9	Stress-activated protein kinase JNK	Mapk8	K68
G3X8U9	Stress-activated protein kinase JNK	Mapk8	K308
G3X8U9	Stress-activated protein kinase JNK	Mapk8	K160
G3X8U9	Stress-activated protein kinase JNK	Mapk8	K153
G3X8X0	RNA helicase	Dhx16	K147
G3X956	FACT complex subunit	Supt16	K674
G3X975	Cysteinyl-tRNA synthetase	Cars2	K309
G3X9B7	Neuronal PAS domain-containing protein 2	Npas2	K616
G3X9F2	Histone demethylase UTY	Uty	K18
G3X9F2	Histone demethylase UTY	Uty	K19
G3X9Q6	La-related protein 4	Larp4	K216
G3X9T2	Zinc finger protein 619	Zfp619	K552
G3X9V4	Glutamate receptor	Grin2b	K221
G3X9V4	Glutamate receptor	Grin2b	K222
G3XA35	Versican core protein	Vcan	K119
G3XA35	Versican core protein	Vcan	K347
G3XA53	Oligodendrocyte-myelin glycoprotein	Omg	K145
G5E829	Plasma membrane calcium-transporting ATPase 1	Atp2b1	K62
G5E829	Plasma membrane calcium-transporting ATPase 1	Atp2b1	K64
G5E829	Plasma membrane calcium-transporting ATPase 1	Atp2b1	K48
G5E829	Plasma membrane calcium-transporting ATPase 1	Atp2b1	K590
G5E829	Plasma membrane calcium-transporting ATPase 1	Atp2b1	K495
G5E866	Splicing factor 3B subunit 1	Sf3b1	K333
G5E867	Ras association (RalGDS/AF-6) and pleckstrin homology domains 1	Raph1	K303
G5E884	Non-specific serine/threonine protein kinase	Pak1	K114
G5E8D5	Metabotropic glutamate receptor 7	Grm7	K71
G5E8J3	WD repeat-containing protein 11	Wdr11	K1109
G5E8P1	Bromodomain-containing protein 1	Brd1	K519
G5E8P1	Bromodomain-containing protein 1	Brd1	K331
G5E8P1	Bromodomain-containing protein 1	Brd1	K418
G5E8S8	MAGUK p55 subfamily member 7	Mpp7	K441
G5E8T9	Hydroxyacylglutathione hydrolase, mitochondrial	Hagh	K114
G5E8T9	Hydroxyacylglutathione hydrolase, mitochondrial	Hagh	K117
G5E8U5	28S ribosomal protein S10, mitochondrial	Mrps10	K74
G5E924	Heterogeneous nuclear ribonucleoprotein L (Fragment)	Hnrnpl	K266
G5E924	Heterogeneous nuclear ribonucleoprotein L (Fragment)	Hnrnpl	K291
G5E924	Heterogeneous nuclear ribonucleoprotein L (Fragment)	Hnrnpl	K258
G5E924	Heterogeneous nuclear ribonucleoprotein L (Fragment)	Hnrnpl	K253
H3BJW3	Cleavage and polyadenylation specificity factor subunit 6	Cpsf6	K79
H3BJW3	Cleavage and polyadenylation specificity factor subunit 6	Cpsf6	K138
H3BJW3	Cleavage and polyadenylation specificity factor subunit 6	Cpsf6	K139
H3BKH6	S-formylglutathione hydrolase	Esd	K40
H3BKH6	S-formylglutathione hydrolase	Esd	K260
H3BL37	Treacle protein	Tcof1	K442
H3BL37	Treacle protein	Tcof1	K438
H3BL37	Treacle protein	Tcof1	K153
H3BL37	Treacle protein	Tcof1	K251
H3BL37	Treacle protein	Tcof1	K327
H7BWY8	Pre-rRNA-processing protein TSR2 homolog	Tsr2	K119
H7BWY8	Pre-rRNA-processing protein TSR2 homolog	Tsr2	K120
H7BX01	Dynamin-like 120 kDa protein, form S1	Opa1	K978
H7BX01	Dynamin-like 120 kDa protein, form S1	Opa1	K597
H7BX01	Dynamin-like 120 kDa protein, form S1	Opa1	K810
H7BX01	Dynamin-like 120 kDa protein, form S1	Opa1	K614
H7BX01	Dynamin-like 120 kDa protein, form S1	Opa1	K941
H7BX01	Dynamin-like 120 kDa protein, form S1	Opa1	K942
H7BX01	Dynamin-like 120 kDa protein, form S1	Opa1	K243
H7BX95	Serine/arginine-rich splicing factor 1	Srsf1	K179
I6L9I7	Cbx3 protein	Cbx3	K44
I7HJQ9	Phosphatidylinositol-3,5-bisphosphate 3-phosphatase	Mtmr1	K241
I7HJQ9	Phosphatidylinositol-3,5-bisphosphate 3-phosphatase	Mtmr1	K141
J3QJW3	Calcium-dependent secretion activator 1	Cadps	K488
J3QJW3	Calcium-dependent secretion activator 1	Cadps	K457
J3QK20	Voltage-dependent L-type calcium channel subunit beta-4	Cacnb4	K500
J3QK20	Voltage-dependent L-type calcium channel subunit beta-4	Cacnb4	K174
J3QNK8	Abl interactor 1	Abi1	K43
J3QNU6	Beta-arrestin-1	Arrb1	K294
J3QPG5	Prosaposin	Psap	K458
J3QPG5	Prosaposin	Psap	K446
J3QPG5	Prosaposin	Psap	K447
K3W4M4	ATP-dependent (S)-NAD(P)H-hydrate dehydratase	Naxd	K85
K3W4M4	ATP-dependent (S)-NAD(P)H-hydrate dehydratase	Naxd	K86
K3W4S4	C-Jun-amino-terminal kinase-interacting protein 3	Mapk8ip3	K141
K4DI58	Cell adhesion molecule 3	Cadm3	K107
K4DI58	Cell adhesion molecule 3	Cadm3	K164
K4DI58	Cell adhesion molecule 3	Cadm3	K249
K4DI58	Cell adhesion molecule 3	Cadm3	K400
K4DI58	Cell adhesion molecule 3	Cadm3	K425
K7Q751	Non-specific protein-tyrosine kinase	Ptk2	K916
L7N466	5-formyltetrahydrofolate cyclo-ligase	Mthfsl	K158
M0QWP1	Agrin	Agrn	K735
N0E4C0	Casein kinase II subunit beta	Csnk2b	K147
O08532	Voltage-dependent calcium channel subunit alpha-2/delta-1	Cacna2d1	K842
O08539	Myc box-dependent-interacting protein 1	Bin1	K189
O08539	Myc box-dependent-interacting protein 1	Bin1	K570
O08539	Myc box-dependent-interacting protein 1	Bin1	K164
O08539	Myc box-dependent-interacting protein 1	Bin1	K53
O08553	Dihydropyrimidinase-related protein 2	Dpysl2	K293
O08553	Dihydropyrimidinase-related protein 2	Dpysl2	K297
O08553	Dihydropyrimidinase-related protein 2	Dpysl2	K423
O08553	Dihydropyrimidinase-related protein 2	Dpysl2	K480
O08553	Dihydropyrimidinase-related protein 2	Dpysl2	K511
O08553	Dihydropyrimidinase-related protein 2	Dpysl2	K254
O08553	Dihydropyrimidinase-related protein 2	Dpysl2	K520
O08553	Dihydropyrimidinase-related protein 2	Dpysl2	K258
O08553	Dihydropyrimidinase-related protein 2	Dpysl2	K451
O08553	Dihydropyrimidinase-related protein 2	Dpysl2	K20
O08599	Syntaxin-binding protein 1	Stxbp1	K493
O08599	Syntaxin-binding protein 1	Stxbp1	K497
O08599	Syntaxin-binding protein 1	Stxbp1	K98
O08599	Syntaxin-binding protein 1	Stxbp1	K225
O08599	Syntaxin-binding protein 1	Stxbp1	K356
O08599	Syntaxin-binding protein 1	Stxbp1	K120
O08599	Syntaxin-binding protein 1	Stxbp1	K294
O08599	Syntaxin-binding protein 1	Stxbp1	K364
O08599	Syntaxin-binding protein 1	Stxbp1	K213
O08599	Syntaxin-binding protein 1	Stxbp1	K20
O08599	Syntaxin-binding protein 1	Stxbp1	K524
O08599	Syntaxin-binding protein 1	Stxbp1	K332
O08599	Syntaxin-binding protein 1	Stxbp1	K583
O08599	Syntaxin-binding protein 1	Stxbp1	K584
O08749	Dihydrolipoyl dehydrogenase, mitochondrial	Dld	K122
O08749	Dihydrolipoyl dehydrogenase, mitochondrial	Dld	K72
O08749	Dihydrolipoyl dehydrogenase, mitochondrial	Dld	K132
O08749	Dihydrolipoyl dehydrogenase, mitochondrial	Dld	K410
O08749	Dihydrolipoyl dehydrogenase, mitochondrial	Dld	K417
O08749	Dihydrolipoyl dehydrogenase, mitochondrial	Dld	K143
O08749	Dihydrolipoyl dehydrogenase, mitochondrial	Dld	K420
O08749	Dihydrolipoyl dehydrogenase, mitochondrial	Dld	K66
O08749	Dihydrolipoyl dehydrogenase, mitochondrial	Dld	K334
O08749	Dihydrolipoyl dehydrogenase, mitochondrial	Dld	K346
O08749	Dihydrolipoyl dehydrogenase, mitochondrial	Dld	K505
O08749	Dihydrolipoyl dehydrogenase, mitochondrial	Dld	K146
O08749	Dihydrolipoyl dehydrogenase, mitochondrial	Dld	K166
O08749	Dihydrolipoyl dehydrogenase, mitochondrial	Dld	K104
O08749	Dihydrolipoyl dehydrogenase, mitochondrial	Dld	K277
O08749	Dihydrolipoyl dehydrogenase, mitochondrial	Dld	K273
O08749	Dihydrolipoyl dehydrogenase, mitochondrial	Dld	K159
O08749	Dihydrolipoyl dehydrogenase, mitochondrial	Dld	K127
O08749	Dihydrolipoyl dehydrogenase, mitochondrial	Dld	K430
O08749	Dihydrolipoyl dehydrogenase, mitochondrial	Dld	K445
O08788	Dynactin subunit 1	Dctn1	K518
O08788	Dynactin subunit 1	Dctn1	K519
O08917	Flotillin-1	Flot1	K166
O08917	Flotillin-1	Flot1	K184
O08997	Copper transport protein ATOX1	Atox1	K38
O08997	Copper transport protein ATOX1	Atox1	K39
O09106	Histone deacetylase 1	Hdac1	K412
O09174	Alpha-methylacyl-CoA racemase	Amacr	K57
O35129	Prohibitin-2	Phb2	K250
O35143	ATPase inhibitor, mitochondrial	Atp5if1	K83
O35143	ATPase inhibitor, mitochondrial	Atp5if1	K103
O35143	ATPase inhibitor, mitochondrial	Atp5if1	K49
O35295	Transcriptional activator protein Pur-beta	Purb	K279
O35295	Transcriptional activator protein Pur-beta	Purb	K49
O35295	Transcriptional activator protein Pur-beta	Purb	K132
O35295	Transcriptional activator protein Pur-beta	Purb	K82
O35381	Acidic leucine-rich nuclear phosphoprotein 32 family member A	Anp32a	K110
O35381	Acidic leucine-rich nuclear phosphoprotein 32 family member A	Anp32a	K111
O35381	Acidic leucine-rich nuclear phosphoprotein 32 family member A	Anp32a	K99
O35435	Dihydroorotate dehydrogenase (quinone), mitochondrial	Dhodh	K185
O35459	Delta(3,5)-Delta(2,4)-dienoyl-CoA isomerase, mitochondrial	Ech1	K94
O35459	Delta(3,5)-Delta(2,4)-dienoyl-CoA isomerase, mitochondrial	Ech1	K76
O35459	Delta(3,5)-Delta(2,4)-dienoyl-CoA isomerase, mitochondrial	Ech1	K316
O35593	26S proteasome non-ATPase regulatory subunit 14	Psmd14	K239
O35685	Nuclear migration protein nudC	Nudc	K68
O35685	Nuclear migration protein nudC	Nudc	K122
O35685	Nuclear migration protein nudC	Nudc	K123
O35685	Nuclear migration protein nudC	Nudc	K268
O35685	Nuclear migration protein nudC	Nudc	K269
O35927	Catenin delta-2	Ctnnd2	K371
O54734	Dolichyl-diphosphooligosaccharide--protein glycosyltransferase 48 kDa subunit	Ddost	K174
O54774	AP-3 complex subunit delta-1	Ap3d1	K580
O54774	AP-3 complex subunit delta-1	Ap3d1	K584
O54901	OX-2 membrane glycoprotein	Cd200	K54
O54901	OX-2 membrane glycoprotein	Cd200	K66
O54901	OX-2 membrane glycoprotein	Cd200	K67
O54941	SWI/SNF-related matrix-associated actin-dependent regulator of chromatin subfamily E member 1	Smarce1	K271
O54946	DnaJ homolog subfamily B member 6	Dnajb6	K20
O54984	ATPase GET3	Get3	K267
O55023	Inositol monophosphatase 1	Impa1	K28
O55023	Inositol monophosphatase 1	Impa1	K49
O55023	Inositol monophosphatase 1	Impa1	K260
O55023	Inositol monophosphatase 1	Impa1	K59
O55023	Inositol monophosphatase 1	Impa1	K61
O55033	Cytoplasmic protein NCK2	Nck2	K227
O55042	Alpha-synuclein	Snca	K96
O55042	Alpha-synuclein	Snca	K97
O55042	Alpha-synuclein	Snca	K58
O55142	60S ribosomal protein L35a	Rpl35a	K45
O55142	60S ribosomal protein L35a	Rpl35a	K15
O55234	Proteasome subunit beta type-5	Psmb5	K91
O55234	Proteasome subunit beta type-5	Psmb5	K92
O70172	Phosphatidylinositol 5-phosphate 4-kinase type-2 alpha	Pip4k2a	K89
O70172	Phosphatidylinositol 5-phosphate 4-kinase type-2 alpha	Pip4k2a	K395
O70172	Phosphatidylinositol 5-phosphate 4-kinase type-2 alpha	Pip4k2a	K160
O70172	Phosphatidylinositol 5-phosphate 4-kinase type-2 alpha	Pip4k2a	K161
O70172	Phosphatidylinositol 5-phosphate 4-kinase type-2 alpha	Pip4k2a	K91
O70172	Phosphatidylinositol 5-phosphate 4-kinase type-2 alpha	Pip4k2a	K73
O70172	Phosphatidylinositol 5-phosphate 4-kinase type-2 alpha	Pip4k2a	K252
O70172	Phosphatidylinositol 5-phosphate 4-kinase type-2 alpha	Pip4k2a	K253
O70172	Phosphatidylinositol 5-phosphate 4-kinase type-2 alpha	Pip4k2a	K140
O70194	Eukaryotic translation initiation factor 3 subunit D	Eif3d	K426
O70251	Elongation factor 1-beta	Eef1b	K60
O70251	Elongation factor 1-beta	Eef1b	K129
O70251	Elongation factor 1-beta	Eef1b	K130
O70251	Elongation factor 1-beta	Eef1b	K185
O70251	Elongation factor 1-beta	Eef1b	K186
O70435	Proteasome subunit alpha type-3	Psma3	K65
O70443	Guanine nucleotide-binding protein G(z) subunit alpha	Gnaz	K46
O70443	Guanine nucleotide-binding protein G(z) subunit alpha	Gnaz	K51
O70494	Transcription factor Sp3	Sp3	K595
O70546	Lysine-specific demethylase 6A	Kdm6a	K799
O70589	Peripheral plasma membrane protein CASK	Cask	K316
O70589	Peripheral plasma membrane protein CASK	Cask	K756
O88441	Metaxin-2	Mtx2	K237
O88456	Calpain small subunit 1	Capns1	K173
O88456	Calpain small subunit 1	Capns1	K174
O88456	Calpain small subunit 1	Capns1	K180
O88532	Zinc finger RNA-binding protein	Zfr	K495
O88532	Zinc finger RNA-binding protein	Zfr	K496
O88532	Zinc finger RNA-binding protein	Zfr	K509
O88569	Heterogeneous nuclear ribonucleoproteins A2/B1	Hnrnpa2b1	K59
O88569	Heterogeneous nuclear ribonucleoproteins A2/B1	Hnrnpa2b1	K112
O88569	Heterogeneous nuclear ribonucleoproteins A2/B1	Hnrnpa2b1	K113
O88696	ATP-dependent Clp protease proteolytic subunit, mitochondrial	Clpp	K207
O88696	ATP-dependent Clp protease proteolytic subunit, mitochondrial	Clpp	K196
O88696	ATP-dependent Clp protease proteolytic subunit, mitochondrial	Clpp	K198
O88704	Potassium/sodium hyperpolarization-activated cyclic nucleotide-gated channel 1	Hcn1	K35
O88712	C-terminal-binding protein 1	Ctbp1	K348
O88737	Protein bassoon	Bsn	K761
O88737	Protein bassoon	Bsn	K517
O88737	Protein bassoon	Bsn	K3702
O88741	Ganglioside-induced differentiation-associated protein 1	Gdap1	K172
O88741	Ganglioside-induced differentiation-associated protein 1	Gdap1	K173
O88741	Ganglioside-induced differentiation-associated protein 1	Gdap1	K188
O88741	Ganglioside-induced differentiation-associated protein 1	Gdap1	K190
O88935	Synapsin-1	Syn1	K128
O88935	Synapsin-1	Syn1	K311
O88935	Synapsin-1	Syn1	K576
O88935	Synapsin-1	Syn1	K179
O88935	Synapsin-1	Syn1	K324
O88986	2-amino-3-ketobutyrate coenzyme A ligase, mitochondrial	Gcat	K184
O88986	2-amino-3-ketobutyrate coenzyme A ligase, mitochondrial	Gcat	K365
O88986	2-amino-3-ketobutyrate coenzyme A ligase, mitochondrial	Gcat	K366
O89023	Tripeptidyl-peptidase 1	Tpp1	K372
O89050	Muskelin	Mkln1	K563
O89054	Cytoskeletal beta-actin (Fragment)	Actb	K22
P00493	Hypoxanthine-guanine phosphoribosyltransferase	Hprt1	K103
P00920	Carbonic anhydrase 2	Ca2	K251
P00920	Carbonic anhydrase 2	Ca2	K167
P00920	Carbonic anhydrase 2	Ca2	K126
P00920	Carbonic anhydrase 2	Ca2	K111
P00920	Carbonic anhydrase 2	Ca2	K112
P01831	Thy-1 membrane glycoprotein	Thy1	K61
P03995	Glial fibrillary acidic protein	Gfap	K92
P03995	Glial fibrillary acidic protein	Gfap	K402
P03995	Glial fibrillary acidic protein	Gfap	K353
P03995	Glial fibrillary acidic protein	Gfap	K276
P04104	Keratin, type II cytoskeletal 1	Krt1	K296
P04104	Keratin, type II cytoskeletal 1	Krt1	K297
P04104	Keratin, type II cytoskeletal 1	Krt1	K284
P05063	Fructose-bisphosphate aldolase C	Aldoc	K200
P05063	Fructose-bisphosphate aldolase C	Aldoc	K147
P05063	Fructose-bisphosphate aldolase C	Aldoc	K230
P05063	Fructose-bisphosphate aldolase C	Aldoc	K243
P05063	Fructose-bisphosphate aldolase C	Aldoc	K108
P05063	Fructose-bisphosphate aldolase C	Aldoc	K330
P05063	Fructose-bisphosphate aldolase C	Aldoc	K42
P05063	Fructose-bisphosphate aldolase C	Aldoc	K153
P05132	cAMP-dependent protein kinase catalytic subunit alpha	Prkaca	K280
P05132	cAMP-dependent protein kinase catalytic subunit alpha	Prkaca	K93
P05132	cAMP-dependent protein kinase catalytic subunit alpha	Prkaca	K286
P05132	cAMP-dependent protein kinase catalytic subunit alpha	Prkaca	K62
P05201	Aspartate aminotransferase, cytoplasmic	Got1	K290
P05201	Aspartate aminotransferase, cytoplasmic	Got1	K396
P05201	Aspartate aminotransferase, cytoplasmic	Got1	K166
P05202	Aspartate aminotransferase, mitochondrial	Got2	K279
P05202	Aspartate aminotransferase, mitochondrial	Got2	K430
P05202	Aspartate aminotransferase, mitochondrial	Got2	K296
P05202	Aspartate aminotransferase, mitochondrial	Got2	K90
P05202	Aspartate aminotransferase, mitochondrial	Got2	K94
P05202	Aspartate aminotransferase, mitochondrial	Got2	K73
P05202	Aspartate aminotransferase, mitochondrial	Got2	K122
P05202	Aspartate aminotransferase, mitochondrial	Got2	K309
P05202	Aspartate aminotransferase, mitochondrial	Got2	K185
P05202	Aspartate aminotransferase, mitochondrial	Got2	K387
P05202	Aspartate aminotransferase, mitochondrial	Got2	K159
P05202	Aspartate aminotransferase, mitochondrial	Got2	K82
P05202	Aspartate aminotransferase, mitochondrial	Got2	K338
P05202	Aspartate aminotransferase, mitochondrial	Got2	K302
P05202	Aspartate aminotransferase, mitochondrial	Got2	K404
P05202	Aspartate aminotransferase, mitochondrial	Got2	K59
P05202	Aspartate aminotransferase, mitochondrial	Got2	K363
P05202	Aspartate aminotransferase, mitochondrial	Got2	K364
P05202	Aspartate aminotransferase, mitochondrial	Got2	K345
P05202	Aspartate aminotransferase, mitochondrial	Got2	K234
P05202	Aspartate aminotransferase, mitochondrial	Got2	K235
P05480	Neuronal proto-oncogene tyrosine-protein kinase Src	Src	K202
P06745	Glucose-6-phosphate isomerase	Gpi	K366
P06745	Glucose-6-phosphate isomerase	Gpi	K89
P06745	Glucose-6-phosphate isomerase	Gpi	K142
P06745	Glucose-6-phosphate isomerase	Gpi	K252
P06745	Glucose-6-phosphate isomerase	Gpi	K254
P06745	Glucose-6-phosphate isomerase	Gpi	K241
P06745	Glucose-6-phosphate isomerase	Gpi	K25
P06745	Glucose-6-phosphate isomerase	Gpi	K130
P06745	Glucose-6-phosphate isomerase	Gpi	K481
P06837	Neuromodulin	Gap43	K206
P06837	Neuromodulin	Gap43	K208
P06837	Neuromodulin	Gap43	K199
P06837	Neuromodulin	Gap43	K37
P06837	Neuromodulin	Gap43	K80
P06837	Neuromodulin	Gap43	K81
P06837	Neuromodulin	Gap43	K30
P07310	Creatine kinase M-type	Ckm	K223
P07310	Creatine kinase M-type	Ckm	K15
P07901	Heat shock protein HSP 90-alpha	Hsp90aa1	K490
P07901	Heat shock protein HSP 90-alpha	Hsp90aa1	K153
P07901	Heat shock protein HSP 90-alpha	Hsp90aa1	K328
P07901	Heat shock protein HSP 90-alpha	Hsp90aa1	K568
P07901	Heat shock protein HSP 90-alpha	Hsp90aa1	K500
P07901	Heat shock protein HSP 90-alpha	Hsp90aa1	K559
P07901	Heat shock protein HSP 90-alpha	Hsp90aa1	K560
P07901	Heat shock protein HSP 90-alpha	Hsp90aa1	K561
P07901	Heat shock protein HSP 90-alpha	Hsp90aa1	K632
P07901	Heat shock protein HSP 90-alpha	Hsp90aa1	K633
P07901	Heat shock protein HSP 90-alpha	Hsp90aa1	K444
P07901	Heat shock protein HSP 90-alpha	Hsp90aa1	K486
P07901	Heat shock protein HSP 90-alpha	Hsp90aa1	K408
P07901	Heat shock protein HSP 90-alpha	Hsp90aa1	K411
P07901	Heat shock protein HSP 90-alpha	Hsp90aa1	K185
P07901	Heat shock protein HSP 90-alpha	Hsp90aa1	K100
P07901	Heat shock protein HSP 90-alpha	Hsp90aa1	K191
P07903	DNA excision repair protein ERCC-1	Ercc1	K97
P08113	Endoplasmin	Hsp90b1	K682
P08113	Endoplasmin	Hsp90b1	K683
P08113	Endoplasmin	Hsp90b1	K404
P08113	Endoplasmin	Hsp90b1	K405
P08226	Apolipoprotein E	Apoe	K173
P08228	Superoxide dismutase [Cu-Zn]	Sod1	K24
P08228	Superoxide dismutase [Cu-Zn]	Sod1	K123
P08228	Superoxide dismutase [Cu-Zn]	Sod1	K137
P08249	Malate dehydrogenase, mitochondrial	Mdh2	K301
P08249	Malate dehydrogenase, mitochondrial	Mdh2	K307
P08249	Malate dehydrogenase, mitochondrial	Mdh2	K157
P08249	Malate dehydrogenase, mitochondrial	Mdh2	K165
P08249	Malate dehydrogenase, mitochondrial	Mdh2	K78
P08249	Malate dehydrogenase, mitochondrial	Mdh2	K185
P08249	Malate dehydrogenase, mitochondrial	Mdh2	K215
P08249	Malate dehydrogenase, mitochondrial	Mdh2	K296
P08249	Malate dehydrogenase, mitochondrial	Mdh2	K297
P08249	Malate dehydrogenase, mitochondrial	Mdh2	K203
P08249	Malate dehydrogenase, mitochondrial	Mdh2	K335
P08249	Malate dehydrogenase, mitochondrial	Mdh2	K338
P08249	Malate dehydrogenase, mitochondrial	Mdh2	K329
P08249	Malate dehydrogenase, mitochondrial	Mdh2	K239
P08249	Malate dehydrogenase, mitochondrial	Mdh2	K241
P08249	Malate dehydrogenase, mitochondrial	Mdh2	K328
P08249	Malate dehydrogenase, mitochondrial	Mdh2	K281
P08414	Calcium/calmodulin-dependent protein kinase type IV	Camk4	K370
P08414	Calcium/calmodulin-dependent protein kinase type IV	Camk4	K371
P08414	Calcium/calmodulin-dependent protein kinase type IV	Camk4	K311
P08414	Calcium/calmodulin-dependent protein kinase type IV	Camk4	K312
P08551	Neurofilament light polypeptide	Nefl	K272
P08551	Neurofilament light polypeptide	Nefl	K282
P08551	Neurofilament light polypeptide	Nefl	K294
P08551	Neurofilament light polypeptide	Nefl	K268
P08553	Neurofilament medium polypeptide	Nefm	K53
P08553	Neurofilament medium polypeptide	Nefm	K638
P08553	Neurofilament medium polypeptide	Nefm	K788
P08553	Neurofilament medium polypeptide	Nefm	K789
P08553	Neurofilament medium polypeptide	Nefm	K807
P08553	Neurofilament medium polypeptide	Nefm	K291
P08553	Neurofilament medium polypeptide	Nefm	K261
P08553	Neurofilament medium polypeptide	Nefm	K296
P08553	Neurofilament medium polypeptide	Nefm	K166
P08553	Neurofilament medium polypeptide	Nefm	K599
P08553	Neurofilament medium polypeptide	Nefm	K602
P08553	Neurofilament medium polypeptide	Nefm	K622
P08553	Neurofilament medium polypeptide	Nefm	K751
P08752	Guanine nucleotide-binding protein G(i) subunit alpha-2	Gnai2	K313
P08752	Guanine nucleotide-binding protein G(i) subunit alpha-2	Gnai2	K331
P09055	Integrin beta-1	Itgb1	K784
P09103	Protein disulfide-isomerase	P4hb	K108
P09405	Nucleolin	Ncl	K79
P09405	Nucleolin	Ncl	K80
P09405	Nucleolin	Ncl	K522
P09405	Nucleolin	Ncl	K478
P09405	Nucleolin	Ncl	K70
P09405	Nucleolin	Ncl	K569
P09405	Nucleolin	Ncl	K702
P09405	Nucleolin	Ncl	K703
P09405	Nucleolin	Ncl	K429
P09405	Nucleolin	Ncl	K87
P09405	Nucleolin	Ncl	K88
P09405	Nucleolin	Ncl	K124
P09405	Nucleolin	Ncl	K125
P09405	Nucleolin	Ncl	K96
P09405	Nucleolin	Ncl	K109
P09405	Nucleolin	Ncl	K110
P09405	Nucleolin	Ncl	K71
P09411	Phosphoglycerate kinase 1	Pgk1	K48
P09411	Phosphoglycerate kinase 1	Pgk1	K75
P09411	Phosphoglycerate kinase 1	Pgk1	K322
P09411	Phosphoglycerate kinase 1	Pgk1	K323
P09411	Phosphoglycerate kinase 1	Pgk1	K388
P09411	Phosphoglycerate kinase 1	Pgk1	K131
P09411	Phosphoglycerate kinase 1	Pgk1	K382
P09411	Phosphoglycerate kinase 1	Pgk1	K30
P09411	Phosphoglycerate kinase 1	Pgk1	K15
P09411	Phosphoglycerate kinase 1	Pgk1	K353
P09411	Phosphoglycerate kinase 1	Pgk1	K184
P09411	Phosphoglycerate kinase 1	Pgk1	K191
P09411	Phosphoglycerate kinase 1	Pgk1	K192
P09411	Phosphoglycerate kinase 1	Pgk1	K272
P09671	Superoxide dismutase [Mn], mitochondrial	Sod2	K53
P09671	Superoxide dismutase [Mn], mitochondrial	Sod2	K130
P09671	Superoxide dismutase [Mn], mitochondrial	Sod2	K108
P09671	Superoxide dismutase [Mn], mitochondrial	Sod2	K89
P09671	Superoxide dismutase [Mn], mitochondrial	Sod2	K68
P09671	Superoxide dismutase [Mn], mitochondrial	Sod2	K122
P09671	Superoxide dismutase [Mn], mitochondrial	Sod2	K202
P09671	Superoxide dismutase [Mn], mitochondrial	Sod2	K222
P0C0S6	Histone H2A.Z	H2az1	K8
P0C0S6	Histone H2A.Z	H2az1	K12
P0C0S6	Histone H2A.Z	H2az1	K14
P0DN34	NADH dehydrogenase [ubiquinone] 1 beta subcomplex subunit 1	Ndufb1	K40
P10126	Elongation factor 1-alpha 1	Eef1a1	K5
P10126	Elongation factor 1-alpha 1	Eef1a1	K179
P10126	Elongation factor 1-alpha 1	Eef1a1	K180
P10126	Elongation factor 1-alpha 1	Eef1a1	K165
P10126	Elongation factor 1-alpha 1	Eef1a1	K20
P10126	Elongation factor 1-alpha 1	Eef1a1	K392
P10126	Elongation factor 1-alpha 1	Eef1a1	K36
P10126	Elongation factor 1-alpha 1	Eef1a1	K41
P10518	Delta-aminolevulinic acid dehydratase	Alad	K184
P10605	Cathepsin B	Ctsb	K223
P10630	Eukaryotic initiation factor 4A-II	Eif4a2	K382
P10630	Eukaryotic initiation factor 4A-II	Eif4a2	K370
P10639	Thioredoxin	Txn	K94
P10639	Thioredoxin	Txn	K39
P10649	Glutathione S-transferase Mu 1	Gstm1	K83
P10649	Glutathione S-transferase Mu 1	Gstm1	K31
P10649	Glutathione S-transferase Mu 1	Gstm1	K50
P10649	Glutathione S-transferase Mu 1	Gstm1	K152
P10852	4F2 cell-surface antigen heavy chain	Slc3a2	K159
P11031	Activated RNA polymerase II transcriptional coactivator p15	Sub1	K38
P11031	Activated RNA polymerase II transcriptional coactivator p15	Sub1	K39
P11352	Glutathione peroxidase 1	Gpx1	K62
P11404	Fatty acid-binding protein, heart	Fabp3	K97
P11404	Fatty acid-binding protein, heart	Fabp3	K15
P11881	Inositol 1,4,5-trisphosphate receptor type 1	Itpr1	K100
P11881	Inositol 1,4,5-trisphosphate receptor type 1	Itpr1	K101
P11983	T-complex protein 1 subunit alpha	Tcp1	K153
P11983	T-complex protein 1 subunit alpha	Tcp1	K73
P11983	T-complex protein 1 subunit alpha	Tcp1	K541
P11983	T-complex protein 1 subunit alpha	Tcp1	K365
P11983	T-complex protein 1 subunit alpha	Tcp1	K400
P11983	T-complex protein 1 subunit alpha	Tcp1	K317
P12023	Amyloid-beta precursor protein	App	K393
P12023	Amyloid-beta precursor protein	App	K395
P12382	ATP-dependent 6-phosphofructokinase, liver type	Pfkl	K726
P12382	ATP-dependent 6-phosphofructokinase, liver type	Pfkl	K727
P12382	ATP-dependent 6-phosphofructokinase, liver type	Pfkl	K614
P12382	ATP-dependent 6-phosphofructokinase, liver type	Pfkl	K386
P12382	ATP-dependent 6-phosphofructokinase, liver type	Pfkl	K469
P12382	ATP-dependent 6-phosphofructokinase, liver type	Pfkl	K392
P12658	Calbindin	Calb1	K223
P12787	Cytochrome c oxidase subunit 5A, mitochondrial	Cox5a	K109
P12787	Cytochrome c oxidase subunit 5A, mitochondrial	Cox5a	K111
P12849	cAMP-dependent protein kinase type I-beta regulatory subunit	Prkar1b	K367
P12960	Contactin-1	Cntn1	K105
P12960	Contactin-1	Cntn1	K107
P12960	Contactin-1	Cntn1	K772
P12960	Contactin-1	Cntn1	K961
P12960	Contactin-1	Cntn1	K993
P12960	Contactin-1	Cntn1	K76
P12960	Contactin-1	Cntn1	K373
P13020	Gelsolin	Gsn	K726
P13020	Gelsolin	Gsn	K582
P13541	Myosin-3	Myh3	K720
P14231	Sodium/potassium-transporting ATPase subunit beta-2	Atp1b2	K276
P14231	Sodium/potassium-transporting ATPase subunit beta-2	Atp1b2	K147
P14733	Lamin-B1	Lmnb1	K458
P14733	Lamin-B1	Lmnb1	K533
P14733	Lamin-B1	Lmnb1	K135
P14733	Lamin-B1	Lmnb1	K110
P14733	Lamin-B1	Lmnb1	K124
P14733	Lamin-B1	Lmnb1	K125
P14733	Lamin-B1	Lmnb1	K272
P14824	Annexin A6	Anxa6	K306
P14824	Annexin A6	Anxa6	K370
P14824	Annexin A6	Anxa6	K63
P14824	Annexin A6	Anxa6	K406
P14824	Annexin A6	Anxa6	K579
P14824	Annexin A6	Anxa6	K580
P15105	Glutamine synthetase	Glul	K103
P15105	Glutamine synthetase	Glul	K276
P15105	Glutamine synthetase	Glul	K279
P15105	Glutamine synthetase	Glul	K372
P15105	Glutamine synthetase	Glul	K25
P15864	Histone H1.2	H1-2	K168
P16054	Protein kinase C epsilon type	Prkce	K210
P16332	Methylmalonyl-CoA mutase, mitochondrial	Mmut	K463
P16332	Methylmalonyl-CoA mutase, mitochondrial	Mmut	K600
P16332	Methylmalonyl-CoA mutase, mitochondrial	Mmut	K338
P16332	Methylmalonyl-CoA mutase, mitochondrial	Mmut	K341
P17426	AP-2 complex subunit alpha-1	Ap2a1	K378
P17426	AP-2 complex subunit alpha-1	Ap2a1	K177
P17426	AP-2 complex subunit alpha-1	Ap2a1	K905
P17426	AP-2 complex subunit alpha-1	Ap2a1	K498
P17426	AP-2 complex subunit alpha-1	Ap2a1	K907
P17563	Methanethiol oxidase	Selenbp1	K279
P17665	Cytochrome c oxidase subunit 7C, mitochondrial	Cox7c	K25
P17710	Hexokinase-1	Hk1	K794
P17710	Hexokinase-1	Hk1	K409
P17710	Hexokinase-1	Hk1	K833
P17710	Hexokinase-1	Hk1	K389
P17710	Hexokinase-1	Hk1	K537
P17710	Hexokinase-1	Hk1	K884
P17710	Hexokinase-1	Hk1	K368
P17710	Hexokinase-1	Hk1	K544
P17710	Hexokinase-1	Hk1	K545
P17710	Hexokinase-1	Hk1	K819
P17710	Hexokinase-1	Hk1	K820
P17710	Hexokinase-1	Hk1	K104
P17710	Hexokinase-1	Hk1	K600
P17710	Hexokinase-1	Hk1	K485
P17710	Hexokinase-1	Hk1	K247
P17710	Hexokinase-1	Hk1	K507
P17751	Triosephosphate isomerase	Tpi1	K14
P17751	Triosephosphate isomerase	Tpi1	K175
P17751	Triosephosphate isomerase	Tpi1	K188
P17751	Triosephosphate isomerase	Tpi1	K194
P17751	Triosephosphate isomerase	Tpi1	K69
P17751	Triosephosphate isomerase	Tpi1	K6
P17751	Triosephosphate isomerase	Tpi1	K219
P18572	Basigin	Bsg	K189
P18760	Cofilin-1	Cfl1	K132
P18760	Cofilin-1	Cfl1	K112
P18760	Cofilin-1	Cfl1	K114
P18760	Cofilin-1	Cfl1	K44
P18760	Cofilin-1	Cfl1	K45
P18760	Cofilin-1	Cfl1	K30
P18760	Cofilin-1	Cfl1	K144
P18760	Cofilin-1	Cfl1	K31
P18872	Guanine nucleotide-binding protein G(o) subunit alpha	Gnao1	K193
P18872	Guanine nucleotide-binding protein G(o) subunit alpha	Gnao1	K98
P18872	Guanine nucleotide-binding protein G(o) subunit alpha	Gnao1	K181
P18872	Guanine nucleotide-binding protein G(o) subunit alpha	Gnao1	K67
P18872	Guanine nucleotide-binding protein G(o) subunit alpha	Gnao1	K32
P18872	Guanine nucleotide-binding protein G(o) subunit alpha	Gnao1	K154
P19096	Fatty acid synthase	Fasn	K776
P19096	Fatty acid synthase	Fasn	K70
P19096	Fatty acid synthase	Fasn	K2187
P19096	Fatty acid synthase	Fasn	K235
P19096	Fatty acid synthase	Fasn	K326
P19096	Fatty acid synthase	Fasn	K1697
P19096	Fatty acid synthase	Fasn	K2429
P19096	Fatty acid synthase	Fasn	K1840
P19096	Fatty acid synthase	Fasn	K2399
P19096	Fatty acid synthase	Fasn	K993
P19096	Fatty acid synthase	Fasn	K786
P19096	Fatty acid synthase	Fasn	K49
P19096	Fatty acid synthase	Fasn	K2427
P19096	Fatty acid synthase	Fasn	K1817
P19157	Glutathione S-transferase P 1	Gstp1	K116
P19157	Glutathione S-transferase P 1	Gstp1	K209
P19157	Glutathione S-transferase P 1	Gstp1	K103
P19157	Glutathione S-transferase P 1	Gstp1	K82
P19246	Neurofilament heavy polypeptide	Nefh	K435
P19246	Neurofilament heavy polypeptide	Nefh	K943
P19783	Cytochrome c oxidase subunit 4 isoform 1, mitochondrial	Cox4i1	K29
P19783	Cytochrome c oxidase subunit 4 isoform 1, mitochondrial	Cox4i1	K168
P19783	Cytochrome c oxidase subunit 4 isoform 1, mitochondrial	Cox4i1	K169
P19783	Cytochrome c oxidase subunit 4 isoform 1, mitochondrial	Cox4i1	K143
P19783	Cytochrome c oxidase subunit 4 isoform 1, mitochondrial	Cox4i1	K164
P20029	Endoplasmic reticulum chaperone BiP	Hspa5	K618
P20029	Endoplasmic reticulum chaperone BiP	Hspa5	K620
P20029	Endoplasmic reticulum chaperone BiP	Hspa5	K214
P20029	Endoplasmic reticulum chaperone BiP	Hspa5	K97
P20029	Endoplasmic reticulum chaperone BiP	Hspa5	K114
P20029	Endoplasmic reticulum chaperone BiP	Hspa5	K548
P20060	Beta-hexosaminidase subunit beta	Hexb	K506
P20108	Thioredoxin-dependent peroxide reductase, mitochondrial	Prdx3	K92
P20108	Thioredoxin-dependent peroxide reductase, mitochondrial	Prdx3	K94
P20917	Myelin-associated glycoprotein	Mag	K75
P20917	Myelin-associated glycoprotein	Mag	K575
P23116	Eukaryotic translation initiation factor 3 subunit A	Eif3a	K75
P24270	Catalase	Cat	K480
P24270	Catalase	Cat	K430
P24270	Catalase	Cat	K237
P24369	Peptidyl-prolyl cis-trans isomerase B	Ppib	K215
P24369	Peptidyl-prolyl cis-trans isomerase B	Ppib	K89
P24472	Glutathione S-transferase A4	Gsta4	K195
P24472	Glutathione S-transferase A4	Gsta4	K196
P24527	Leukotriene A-4 hydrolase	Lta4h	K337
P24549	Aldehyde dehydrogenase 1A1	Aldh1a1	K348
P24549	Aldehyde dehydrogenase 1A1	Aldh1a1	K362
P24549	Aldehyde dehydrogenase 1A1	Aldh1a1	K363
P24549	Aldehyde dehydrogenase 1A1	Aldh1a1	K36
P24549	Aldehyde dehydrogenase 1A1	Aldh1a1	K37
P24549	Aldehyde dehydrogenase 1A1	Aldh1a1	K419
P24549	Aldehyde dehydrogenase 1A1	Aldh1a1	K260
P26041	Moesin	Msn	K262
P26041	Moesin	Msn	K263
P26041	Moesin	Msn	K253
P26041	Moesin	Msn	K254
P26041	Moesin	Msn	K79
P26443	Glutamate dehydrogenase 1, mitochondrial	Glud1	K415
P26443	Glutamate dehydrogenase 1, mitochondrial	Glud1	K363
P26443	Glutamate dehydrogenase 1, mitochondrial	Glud1	K365
P26443	Glutamate dehydrogenase 1, mitochondrial	Glud1	K90
P26443	Glutamate dehydrogenase 1, mitochondrial	Glud1	K200
P26443	Glutamate dehydrogenase 1, mitochondrial	Glud1	K503
P26443	Glutamate dehydrogenase 1, mitochondrial	Glud1	K480
P26443	Glutamate dehydrogenase 1, mitochondrial	Glud1	K191
P26443	Glutamate dehydrogenase 1, mitochondrial	Glud1	K84
P26443	Glutamate dehydrogenase 1, mitochondrial	Glud1	K545
P26443	Glutamate dehydrogenase 1, mitochondrial	Glud1	K477
P26443	Glutamate dehydrogenase 1, mitochondrial	Glud1	K187
P26443	Glutamate dehydrogenase 1, mitochondrial	Glud1	K390
P26443	Glutamate dehydrogenase 1, mitochondrial	Glud1	K527
P26443	Glutamate dehydrogenase 1, mitochondrial	Glud1	K211
P26443	Glutamate dehydrogenase 1, mitochondrial	Glud1	K212
P26443	Glutamate dehydrogenase 1, mitochondrial	Glud1	K457
P26516	26S proteasome non-ATPase regulatory subunit 7	Psmd7	K103
P26516	26S proteasome non-ATPase regulatory subunit 7	Psmd7	K45
P26516	26S proteasome non-ATPase regulatory subunit 7	Psmd7	K46
P26883	Peptidyl-prolyl cis-trans isomerase FKBP1A	Fkbp1a	K53
P26883	Peptidyl-prolyl cis-trans isomerase FKBP1A	Fkbp1a	K48
P26883	Peptidyl-prolyl cis-trans isomerase FKBP1A	Fkbp1a	K35
P26883	Peptidyl-prolyl cis-trans isomerase FKBP1A	Fkbp1a	K36
P27659	60S ribosomal protein L3	Rpl3	K143
P27659	60S ribosomal protein L3	Rpl3	K356
P27661	Histone H2AX	H2ax	K134
P27671	Ras-specific guanine nucleotide-releasing factor 1	Rasgrf1	K629
P27773	Protein disulfide-isomerase A3	Pdia3	K362
P27773	Protein disulfide-isomerase A3	Pdia3	K129
P27773	Protein disulfide-isomerase A3	Pdia3	K130
P27773	Protein disulfide-isomerase A3	Pdia3	K460
P27773	Protein disulfide-isomerase A3	Pdia3	K461
P27773	Protein disulfide-isomerase A3	Pdia3	K225
P27773	Protein disulfide-isomerase A3	Pdia3	K226
P27773	Protein disulfide-isomerase A3	Pdia3	K296
P27773	Protein disulfide-isomerase A3	Pdia3	K496
P28184	Metallothionein-3	Mt3	K44
P28474	Alcohol dehydrogenase class-3	Adh5	K107
P28474	Alcohol dehydrogenase class-3	Adh5	K338
P28474	Alcohol dehydrogenase class-3	Adh5	K339
P28474	Alcohol dehydrogenase class-3	Adh5	K113
P28650	Adenylosuccinate synthetase isozyme 1	Adss1	K18
P28650	Adenylosuccinate synthetase isozyme 1	Adss1	K448
P28656	Nucleosome assembly protein 1-like 1	Nap1l1	K82
P28656	Nucleosome assembly protein 1-like 1	Nap1l1	K116
P28658	Ataxin-10	Atxn10	K384
P28663	Beta-soluble NSF attachment protein	Napb	K56
P28663	Beta-soluble NSF attachment protein	Napb	K78
P28663	Beta-soluble NSF attachment protein	Napb	K93
P28663	Beta-soluble NSF attachment protein	Napb	K94
P28663	Beta-soluble NSF attachment protein	Napb	K19
P28663	Beta-soluble NSF attachment protein	Napb	K298
P28667	MARCKS-related protein	Marcksl1	K106
P29341	Polyadenylate-binding protein 1	Pabpc1	K299
P29341	Polyadenylate-binding protein 1	Pabpc1	K606
P29341	Polyadenylate-binding protein 1	Pabpc1	K104
P29352	Tyrosine-protein phosphatase non-receptor type 22	Ptpn22	K16
P29352	Tyrosine-protein phosphatase non-receptor type 22	Ptpn22	K17
P30416	Peptidyl-prolyl cis-trans isomerase FKBP4	Fkbp4	K390
P31324	cAMP-dependent protein kinase type II-beta regulatory subunit	Prkar2b	K391
P31324	cAMP-dependent protein kinase type II-beta regulatory subunit	Prkar2b	K256
P31324	cAMP-dependent protein kinase type II-beta regulatory subunit	Prkar2b	K135
P31648	Sodium- and chloride-dependent GABA transporter 1	Slc6a1	K26
P31648	Sodium- and chloride-dependent GABA transporter 1	Slc6a1	K28
P31650	Sodium- and chloride-dependent GABA transporter 3	Slc6a11	K590
P31650	Sodium- and chloride-dependent GABA transporter 3	Slc6a11	K610
P31650	Sodium- and chloride-dependent GABA transporter 3	Slc6a11	K612
P31650	Sodium- and chloride-dependent GABA transporter 3	Slc6a11	K570
P31750	RAC-alpha serine/threonine-protein kinase	Akt1	K30
P32020	Sterol carrier protein 2	Scp2	K453
P32020	Sterol carrier protein 2	Scp2	K454
P32020	Sterol carrier protein 2	Scp2	K438
P32020	Sterol carrier protein 2	Scp2	K479
P32020	Sterol carrier protein 2	Scp2	K491
P32020	Sterol carrier protein 2	Scp2	K492
P32020	Sterol carrier protein 2	Scp2	K544
P32020	Sterol carrier protein 2	Scp2	K546
P32067	Lupus La protein homolog	Ssb	K105
P32067	Lupus La protein homolog	Ssb	K109
P32067	Lupus La protein homolog	Ssb	K327
P32067	Lupus La protein homolog	Ssb	K174
P34022	Ran-specific GTPase-activating protein	Ranbp1	K150
P35123	Ubiquitin carboxyl-terminal hydrolase 4	Usp4	K611
P35123	Ubiquitin carboxyl-terminal hydrolase 4	Usp4	K421
P35235	Tyrosine-protein phosphatase non-receptor type 11	Ptpn11	K280
P35235	Tyrosine-protein phosphatase non-receptor type 11	Ptpn11	K131
P35288	Ras-related protein Rab-23	Rab23	K22
P35585	AP-1 complex subunit mu-1	Ap1m1	K326
P35700	Peroxiredoxin-1	Prdx1	K92
P35700	Peroxiredoxin-1	Prdx1	K93
P35700	Peroxiredoxin-1	Prdx1	K168
P35700	Peroxiredoxin-1	Prdx1	K178
P35700	Peroxiredoxin-1	Prdx1	K190
P35700	Peroxiredoxin-1	Prdx1	K192
P35700	Peroxiredoxin-1	Prdx1	K35
P35700	Peroxiredoxin-1	Prdx1	K37
P35700	Peroxiredoxin-1	Prdx1	K197
P35700	Peroxiredoxin-1	Prdx1	K16
P35700	Peroxiredoxin-1	Prdx1	K185
P35802	Neuronal membrane glycoprotein M6-a	Gpm6a	K189
P35802	Neuronal membrane glycoprotein M6-a	Gpm6a	K190
P35980	60S ribosomal protein L18	Rpl18	K49
P35980	60S ribosomal protein L18	Rpl18	K30
P36536	GTP-binding protein SAR1a	Sar1a	K146
P37242	Thyroid hormone receptor beta	Thrb	K206
P37242	Thyroid hormone receptor beta	Thrb	K211
P38060	Hydroxymethylglutaryl-CoA lyase, mitochondrial	Hmgcl	K48
P38647	Stress-70 protein, mitochondrial	Hspa9	K187
P38647	Stress-70 protein, mitochondrial	Hspa9	K610
P38647	Stress-70 protein, mitochondrial	Hspa9	K612
P38647	Stress-70 protein, mitochondrial	Hspa9	K138
P38647	Stress-70 protein, mitochondrial	Hspa9	K360
P38647	Stress-70 protein, mitochondrial	Hspa9	K159
P38647	Stress-70 protein, mitochondrial	Hspa9	K121
P38647	Stress-70 protein, mitochondrial	Hspa9	K135
P38647	Stress-70 protein, mitochondrial	Hspa9	K600
P38647	Stress-70 protein, mitochondrial	Hspa9	K288
P38647	Stress-70 protein, mitochondrial	Hspa9	K291
P38647	Stress-70 protein, mitochondrial	Hspa9	K345
P38647	Stress-70 protein, mitochondrial	Hspa9	K467
P38647	Stress-70 protein, mitochondrial	Hspa9	K468
P38647	Stress-70 protein, mitochondrial	Hspa9	K143
P39447	Tight junction protein ZO-1	Tjp1	K183
P40124	Adenylyl cyclase-associated protein 1	Cap1	K80
P40124	Adenylyl cyclase-associated protein 1	Cap1	K421
P40124	Adenylyl cyclase-associated protein 1	Cap1	K326
P40124	Adenylyl cyclase-associated protein 1	Cap1	K327
P40124	Adenylyl cyclase-associated protein 1	Cap1	K375
P40124	Adenylyl cyclase-associated protein 1	Cap1	K376
P40124	Adenylyl cyclase-associated protein 1	Cap1	K70
P40124	Adenylyl cyclase-associated protein 1	Cap1	K37
P40124	Adenylyl cyclase-associated protein 1	Cap1	K411
P40124	Adenylyl cyclase-associated protein 1	Cap1	K432
P40142	Transketolase	Tkt	K114
P40142	Transketolase	Tkt	K232
P40142	Transketolase	Tkt	K241
P40142	Transketolase	Tkt	K204
P42125	Enoyl-CoA delta isomerase 1, mitochondrial	Eci1	K283
P42125	Enoyl-CoA delta isomerase 1, mitochondrial	Eci1	K48
P42125	Enoyl-CoA delta isomerase 1, mitochondrial	Eci1	K255
P42125	Enoyl-CoA delta isomerase 1, mitochondrial	Eci1	K222
P42208	Septin-2	Septin2	K174
P42208	Septin-2	Septin2	K190
P43274	Histone H1.4	H1-4	K168
P43274	Histone H1.4	H1-4	K63
P43274	Histone H1.4	H1-4	K64
P43275	Histone H1.1	H1-1	K121
P45878	Peptidyl-prolyl cis-trans isomerase FKBP2	Fkbp2	K43
P45952	Medium-chain specific acyl-CoA dehydrogenase, mitochondrial	Acadm	K79
P46096	Synaptotagmin-1	Syt1	K297
P46096	Synaptotagmin-1	Syt1	K272
P46096	Synaptotagmin-1	Syt1	K236
P46096	Synaptotagmin-1	Syt1	K369
P46096	Synaptotagmin-1	Syt1	K420
P46096	Synaptotagmin-1	Syt1	K421
P46096	Synaptotagmin-1	Syt1	K222
P46460	Vesicle-fusing ATPase	Nsf	K529
P46460	Vesicle-fusing ATPase	Nsf	K251
P46460	Vesicle-fusing ATPase	Nsf	K699
P46460	Vesicle-fusing ATPase	Nsf	K701
P46460	Vesicle-fusing ATPase	Nsf	K198
P46460	Vesicle-fusing ATPase	Nsf	K200
P46460	Vesicle-fusing ATPase	Nsf	K44
P46460	Vesicle-fusing ATPase	Nsf	K462
P46460	Vesicle-fusing ATPase	Nsf	K283
P46660	Alpha-internexin	Ina	K288
P46660	Alpha-internexin	Ina	K290
P46660	Alpha-internexin	Ina	K111
P46660	Alpha-internexin	Ina	K447
P46660	Alpha-internexin	Ina	K448
P46660	Alpha-internexin	Ina	K88
P46660	Alpha-internexin	Ina	K369
P47708	Rabphilin-3A	Rph3a	K660
P47708	Rabphilin-3A	Rph3a	K662
P47708	Rabphilin-3A	Rph3a	K582
P47708	Rabphilin-3A	Rph3a	K587
P47708	Rabphilin-3A	Rph3a	K588
P47708	Rabphilin-3A	Rph3a	K653
P47738	Aldehyde dehydrogenase, mitochondrial	Aldh2	K370
P47738	Aldehyde dehydrogenase, mitochondrial	Aldh2	K371
P47738	Aldehyde dehydrogenase, mitochondrial	Aldh2	K377
P47791	Glutathione reductase, mitochondrial	Gsr	K88
P47791	Glutathione reductase, mitochondrial	Gsr	K89
P47791	Glutathione reductase, mitochondrial	Gsr	K167
P47791	Glutathione reductase, mitochondrial	Gsr	K168
P47857	ATP-dependent 6-phosphofructokinase, muscle type	Pfkm	K615
P47857	ATP-dependent 6-phosphofructokinase, muscle type	Pfkm	K617
P47857	ATP-dependent 6-phosphofructokinase, muscle type	Pfkm	K372
P47857	ATP-dependent 6-phosphofructokinase, muscle type	Pfkm	K107
P47857	ATP-dependent 6-phosphofructokinase, muscle type	Pfkm	K397
P47934	Carnitine O-acetyltransferase	Crat	K390
P47934	Carnitine O-acetyltransferase	Crat	K395
P47934	Carnitine O-acetyltransferase	Crat	K397
P47934	Carnitine O-acetyltransferase	Crat	K268
P47934	Carnitine O-acetyltransferase	Crat	K270
P48036	Annexin A5	Anxa5	K95
P48036	Annexin A5	Anxa5	K307
P48678	Prelamin-A/C	Lmna	K270
P48678	Prelamin-A/C	Lmna	K155
P48678	Prelamin-A/C	Lmna	K457
P48722	Heat shock 70 kDa protein 4L	Hspa4l	K539
P48722	Heat shock 70 kDa protein 4L	Hspa4l	K422
P48722	Heat shock 70 kDa protein 4L	Hspa4l	K194
P48722	Heat shock 70 kDa protein 4L	Hspa4l	K53
P48722	Heat shock 70 kDa protein 4L	Hspa4l	K272
P48722	Heat shock 70 kDa protein 4L	Hspa4l	K774
P48722	Heat shock 70 kDa protein 4L	Hspa4l	K556
P48722	Heat shock 70 kDa protein 4L	Hspa4l	K436
P48722	Heat shock 70 kDa protein 4L	Hspa4l	K437
P48771	Cytochrome c oxidase subunit 7A2, mitochondrial	Cox7a2	K46
P48774	Glutathione S-transferase Mu 5	Gstm5	K34
P48774	Glutathione S-transferase Mu 5	Gstm5	K53
P48962	ADP/ATP translocase 1	Slc25a4	K263
P48962	ADP/ATP translocase 1	Slc25a4	K96
P48962	ADP/ATP translocase 1	Slc25a4	K92
P48962	ADP/ATP translocase 1	Slc25a4	K94
P48962	ADP/ATP translocase 1	Slc25a4	K163
P48962	ADP/ATP translocase 1	Slc25a4	K23
P48962	ADP/ATP translocase 1	Slc25a4	K272
P48962	ADP/ATP translocase 1	Slc25a4	K33
P48962	ADP/ATP translocase 1	Slc25a4	K43
P48962	ADP/ATP translocase 1	Slc25a4	K166
P49443	Protein phosphatase 1A	Ppm1a	K369
P49615	Cyclin-dependent-like kinase 5	Cdk5	K74
P49615	Cyclin-dependent-like kinase 5	Cdk5	K75
P49615	Cyclin-dependent-like kinase 5	Cdk5	K20
P49615	Cyclin-dependent-like kinase 5	Cdk5	K56
P49615	Cyclin-dependent-like kinase 5	Cdk5	K33
P49813	Tropomodulin-1	Tmod1	K191
P50171	(3R)-3-hydroxyacyl-CoA dehydrogenase	Hsd17b8	K66
P50396	Rab GDP dissociation inhibitor alpha	Gdi1	K309
P50396	Rab GDP dissociation inhibitor alpha	Gdi1	K137
P50396	Rab GDP dissociation inhibitor alpha	Gdi1	K269
P50396	Rab GDP dissociation inhibitor alpha	Gdi1	K435
P50516	V-type proton ATPase catalytic subunit A	Atp6v1a	K163
P50516	V-type proton ATPase catalytic subunit A	Atp6v1a	K165
P50516	V-type proton ATPase catalytic subunit A	Atp6v1a	K467
P50516	V-type proton ATPase catalytic subunit A	Atp6v1a	K585
P50516	V-type proton ATPase catalytic subunit A	Atp6v1a	K307
P50518	V-type proton ATPase subunit E 1	Atp6v1e1	K223
P50518	V-type proton ATPase subunit E 1	Atp6v1e1	K99
P50518	V-type proton ATPase subunit E 1	Atp6v1e1	K156
P50518	V-type proton ATPase subunit E 1	Atp6v1e1	K59
P50518	V-type proton ATPase subunit E 1	Atp6v1e1	K60
P50518	V-type proton ATPase subunit E 1	Atp6v1e1	K26
P50544	Very long-chain specific acyl-CoA dehydrogenase, mitochondrial	Acadvl	K277
P51660	Peroxisomal multifunctional enzyme type 2	Hsd17b4	K84
P51859	Hepatoma-derived growth factor	Hdgf	K125
P51859	Hepatoma-derived growth factor	Hdgf	K126
P51859	Hepatoma-derived growth factor	Hdgf	K105
P51859	Hepatoma-derived growth factor	Hdgf	K106
P51859	Hepatoma-derived growth factor	Hdgf	K19
P51863	V-type proton ATPase subunit d 1	Atp6v0d1	K265
P51863	V-type proton ATPase subunit d 1	Atp6v0d1	K239
P51863	V-type proton ATPase subunit d 1	Atp6v0d1	K300
P51863	V-type proton ATPase subunit d 1	Atp6v0d1	K288
P51881	ADP/ATP translocase 2	Slc25a5	K163
P51881	ADP/ATP translocase 2	Slc25a5	K155
P51881	ADP/ATP translocase 2	Slc25a5	K272
P51881	ADP/ATP translocase 2	Slc25a5	K23
P51881	ADP/ATP translocase 2	Slc25a5	K96
P51881	ADP/ATP translocase 2	Slc25a5	K105
P51881	ADP/ATP translocase 2	Slc25a5	K43
P51881	ADP/ATP translocase 2	Slc25a5	K166
P52196	Thiosulfate sulfurtransferase	Tst	K175
P52480	Pyruvate kinase PKM	Pkm	K206
P52480	Pyruvate kinase PKM	Pkm	K207
P52480	Pyruvate kinase PKM	Pkm	K186
P52480	Pyruvate kinase PKM	Pkm	K188
P52480	Pyruvate kinase PKM	Pkm	K433
P52480	Pyruvate kinase PKM	Pkm	K89
P52480	Pyruvate kinase PKM	Pkm	K270
P52480	Pyruvate kinase PKM	Pkm	K135
P52480	Pyruvate kinase PKM	Pkm	K136
P52480	Pyruvate kinase PKM	Pkm	K66
P52480	Pyruvate kinase PKM	Pkm	K498
P52480	Pyruvate kinase PKM	Pkm	K305
P52480	Pyruvate kinase PKM	Pkm	K475
P52483	Ubiquitin-conjugating enzyme E2 E3	Ube2e3	K64
P52503	NADH dehydrogenase [ubiquinone] iron-sulfur protein 6, mitochondrial	Ndufs6	K90
P52503	NADH dehydrogenase [ubiquinone] iron-sulfur protein 6, mitochondrial	Ndufs6	K112
[truncated: 3,406 more rows]

## Sheet: Acetylated proteins Exp1
Accession	Protein name	Gene name
[truncated: 1,373 more rows]

[truncated: 3 more sheets: Acetylated proteins Exp2, Acetylated proteins Exp3, Merged acK proteins Exp1 to 3]
