# Supplementary material for: A comprehensive mouse brain acetylome-the cellular-specific distribution of acetylated brain proteins
Source: Front Cell Neurosci. 2022 Aug 30;16:980815. doi: 10.3389/fncel.2022.980815 (PMC9468461; doi:10.3389/fncel.2022.980815)
Supplement: Supplementary Table 4 — Mapping the identified acetylated sites and proteins to known databases. [file Table_4.xlsx]

## Sheet: new detected acK sites 3829
Accession	Gene name	Protein name	AcK sites
P58871	TNKS1BP1	Tankyrase 1 binding protein 1	K946
G3UXW9	GPS1	COP9 signalosome complex subunit 1	K283
B6ZHD0	EPB41L2	Erythrocyte protein band 4.1-like 2	K229
P99029	PRDX5	Peroxiredoxin-5, mitochondrial	K81
P62827	RAN	GTP-binding nuclear protein Ran	K123
A0A1B0GSX0	LDHA	L-lactate dehydrogenase	K272
A0A1B0GSX0	LDHA	L-lactate dehydrogenase	K274
Q3TS44	PSMA1	Proteasome subunit alpha type	K61
Q9DCX2	ATP5PD	ATP synthase subunit d, mitochondrial	K99
P19096	FASN	Fatty acid synthase	K776
Q8BHE8	MAIP1	m-AAA protease-interacting protein 1, mitochondrial	K276
A2AGQ4	MADD	MAP kinase-activating death domain protein	K981
S4R1M2	SAFB	Scaffold attachment factor B1	K316
Q3TYV5	CNP	2',3'-cyclic-nucleotide 3'-phosphodiesterase	K243
O70435	PSMA3	Proteasome subunit alpha type-3	K65
Q5EBQ0	VDAC3	Voltage-dependent anion-selective channel protein 3	K110
Q5EBQ0	VDAC3	Voltage-dependent anion-selective channel protein 3	K111
Q9D892	ITPA	Inosine triphosphate pyrophosphatase	K56
A8IP69	YWHAG	14-3-3 protein gamma subtype	K120
Q571M2	HSPA4	Heat shock 70 kDa protein 4 (Fragment)	K510
Q3UGZ4	SPTBN2	Spectrin beta chain	K500
G5E924	HNRNPL	Heterogeneous nuclear ribonucleoprotein L (Fragment)	K291
Q91XV3	BASP1	Brain acid soluble protein 1	K18
Q3V250	PDK3	Protein-serine/threonine kinase	K263
Q3U6C7	SUCLA2	Succinate-CoA ligase subunit beta (Fragment)	K222
Q3U6C7	SUCLA2	Succinate-CoA ligase subunit beta (Fragment)	K223
Q3U011	GLTP	GLTP domain-containing protein	K149
P35700	PRDX1	Peroxiredoxin-1	K92
P35700	PRDX1	Peroxiredoxin-1	K93
P97807	FH	Fumarate hydratase, mitochondrial	K218
Q8CAQ8	IMMT	MICOS complex subunit Mic60	K342
Q8CAQ8	IMMT	MICOS complex subunit Mic60	K343
Q91VA7	IDH3B	Isocitrate dehydrogenase [NAD] subunit, mitochondrial	K198
A3KGU9	SPTAN1	Spectrin alpha chain, non-erythrocytic 1	K871
P12382	PFKL	ATP-dependent 6-phosphofructokinase, liver type	K727
Q3UM20	NONO	Uncharacterized protein	K471
B2CSK2	HEAT SHOCK PROTEIN 1-LIKE PROTEIN OS=MUS MUSCULUS OX=10090	Heat shock protein 1-like protein	K58
Q5M9P3	RPS19	40S ribosomal protein S19 (Fragment)	K149
Q5M9P3	RPS19	40S ribosomal protein S19 (Fragment)	K150
Q5FW97	EG433182	2-phospho-D-glycerate hydro-lyase	K193
Q9JJV2	PFN2	Profilin-2	K69
Q9JJV2	PFN2	Profilin-2	K70
Q8VDQ8	SIRT2	NAD-dependent protein deacetylase sirtuin-2	K144
A0A668KLC6	MAP2	Microtubule-associated protein	K1278
P14733	LMNB1	Lamin-B1	K458
Q3TF74	CORO1C	Coronin	K212
P52480	PKM	Pyruvate kinase PKM	K206
P52480	PKM	Pyruvate kinase PKM	K207
Q3U8W9	HNRNPR	Uncharacterized protein	K285
E9QKR0	GNB2	Guanine nucleotide-binding protein G(I)/G(S)/G(T) subunit beta-2	K131
Q69ZN0	GDA	Guanine deaminase (Fragment)	K292
Q3TJN6	SNX5	Sorting nexin	K365
Q3UH19	MAPT	Microtubule-associated protein	K243
Q91WS0	CISD1	CDGSH iron-sulfur domain-containing protein 1	K89
Q5SUS9	EWSR1	RNA-binding protein EWS	K444
Q5SUS9	EWSR1	RNA-binding protein EWS	K446
O08749	DLD	Dihydrolipoyl dehydrogenase, mitochondrial	K72
G3XA35	VCAN	Versican core protein	K119
Q91ZZ3	SNCB	Beta-synuclein	K84
Q91ZZ3	SNCB	Beta-synuclein	K85
P56480	ATP5F1B	ATP synthase subunit beta, mitochondrial	K133
A0A0J9YUN4	DNM1	Dynamin GTPase	K571
Q3TQP7	ACAT1	Uncharacterized protein	K121
Q9D880	TIMM50	Mitochondrial import inner membrane translocase subunit TIM50	K64
Q7TPR4	ACTN1	Alpha-actinin-1	K162
P31324	PRKAR2B	cAMP-dependent protein kinase type II-beta regulatory subunit	K391
O08553	DPYSL2	Dihydropyrimidinase-related protein 2	K293
Q6P1J1	CRMP1	Crmp1 protein	K368
Q69ZP6	CD2BP2	MKIAA1178 protein (Fragment)	K48
P08553	NEFM	Neurofilament medium polypeptide	K53
Q3UGZ4	SPTBN2	Spectrin beta chain	K229
P20108	PRDX3	Thioredoxin-dependent peroxide reductase, mitochondrial	K94
E9PV14	EPB41L1	Band 4.1-like protein 1	K115
P05132	PRKACA	cAMP-dependent protein kinase catalytic subunit alpha	K280
B2RX08	SPTB	Spectrin beta chain	K569
B2RWI2	LACTB	Lactamase, beta	K473
B2RWI2	LACTB	Lactamase, beta	K474
Q62261	SPTBN1	Spectrin beta chain, non-erythrocytic 1	K1108
Q3UPA3	GDI2	Rab GDP dissociation inhibitor (Fragment)	K485
Q9Z1P6	NDUFA7	NADH dehydrogenase [ubiquinone] 1 alpha subcomplex subunit 7	K93
Q4FJQ0	RAB7	Rab7	K146
Q8CH72	TRIM32	E3 ubiquitin-protein ligase TRIM32	K361
Q8CH72	TRIM32	E3 ubiquitin-protein ligase TRIM32	K362
O08599	STXBP1	Syntaxin-binding protein 1	K493
O08599	STXBP1	Syntaxin-binding protein 1	K497
Q3TGW0	ACTR3	Actin-like protein 3	K317
Q8BMF3	ME3	NADP-dependent malic enzyme, mitochondrial	K558
Q9D898	ARPC5L	Actin-related protein 2/3 complex subunit 5-like protein	K69
Q3TN29	PNPT1	Polynucleotide phosphorylase 1	K591
Q6P5U7	NWD2	NACHT and WD repeat domain-containing protein 2	K431
Q6P5U7	NWD2	NACHT and WD repeat domain-containing protein 2	K432
Q3V100	MPI	Mannose-6-phosphate isomerase	K218
A0A1S6GWG6	ATP6V1B2	Vacuolar proton pump subunit B	K110
Q6A0D0	PRDX6	MKIAA0106 protein (Fragment)	K185
Q6A0D0	PRDX6	MKIAA0106 protein (Fragment)	K186
Q6A0D0	PRDX6	MKIAA0106 protein (Fragment)	K176
Q99MR8	MCCC1	Methylcrotonoyl-CoA carboxylase subunit alpha, mitochondrial	K555
Q6ZQ49	ATP1A2	Sodium/potassium-transporting ATPase subunit alpha (Fragment)	K35
Q6ZQ49	ATP1A2	Sodium/potassium-transporting ATPase subunit alpha (Fragment)	K36
Q5F2D0	ACSL6	Uncharacterized protein	K153
Q8CGF6	WDR47	WD repeat-containing protein 47	K329
Q8C5H8	NADK2	NAD kinase 2, mitochondrial	K108
E9QPD7	PCX	Pyruvate carboxylase	K317
E9QPD7	PCX	Pyruvate carboxylase	K320
P62881	GNB5	Guanine nucleotide-binding protein subunit beta-5	K180
Q3U3N7	ST13	STI1 domain-containing protein	K185
Q60932	VDAC1	Voltage-dependent anion-selective channel protein 1	K109
Q60932	VDAC1	Voltage-dependent anion-selective channel protein 1	K123
Q9CQE1	NIPSNAP3B	Protein NipSnap homolog 3B	K89
Q5F2D0	ACSL6	Uncharacterized protein	K138
P50516	ATP6V1A	V-type proton ATPase catalytic subunit A	K163
P50516	ATP6V1A	V-type proton ATPase catalytic subunit A	K165
P63017	HSPA8	Heat shock cognate 71 kDa protein	K539
P68368	TUBA4A	Tubulin alpha-4A chain	K336
D3Z7P3	GLS	Glutaminase kidney isoform, mitochondrial	K294
E9PYH2	ACOT7	Cytosolic acyl coenzyme A thioester hydrolase	K344
Q8R2Y0	ABHD6	Monoacylglycerol lipase ABHD6	K96
A0AUV1	H2AC12	Histone H2A (Fragment)	K95
Q91V99	FAU	40S ribosomal protein S30 (Fragment)	K129
Q91V99	FAU	40S ribosomal protein S30 (Fragment)	K130
O55023	IMPA1	Inositol monophosphatase 1	K28
Q3TYV5	CNP	2',3'-cyclic-nucleotide 3'-phosphodiesterase	K216
Q3UID0	SMARCC2	SWI/SNF complex subunit SMARCC2	K800
Q3UID0	SMARCC2	SWI/SNF complex subunit SMARCC2	K801
P63168	DYNLL1	Dynein light chain 1, cytoplasmic	K9
P13020	GSN	Gelsolin	K726
Q8QZS1	HIBCH	3-hydroxyisobutyryl-CoA hydrolase, mitochondrial	K251
Q5FW97	EG433182	2-phospho-D-glycerate hydro-lyase	K71
G3UXL2	PRPS1L3	Ribose-phosphate diphosphokinase	K194
Q8BH80	VAPB	Vesicle-associated membrane protein, associated protein B and C	K17
A0A0G2JGX4	ATP1A3	Sodium/potassium-transporting ATPase subunit alpha	K490
P51863	ATP6V0D1	V-type proton ATPase subunit d 1	K265
Q80U89	MKIAA0034	MKIAA0034 protein (Fragment)	K861
Q8R1B5	CPLX3	Complexin-3	K84
Q9DBL7	COASY	Bifunctional coenzyme A synthase	K378
A0A0G2JGX4	ATP1A3	Sodium/potassium-transporting ATPase subunit alpha	K165
Q69ZW4	AP2A2	MKIAA0899 protein (Fragment)	K660
P15105	GLUL	Glutamine synthetase	K103
A3KGU9	SPTAN1	Spectrin alpha chain, non-erythrocytic 1	K1833
A3KGU9	SPTAN1	Spectrin alpha chain, non-erythrocytic 1	K1834
E9QPA1	RIC1	Protein RIC1 homolog	K525
Q3V250	PDK3	Protein-serine/threonine kinase	K134
Q3V250	PDK3	Protein-serine/threonine kinase	K136
Q03265	ATP5F1A	ATP synthase subunit alpha, mitochondrial	K305
Q9R0Y5	AK1	Adenylate kinase isoenzyme 1	K147
Q9R0Y5	AK1	Adenylate kinase isoenzyme 1	K148
P62983	RPS27A	Ubiquitin-40S ribosomal protein S27a	K27
P62983	RPS27A	Ubiquitin-40S ribosomal protein S27a	K29
Q8C605	PFKP	ATP-dependent 6-phosphofructokinase	K407
Q3ULN8	PPP2R5A	Uncharacterized protein (Fragment)	K184
O88935	SYN1	Synapsin-1	K128
Q03265	ATP5F1A	ATP synthase subunit alpha, mitochondrial	K230
Q8R0L9	TADA3	Transcriptional adapter 3	K97
Q8R0L9	TADA3	Transcriptional adapter 3	K100
O55033	NCK2	Cytoplasmic protein NCK2	K227
Q5SVF7	NIPSNAP1	NIPSNAP domain-containing protein	K141
O08553	DPYSL2	Dihydropyrimidinase-related protein 2	K297
P48722	HSPA4L	Heat shock 70 kDa protein 4L	K539
Q80TH1	DLG3	MKIAA1232 protein (Fragment)	K586
P17426	AP2A1	AP-2 complex subunit alpha-1	K378
Q6ZQ49	ATP1A2	Sodium/potassium-transporting ATPase subunit alpha (Fragment)	K173
Q99LC3	NDUFA10	NADH dehydrogenase [ubiquinone] 1 alpha subcomplex subunit 10, mitochondrial	K285
O88935	SYN1	Synapsin-1	K311
Q3UDY1	AKR1B3	Aldo_ket_red domain-containing protein	K263
P63101	YWHAZ	14-3-3 protein zeta/delta	K158
O35143	ATP5IF1	ATPase inhibitor, mitochondrial	K83
P08553	NEFM	Neurofilament medium polypeptide	K638
P38647	HSPA9	Stress-70 protein, mitochondrial	K187
Q3TD78	NIPSNAP2	NIPSNAP domain-containing protein	K86
Q71LX8	HSP90AB1	Heat shock protein 84b	K204
Q9EQ28	POLD3	DNA polymerase delta subunit 3	K429
Q9D2P8	MOBP	Myelin-associated oligodendrocyte basic protein	K36
Q8BMF3	ME3	NADP-dependent malic enzyme, mitochondrial	K372
Q3U6C7	SUCLA2	Succinate-CoA ligase subunit beta (Fragment)	K281
P17751	TPI1	Triosephosphate isomerase	K14
Q9Z2Y3	HOMER1	Homer protein homolog 1	K193
Q60930	VDAC2	Voltage-dependent anion-selective channel protein 2	K278
Q69ZW4	AP2A2	MKIAA0899 protein (Fragment)	K884
Q3TSQ1	ATP1B1	Sodium/potassium-transporting ATPase subunit beta	K85
Q7TMM9	TUBB2A	Tubulin beta-2A chain	K297
Q7TSQ8	PDPR	Pyruvate dehydrogenase phosphatase regulatory subunit, mitochondrial	K853
A0A0G2JGX4	ATP1A3	Sodium/potassium-transporting ATPase subunit alpha	K357
A0A0G2JGX4	ATP1A3	Sodium/potassium-transporting ATPase subunit alpha	K362
Q91YT0	NDUFV1	NADH dehydrogenase [ubiquinone] flavoprotein 1, mitochondrial	K302
O08553	DPYSL2	Dihydropyrimidinase-related protein 2	K423
Q3TYC2	NTM	Uncharacterized protein	K257
Q9DB77	UQCRC2	Cytochrome b-c1 complex subunit 2, mitochondrial	K183
P00920	CA2	Carbonic anhydrase 2	K251
P52480	PKM	Pyruvate kinase PKM	K186
P52480	PKM	Pyruvate kinase PKM	K188
P62827	RAN	GTP-binding nuclear protein Ran	K127
Q8VCT3	RNPEP	Aminopeptidase B	K581
Q3TVV6	HNRNPU	Uncharacterized protein	K181
Q925N0	SFXN5	Sideroflexin-5	K73
Q9DB20	ATP5PO	ATP synthase subunit O, mitochondrial	K84
O08539	BIN1	Myc box-dependent-interacting protein 1	K189
H7BX01	OPA1	Dynamin-like 120 kDa protein, form S1	K978
B2RRX1	ACTB	Actin, beta	K84
Q3UGC8	PCCA	Propanoyl-CoA:carbon dioxide ligase subunit alpha	K129
Q60932	VDAC1	Voltage-dependent anion-selective channel protein 1	K187
Q9JJY3	SMPD3	Sphingomyelin phosphodiesterase 3	K103
P46096	SYT1	Synaptotagmin-1	K297
Q80TN1	CAMK2A	Calcium/calmodulin-dependent protein kinase (Fragment)	K155
A0A1Y7VMN0	ROCK2	Rho-associated protein kinase 2 (Fragment)	K355
Q8BVI4	QDPR	Dihydropteridine reductase	K93
Q8BVI4	QDPR	Dihydropteridine reductase	K95
Q8C5H8	NADK2	NAD kinase 2, mitochondrial	K230
Q8C5H8	NADK2	NAD kinase 2, mitochondrial	K232
A8Y5T6	PARS2	Prolyl-tRNA synthetase	K414
A8Y5T6	PARS2	Prolyl-tRNA synthetase	K415
Q3U136	WDR1	Uncharacterized protein (Fragment)	K289
Q8K411	PITRM1	Presequence protease, mitochondrial	K1012
A2ARP8	MAP1A	Microtubule-associated protein 1A	K1654
Q8BLY2	TARS3	Threonine--tRNA ligase 2, cytoplasmic	K346
P61164	ACTR1A	Alpha-centractin	K32
Q3TJD4	ATP5PB	ATP synthase subunit b	K244
A8Y5T6	PARS2	Prolyl-tRNA synthetase	K279
Q9JKK7	TMOD2	Tropomodulin-2	K229
Q9JKK7	TMOD2	Tropomodulin-2	K230
E9QLB2	LYPLAL1	Lysophospholipase-like protein 1	K221
E9QLB2	LYPLAL1	Lysophospholipase-like protein 1	K223
Q68ED7	CRTC1	CREB-regulated transcription coactivator 1	K123
P50396	GDI1	Rab GDP dissociation inhibitor alpha	K309
P47934	CRAT	Carnitine O-acetyltransferase	K390
A0A668KM31	AMPH	Amphiphysin	K35
Q571M2	HSPA4	Heat shock 70 kDa protein 4 (Fragment)	K338
Q571M2	HSPA4	Heat shock 70 kDa protein 4 (Fragment)	K339
Q60864	STIP1	Stress-induced-phosphoprotein 1	K366
Q8BKZ9	PDHX	Pyruvate dehydrogenase protein X component, mitochondrial	K314
Q9DB20	ATP5PO	ATP synthase subunit O, mitochondrial	K54
Q9DB20	ATP5PO	ATP synthase subunit O, mitochondrial	K60
Q7TSJ2	MAP6	Microtubule-associated protein 6	K750
Q8BKZ9	PDHX	Pyruvate dehydrogenase protein X component, mitochondrial	K379
Q3TVK4	CAPZB	F-actin-capping protein subunit beta	K259
Q8BMF3	ME3	NADP-dependent malic enzyme, mitochondrial	K551
Q9JJZ2	TUBA8	Tubulin alpha-8 chain	K370
Q641P0	ACTR3B	Actin-related protein 3B	K317
Q3U4U6	CCT3	T-complex protein 1 subunit gamma	K249
A0A068BFR3	RAB11B	RAS oncogene family protein	K24
P08553	NEFM	Neurofilament medium polypeptide	K788
P08553	NEFM	Neurofilament medium polypeptide	K789
Q8R5H6	WASF1	Wiskott-Aldrich syndrome protein family member 1	K174
Q9DCX2	ATP5PD	ATP synthase subunit d, mitochondrial	K32
P10126	EEF1A1	Elongation factor 1-alpha 1	K5
P11881	ITPR1	Inositol 1,4,5-trisphosphate receptor type 1	K100
P11881	ITPR1	Inositol 1,4,5-trisphosphate receptor type 1	K101
A2ALV3	SH3GL2	Endophilin-A1	K149
O88441	MTX2	Metaxin-2	K237
Q545N7	CKMT1	Creatine kinase	K332
B1AR10	MLLT6	Myeloid/lymphoid or mixed-lineage leukemia; translocated to, 6	K461
Q3TJD4	ATP5PB	ATP synthase subunit b	K221
Q9CPS6	HINT3	Adenosine 5'-monophosphoramidase HINT3	K73
Q9CPS6	HINT3	Adenosine 5'-monophosphoramidase HINT3	K74
A3KGU9	SPTAN1	Spectrin alpha chain, non-erythrocytic 1	K661
A3KGU9	SPTAN1	Spectrin alpha chain, non-erythrocytic 1	K662
K4DI58	CADM3	Cell adhesion molecule 3	K107
D3Z670	NDUFA3	Complex I-B9	K10
Q63943	MEF2D	Myocyte-specific enhancer factor 2D	K504
P08551	NEFL	Neurofilament light polypeptide	K272
Q545N7	CKMT1	Creatine kinase	K140
A0A1L1SV25	ACTN4	Alpha-actinin-4	K182
B0QZN5	VAMP2	Synaptobrevin-2	K83
B0QZN5	VAMP2	Synaptobrevin-2	K85
P12960	CNTN1	Contactin-1	K105
P12960	CNTN1	Contactin-1	K107
Q91VD9	NDUFS1	NADH-ubiquinone oxidoreductase 75 kDa subunit, mitochondrial	K110
Q80U89	MKIAA0034	MKIAA0034 protein (Fragment)	K255
Q80U89	MKIAA0034	MKIAA0034 protein (Fragment)	K256
Q8CAQ8	IMMT	MICOS complex subunit Mic60	K296
Q8CAQ8	IMMT	MICOS complex subunit Mic60	K298
P80313	CCT7	T-complex protein 1 subunit eta	K366
P80313	CCT7	T-complex protein 1 subunit eta	K368
Q7TPD1	FBXO11	F-box only protein 11	K145
Q3TN61	RHOA	Uncharacterized protein	K162
Q3TN61	RHOA	Uncharacterized protein	K164
Q91Z61	DIRAS1	GTP-binding protein Di-Ras1	K180
Q8BMD8	SLC25A24	Calcium-binding mitochondrial carrier protein SCaMC-1	K331
S4R2F3	ANK2	Ankyrin-2	K1335
Q69ZW4	AP2A2	MKIAA0899 protein (Fragment)	K146
Q3TH69	AP2M1	AP-2 complex subunit mu	K308
A0A1L1STE6	IDH3A	Isocitrate dehydrogenase [NAD] subunit, mitochondrial	K368
P08553	NEFM	Neurofilament medium polypeptide	K807
Q9CX56	PSMD8	26S proteasome non-ATPase regulatory subunit 8	K141
O55042	SNCA	Alpha-synuclein	K96
O55042	SNCA	Alpha-synuclein	K97
Q9R1T4	SEPTIN6	Septin-6	K397
Q8CIF2	ALDH1L1	10-formyltetrahydrofolate dehydrogenase	K129
D5L240	ATP2B2	Calcium-transporting ATPase	K77
Q9CY27	TECR	Very-long-chain enoyl-CoA reductase	K38
Q7TSH2	PHKB	Phosphorylase b kinase regulatory subunit beta	K824
Q0VBD0	ITGB8	Integrin beta-8	K310
P62746	RHOB	Rho-related GTP-binding protein RhoB	K118
P62746	RHOB	Rho-related GTP-binding protein RhoB	K119
O08599	STXBP1	Syntaxin-binding protein 1	K98
Q3TYV5	CNP	2',3'-cyclic-nucleotide 3'-phosphodiesterase	K175
Q9EQQ9	OGA	Protein O-GlcNAcase	K289
Q9JJC6	RILPL1	RILP-like protein 1	K187
Q60597	OGDH	2-oxoglutarate dehydrogenase, mitochondrial	K961
Q9Z1G4	ATP6V0A1	V-type proton ATPase 116 kDa subunit a1	K674
P26516	PSMD7	26S proteasome non-ATPase regulatory subunit 7	K103
B2RRX2	PPP3CA	Serine/threonine-protein phosphatase	K163
Q03265	ATP5F1A	ATP synthase subunit alpha, mitochondrial	K252
Q14BB9	MAP6D1	MAP6 domain-containing protein 1	K137
Q0PD63	RAB3A	Ras-related protein Rab-3	K72
Q9D9V3	ECHDC1	Ethylmalonyl-CoA decarboxylase	K123
A0A0A6YY91	NCAM1	Neural cell adhesion molecule 1 (Fragment)	K79
Q6ZQG1	NUP205	MKIAA0225 protein (Fragment)	K951
P46460	NSF	Vesicle-fusing ATPase	K529
Q9Z2Y3	HOMER1	Homer protein homolog 1	K98
Q9JJZ2	TUBA8	Tubulin alpha-8 chain	K96
Q8R127	SCCPDH	Saccharopine dehydrogenase-like oxidoreductase	K228
Q3UPA3	GDI2	Rab GDP dissociation inhibitor (Fragment)	K489
S4R2F3	ANK2	Ankyrin-2	K759
Q3UGZ4	SPTBN2	Spectrin beta chain	K1909
E9Q828	ATP2B4	Calcium-transporting ATPase	K75
Q3UYK6	SLC1A2	Amino acid transporter	K557
Q9D0I9	RARS1	Arginine--tRNA ligase, cytoplasmic	K30
Q9CZU6	CS	Citrate synthase, mitochondrial	K215
Q62261	SPTBN1	Spectrin beta chain, non-erythrocytic 1	K821
Q4VWZ5	DBI	Acyl-CoA-binding protein	K99
A3KGU9	SPTAN1	Spectrin alpha chain, non-erythrocytic 1	K1786
Q3UH19	MAPT	Microtubule-associated protein	K287
Q3TYV5	CNP	2',3'-cyclic-nucleotide 3'-phosphodiesterase	K260
Q61151	PPP2R5E	Serine/threonine-protein phosphatase 2A 56 kDa regulatory subunit epsilon isoform	K173
Q61151	PPP2R5E	Serine/threonine-protein phosphatase 2A 56 kDa regulatory subunit epsilon isoform	K174
Q3TYL3	OPCML	Uncharacterized protein	K220
Q3TYL3	OPCML	Uncharacterized protein	K222
W6PPR4	ANK3	480-kDa ankyrinG	K409
W6PPR4	ANK3	480-kDa ankyrinG	K410
A3KN68	PTPRN2	Protein tyrosine phosphatase, receptor type, N polypeptide 2	K879
A0A0R4J138	ARSB	Arylsulfatase B	K339
A0A0R4J138	ARSB	Arylsulfatase B	K341
P48722	HSPA4L	Heat shock 70 kDa protein 4L	K422
A0A811BIT5	CLDN25	Claudin-25	K86
Q3UFJ3	PDHA1	Pyruvate dehydrogenase E1 component subunit alpha	K40
G5E829	ATP2B1	Plasma membrane calcium-transporting ATPase 1	K62
G5E829	ATP2B1	Plasma membrane calcium-transporting ATPase 1	K64
G5E829	ATP2B1	Plasma membrane calcium-transporting ATPase 1	K48
Q3TDN8	BPHL	AB hydrolase-1 domain-containing protein	K94
Q3TDN8	BPHL	AB hydrolase-1 domain-containing protein	K95
Q9Z1Z0	USO1	General vesicular transport factor p115	K656
O35459	ECH1	Delta(3,5)-Delta(2,4)-dienoyl-CoA isomerase, mitochondrial	K94
O88741	GDAP1	Ganglioside-induced differentiation-associated protein 1	K172
O88741	GDAP1	Ganglioside-induced differentiation-associated protein 1	K173
Q8BWF0	ALDH5A1	Succinate-semialdehyde dehydrogenase, mitochondrial	K136
Q8BWF0	ALDH5A1	Succinate-semialdehyde dehydrogenase, mitochondrial	K139
Q3UQL2	COPS3	COP9 signalosome complex subunit 3	K281
P35123	USP4	Ubiquitin carboxyl-terminal hydrolase 4	K611
B2RRX1	ACTB	Actin, beta	K113
Q3TVK4	CAPZB	F-actin-capping protein subunit beta	K254
Q3TVK4	CAPZB	F-actin-capping protein subunit beta	K267
Q9JK42	PDK2	[Pyruvate dehydrogenase (acetyl-transferring)] kinase isozyme 2, mitochondrial	K399
J3QK20	CACNB4	Voltage-dependent L-type calcium channel subunit beta-4	K500
Q8C6E9	PURA	Uncharacterized protein	K265
E9QLL2	DNM3	Dynamin GTPase	K393
Q3TJG6	PTGES3	CS domain-containing protein	K65
Q3TJG6	PTGES3	CS domain-containing protein	K67
P08551	NEFL	Neurofilament light polypeptide	K282
K7Q751	PTK2	Non-specific protein-tyrosine kinase	K916
Q9JKK7	TMOD2	Tropomodulin-2	K13
Q8K1M6	DNM1L	Dynamin-1-like protein	K75
B6ZHD0	EPB41L2	Erythrocyte protein band 4.1-like 2	K405
Q60930	VDAC2	Voltage-dependent anion-selective channel protein 2	K268
B7U582	HEAT SHOCK PROTEIN 70-2 OS=MUS MUSCULUS OX=10090	Heat shock protein 70-2	K542
A0A286YCB8	CAMK2G	Calcium/calmodulin-dependent protein kinase type II subunit gamma (Fragment)	K74
P35235	PTPN11	Tyrosine-protein phosphatase non-receptor type 11	K280
Q66L47	GNAL	Guanine nucleotide binding protein, alpha stimulating, olfactory type	K122
A0A0R4J065	ATG4B	Cysteine protease	K337
Q0PD67	RAB1A	Rab1A	K119
Q9D051	PDHB	Pyruvate dehydrogenase E1 component subunit beta, mitochondrial	K173
Q2TGE7	ZDHHC8	Palmitoyltransferase	K92
P61264	STX1B	Syntaxin-1B	K45
Q3U6C7	SUCLA2	Succinate-CoA ligase subunit beta (Fragment)	K85
O70589	CASK	Peripheral plasma membrane protein CASK	K316
A0A1D5RMH7	PSD3	PH and SEC7 domain-containing protein 3	K973
Q4VAE8	NDUFB4	Complex I-B15 (Fragment)	K57
Q3TYK4	PRKAR1A	Uncharacterized protein	K496
Q571M2	HSPA4	Heat shock 70 kDa protein 4 (Fragment)	K149
Q80U89	MKIAA0034	MKIAA0034 protein (Fragment)	K647
Q9CQA3	SDHB	Succinate dehydrogenase [ubiquinone] iron-sulfur subunit, mitochondrial	K82
Q9WUB3	PYGM	Glycogen phosphorylase, muscle form	K30
A0A0N4SVU1	GM7298	Predicted gene 7298	K145
E9PY39	GM20431	Predicted gene 20431	K292
Q03265	ATP5F1A	ATP synthase subunit alpha, mitochondrial	K503
P42208	SEPTIN2	Septin-2	K174
Q99J08	SEC14L2	SEC14-like protein 2	K253
A0A1S6GWI4	NDUFS5	Complex I-15 kDa	K93
Q3UWQ9	HMGCS1	3-hydroxy-3-methylglutaryl coenzyme A synthase	K102
Q3TD08	NDRG1	N-myc downstream-regulated gene 1 protein	K220
Q3TF87	DARS	Aspartate--tRNA ligase, cytoplasmic	K40
P99029	PRDX5	Peroxiredoxin-5, mitochondrial	K114
Q3TJ01	RTCB	RNA-splicing ligase RtcB homolog	K496
P62746	RHOB	Rho-related GTP-binding protein RhoB	K162
P62746	RHOB	Rho-related GTP-binding protein RhoB	K164
Q4FJL2	RTN1	Reticulon	K646
J3QPG5	PSAP	Prosaposin	K458
Q810A7	DDX42	ATP-dependent RNA helicase DDX42	K709
P05063	ALDOC	Fructose-bisphosphate aldolase C	K230
P05063	ALDOC	Fructose-bisphosphate aldolase C	K243
A2AS98	NCKAP1	Nck-associated protein 1	K57
Q3THU8	SLC25A3	Phosphate carrier protein, mitochondrial	K350
Q3THU8	SLC25A3	Phosphate carrier protein, mitochondrial	K351
A3KGU9	SPTAN1	Spectrin alpha chain, non-erythrocytic 1	K930
A3KGU9	SPTAN1	Spectrin alpha chain, non-erythrocytic 1	K931
P11983	TCP1	T-complex protein 1 subunit alpha	K153
W6PPR4	ANK3	480-kDa ankyrinG	K277
A0A0M3HEQ0	TXNRD2	Thioredoxin-disulfide reductase	K140
A0A1L1STE6	IDH3A	Isocitrate dehydrogenase [NAD] subunit, mitochondrial	K354
Q04447	CKB	Creatine kinase B-type	K107
Q8BWF0	ALDH5A1	Succinate-semialdehyde dehydrogenase, mitochondrial	K174
Q3TMJ8	MAP2K1	Mitogen activated protein kinase kinase 1	K35
Q3TMJ8	MAP2K1	Mitogen activated protein kinase kinase 1	K36
Q8CC13	AP1B1	AP complex subunit beta	K891
P97315	CSRP1	Cysteine and glycine-rich protein 1	K168
Q9DCX2	ATP5PD	ATP synthase subunit d, mitochondrial	K121
Q9DCX2	ATP5PD	ATP synthase subunit d, mitochondrial	K117
P11983	TCP1	T-complex protein 1 subunit alpha	K73
Q9CVB6	ARPC2	Actin-related protein 2/3 complex subunit 2	K157
Q9CVB6	ARPC2	Actin-related protein 2/3 complex subunit 2	K158
Q3YAB3	KCNIP2	Kv channel-interacting protein 2	K115
P68404	PRKCB	Protein kinase C beta type	K76
E9Q2I1	CLCN3	Chloride channel protein	K723
Q3THG2	PSMD11	PCI domain-containing protein	K417
Q91WT9	CBS	Cystathionine beta-synthase	K208
P11983	TCP1	T-complex protein 1 subunit alpha	K541
F6Z1R4	CLTC	Clathrin heavy chain 1 (Fragment)	K50
E9QKR0	GNB2	Guanine nucleotide-binding protein G(I)/G(S)/G(T) subunit beta-2	K99
Q3V117	ACLY	ATP-citrate synthase	K538
Q3V117	ACLY	ATP-citrate synthase	K540
Q64487	PTPRD	Receptor-type tyrosine-protein phosphatase delta	K1670
B2RSY3	HEPACAM	Hepatocyte cell adhesion molecule	K49
Q6A0D0	PRDX6	MKIAA0106 protein (Fragment)	K144
Q6A0D0	PRDX6	MKIAA0106 protein (Fragment)	K145
Q62261	SPTBN1	Spectrin beta chain, non-erythrocytic 1	K1525
Q62261	SPTBN1	Spectrin beta chain, non-erythrocytic 1	K1526
Q3TN61	RHOA	Uncharacterized protein	K118
Q3TN61	RHOA	Uncharacterized protein	K119
A0A0G2JGX4	ATP1A3	Sodium/potassium-transporting ATPase subunit alpha	K701
Q9WV95	PHLDA3	Pleckstrin homology-like domain family A member 3	K104
Q8BFY9	TNPO1	Transportin-1	K81
P35802	GPM6A	Neuronal membrane glycoprotein M6-a	K189
P35802	GPM6A	Neuronal membrane glycoprotein M6-a	K190
A3KGU9	SPTAN1	Spectrin alpha chain, non-erythrocytic 1	K1703
A3KGU9	SPTAN1	Spectrin alpha chain, non-erythrocytic 1	K1704
A0A1S6GWG6	ATP6V1B2	Vacuolar proton pump subunit B	K489
B7U582	HEAT SHOCK PROTEIN 70-2 OS=MUS MUSCULUS OX=10090	Heat shock protein 70-2	K188
B7U582	HEAT SHOCK PROTEIN 70-2 OS=MUS MUSCULUS OX=10090	Heat shock protein 70-2	K189
Q5SVJ0	CAMK2B	Calcium/calmodulin-dependent protein kinase	K147
Q5SVJ0	CAMK2B	Calcium/calmodulin-dependent protein kinase	K138
Q58E70	TPM3	Tpm3 protein	K223
Q58E70	TPM3	Tpm3 protein	K225
P15105	GLUL	Glutamine synthetase	K276
P15105	GLUL	Glutamine synthetase	K279
Q3TJD4	ATP5PB	ATP synthase subunit b	K238
Q7TMK9	SYNCRIP	Heterogeneous nuclear ribonucleoprotein Q	K282
Q7TMK9	SYNCRIP	Heterogeneous nuclear ribonucleoprotein Q	K283
Q9D7B2	LIMS1	LIM and senescent cell antigen-like-containing domain protein	K212
F8WI37	KMT2C	[Histone H3]-lysine(4) N-trimethyltransferase	K2863
F8WHW6	PIP5K1C	Phosphatidylinositol 4-phosphate 5-kinase type-1 gamma	K134
D3Z230	INPP4A	Phosphatidylinositol-3,4-bisphosphate 4-phosphatase	K371
Q5M9N9	PRDX2	Prdx2 protein	K177
Q5M9N9	PRDX2	Prdx2 protein	K196
Q8K1M3	PRKAR2A	Protein kinase, cAMP dependent regulatory, type II alpha	K159
Q9Z2Q6	SEPTIN5	Septin-5	K17
Q9Z2Q6	SEPTIN5	Septin-5	K22
Q546G4	ALB	Serum albumin	K543
Q546G4	ALB	Serum albumin	K545
P62743	AP2S1	AP-2 complex subunit sigma	K28
Q3V3N6	COPS2	COP9 signalosome complex subunit 2	K422
A0A5F8MPN8	MDH1	Malate dehydrogenase	K142
P17710	HK1	Hexokinase-1	K794
Q7TMB8	CYFIP1	Cytoplasmic FMR1-interacting protein 1	K178
Q7TMB8	CYFIP1	Cytoplasmic FMR1-interacting protein 1	K182
Q6ZQ49	ATP1A2	Sodium/potassium-transporting ATPase subunit alpha (Fragment)	K424
A0A0N4SVP8	EIF4A3L2	RNA helicase	K382
A3KGU9	SPTAN1	Spectrin alpha chain, non-erythrocytic 1	K824
A3KGU9	SPTAN1	Spectrin alpha chain, non-erythrocytic 1	K825
Q7TNL5	PPP2R5D	Serine/threonine-protein phosphatase 2A 56 kDa regulatory subunit	K225
Q7TNL5	PPP2R5D	Serine/threonine-protein phosphatase 2A 56 kDa regulatory subunit	K226
A0A0A0MQF6	GAPDH	Glyceraldehyde-3-phosphate dehydrogenase	K163
A3KGU9	SPTAN1	Spectrin alpha chain, non-erythrocytic 1	K2447
Q3THP1	DPP3	Dipeptidyl peptidase 3	K209
A0A6I8MX27	LDHB	L-lactate dehydrogenase	K308
A0A6I8MX27	LDHB	L-lactate dehydrogenase	K310
Q921G7	ETFDH	Electron transfer flavoprotein-ubiquinone oxidoreductase, mitochondrial	K425
F8VQK3	GUCY1A2	Guanylate cyclase	K665
B2RX08	SPTB	Spectrin beta chain	K490
B2RX08	SPTB	Spectrin beta chain	K497
Q3TH69	AP2M1	AP-2 complex subunit mu	K339
Q6GSS7	HIST2H2AA1	Histone H2A type 2-A	K96
A3KGU9	SPTAN1	Spectrin alpha chain, non-erythrocytic 1	K1720
A3KGU9	SPTAN1	Spectrin alpha chain, non-erythrocytic 1	K1741
P51859	HDGF	Hepatoma-derived growth factor	K125
P51859	HDGF	Hepatoma-derived growth factor	K126
O08553	DPYSL2	Dihydropyrimidinase-related protein 2	K511
Q62261	SPTBN1	Spectrin beta chain, non-erythrocytic 1	K1120
Q9DAT2	MRGBP	MRG/MORF4L-binding protein	K200
Q5SX53	SLC25A11	Uncharacterized protein	K162
P59764	DOCK4	Dedicator of cytokinesis protein 4	K65
A1L2Z3	EMC1	ER membrane protein complex subunit 1	K521
P61264	STX1B	Syntaxin-1B	K83
E9PUI5	FNBP1L	Formin-binding protein 1-like	K467
A0A338P6I6	DLG4	Disks large homolog 4	K703
Q9CZU6	CS	Citrate synthase, mitochondrial	K395
O08553	DPYSL2	Dihydropyrimidinase-related protein 2	K254
B9EJA4	CLASP2	Clasp2 protein	K1152
Q60932	VDAC1	Voltage-dependent anion-selective channel protein 1	K269
Q80U89	MKIAA0034	MKIAA0034 protein (Fragment)	K460
Q80TT4	TOMM70A	MKIAA0719 protein (Fragment)	K186
O08532	CACNA2D1	Voltage-dependent calcium channel subunit alpha-2/delta-1	K842
P49813	TMOD1	Tropomodulin-1	K191
A2AQN4	ACSS2	Propionate--CoA ligase	K431
A0A0A0MQF6	GAPDH	Glyceraldehyde-3-phosphate dehydrogenase	K30
Q62425	NDUFA4	Cytochrome c oxidase subunit NDUFA4	K74
Q62425	NDUFA4	Cytochrome c oxidase subunit NDUFA4	K76
A2AHT3	KCNIP3	Calsenilin isoform 4	K129
P80313	CCT7	T-complex protein 1 subunit eta	K172
A0A1L1SV25	ACTN4	Alpha-actinin-4	K456
Q3UN66	PRKCG	Protein kinase C	K400
P68510	YWHAH	14-3-3 protein eta	K110
O54941	SMARCE1	SWI/SNF-related matrix-associated actin-dependent regulator of chromatin subfamily E member 1	K271
Q80SW1	AHCYL1	S-adenosylhomocysteine hydrolase-like protein 1	K519
Q6A0F1	CCT8	CCT-theta (Fragment)	K446
Q6A0F1	CCT8	CCT-theta (Fragment)	K447
P18872	GNAO1	Guanine nucleotide-binding protein G(o) subunit alpha	K193
B6ZHD0	EPB41L2	Erythrocyte protein band 4.1-like 2	K392
P60879	SNAP25	Synaptosomal-associated protein 25	K94
P60879	SNAP25	Synaptosomal-associated protein 25	K96
P05063	ALDOC	Fructose-bisphosphate aldolase C	K108
P06745	GPI	Glucose-6-phosphate isomerase	K366
Q3UBZ3	CAPZA2	F-actin-capping protein subunit alpha	K97
P63087	PPP1CC	Serine/threonine-protein phosphatase PP1-gamma catalytic subunit	K23
P63087	PPP1CC	Serine/threonine-protein phosphatase PP1-gamma catalytic subunit	K26
Q7TPV1	STK25	Serine/threonine kinase 25 (Yeast)	K229
G3X8R8	MRTFB	Myocardin-related transcription factor B	K417
Q9CXX1	NAPA	Uncharacterized protein	K163
B2KF05	BRPF3	Bromodomain and PHD finger-containing protein 3	K89
P68369	TUBA1A	Tubulin alpha-1A chain	K304
A0A0R4IZY0	THOP1	Thimet oligopeptidase	K2
P52480	PKM	Pyruvate kinase PKM	K433
Q9CQV8	YWHAB	14-3-3 protein beta/alpha	K159
Q9CQV8	YWHAB	14-3-3 protein beta/alpha	K160
A0A1S6GWG6	ATP6V1B2	Vacuolar proton pump subunit B	K137
A0A1S6GWG6	ATP6V1B2	Vacuolar proton pump subunit B	K138
Q5DTQ3	PTPRN	MKIAA4064 protein (Fragment)	K872
Q80Z24	NEGR1	Neuronal growth regulator 1	K209
Q80Z24	NEGR1	Neuronal growth regulator 1	K210
Q3U367	ALDH9A1	4-trimethylaminobutyraldehyde dehydrogenase	K392
G5E8D5	GRM7	Metabotropic glutamate receptor 7	K71
Q9QUM9	PSMA6	Proteasome subunit alpha type-6	K54
Q9QUM9	PSMA6	Proteasome subunit alpha type-6	K55
P61264	STX1B	Syntaxin-1B	K139
A0A1D5RL96	BTBD8	BTB/POZ domain-containing protein 8	K1468
Q62261	SPTBN1	Spectrin beta chain, non-erythrocytic 1	K2268
Q62261	SPTBN1	Spectrin beta chain, non-erythrocytic 1	K2269
P84244	H3-3A	Histone H3.3	K80
B9EKC3	ARHGAP5	Rho GTPase activating protein 5	K298
Q64332	SYN2	Synapsin-2	K129
O88737	BSN	Protein bassoon	K761
A0A1L1STE6	IDH3A	Isocitrate dehydrogenase [NAD] subunit, mitochondrial	K118
E9Q1T1	CAMK2D	Calcium/calmodulin-dependent protein kinase	K268
Q3U4U6	CCT3	T-complex protein 1 subunit gamma	K353
Q3U4U6	CCT3	T-complex protein 1 subunit gamma	K354
F8VPR5	CREBBP	Histone acetyltransferase	K1938
D3Z7P3	GLS	Glutaminase kidney isoform, mitochondrial	K284
Q03265	ATP5F1A	ATP synthase subunit alpha, mitochondrial	K161
Q8BVI4	QDPR	Dihydropteridine reductase	K121
Q3TJF2	OLA1	Obg-like ATPase 1	K223
P28663	NAPB	Beta-soluble NSF attachment protein	K56
Q3UKW2	UNCHARACTERIZED PROTEIN OS=MUS MUSCULUS OX=10090	Uncharacterized protein	K70
Q3UKW2	UNCHARACTERIZED PROTEIN OS=MUS MUSCULUS OX=10090	Uncharacterized protein	K79
Q5M9N9	PRDX2	Prdx2 protein	K119
Q3TVM1	SF3A1	Uncharacterized protein	K484
Q3TVM1	SF3A1	Uncharacterized protein	K485
A0A0G2JGX4	ATP1A3	Sodium/potassium-transporting ATPase subunit alpha	K615
A2AQR0	GPD2	Glycerol-3-phosphate dehydrogenase	K652
A0A0A6YW36	RGS7	Regulator of G-protein-signaling 7	K451
Q3TH69	AP2M1	AP-2 complex subunit mu	K378
Q3TH69	AP2M1	AP-2 complex subunit mu	K379
A0A0A6YW36	RGS7	Regulator of G-protein-signaling 7	K215
A0A0A6YW36	RGS7	Regulator of G-protein-signaling 7	K216
P19096	FASN	Fatty acid synthase	K2187
Q62261	SPTBN1	Spectrin beta chain, non-erythrocytic 1	K302
A0A6I8MWZ8	MTX1	Metaxin-1	K185
D3Z7P3	GLS	Glutaminase kidney isoform, mitochondrial	K163
Q61644	PACSIN1	Protein kinase C and casein kinase substrate in neurons protein 1	K99
Q7TSJ2	MAP6	Microtubule-associated protein 6	K174
Q7TSJ2	MAP6	Microtubule-associated protein 6	K193
Q9R0P9	UCHL1	Ubiquitin carboxyl-terminal hydrolase isozyme L1	K199
Q62261	SPTBN1	Spectrin beta chain, non-erythrocytic 1	K394
Q9Z0E0	NCDN	Neurochondrin	K272
P68369	TUBA1A	Tubulin alpha-1A chain	K326
Q8CI03	FLYWCH1	FLYWCH-type zinc finger-containing protein 1	K69
Q8CI03	FLYWCH1	FLYWCH-type zinc finger-containing protein 1	K70
E9PXY8	USP7	Ubiquitin carboxyl-terminal hydrolase 7	K955
A0A0J9YUL3	SEPTIN11	Septin	K397
A0A0J9YUL3	SEPTIN11	Septin	K398
D3Z3R4	PBRM1	Protein polybromo-1 (Fragment)	K500
Q6ZWY7	PFDN5	Uncharacterized protein (Fragment)	K61
Q3TJD4	ATP5PB	ATP synthase subunit b	K194
Q60864	STIP1	Stress-induced-phosphoprotein 1	K381
E9PV14	EPB41L1	Band 4.1-like protein 1	K498
Q5F2D0	ACSL6	Uncharacterized protein	K652
Q5F2D0	ACSL6	Uncharacterized protein	K653
Q9CQR2	RPS21	40S ribosomal protein S21	K51
Q8BKI2	TNRC6B	Trinucleotide repeat-containing gene 6B protein	K739
P60766	CDC42	Cell division control protein 42 homolog	K163
A2ALV3	SH3GL2	Endophilin-A1	K28
J3QNU6	ARRB1	Beta-arrestin-1	K294
Q3UPL0	SEC31A	Protein transport protein Sec31A	K459
Q3UPL0	SEC31A	Protein transport protein Sec31A	K460
Q3TVT6	PCYOX1	Prenylcys_lyase domain-containing protein	K100
Q14DP3	LARS2	Leucyl-tRNA synthetase	K154
Q8BJU0	SGTA	Small glutamine-rich tetratricopeptide repeat-containing protein alpha	K175
Q80W45	STX2	Syntaxin-2	K83
Q80W45	STX2	Syntaxin-2	K84
Q99JI4	PSMD6	26S proteasome non-ATPase regulatory subunit 6	K349
Q5BLJ7	RPS13	40S ribosomal protein S13	K9
Q80XU3	NUCKS1	Nuclear ubiquitous casein and cyclin-dependent kinase substrate 1	K35
Q80XU3	NUCKS1	Nuclear ubiquitous casein and cyclin-dependent kinase substrate 1	K36
Q3U7C0	AFG3L2	AAA domain-containing protein	K480
B0V2P5	DMXL2	DmX-like protein 2	K1029
A3KGU9	SPTAN1	Spectrin alpha chain, non-erythrocytic 1	K1082
Q5EBQ0	VDAC3	Voltage-dependent anion-selective channel protein 3	K34
B1AT82	PRPSAP1	Phosphoribosyl pyrophosphate synthase-associated protein 1	K53
P17710	HK1	Hexokinase-1	K409
Q8C854	MYEF2	Myelin expression factor 2	K512
Q91WD5	NDUFS2	NADH dehydrogenase [ubiquinone] iron-sulfur protein 2, mitochondrial	K383
P70441	SLC9A3R1	Na(+)/H(+) exchange regulatory cofactor NHE-RF1	K236
Q8CHY3	DYM	Dymeclin	K13
D3Z7P3	GLS	Glutaminase kidney isoform, mitochondrial	K401
D3Z7P3	GLS	Glutaminase kidney isoform, mitochondrial	K403
F6SEU4	SYNGAP1	Ras/Rap GTPase-activating protein SynGAP	K392
Q9JHU4	DYNC1H1	Cytoplasmic dynein 1 heavy chain 1	K3264
P08553	NEFM	Neurofilament medium polypeptide	K291
A0A0R4J0G4	RANBP10	Ran-binding protein 10	K321
A0A0A0MQF6	GAPDH	Glyceraldehyde-3-phosphate dehydrogenase	K275
A0A0A0MQF6	GAPDH	Glyceraldehyde-3-phosphate dehydrogenase	K283
A0A0A0MQF6	GAPDH	Glyceraldehyde-3-phosphate dehydrogenase	K284
P12658	CALB1	Calbindin	K223
Q3TLP8	RAC1	Ras-related C3 botulinum toxin substrate 1	K147
Q91X97	NCALD	Neurocalcin-delta	K49
Q91X97	NCALD	Neurocalcin-delta	K50
P18760	CFL1	Cofilin-1	K132
Q9QYB1	CLIC4	Chloride intracellular channel protein 4	K249
E9Q1G8	SEPTIN7	Septin	K221
G3X9F2	UTY	Histone demethylase UTY	K18
G3X9F2	UTY	Histone demethylase UTY	K19
P68040	RACK1	Receptor of activated protein C kinase 1	K185
Q3TYV5	CNP	2',3'-cyclic-nucleotide 3'-phosphodiesterase	K161
Q3TYV5	CNP	2',3'-cyclic-nucleotide 3'-phosphodiesterase	K163
Q924H7	WAC	WW domain-containing adapter protein with coiled-coil	K144
Q924H7	WAC	WW domain-containing adapter protein with coiled-coil	K145
P48771	COX7A2	Cytochrome c oxidase subunit 7A2, mitochondrial	K46
P56480	ATP5F1B	ATP synthase subunit beta, mitochondrial	K159
P56480	ATP5F1B	ATP synthase subunit beta, mitochondrial	K161
Q9D023	MPC2	Mitochondrial pyruvate carrier 2	K27
Q3UPA3	GDI2	Rab GDP dissociation inhibitor (Fragment)	K355
Q3UA53	PPA1	Inorganic diphosphatase	K75
E9Q3E2	SYNPO	Synaptopodin	K586
D3Z5M6	ADGRL3	Adhesion G protein-coupled receptor L3	K375
Q80TZ3	DNAJC6	Putative tyrosine-protein phosphatase auxilin	K139
A0A1S6GWH2	DDX39B	RNA helicase	K91
A2A9V9	KCTD2	BTB/POZ domain-containing protein KCTD2	K252
P16332	MMUT	Methylmalonyl-CoA mutase, mitochondrial	K463
Q3TVV6	HNRNPU	Uncharacterized protein	K176
E0CZ72	KIF2A	Kinesin-like protein	K259
E0CZ72	KIF2A	Kinesin-like protein	K261
Q3UMR5	MCU	Calcium uniporter protein, mitochondrial	K218
Q5EBP9	TRIM28	Tripartite motif-containing 28	K214
Q3TJD4	ATP5PB	ATP synthase subunit b	K162
Q9CXK9	RBM33	RNA-binding protein 33	K945
Q9WV34	MPP2	MAGUK p55 subfamily member 2	K316
Q9WV34	MPP2	MAGUK p55 subfamily member 2	K317
P63037	DNAJA1	DnaJ homolog subfamily A member 1	K296
Q3V250	PDK3	Protein-serine/threonine kinase	K43
P56942	PMCH	Pro-MCH	K67
Q3UDC3	TOM1	Target of Myb protein 1	K106
Q9QUM9	PSMA6	Proteasome subunit alpha type-6	K182
P84086	CPLX2	Complexin-2	K98
Q9CPQ1	COX6C	Cytochrome c oxidase subunit 6C	K68
Q6T264	MAML1	Mastermind-like protein 1	K412
Q6T264	MAML1	Mastermind-like protein 1	K414
Q9D0T1	SNU13	NHP2-like protein 1	K20
Q61425	HADH	Hydroxyacyl-coenzyme A dehydrogenase, mitochondrial	K206
A0A668KLC6	MAP2	Microtubule-associated protein	K1687
Q62261	SPTBN1	Spectrin beta chain, non-erythrocytic 1	K2176
Q5SYD0	MYO1D	Unconventional myosin-Id	K676
Q3KNA5	RAB9B	RAB9B, member RAS oncogene family	K20
Q9R0P5	DSTN	Destrin	K132
E9PVY8	MACF1	Microtubule-actin cross-linking factor 1	K5012
Q09XV5	CHD8	Chromodomain-helicase-DNA-binding protein 8	K544
Q09XV5	CHD8	Chromodomain-helicase-DNA-binding protein 8	K545
Q8R5L1	C1QBP	Complement component 1 Q subcomponent-binding protein, mitochondrial	K177
E9Q828	ATP2B4	Calcium-transporting ATPase	K247
B3DFI8	CISD3	Cisd3 protein (Fragment)	K186
Q3UYH9	PYGB	Alpha-1,4 glucan phosphorylase	K42
L7N466	MTHFSL	5-formyltetrahydrofolate cyclo-ligase	K158
Q03517	SCG2	Secretogranin-2	K575
Q9D2P8	MOBP	Myelin-associated oligodendrocyte basic protein	K48
P60766	CDC42	Cell division control protein 42 homolog	K107
A0A5F8MQ39	KAT6B	Histone acetyltransferase	K1038
A0A5F8MQ39	KAT6B	Histone acetyltransferase	K1042
A0A5F8MQ39	KAT6B	Histone acetyltransferase	K1044
P40142	TKT	Transketolase	K114
Q8C605	PFKP	ATP-dependent 6-phosphofructokinase	K293
Q542X7	CCT2	CCT-beta	K203
Q542X7	CCT2	CCT-beta	K204
Q6ZPT2	LARS	Leucyl-tRNA synthetase (Fragment)	K582
Q66JR7	PGM1	Pgm2 protein (Fragment)	K36
Q8K327	CHAMP1	Chromosome alignment-maintaining phosphoprotein 1	K607
Q8K327	CHAMP1	Chromosome alignment-maintaining phosphoprotein 1	K608
P10126	EEF1A1	Elongation factor 1-alpha 1	K180
E9PZD8	CP	Ceruloplasmin	K820
P61089	UBE2N	Ubiquitin-conjugating enzyme E2 N	K74
Q9D0I9	RARS1	Arginine--tRNA ligase, cytoplasmic	K143
P18572	BSG	Basigin	K189
Q9CQR4	ACOT13	Acyl-coenzyme A thioesterase 13	K123
Q3TF74	CORO1C	Coronin	K19
Q8BIJ6	IARS2	Isoleucine--tRNA ligase, mitochondrial	K104
Q8BIJ6	IARS2	Isoleucine--tRNA ligase, mitochondrial	K106
Q8CCZ4	LIAS	Lipoyl synthase, mitochondrial	K317
Q64511	TOP2B	DNA topoisomerase 2-beta	K1414
P46460	NSF	Vesicle-fusing ATPase	K251
E9QNN1	DHX9	DEAH box protein 9	K1027
D3Z0M9	DDX23	RNA helicase	K759
Q3UVN5	NSFL1C	NSFL1 cofactor p47	K247
B2RRE7	OTUD4	OTU domain-containing protein 4	K343
Q5SYD0	MYO1D	Unconventional myosin-Id	K975
Q5SYD0	MYO1D	Unconventional myosin-Id	K976
Q3ULD5	MCCC2	Methylcrotonoyl-CoA carboxylase beta chain, mitochondrial	K433
Q91XF0	PNPO	Pyridoxine-5'-phosphate oxidase	K163
Q3UGC8	PCCA	Propanoyl-CoA:carbon dioxide ligase subunit alpha	K274
Q5SRX1	TOM1L2	TOM1-like protein 2	K106
P29341	PABPC1	Polyadenylate-binding protein 1	K606
D3Z3R4	PBRM1	Protein polybromo-1 (Fragment)	K403
D3Z3R4	PBRM1	Protein polybromo-1 (Fragment)	K404
Q8VEK0	TMEM30A	Cell cycle control protein 50A	K212
Q8VEK0	TMEM30A	Cell cycle control protein 50A	K215
Q60864	STIP1	Stress-induced-phosphoprotein 1	K523
Q545N7	CKMT1	Creatine kinase	K59
S4R1M2	SAFB	Scaffold attachment factor B1	K83
S4R1M2	SAFB	Scaffold attachment factor B1	K84
Q3THW5	H2AZ2	Histone H2A.V	K116
P07901	HSP90AA1	Heat shock protein HSP 90-alpha	K153
Q5SW83	ACTR2	Uncharacterized protein	K118
Q9CQZ6	NDUFB3	NADH dehydrogenase [ubiquinone] 1 beta subcomplex subunit 3	K41
Q3TH69	AP2M1	AP-2 complex subunit mu	K420
C5H0E8	GM9392	Rap1A-retro1	K149
C5H0E8	GM9392	Rap1A-retro1	K151
E9PX30	MAP4K5	Mitogen-activated protein kinase kinase kinase kinase 5	K797
P40124	CAP1	Adenylyl cyclase-associated protein 1	K421
Q8QZT2	CCSAP	Centriole, cilia and spindle-associated protein	K160
Q8QZT2	CCSAP	Centriole, cilia and spindle-associated protein	K163
P62881	GNB5	Guanine nucleotide-binding protein subunit beta-5	K115
Q6NZJ6	EIF4G1	Eukaryotic translation initiation factor 4 gamma 1	K601
J3QK20	CACNB4	Voltage-dependent L-type calcium channel subunit beta-4	K174
Q9DCJ1	MLST8	Target of rapamycin complex subunit LST8	K305
Q8CGY8	OGT	UDP-N-acetylglucosamine--peptide N-acetylglucosaminyltransferase 110 kDa subunit	K991
Q8CGY8	OGT	UDP-N-acetylglucosamine--peptide N-acetylglucosaminyltransferase 110 kDa subunit	K992
Q497I3	FABP5	Fatty acid binding protein 5, epidermal	K55
P56959	FUS	RNA-binding protein FUS	K325
Q6NZL0	SOGA3	Protein SOGA3	K365
Q71RI9	KYAT3	Kynurenine--oxoglutarate transaminase 3	K420
A0A3B2WCL5	RANBP3	Ran-binding protein 3	K231
Q80T41	GABBR2	Gamma-aminobutyric acid type B receptor subunit 2	K854
F8VQE9	AGAP3	Arf-GAP with GTPase, ANK repeat and PH domain-containing protein 3	K139
Q9ES28	ARHGEF7	Rho guanine nucleotide exchange factor 7	K421
Q3TI05	CCT6A	Chaperonin containing Tcp1, subunit 6a (Zeta)	K251
P31650	SLC6A11	Sodium- and chloride-dependent GABA transporter 3	K590
Q3URG1	TPPP	Uncharacterized protein	K205
P06745	GPI	Glucose-6-phosphate isomerase	K89
P07901	HSP90AA1	Heat shock protein HSP 90-alpha	K328
Q3V2D0	LONP1	Lon protease homolog, mitochondrial	K522
Q5FW97	EG433182	2-phospho-D-glycerate hydro-lyase	K202
Q3TL58	SKP1	S-phase kinase-associated protein 1	K142
Q3TYV5	CNP	2',3'-cyclic-nucleotide 3'-phosphodiesterase	K219
Q3TYV5	CNP	2',3'-cyclic-nucleotide 3'-phosphodiesterase	K220
Q4KMM3	OXR1	Oxidation resistance protein 1	K579
Q4KMM3	OXR1	Oxidation resistance protein 1	K580
A2AWI7	SH3GLB2	Endophilin-B2	K262
P23116	EIF3A	Eukaryotic translation initiation factor 3 subunit A	K75
Q6ZQ61	MATR3	MKIAA0723 protein (Fragment)	K822
Q9Z2Y3	HOMER1	Homer protein homolog 1	K311
P47934	CRAT	Carnitine O-acetyltransferase	K395
P47934	CRAT	Carnitine O-acetyltransferase	K397
E9Q7X7	NRXN2	Neurexin-2	K457
B7ZW89	LUZP1	Uncharacterized protein	K362
Q80VD1	FAM98B	Protein FAM98B	K299
Q9DCX2	ATP5PD	ATP synthase subunit d, mitochondrial	K78
Q8R0F8	FAHD1	Acylpyruvase FAHD1, mitochondrial	K83
Q62261	SPTBN1	Spectrin beta chain, non-erythrocytic 1	K102
Q925J9	MED1	Mediator of RNA polymerase II transcription subunit 1	K1311
Q925J9	MED1	Mediator of RNA polymerase II transcription subunit 1	K1313
A0A0A0MQ68	GCDH	Glutaryl-CoA dehydrogenase, mitochondrial	K380
Q9DB60	PRXL2B	Prostamide/prostaglandin F synthase	K15
Q9WVQ5	APIP	Methylthioribulose-1-phosphate dehydratase	K205
Q8VDN2	ATP1A1	Sodium/potassium-transporting ATPase subunit alpha-1	K473
Q8VDN2	ATP1A1	Sodium/potassium-transporting ATPase subunit alpha-1	K476
P51660	HSD17B4	Peroxisomal multifunctional enzyme type 2	K84
Q80SW1	AHCYL1	S-adenosylhomocysteine hydrolase-like protein 1	K389
Q61102	ABCB7	Iron-sulfur clusters transporter ABCB7, mitochondrial	K499
Q61102	ABCB7	Iron-sulfur clusters transporter ABCB7, mitochondrial	K500
Q3UNH4	GPRIN1	G protein-regulated inducer of neurite outgrowth 1	K177
Q3UGC8	PCCA	Propanoyl-CoA:carbon dioxide ligase subunit alpha	K381
A3KGU9	SPTAN1	Spectrin alpha chain, non-erythrocytic 1	K2430
P70670	NACA	Nascent polypeptide-associated complex subunit alpha, muscle-specific form	K2072
Q91VM9	PPA2	Inorganic pyrophosphatase 2, mitochondrial	K117
A3KGU9	SPTAN1	Spectrin alpha chain, non-erythrocytic 1	K2359
A0A1B0GS68	GM45713	60S ribosomal protein L13a	K434
Q64332	SYN2	Synapsin-2	K244
P58252	EEF2	Elongation factor 2	K32
A0A571BE69	SEPTIN3	Neuronal-specific septin-3	K743
P62073	TIMM10	Mitochondrial import inner membrane translocase subunit Tim10	K81
Q3TXS7	PSMD1	26S proteasome non-ATPase regulatory subunit 1	K803
P63087	PPP1CC	Serine/threonine-protein phosphatase PP1-gamma catalytic subunit	K238
B7U582	HEAT SHOCK PROTEIN 70-2 OS=MUS MUSCULUS OX=10090	Heat shock protein 70-2	K78
B7U582	HEAT SHOCK PROTEIN 70-2 OS=MUS MUSCULUS OX=10090	Heat shock protein 70-2	K89
Q69Z91	ACSS1	Acetyl-coenzyme A synthetase (Fragment)	K374
Q3U7C0	AFG3L2	AAA domain-containing protein	K305
Q8BGT5	GPT2	Alanine aminotransferase 2	K415
Q9WTL7	LYPLA2	Acyl-protein thioesterase 2	K190
A0A1S6GWH5	UBA1	Ubiquitin-activating enzyme E1	K890
E9Q7L0	OGDHL	Oxoglutarate dehydrogenase (succinyl-transferring)	K874
Q0VF55	ATP2B3	Calcium-transporting ATPase	K474
E9Q2W8	BORCS5	BLOC-1-related complex subunit 5	K117
A0A286YCI8	SORBS1	Sorbin and SH3 domain-containing protein 1	K331
Q3U7Z6	PGAM1	Phosphoglycerate mutase	K228
P62137	PPP1CA	Serine/threonine-protein phosphatase PP1-alpha catalytic subunit	K26
P40124	CAP1	Adenylyl cyclase-associated protein 1	K327
Q71LX8	HSP90AB1	Heat shock protein 84b	K148
Q8R0F8	FAHD1	Acylpyruvase FAHD1, mitochondrial	K140
P26883	FKBP1A	Peptidyl-prolyl cis-trans isomerase FKBP1A	K48
Q3TKJ1	BCAT1	Branched-chain-amino-acid aminotransferase	K368
G5E829	ATP2B1	Plasma membrane calcium-transporting ATPase 1	K590
A6ZI44	ALDOA	Fructose-bisphosphate aldolase	K96
Q3UPA3	GDI2	Rab GDP dissociation inhibitor (Fragment)	K502
Q80YN3	BCAS1	Breast carcinoma-amplified sequence 1 homolog	K631
A0A1Y7VN19	DHRS7	Dehydrogenase/reductase SDR family member 7 (Fragment)	K345
Q3V1Q3	ADCY2	Adenylate cyclase type 2	K1076
E9Q1T1	CAMK2D	Calcium/calmodulin-dependent protein kinase	K479
D3Z7Q5	PDCD5	Programmed cell death protein 5	K142
A3KGU9	SPTAN1	Spectrin alpha chain, non-erythrocytic 1	K592
P62774	MTPN	Myotrophin	K66
D3Z656	SYNJ1	Phosphoinositide 5-phosphatase	K838
Q3UZG3	HNRNPA3	Uncharacterized protein	K73
P28474	ADH5	Alcohol dehydrogenase class-3	K107
Q0VE82	CPNE7	Copine-7	K355
A0A668KM31	AMPH	Amphiphysin	K233
Q9JHU4	DYNC1H1	Cytoplasmic dynein 1 heavy chain 1	K4439
Q9JHU4	DYNC1H1	Cytoplasmic dynein 1 heavy chain 1	K4440
A2AIL4	NDUFAF6	NADH dehydrogenase (ubiquinone) complex I, assembly factor 6	K271
Q61490	ALCAM	CD166 antigen	K152
Q61490	ALCAM	CD166 antigen	K153
Q8BME1	PGM3	Phosphoacetylglucosamine mutase	K205
A2A4P4	GM27029	Predicted gene, 27029	K366
A0A0G2JGX4	ATP1A3	Sodium/potassium-transporting ATPase subunit alpha	K380
E9PWE8	DPYSL3	Dihydropyrimidinase-related protein 3	K371
Q99NF3	CEP41	Centrosomal protein of 41 kDa	K215
Q99NF3	CEP41	Centrosomal protein of 41 kDa	K220
Q3TJD4	ATP5PB	ATP synthase subunit b	K248
Q3TJD4	ATP5PB	ATP synthase subunit b	K249
Q76MZ3	PPP2R1A	Serine/threonine-protein phosphatase 2A 65 kDa regulatory subunit A alpha isoform	K133
Q9Z2A5	ATE1	Arginyl-tRNA--protein transferase 1	K243
Q9Z2A5	ATE1	Arginyl-tRNA--protein transferase 1	K245
Q52L50	RAP1B	RAS related protein 1b	K149
Q8C1T5	NAPG	Uncharacterized protein	K185
Q60770	STXBP3	Syntaxin-binding protein 3	K357
Q60770	STXBP3	Syntaxin-binding protein 3	K359
Q69ZN0	GDA	Guanine deaminase (Fragment)	K94
Q3UJ20	ENO2	2-phospho-D-glycerate hydro-lyase	K335
Q3UZ58	FDXR	NADPH:adrenodoxin oxidoreductase, mitochondrial	K61
Q9DCX2	ATP5PD	ATP synthase subunit d, mitochondrial	K85
Q3UK27	NAE1	NEDD8-activating enzyme E1 regulatory subunit	K253
Q5FW97	EG433182	2-phospho-D-glycerate hydro-lyase	K326
Q04447	CKB	Creatine kinase B-type	K32
P46660	INA	Alpha-internexin	K288
Q3UHJ0	AAK1	AP2-associated protein kinase 1	K218
Q3UHJ0	AAK1	AP2-associated protein kinase 1	K219
Q62261	SPTBN1	Spectrin beta chain, non-erythrocytic 1	K1156
Q9DCX2	ATP5PD	ATP synthase subunit d, mitochondrial	K72
Q9DCX2	ATP5PD	ATP synthase subunit d, mitochondrial	K73
Q3UNI8	DDT	D-dopachrome tautomerase	K111
Q9DB20	ATP5PO	ATP synthase subunit O, mitochondrial	K172
Q9DB20	ATP5PO	ATP synthase subunit O, mitochondrial	K100
P63038	HSPD1	60 kDa heat shock protein, mitochondrial	K157
Q9D6F9	TUBB4A	Tubulin beta-4A chain	K379
P31750	AKT1	RAC-alpha serine/threonine-protein kinase	K30
Q7TMM9	TUBB2A	Tubulin beta-2A chain	K103
Q9DB20	ATP5PO	ATP synthase subunit O, mitochondrial	K162
Q04447	CKB	Creatine kinase B-type	K265
Q04447	CKB	Creatine kinase B-type	K267
Q3TIQ3	PITPNA	Uncharacterized protein (Fragment)	K214
Q3TD78	NIPSNAP2	NIPSNAP domain-containing protein	K138
Q3TJD4	ATP5PB	ATP synthase subunit b	K144
Q3UJ20	ENO2	2-phospho-D-glycerate hydro-lyase	K343
Q7TMM9	TUBB2A	Tubulin beta-2A chain	K350
Q3TDN8	BPHL	AB hydrolase-1 domain-containing protein	K82
P05201	GOT1	Aspartate aminotransferase, cytoplasmic	K396
B2RQQ5	MAP1B	Microtubule-associated protein 1B	K366
E9PYH2	ACOT7	Cytosolic acyl coenzyme A thioester hydrolase	K172
P18760	CFL1	Cofilin-1	K112
P18760	CFL1	Cofilin-1	K114
A0AUV1	H2AC12	Histone H2A (Fragment)	K118
A0AUV1	H2AC12	Histone H2A (Fragment)	K119
E9PYH2	ACOT7	Cytosolic acyl coenzyme A thioester hydrolase	K161
Q03265	ATP5F1A	ATP synthase subunit alpha, mitochondrial	K506
P19096	FASN	Fatty acid synthase	K235
Q3V117	ACLY	ATP-citrate synthase	K962
Q3V117	ACLY	ATP-citrate synthase	K964
Q542T4	MBP	Myelin basic protein	K284
P68368	TUBA4A	Tubulin alpha-4A chain	K60
Q3TGZ3	IDH3G	Isocitrate dehydrogenase [NAD] subunit, mitochondrial	K149
Q7TSQ8	PDPR	Pyruvate dehydrogenase phosphatase regulatory subunit, mitochondrial	K159
Q7TSQ8	PDPR	Pyruvate dehydrogenase phosphatase regulatory subunit, mitochondrial	K160
Q9CQE1	NIPSNAP3B	Protein NipSnap homolog 3B	K48
P62806	H4C1	Histone H4	K92
P59999	ARPC4	Actin-related protein 2/3 complex subunit 4	K128
P59999	ARPC4	Actin-related protein 2/3 complex subunit 4	K130
Q3TGZ3	IDH3G	Isocitrate dehydrogenase [NAD] subunit, mitochondrial	K74
P17751	TPI1	Triosephosphate isomerase	K175
Q9DCX2	ATP5PD	ATP synthase subunit d, mitochondrial	K149
Q3U3T6	STK24	Protein kinase domain-containing protein	K233
Q571M2	HSPA4	Heat shock 70 kDa protein 4 (Fragment)	K518
Q9CPY7	LAP3	Cytosol aminopeptidase	K237
Q5EBQ0	VDAC3	Voltage-dependent anion-selective channel protein 3	K175
Q9DAT5	TRMU	Mitochondrial tRNA-specific 2-thiouridylase 1	K106
Q545N7	CKMT1	Creatine kinase	K79
Q04447	CKB	Creatine kinase B-type	K223
A0A668KLC6	MAP2	Microtubule-associated protein	K960
Q4VWZ5	DBI	Acyl-CoA-binding protein	K81
Q9CQE1	NIPSNAP3B	Protein NipSnap homolog 3B	K57
K4DI58	CADM3	Cell adhesion molecule 3	K164
P03995	GFAP	Glial fibrillary acidic protein	K92
Q3UHW9	CFL2	ADF-H domain-containing protein	K112
Q3UHW9	CFL2	ADF-H domain-containing protein	K114
Q5FW97	EG433182	2-phospho-D-glycerate hydro-lyase	K228
Q6PE15	ABHD10	Palmitoyl-protein thioesterase ABHD10, mitochondrial	K92
Q3TJG2	NDUFAB1	Acyl carrier protein	K151
P48774	GSTM5	Glutathione S-transferase Mu 5	K34
A0A0R4J1N0	DPYSL4	Dihydropyrimidinase-related protein 4	K289
Q6ZQ49	ATP1A2	Sodium/potassium-transporting ATPase subunit alpha (Fragment)	K445
P62702	RPS4X	40S ribosomal protein S4, X isoform	K63
Q8BMD8	SLC25A24	Calcium-binding mitochondrial carrier protein SCaMC-1	K330
B1AQZ0	SEPTIN8	Septin-8	K275
A0A1Y7VMN0	ROCK2	Rho-associated protein kinase 2 (Fragment)	K349
P08228	SOD1	Superoxide dismutase [Cu-Zn]	K24
Q3V1Z7	DDX1	ATP-dependent RNA helicase DDX1	K399
O08599	STXBP1	Syntaxin-binding protein 1	K225
Q3TJD4	ATP5PB	ATP synthase subunit b	K210
Q3UB60	PPID	PPIase cyclophilin-type domain-containing protein	K174
P00920	CA2	Carbonic anhydrase 2	K167
Q8VDD5	MYH9	Myosin-9	K1022
Q99L45	EIF2S2	Eukaryotic translation initiation factor 2 subunit 2	K322
Q9JLC6	TEF	Thyrotroph embryonic factor	K39
E9Q7L0	OGDHL	Oxoglutarate dehydrogenase (succinyl-transferring)	K966
Q3U7C0	AFG3L2	AAA domain-containing protein	K600
Q3TIQ3	PITPNA	Uncharacterized protein (Fragment)	K190
O08997	ATOX1	Copper transport protein ATOX1	K38
O08997	ATOX1	Copper transport protein ATOX1	K39
Q9JJV2	PFN2	Profilin-2	K91
A0A6I8MX27	LDHB	L-lactate dehydrogenase	K244
A0A6I8MX27	LDHB	L-lactate dehydrogenase	K246
P09055	ITGB1	Integrin beta-1	K784
A3KGU9	SPTAN1	Spectrin alpha chain, non-erythrocytic 1	K418
B2RWS6	EP300	Histone acetyltransferase p300	K1793
Q3UDS4	SQOR	Pyr_redox_2 domain-containing protein	K365
Q07417	ACADS	Short-chain specific acyl-CoA dehydrogenase, mitochondrial	K73
B1AQZ0	SEPTIN8	Septin-8	K98
E9PV45	USP24	Ubiquitinyl hydrolase 1	K1797
P08414	CAMK4	Calcium/calmodulin-dependent protein kinase type IV	K371
Q5U458	DNAJC11	DnaJ homolog subfamily C member 11	K45
E9Q9C3	AFDN	Afadin	K129
Q14DP3	LARS2	Leucyl-tRNA synthetase	K327
Q14DP3	LARS2	Leucyl-tRNA synthetase	K328
H7BX01	OPA1	Dynamin-like 120 kDa protein, form S1	K597
Q8BJM7	TYW1	S-adenosyl-L-methionine-dependent tRNA 4-demethylwyosine synthase TYW1	K385
Q64442	SORD	Sorbitol dehydrogenase	K134
Q8BFR5	TUFM	Elongation factor Tu, mitochondrial	K234
Q5SX53	SLC25A11	Uncharacterized protein	K260
A0A1B0GRP7	PLPBP	Pyridoxal phosphate homeostasis protein (Fragment)	K123
P14231	ATP1B2	Sodium/potassium-transporting ATPase subunit beta-2	K276
P11983	TCP1	T-complex protein 1 subunit alpha	K365
Q91X97	NCALD	Neurocalcin-delta	K147
A0A498WGM0	SYT7	Synaptotagmin-7	K50
O70251	EEF1B	Elongation factor 1-beta	K60
P19096	FASN	Fatty acid synthase	K326
Q3V1Z7	DDX1	ATP-dependent RNA helicase DDX1	K516
A0A2I3BPQ5	ZC3H13	Zinc finger CCCH domain-containing protein 13	K1449
A0A0R4J2B2	KCTD12	BTB/POZ domain-containing protein KCTD12	K243
A3KGU9	SPTAN1	Spectrin alpha chain, non-erythrocytic 1	K2478
Q7TMK9	SYNCRIP	Heterogeneous nuclear ribonucleoprotein Q	K100
P52760	RIDA	2-iminobutanoate/2-iminopropanoate deaminase	K60
D5L240	ATP2B2	Calcium-transporting ATPase	K47
P50518	ATP6V1E1	V-type proton ATPase subunit E 1	K223
Q3UGZ4	SPTBN2	Spectrin beta chain	K105
P08553	NEFM	Neurofilament medium polypeptide	K261
Q91WS0	CISD1	CDGSH iron-sulfur domain-containing protein 1	K105
Q91WS0	CISD1	CDGSH iron-sulfur domain-containing protein 1	K106
B7ZWM6	SORBS2	Sorbin and SH3 domain-containing protein 2	K276
Q91WD5	NDUFS2	NADH dehydrogenase [ubiquinone] iron-sulfur protein 2, mitochondrial	K73
P80315	CCT4	T-complex protein 1 subunit delta	K321
Q69ZN0	GDA	Guanine deaminase (Fragment)	K353
Q69ZN0	GDA	Guanine deaminase (Fragment)	K355
Q3U7Z6	PGAM1	Phosphoglycerate mutase	K61
P43274	H1-4	Histone H1.4	K168
D3Z656	SYNJ1	Phosphoinositide 5-phosphatase	K594
Q3TSQ1	ATP1B1	Sodium/potassium-transporting ATPase subunit beta	K96
P50396	GDI1	Rab GDP dissociation inhibitor alpha	K137
Q5FW97	EG433182	2-phospho-D-glycerate hydro-lyase	K221
Q3UHB1	NT5DC3	5'-nucleotidase domain-containing protein 3	K336
Q9DBF1	ALDH7A1	Alpha-aminoadipic semialdehyde dehydrogenase	K375
Q04447	CKB	Creatine kinase B-type	K304
A0A0A6YY91	NCAM1	Neural cell adhesion molecule 1 (Fragment)	K501
Q9CRY7	GDPD1	Lysophospholipase D GDPD1	K92
Q3URS9	CCDC51	Mitochondrial potassium channel	K126
Q80SW1	AHCYL1	S-adenosylhomocysteine hydrolase-like protein 1	K286
N0E4C0	CSNK2B	Casein kinase II subunit beta	K147
E9PWE8	DPYSL3	Dihydropyrimidinase-related protein 3	K536
A0A668KLC6	MAP2	Microtubule-associated protein	K771
P61922	ABAT	4-aminobutyrate aminotransferase, mitochondrial	K358
Q02819	NUCB1	Nucleobindin-1	K176
Q6P8X1	SNX6	Sorting nexin-6	K333
Q6P8X1	SNX6	Sorting nexin-6	K335
O70172	PIP4K2A	Phosphatidylinositol 5-phosphate 4-kinase type-2 alpha	K395
Q8BGD5	CPT1C	Carnitine O-palmitoyltransferase 1, brain isoform	K634
Q03265	ATP5F1A	ATP synthase subunit alpha, mitochondrial	K531
Q7TMM9	TUBB2A	Tubulin beta-2A chain	K122
Q76MZ3	PPP2R1A	Serine/threonine-protein phosphatase 2A 65 kDa regulatory subunit A alpha isoform	K342
Q3UYH9	PYGB	Alpha-1,4 glucan phosphorylase	K483
P31650	SLC6A11	Sodium- and chloride-dependent GABA transporter 3	K610
P31650	SLC6A11	Sodium- and chloride-dependent GABA transporter 3	K612
A3KGU9	SPTAN1	Spectrin alpha chain, non-erythrocytic 1	K2005
A3KGU9	SPTAN1	Spectrin alpha chain, non-erythrocytic 1	K719
P35288	RAB23	Ras-related protein Rab-23	K22
Q3UXN3	CARS	Cysteinyl-tRNA synthetase	K131
Q3UXN3	CARS	Cysteinyl-tRNA synthetase	K132
P60879	SNAP25	Synaptosomal-associated protein 25	K69
A0A0J9YUL3	SEPTIN11	Septin	K418
A0A0J9YUL3	SEPTIN11	Septin	K419
Q8BFR5	TUFM	Elongation factor Tu, mitochondrial	K297
Q9DB77	UQCRC2	Cytochrome b-c1 complex subunit 2, mitochondrial	K375
Q9DB77	UQCRC2	Cytochrome b-c1 complex subunit 2, mitochondrial	K377
P08553	NEFM	Neurofilament medium polypeptide	K296
E9Q3L2	PI4KA	Phosphatidylinositol 4-kinase alpha	K1843
E9Q3L2	PI4KA	Phosphatidylinositol 4-kinase alpha	K1844
P06837	GAP43	Neuromodulin	K206
P06837	GAP43	Neuromodulin	K208
Q3TQ70	GNB1	Beta1 subnuit of GTP-binding protein	K209
O70172	PIP4K2A	Phosphatidylinositol 5-phosphate 4-kinase type-2 alpha	K160
O70172	PIP4K2A	Phosphatidylinositol 5-phosphate 4-kinase type-2 alpha	K161
Q62261	SPTBN1	Spectrin beta chain, non-erythrocytic 1	K497
P06837	GAP43	Neuromodulin	K199
Q9D2G2	DLST	Dihydrolipoyllysine-residue succinyltransferase component of 2-oxoglutarate dehydrogenase complex, mitochondrial	K354
Q9Z140	CPNE6	Copine-6	K355
O08749	DLD	Dihydrolipoyl dehydrogenase, mitochondrial	K166
P97315	CSRP1	Cysteine and glycine-rich protein 1	K173
Q3UYK6	SLC1A2	Amino acid transporter	K569
P17710	HK1	Hexokinase-1	K833
P14733	LMNB1	Lamin-B1	K533
Q04447	CKB	Creatine kinase B-type	K307
Q80U89	MKIAA0034	MKIAA0034 protein (Fragment)	K747
Q3U6C7	SUCLA2	Succinate-CoA ligase subunit beta (Fragment)	K95
Q3U6C7	SUCLA2	Succinate-CoA ligase subunit beta (Fragment)	K96
Q3TXV4	RAB31	Rab22B	K19
Q8BKC5	IPO5	Importin-5	K806
Q99LD8	DDAH2	N(G),N(G)-dimethylarginine dimethylaminohydrolase 2	K51
P32020	SCP2	Sterol carrier protein 2	K454
A0A0R4J0T0	HSCB	Iron-sulfur cluster co-chaperone protein HscB	K118
Q6NY15	TSGA10	Testis-specific gene 10 protein	K279
Q6NY15	TSGA10	Testis-specific gene 10 protein	K280
A0A1W2P872	NOVA2	RNA-binding protein Nova-2	K23
O35295	PURB	Transcriptional activator protein Pur-beta	K49
Q9Z1G4	ATP6V0A1	V-type proton ATPase 116 kDa subunit a1	K295
B1AQZ0	SEPTIN8	Septin-8	K360
A0A1S6GWI0	NDUFA8	Complex I-19kD	K196
Q8BVQ5	PPME1	Protein phosphatase methylesterase 1	K121
Q3TJD4	ATP5PB	ATP synthase subunit b	K225
Q3TJD4	ATP5PB	ATP synthase subunit b	K233
Q80TB8	VAT1L	Synaptic vesicle membrane protein VAT-1 homolog-like	K238
Q8BH80	VAPB	Vesicle-associated membrane protein, associated protein B and C	K118
P68510	YWHAH	14-3-3 protein eta	K142
P68510	YWHAH	14-3-3 protein eta	K143
Q3UC02	RPS11	40S ribosomal protein S11	K32
O70546	KDM6A	Lysine-specific demethylase 6A	K799
Q8BMF4	DLAT	Dihydrolipoyllysine-residue acetyltransferase component of pyruvate dehydrogenase complex, mitochondrial	K457
Q8K1X5	EHD1	EH-domain containing 1 (Fragment)	K329
Q8K1X5	EHD1	EH-domain containing 1 (Fragment)	K330
P97315	CSRP1	Cysteine and glycine-rich protein 1	K41
P97315	CSRP1	Cysteine and glycine-rich protein 1	K42
Q61206	PAFAH1B2	Platelet-activating factor acetylhydrolase IB subunit alpha2	K86
D3Z0M6	DYNC1I1	Cytoplasmic dynein 1 intermediate chain 1	K286
Q8BME1	PGM3	Phosphoacetylglucosamine mutase	K350
Q8BME1	PGM3	Phosphoacetylglucosamine mutase	K354
Q3UH59	MYH10	Myosin-10	K240
P08113	HSP90B1	Endoplasmin	K683
Q3UJP8	GART	Trifunctional purine biosynthetic protein adenosine-3	K162
A0A0J9YUN4	DNM1	Dynamin GTPase	K257
P01831	THY1	Thy-1 membrane glycoprotein	K61
Q3TYV5	CNP	2',3'-cyclic-nucleotide 3'-phosphodiesterase	K63
Q3UPA3	GDI2	Rab GDP dissociation inhibitor (Fragment)	K336
A3KGU9	SPTAN1	Spectrin alpha chain, non-erythrocytic 1	K2375
Q8R3R9	PFDN1	Prefoldin 1	K83
Q7TSJ2	MAP6	Microtubule-associated protein 6	K796
Q7TMM9	TUBB2A	Tubulin beta-2A chain	K19
Q08642	PADI2	Protein-arginine deiminase type-2	K74
P61082	UBE2M	NEDD8-conjugating enzyme Ubc12	K72
A0A0A0MQF6	GAPDH	Glyceraldehyde-3-phosphate dehydrogenase	K239
Q9Z1B3	PLCB1	1-phosphatidylinositol 4,5-bisphosphate phosphodiesterase beta-1	K1139
Q5EBQ0	VDAC3	Voltage-dependent anion-selective channel protein 3	K62
Q5EBQ0	VDAC3	Voltage-dependent anion-selective channel protein 3	K64
G5E884	PAK1	Non-specific serine/threonine protein kinase	K114
Q32MW3	ACOT10	Acyl-coenzyme A thioesterase 10, mitochondrial	K155
Q3UK83	HNRNPA1	Helix-destabilizing protein	K351
Q08642	PADI2	Protein-arginine deiminase type-2	K51
A0A1L1STE6	IDH3A	Isocitrate dehydrogenase [NAD] subunit, mitochondrial	K218
Q9ESM3	HAPLN2	Hyaluronan and proteoglycan link protein 2	K168
A0A0R4J0Q5	LMNB2	Lamin-B2	K484
Q9DB77	UQCRC2	Cytochrome b-c1 complex subunit 2, mitochondrial	K252
O08599	STXBP1	Syntaxin-binding protein 1	K356
P47857	PFKM	ATP-dependent 6-phosphofructokinase, muscle type	K615
P47857	PFKM	ATP-dependent 6-phosphofructokinase, muscle type	K617
Q9D4J1	EFHD1	EF-hand domain-containing protein D1	K133
Q9JIA1	LGI1	Leucine-rich glioma-inactivated protein 1	K180
Q8BJY1	PSMD5	26S proteasome non-ATPase regulatory subunit 5	K351
Q9QYB8	ADD2	Beta-adducin	K357
Q3UJW9	AKR1A1	Alcohol dehydrogenase [NADP(+)]	K34
Q8C5H8	NADK2	NAD kinase 2, mitochondrial	K314
P63037	DNAJA1	DnaJ homolog subfamily A member 1	K24
E9PVY8	MACF1	Microtubule-actin cross-linking factor 1	K6227
H3BKH6	ESD	S-formylglutathione hydrolase	K40
E9Q284	COIL	Coilin	K306
Q3TDN8	BPHL	AB hydrolase-1 domain-containing protein	K279
Q91V14	SLC12A5	Solute carrier family 12 member 5	K1085
P84086	CPLX2	Complexin-2	K133
P84086	CPLX2	Complexin-2	K134
F7C0E4	ATXN7L1	Ataxin-7-like protein 1	K135
Q497P1	STX1A	Syntaxin 1A (Brain)	K83
Q497P1	STX1A	Syntaxin 1A (Brain)	K84
Q9Z1B3	PLCB1	1-phosphatidylinositol 4,5-bisphosphate phosphodiesterase beta-1	K1055
Q9Z1B3	PLCB1	1-phosphatidylinositol 4,5-bisphosphate phosphodiesterase beta-1	K1056
Q3UYH9	PYGB	Alpha-1,4 glucan phosphorylase	K811
Q6ZQ84	MKIAA0617	MKIAA0617 protein (Fragment)	K483
P40124	CAP1	Adenylyl cyclase-associated protein 1	K376
Q60864	STIP1	Stress-induced-phosphoprotein 1	K317
O08539	BIN1	Myc box-dependent-interacting protein 1	K570
Q3UII2	CD82	Tetraspanin	K189
Q3UII2	CD82	Tetraspanin	K190
Q8CD15	RIOX2	Ribosomal oxygenase 2	K20
Q3TIQ3	PITPNA	Uncharacterized protein (Fragment)	K295
H3BL37	TCOF1	Treacle protein	K442
H3BL37	TCOF1	Treacle protein	K438
P30416	FKBP4	Peptidyl-prolyl cis-trans isomerase FKBP4	K390
P07901	HSP90AA1	Heat shock protein HSP 90-alpha	K568
Q9R1T4	SEPTIN6	Septin-6	K367
Q3TGW0	ACTR3	Actin-like protein 3	K264
Q3TGW0	ACTR3	Actin-like protein 3	K265
G3UXL2	PRPS1L3	Ribose-phosphate diphosphokinase	K176
Q3TL58	SKP1	S-phase kinase-associated protein 1	K66
E9Q5K9	YTHDC1	YTH domain-containing protein 1	K96
Q9Z268	RASAL1	RasGAP-activating-like protein 1	K348
Q61553	FSCN1	Fascin	K471
P00920	CA2	Carbonic anhydrase 2	K126
Q8JZU0	NUDT13	NAD(P)H pyrophosphatase NUDT13, mitochondrial	K339
Q8JZU0	NUDT13	NAD(P)H pyrophosphatase NUDT13, mitochondrial	K340
P46096	SYT1	Synaptotagmin-1	K272
P51863	ATP6V0D1	V-type proton ATPase subunit d 1	K239
E0CXB9	CTNNA2	Alpha N-catenin	K759
E0CXB9	CTNNA2	Alpha N-catenin	K760
A0A0G2JGX4	ATP1A3	Sodium/potassium-transporting ATPase subunit alpha	K628
Q62261	SPTBN1	Spectrin beta chain, non-erythrocytic 1	K1878
Q62261	SPTBN1	Spectrin beta chain, non-erythrocytic 1	K1884
Q6P1J1	CRMP1	Crmp1 protein	K372
A0A1B0GRP7	PLPBP	Pyridoxal phosphate homeostasis protein (Fragment)	K130
Q80SW1	AHCYL1	S-adenosylhomocysteine hydrolase-like protein 1	K524
P62259	YWHAE	14-3-3 protein epsilon	K78
P17751	TPI1	Triosephosphate isomerase	K188
A0A0G2JGX4	ATP1A3	Sodium/potassium-transporting ATPase subunit alpha	K608
P52480	PKM	Pyruvate kinase PKM	K135
P52480	PKM	Pyruvate kinase PKM	K136
Q8BP27	SFR1	Swi5-dependent recombination DNA repair protein 1 homolog	K149
Q60864	STIP1	Stress-induced-phosphoprotein 1	K222
Q60864	STIP1	Stress-induced-phosphoprotein 1	K223
Q60932	VDAC1	Voltage-dependent anion-selective channel protein 1	K47
Q545N7	CKMT1	Creatine kinase	K417
Q61315	APC	Adenomatous polyposis coli protein	K396
Q03265	ATP5F1A	ATP synthase subunit alpha, mitochondrial	K316
Q3UGZ6	ARHGEF10	DH domain-containing protein	K981
Q8R0A7	KIAA0513	Uncharacterized protein KIAA0513	K131
A0A0G2JGX4	ATP1A3	Sodium/potassium-transporting ATPase subunit alpha	K70
P07901	HSP90AA1	Heat shock protein HSP 90-alpha	K500
G5E8S8	MPP7	MAGUK p55 subfamily member 7	K441
A0A668KLC6	MAP2	Microtubule-associated protein	K838
Q497P1	STX1A	Syntaxin 1A (Brain)	K55
P97390	VPS45	Vacuolar protein sorting-associated protein 45	K185
P52480	PKM	Pyruvate kinase PKM	K66
A3KGU9	SPTAN1	Spectrin alpha chain, non-erythrocytic 1	K1313
P56382	ATP5F1E	ATP synthase subunit epsilon, mitochondrial	K44
Q9Z172	SUMO3	Small ubiquitin-related modifier 3	K11
Q9CS42	PRPS2	Ribose-phosphate pyrophosphokinase 2	K194
Q3UN66	PRKCG	Protein kinase C	K495
Q9ES97	RTN3	Reticulon-3	K707
Q9ES97	RTN3	Reticulon-3	K709
Q3UJ20	ENO2	2-phospho-D-glycerate hydro-lyase	K193
P28663	NAPB	Beta-soluble NSF attachment protein	K78
E9QPX3	NDUFS4	NADH dehydrogenase [ubiquinone] iron-sulfur protein 4, mitochondrial	K73
Q8BMJ3	EIF1AX	Eukaryotic translation initiation factor 1A, X-chromosomal	K56
O70443	GNAZ	Guanine nucleotide-binding protein G(z) subunit alpha	K46
A0A1L1STE6	IDH3A	Isocitrate dehydrogenase [NAD] subunit, mitochondrial	K361
Q99JG2	GPR37L1	G-protein coupled receptor 37-like 1	K467
Q9JHU4	DYNC1H1	Cytoplasmic dynein 1 heavy chain 1	K954
Q9EQC8	PRCC	Papillary Renal Cell carcinoma (Translocation-associated)	K250
P48962	SLC25A4	ADP/ATP translocase 1	K43
P46460	NSF	Vesicle-fusing ATPase	K699
P46460	NSF	Vesicle-fusing ATPase	K701
Q8BG39	SV2B	Synaptic vesicle glycoprotein 2B	K424
Q8BG39	SV2B	Synaptic vesicle glycoprotein 2B	K426
O70172	PIP4K2A	Phosphatidylinositol 5-phosphate 4-kinase type-2 alpha	K91
P61922	ABAT	4-aminobutyrate aminotransferase, mitochondrial	K460
Q8BKZ9	PDHX	Pyruvate dehydrogenase protein X component, mitochondrial	K295
Q3U4U6	CCT3	T-complex protein 1 subunit gamma	K44
B2M1R6	HNRNPK	Heterogeneous nuclear ribonucleoprotein K	K115
A3KGU9	SPTAN1	Spectrin alpha chain, non-erythrocytic 1	K1916
Q61699	HSPH1	Heat shock protein 105 kDa	K194
A0A0J9YUN4	DNM1	Dynamin GTPase	K445
Q5SVJ0	CAMK2B	Calcium/calmodulin-dependent protein kinase	K268
E9QPD7	PCX	Pyruvate carboxylase	K298
Q9DB20	ATP5PO	ATP synthase subunit O, mitochondrial	K176
E9Q455	TPM1	Tropomyosin alpha-1 chain	K184
Q91XU3	PIP4K2C	Phosphatidylinositol 5-phosphate 4-kinase type-2 gamma	K410
P84086	CPLX2	Complexin-2	K99
Q9JM76	ARPC3	Actin-related protein 2/3 complex subunit 3	K158
A3KGU9	SPTAN1	Spectrin alpha chain, non-erythrocytic 1	K335
P10630	EIF4A2	Eukaryotic initiation factor 4A-II	K382
P10630	EIF4A2	Eukaryotic initiation factor 4A-II	K370
P24549	ALDH1A1	Aldehyde dehydrogenase 1A1	K363
P97315	CSRP1	Cysteine and glycine-rich protein 1	K59
Q0VF55	ATP2B3	Calcium-transporting ATPase	K804
Q3ULJ0	GPD1L	Glycerol-3-phosphate dehydrogenase 1-like protein	K29
G3X9B7	NPAS2	Neuronal PAS domain-containing protein 2	K616
P68369	TUBA1A	Tubulin alpha-1A chain	K311
Q8VE38	OXNAD1	Oxidoreductase NAD-binding domain-containing protein 1	K78
P14733	LMNB1	Lamin-B1	K135
Q3UJ20	ENO2	2-phospho-D-glycerate hydro-lyase	K64
Q80SW1	AHCYL1	S-adenosylhomocysteine hydrolase-like protein 1	K284
Q9CXW3	CACYBP	Calcyclin-binding protein	K147
S4R2F3	ANK2	Ankyrin-2	K1207
S4R2F3	ANK2	Ankyrin-2	K1208
P56382	ATP5F1E	ATP synthase subunit epsilon, mitochondrial	K21
E9QNY8	SACS	Sacsin	K947
E9Q1G8	SEPTIN7	Septin	K208
E9Q1G8	SEPTIN7	Septin	K209
P47708	RPH3A	Rabphilin-3A	K660
P47708	RPH3A	Rabphilin-3A	K662
A3KGU9	SPTAN1	Spectrin alpha chain, non-erythrocytic 1	K718
A0A0R4J0L6	MRPS35	28S ribosomal protein S35, mitochondrial	K297
P18872	GNAO1	Guanine nucleotide-binding protein G(o) subunit alpha	K98
Q3TSQ1	ATP1B1	Sodium/potassium-transporting ATPase subunit beta	K278
A3KGU9	SPTAN1	Spectrin alpha chain, non-erythrocytic 1	K1943
A3KGU9	SPTAN1	Spectrin alpha chain, non-erythrocytic 1	K1944
Q9D0M5	DYNLL2	Dynein light chain 2, cytoplasmic	K9
Q80U89	MKIAA0034	MKIAA0034 protein (Fragment)	K1618
P12960	CNTN1	Contactin-1	K772
Q9Z2D6	MECP2	Methyl-CpG-binding protein 2	K304
Q9Z2D6	MECP2	Methyl-CpG-binding protein 2	K305
P18760	CFL1	Cofilin-1	K45
O88712	CTBP1	C-terminal-binding protein 1	K348
Q5U4C1	GPRASP1	G-protein coupled receptor-associated sorting protein 1	K470
Q5U4C1	GPRASP1	G-protein coupled receptor-associated sorting protein 1	K471
Q925N0	SFXN5	Sideroflexin-5	K91
Q8K0G5	EIPR1	EARP and GARP complex-interacting protein 1	K86
A3KGU9	SPTAN1	Spectrin alpha chain, non-erythrocytic 1	K613
Q60864	STIP1	Stress-induced-phosphoprotein 1	K100
Q80SW1	AHCYL1	S-adenosylhomocysteine hydrolase-like protein 1	K108
Q8R0A7	KIAA0513	Uncharacterized protein KIAA0513	K118
Q8R0A7	KIAA0513	Uncharacterized protein KIAA0513	K120
Q3TD08	NDRG1	N-myc downstream-regulated gene 1 protein	K70
Q3U136	WDR1	Uncharacterized protein (Fragment)	K148
Q03265	ATP5F1A	ATP synthase subunit alpha, mitochondrial	K498
Q99P72	RTN4	Reticulon-4	K760
Q99P72	RTN4	Reticulon-4	K762
Q543U3	SLC1A3	Amino acid transporter	K542
Q3UD06	ATP5C1	ATP synthase subunit gamma	K112
Q3TSQ1	ATP1B1	Sodium/potassium-transporting ATPase subunit beta	K134
Q3TSQ1	ATP1B1	Sodium/potassium-transporting ATPase subunit beta	K118
Q91ZZ3	SNCB	Beta-synuclein	K57
P68369	TUBA1A	Tubulin alpha-1A chain	K336
P68369	TUBA1A	Tubulin alpha-1A chain	K338
Q3TUI9	PSMA5	Proteasome subunit alpha type	K187
Q497Z6	HMGB1	High mobility group protein 1	K44
Q78J03	MSRB2	Methionine-R-sulfoxide reductase B2, mitochondrial	K95
Q78J03	MSRB2	Methionine-R-sulfoxide reductase B2, mitochondrial	K96
Q8CHI8	EP400	E1A-binding protein p400	K732
Q9CYT6	CAP2	Adenylyl cyclase-associated protein 2	K329
Q9CYT6	CAP2	Adenylyl cyclase-associated protein 2	K330
P52480	PKM	Pyruvate kinase PKM	K498
A0A2R8VHP3	GM5478	Predicted pseudogene 5478	K328
A0A023T778	MAGOHB	Mago nashi protein	K43
P47791	GSR	Glutathione reductase, mitochondrial	K89
Q99L27	GMPR2	GMP reductase 2	K323
Q3U561	RPL10A	Ribosomal protein	K130
D3Z656	SYNJ1	Phosphoinositide 5-phosphatase	K489
D3Z656	SYNJ1	Phosphoinositide 5-phosphatase	K491
Q5SWR1	AP2B1	AP complex subunit beta	K892
Q571M2	HSPA4	Heat shock 70 kDa protein 4 (Fragment)	K132
P06837	GAP43	Neuromodulin	K37
O88532	ZFR	Zinc finger RNA-binding protein	K495
O88532	ZFR	Zinc finger RNA-binding protein	K496
Q3TDS7	CAPN5	Uncharacterized protein	K17
Q80XI4	PIP4K2B	Phosphatidylinositol 5-phosphate 4-kinase type-2 beta	K165
Q80XI4	PIP4K2B	Phosphatidylinositol 5-phosphate 4-kinase type-2 beta	K166
Q99P72	RTN4	Reticulon-4	K231
Q9DC23	DNAJC10	DnaJ homolog subfamily C member 10	K392
Q62261	SPTBN1	Spectrin beta chain, non-erythrocytic 1	K784
Q62261	SPTBN1	Spectrin beta chain, non-erythrocytic 1	K785
Q32MW3	ACOT10	Acyl-coenzyme A thioesterase 10, mitochondrial	K294
Q9R0Q6	ARPC1A	Actin-related protein 2/3 complex subunit 1A	K37
Q8K0S0	PHYHIP	Phytanoyl-CoA hydroxylase-interacting protein	K43
Q8K0S0	PHYHIP	Phytanoyl-CoA hydroxylase-interacting protein	K44
Q9CR11	YEATS4	YEATS domain-containing protein 4	K132
P07901	HSP90AA1	Heat shock protein HSP 90-alpha	K560
P07901	HSP90AA1	Heat shock protein HSP 90-alpha	K561
Q3TQ70	GNB1	Beta1 subnuit of GTP-binding protein	K15
P97868	RBBP6	E3 ubiquitin-protein ligase RBBP6	K324
Q5FW97	EG433182	2-phospho-D-glycerate hydro-lyase	K89
Q5FW97	EG433182	2-phospho-D-glycerate hydro-lyase	K92
P07901	HSP90AA1	Heat shock protein HSP 90-alpha	K633
Q61644	PACSIN1	Protein kinase C and casein kinase substrate in neurons protein 1	K237
A0A0G2JGX4	ATP1A3	Sodium/potassium-transporting ATPase subunit alpha	K215
Q8BIJ6	IARS2	Isoleucine--tRNA ligase, mitochondrial	K194
Q8BIJ6	IARS2	Isoleucine--tRNA ligase, mitochondrial	K196
S4R2F3	ANK2	Ankyrin-2	K716
Q3V0Z8	DDX5	DEAD box protein 5 (Fragment)	K272
O55234	PSMB5	Proteasome subunit beta type-5	K91
O55234	PSMB5	Proteasome subunit beta type-5	K92
Q3UH59	MYH10	Myosin-10	K1058
Q3UH59	MYH10	Myosin-10	K1060
Q9R1T4	SEPTIN6	Septin-6	K191
P35700	PRDX1	Peroxiredoxin-1	K190
Q9JJZ2	TUBA8	Tubulin alpha-8 chain	K394
Q9JHU4	DYNC1H1	Cytoplasmic dynein 1 heavy chain 1	K2102
Q9D6U8	FAM162A	Protein FAM162A	K63
Q9R1T4	SEPTIN6	Septin-6	K420
Q9DB20	ATP5PO	ATP synthase subunit O, mitochondrial	K53
P06745	GPI	Glucose-6-phosphate isomerase	K252
P06745	GPI	Glucose-6-phosphate isomerase	K254
Q5DTI2	ATP2A2	P-type Ca(2+) transporter (Fragment)	K519
Q9D0D3	MTPAP	Poly(A) RNA polymerase, mitochondrial	K89
P97807	FH	Fumarate hydratase, mitochondrial	K180
Q8K596	SLC8A2	Sodium/calcium exchanger 2	K348
Q6PDM1	MSL1	Male-specific lethal 1 homolog	K78
B1AWD9	CLTA	Clathrin light chain	K223
Q3UXP2	RUVBL2	RuvB-like helicase	K234
Q64332	SYN2	Synapsin-2	K448
Q69ZN0	GDA	Guanine deaminase (Fragment)	K86
A0A1L1STE4	ILF3	Interleukin enhancer-binding factor 3	K787
Q3U7Z6	PGAM1	Phosphoglycerate mutase	K113
Q8K009	ALDH1L2	Mitochondrial 10-formyltetrahydrofolate dehydrogenase	K227
Q8K009	ALDH1L2	Mitochondrial 10-formyltetrahydrofolate dehydrogenase	K228
Q9D154	SERPINB1A	Leukocyte elastase inhibitor A	K79
Q62261	SPTBN1	Spectrin beta chain, non-erythrocytic 1	K1632
Q62261	SPTBN1	Spectrin beta chain, non-erythrocytic 1	K1633
Q52L78	CRYAB	Alpha(B)-crystallin	K103
Q3TJ01	RTCB	RNA-splicing ligase RtcB homolog	K492
Q3TJ01	RTCB	RNA-splicing ligase RtcB homolog	K493
P62827	RAN	GTP-binding nuclear protein Ran	K141
P62827	RAN	GTP-binding nuclear protein Ran	K142
Q8C1T5	NAPG	Uncharacterized protein	K195
Q8C1T5	NAPG	Uncharacterized protein	K196
P55264	ADK	Adenosine kinase	K162
Q91XV3	BASP1	Brain acid soluble protein 1	K58
Q91XV3	BASP1	Brain acid soluble protein 1	K60
Q9D1X6	LY6H	UPAR/Ly6 domain-containing protein	K101
Q3UH70	BRD4	Bromodomain-containing protein 4	K696
Q3UH70	BRD4	Bromodomain-containing protein 4	K698
F6Z1R4	CLTC	Clathrin heavy chain 1 (Fragment)	K35
Q8VDK1	NIT1	Deaminated glutathione amidase	K148
A0A338P6J0	DLG2	Disks large homolog 2	K906
Q3TYV5	CNP	2',3'-cyclic-nucleotide 3'-phosphodiesterase	K390
Q9D5T0	ATAD1	Outer mitochondrial transmembrane helix translocase	K274
Q8BVQ5	PPME1	Protein phosphatase methylesterase 1	K30
Q99KW9	ITFG1	T-cell immunomodulatory protein	K419
Q3T9L1	CORO1A	Coronin	K132
P31648	SLC6A1	Sodium- and chloride-dependent GABA transporter 1	K26
P31648	SLC6A1	Sodium- and chloride-dependent GABA transporter 1	K28
P47708	RPH3A	Rabphilin-3A	K582
P47708	RPH3A	Rabphilin-3A	K587
P47708	RPH3A	Rabphilin-3A	K588
Q9DCT1	AKR1E2	1,5-anhydro-D-fructose reductase	K185
Q9DCT1	AKR1E2	1,5-anhydro-D-fructose reductase	K186
P56375	ACYP2	Acylphosphatase-2	K48
A3KGU9	SPTAN1	Spectrin alpha chain, non-erythrocytic 1	K1928
Q3TH69	AP2M1	AP-2 complex subunit mu	K312
Q3TH69	AP2M1	AP-2 complex subunit mu	K319
P63242	EIF5A	Eukaryotic translation initiation factor 5A-1	K85
Q62261	SPTBN1	Spectrin beta chain, non-erythrocytic 1	K224
Q62261	SPTBN1	Spectrin beta chain, non-erythrocytic 1	K226
Q9CVB6	ARPC2	Actin-related protein 2/3 complex subunit 2	K117
Q99LC3	NDUFA10	NADH dehydrogenase [ubiquinone] 1 alpha subcomplex subunit 10, mitochondrial	K70
Q99LC3	NDUFA10	NADH dehydrogenase [ubiquinone] 1 alpha subcomplex subunit 10, mitochondrial	K72
Q9ES97	RTN3	Reticulon-3	K930
P62911	RPL32	60S ribosomal protein L32	K106
Q9Z2D6	MECP2	Methyl-CpG-binding protein 2	K284
Q9Z2D6	MECP2	Methyl-CpG-binding protein 2	K285
A2AM29	MLLT3	Protein AF-9	K254
Q8BH95	ECHS1	Enoyl-CoA hydratase, mitochondrial	K41
Q66JR7	PGM1	Pgm2 protein (Fragment)	K262
Q66JR7	PGM1	Pgm2 protein (Fragment)	K263
A0A1B0GR11	TALDO1	Transaldolase	K248
A0A1B0GR11	TALDO1	Transaldolase	K249
D3YZ33	ZNHIT1	Zinc finger HIT domain-containing protein 1	K70
Q8BMF3	ME3	NADP-dependent malic enzyme, mitochondrial	K569
Q8BMF3	ME3	NADP-dependent malic enzyme, mitochondrial	K571
Q3UYK6	SLC1A2	Amino acid transporter	K382
A0A2I3BQV5	XPO7	Exportin-7	K339
Q3TD78	NIPSNAP2	NIPSNAP domain-containing protein	K62
Q3TD78	NIPSNAP2	NIPSNAP domain-containing protein	K63
A0A0R4J023	AUH	Methylglutaconyl-CoA hydratase, mitochondrial	K97
P62806	H4C1	Histone H4	K78
A2A432	CUL4B	Cullin-4B	K113
Q8BKX1	BAIAP2	Brain-specific angiogenesis inhibitor 1-associated protein 2	K351
Q9JKC6	CEND1	Cell cycle exit and neuronal differentiation protein 1	K61
Q9JKC6	CEND1	Cell cycle exit and neuronal differentiation protein 1	K62
Q8BKX1	BAIAP2	Brain-specific angiogenesis inhibitor 1-associated protein 2	K206
P62259	YWHAE	14-3-3 protein epsilon	K29
G3X8U9	MAPK8	Stress-activated protein kinase JNK	K68
A0A0G2JGX4	ATP1A3	Sodium/potassium-transporting ATPase subunit alpha	K953
Q8BH59	SLC25A12	Calcium-binding mitochondrial carrier protein Aralar1	K370
A2RSY1	KANSL3	KAT8 regulatory NSL complex subunit 3	K639
P28650	ADSS1	Adenylosuccinate synthetase isozyme 1	K18
Q80YN3	BCAS1	Breast carcinoma-amplified sequence 1 homolog	K313
Q9CR41	HYPK	Huntingtin-interacting protein K	K35
O35143	ATP5IF1	ATPase inhibitor, mitochondrial	K103
Q52L78	CRYAB	Alpha(B)-crystallin	K174
Q52L78	CRYAB	Alpha(B)-crystallin	K175
Q3TYJ0	STUB1	U-box domain-containing protein	K204
Q3TYJ0	STUB1	U-box domain-containing protein	K207
P09405	NCL	Nucleolin	K80
Q922B1	MACROD1	ADP-ribose glycohydrolase MACROD1	K207
Q922B1	MACROD1	ADP-ribose glycohydrolase MACROD1	K209
Q9R0P5	DSTN	Destrin	K30
Q9Z1F9	UBA2	SUMO-activating enzyme subunit 2	K622
Q3V3R1	MTHFD1L	Monofunctional C1-tetrahydrofolate synthase, mitochondrial	K167
Q61644	PACSIN1	Protein kinase C and casein kinase substrate in neurons protein 1	K186
Q61644	PACSIN1	Protein kinase C and casein kinase substrate in neurons protein 1	K187
E9QLK9	SNAP91	Clathrin coat assembly protein AP180	K38
E9QLK9	SNAP91	Clathrin coat assembly protein AP180	K39
Q3U6U7	WARS	T1-TrpRS	K378
Q8R5L1	C1QBP	Complement component 1 Q subcomponent-binding protein, mitochondrial	K92
Q8R5L1	C1QBP	Complement component 1 Q subcomponent-binding protein, mitochondrial	K93
Q8BMF3	ME3	NADP-dependent malic enzyme, mitochondrial	K454
A2A7S7	YARS	Tyrosine--tRNA ligase	K182
A2A7S7	YARS	Tyrosine--tRNA ligase	K183
O08553	DPYSL2	Dihydropyrimidinase-related protein 2	K520
Q8VDN2	ATP1A1	Sodium/potassium-transporting ATPase subunit alpha-1	K22
Q60598	CTTN	Src substrate cortactin	K110
A0A0M3HEQ0	TXNRD2	Thioredoxin-disulfide reductase	K340
Q80TN1	CAMK2A	Calcium/calmodulin-dependent protein kinase (Fragment)	K77
Q60771	CLDN11	Claudin-11	K116
Q3TIU8	ABCE1	Uncharacterized protein	K343
Q3TIU8	ABCE1	Uncharacterized protein	K344
P84086	CPLX2	Complexin-2	K32
P84086	CPLX2	Complexin-2	K33
A0A286YDV7	NOLC1	Nucleolar and coiled-body phosphoprotein 1 (Fragment)	K510
Q8BT90	RPS17	40S ribosomal protein S17 (Fragment)	K38
P49615	CDK5	Cyclin-dependent-like kinase 5	K74
P49615	CDK5	Cyclin-dependent-like kinase 5	K75
Q8R5H6	WASF1	Wiskott-Aldrich syndrome protein family member 1	K182
A3KGU9	SPTAN1	Spectrin alpha chain, non-erythrocytic 1	K2103
A3KGU9	SPTAN1	Spectrin alpha chain, non-erythrocytic 1	K2104
P61264	STX1B	Syntaxin-1B	K54
P61264	STX1B	Syntaxin-1B	K55
Q9D2P8	MOBP	Myelin-associated oligodendrocyte basic protein	K79
G3X8X0	DHX16	RNA helicase	K147
Q571M2	HSPA4	Heat shock 70 kDa protein 4 (Fragment)	K360
Q8BWF0	ALDH5A1	Succinate-semialdehyde dehydrogenase, mitochondrial	K289
Q3UM20	NONO	Uncharacterized protein	K340
Q9JJ28	FLII	Protein flightless-1 homolog	K458
Q66JR8	PTMS	Ptms protein	K201
Q3UK83	HNRNPA1	Helix-destabilizing protein	K105
Q3UK83	HNRNPA1	Helix-destabilizing protein	K106
Q9CQD1	RAB5A	Ras-related protein Rab-5A	K183
Q6ZQ49	ATP1A2	Sodium/potassium-transporting ATPase subunit alpha (Fragment)	K37
Q8BTF8	RALYL	RNA-binding Raly-like protein	K192
A3KGU9	SPTAN1	Spectrin alpha chain, non-erythrocytic 1	K1635
Q6P1J1	CRMP1	Crmp1 protein	K639
P62806	H4C1	Histone H4	K9
P62806	H4C1	Histone H4	K13
Q3URG1	TPPP	Uncharacterized protein	K130
Q8CIF2	ALDH1L1	10-formyltetrahydrofolate dehydrogenase	K735
Q3UGR5	HDHD2	Haloacid dehalogenase-like hydrolase domain-containing protein 2	K50
Q8VIJ6	SFPQ	Splicing factor, proline- and glutamine-rich	K203
Q8VIJ6	SFPQ	Splicing factor, proline- and glutamine-rich	K209
Q6P1J1	CRMP1	Crmp1 protein	K634
Q9CQY6	UQCC2	Ubiquinol-cytochrome-c reductase complex assembly factor 2	K69
P18760	CFL1	Cofilin-1	K30
B2RQA0	GM5124	EG331392 protein	K365
B2RQA0	GM5124	EG331392 protein	K366
Q7TSJ2	MAP6	Microtubule-associated protein 6	K406
P84244	H3-3A	Histone H3.3	K24
P10649	GSTM1	Glutathione S-transferase Mu 1	K83
Q8CCT4	TCEAL5	Transcription elongation factor A protein-like 5	K40
Q3TYV5	CNP	2',3'-cyclic-nucleotide 3'-phosphodiesterase	K254
P62806	H4C1	Histone H4	K6
P62806	H4C1	Histone H4	K17
P63017	HSPA8	Heat shock cognate 71 kDa protein	K126
Q03265	ATP5F1A	ATP synthase subunit alpha, mitochondrial	K239
Q03265	ATP5F1A	ATP synthase subunit alpha, mitochondrial	K240
Q03265	ATP5F1A	ATP synthase subunit alpha, mitochondrial	K241
P19096	FASN	Fatty acid synthase	K2429
Q9D2U9	H2BU2	H2B.U histone 2	K21
Q9D2U9	H2BU2	H2B.U histone 2	K24
Q3UDY1	AKR1B3	Aldo_ket_red domain-containing protein	K306
Q64475	H2BC3	Histone H2B type 1-B	K13
Q64475	H2BC3	Histone H2B type 1-B	K16
Q542V3	SRSF4	Serine/arginine-rich-splicing factor 4	K286
Q3UYK6	SLC1A2	Amino acid transporter	K29
Q3TQP7	ACAT1	Uncharacterized protein	K200
P51859	HDGF	Hepatoma-derived growth factor	K106
A3KGU9	SPTAN1	Spectrin alpha chain, non-erythrocytic 1	K1955
A0A5F8MQ39	KAT6B	Histone acetyltransferase	K394
Q99JF8	PSIP1	PC4 and SFRS1-interacting protein	K242
Q80XU3	NUCKS1	Nuclear ubiquitous casein and cyclin-dependent kinase substrate 1	K52
P62827	RAN	GTP-binding nuclear protein Ran	K152
Q0VF55	ATP2B3	Calcium-transporting ATPase	K770
P15864	H1-2	Histone H1.2	K168
P12382	PFKL	ATP-dependent 6-phosphofructokinase, liver type	K614
Q3UFJ3	PDHA1	Pyruvate dehydrogenase E1 component subunit alpha	K149
Q5SXY1	SPECC1	Cytospin-B	K451
Q9CZU3	MTREX	Exosome RNA helicase MTR4	K59
Q9D2U9	H2BU2	H2B.U histone 2	K12
Q9D2U9	H2BU2	H2B.U histone 2	K13
Q9D2U9	H2BU2	H2B.U histone 2	K16
A0JLV3	HIST1H2BJ	Histone H2B (Fragment)	K18
A0JLV3	HIST1H2BJ	Histone H2B (Fragment)	K21
F6W687	HMGN2	Non-histone chromosomal protein HMG-17 (Fragment)	K112
Q9D172	GATD3	Glutamine amidotransferase-like class 1 domain-containing protein 3, mitochondrial	K231
Q5XJE5	LEO1	RNA polymerase-associated protein LEO1	K640
Q3V117	ACLY	ATP-citrate synthase	K97
P0C0S6	H2AZ1	Histone H2A.Z	K8
P0C0S6	H2AZ1	Histone H2A.Z	K12
P0C0S6	H2AZ1	Histone H2A.Z	K14
Q5DTT1	NEXMIF	Neurite extension and migration factor	K1182
Q9D172	GATD3	Glutamine amidotransferase-like class 1 domain-containing protein 3, mitochondrial	K217
O08599	STXBP1	Syntaxin-binding protein 1	K120
Q91XV3	BASP1	Brain acid soluble protein 1	K181
Q8R0A5	TCEAL3	Transcription elongation factor A protein-like 3	K64
Q3UYK6	SLC1A2	Amino acid transporter	K497
Q571M2	HSPA4	Heat shock 70 kDa protein 4 (Fragment)	K565
A0A668KM31	AMPH	Amphiphysin	K159
O08539	BIN1	Myc box-dependent-interacting protein 1	K164
Q8R0L9	TADA3	Transcriptional adapter 3	K109
Q542T4	MBP	Myelin basic protein	K83
P84244	H3-3A	Histone H3.3	K28
P84244	H3-3A	Histone H3.3	K37
Q91XV3	BASP1	Brain acid soluble protein 1	K195
Q3TIC8	UQCRC1	Uncharacterized protein	K102
Q8BG39	SV2B	Synaptic vesicle glycoprotein 2B	K465
Q3UA54	PTMA	Uncharacterized protein (Fragment)	K164
Q3UA54	PTMA	Uncharacterized protein (Fragment)	K165
Q9D2U9	H2BU2	H2B.U histone 2	K17
Q3UYK6	SLC1A2	Amino acid transporter	K525
A3KGU9	SPTAN1	Spectrin alpha chain, non-erythrocytic 1	K1957
P05132	PRKACA	cAMP-dependent protein kinase catalytic subunit alpha	K93
O88569	HNRNPA2B1	Heterogeneous nuclear ribonucleoproteins A2/B1	K113
P50518	ATP6V1E1	V-type proton ATPase subunit E 1	K99
O08749	DLD	Dihydrolipoyl dehydrogenase, mitochondrial	K430
O08599	STXBP1	Syntaxin-binding protein 1	K294
Q80TN1	CAMK2A	Calcium/calmodulin-dependent protein kinase (Fragment)	K326
G3X9T2	ZFP619	Zinc finger protein 619	K552
Q9D2G2	DLST	Dihydrolipoyllysine-residue succinyltransferase component of 2-oxoglutarate dehydrogenase complex, mitochondrial	K165
Q6PAV2	HERC4	Probable E3 ubiquitin-protein ligase HERC4	K736
Q6PAV2	HERC4	Probable E3 ubiquitin-protein ligase HERC4	K739
Q3TF74	CORO1C	Coronin	K418
Q3TF74	CORO1C	Coronin	K419
Q9CYT6	CAP2	Adenylyl cyclase-associated protein 2	K378
Q9CYT6	CAP2	Adenylyl cyclase-associated protein 2	K379
P60840	ENSA	Alpha-endosulfine	K74
P60840	ENSA	Alpha-endosulfine	K76
Q3UIH7	RABGGTA	Geranylgeranyl transferase type-2 subunit alpha	K105
Q9D881	COX5B-PS	Cytochrome c oxidase polypeptide Vb	K121
Q7TMM9	TUBB2A	Tubulin beta-2A chain	K336
P62631	EEF1A2	Elongation factor 1-alpha 2	K165
O70589	CASK	Peripheral plasma membrane protein CASK	K756
Q3UYH9	PYGB	Alpha-1,4 glucan phosphorylase	K438
E9Q3L2	PI4KA	Phosphatidylinositol 4-kinase alpha	K1566
Q3UK24	WDR37	Uncharacterized protein	K121
P61922	ABAT	4-aminobutyrate aminotransferase, mitochondrial	K231
A0A1S6GWH5	UBA1	Ubiquitin-activating enzyme E1	K806
Q6A0D0	PRDX6	MKIAA0106 protein (Fragment)	K109
Q5SVJ0	CAMK2B	Calcium/calmodulin-dependent protein kinase	K69
A0A1D5RM85	RPL18A	60S ribosomal protein L18a (Fragment)	K136
A3KGU9	SPTAN1	Spectrin alpha chain, non-erythrocytic 1	K1596
Q3TS44	PSMA1	Proteasome subunit alpha type	K50
E9Q828	ATP2B4	Calcium-transporting ATPase	K248
Q3UJ20	ENO2	2-phospho-D-glycerate hydro-lyase	K103
Q3UJ20	ENO2	2-phospho-D-glycerate hydro-lyase	K105
Q91XV3	BASP1	Brain acid soluble protein 1	K159
Q8CAQ8	IMMT	MICOS complex subunit Mic60	K269
B2RWS6	EP300	Histone acetyltransferase p300	K1673
A2AN96	RBBP9	Retinoblastoma binding protein 9	K28
A2AN96	RBBP9	Retinoblastoma binding protein 9	K29
Q3UH19	MAPT	Microtubule-associated protein	K374
Q9R226	KHDRBS3	KH domain-containing, RNA-binding, signal transduction-associated protein 3	K152
Q9R226	KHDRBS3	KH domain-containing, RNA-binding, signal transduction-associated protein 3	K153
Q8VCT3	RNPEP	Aminopeptidase B	K600
Q8VCT3	RNPEP	Aminopeptidase B	K602
Q71LX8	HSP90AB1	Heat shock protein 84b	K348
Q8BFR5	TUFM	Elongation factor Tu, mitochondrial	K169
Q3UB60	PPID	PPIase cyclophilin-type domain-containing protein	K111
Q5FW97	EG433182	2-phospho-D-glycerate hydro-lyase	K420
Q5FW97	EG433182	2-phospho-D-glycerate hydro-lyase	K422
Q7TSJ2	MAP6	Microtubule-associated protein 6	K300
Q8C243	CTSD	Peptidase A1 domain-containing protein	K343
Q9ERD7	TUBB3	Tubulin beta-3 chain	K58
Q3TI05	CCT6A	Chaperonin containing Tcp1, subunit 6a (Zeta)	K381
O08599	STXBP1	Syntaxin-binding protein 1	K364
Q3UV17	KRT76	Keratin, type II cytoskeletal 2 oral	K351
Q3UV17	KRT76	Keratin, type II cytoskeletal 2 oral	K353
A6ZI44	ALDOA	Fructose-bisphosphate aldolase	K162
Q06138	CAB39	Calcium-binding protein 39	K226
A0A1B0GRV0	BPNT1	3'(2'),5'-bisphosphate nucleotidase 1	K49
P61264	STX1B	Syntaxin-1B	K69
P63101	YWHAZ	14-3-3 protein zeta/delta	K9
P63101	YWHAZ	14-3-3 protein zeta/delta	K11
P08249	MDH2	Malate dehydrogenase, mitochondrial	K241
Q5SUR0	PFAS	Phosphoribosylformylglycinamidine synthase	K279
Q5SUR0	PFAS	Phosphoribosylformylglycinamidine synthase	K280
Q6ZQ61	MATR3	MKIAA0723 protein (Fragment)	K834
A0A1S6GWI0	NDUFA8	Complex I-19kD	K166
P60904	DNAJC5	DnaJ homolog subfamily C member 5	K58
Q9D2P8	MOBP	Myelin-associated oligodendrocyte basic protein	K97
Q9D2P8	MOBP	Myelin-associated oligodendrocyte basic protein	K104
Q9EQG9	CERT1	Ceramide transfer protein	K48
Q8CIF2	ALDH1L1	10-formyltetrahydrofolate dehydrogenase	K206
Q91VA7	IDH3B	Isocitrate dehydrogenase [NAD] subunit, mitochondrial	K179
A0A0G2JFT8	RUFY3	Protein RUFY3	K470
Q6NVE9	PPTC7	Protein phosphatase PTC7 homolog	K248
P06745	GPI	Glucose-6-phosphate isomerase	K241
Q5F2D0	ACSL6	Uncharacterized protein	K411
A0A1L1STE6	IDH3A	Isocitrate dehydrogenase [NAD] subunit, mitochondrial	K344
B1AQZ0	SEPTIN8	Septin-8	K193
Q99LC5	ETFA	Electron transfer flavoprotein subunit alpha, mitochondrial	K206
B2L107	VSNL1	Visinin-like protein 1	K28
Q3TYV5	CNP	2',3'-cyclic-nucleotide 3'-phosphodiesterase	K232
Q3TYV5	CNP	2',3'-cyclic-nucleotide 3'-phosphodiesterase	K234
Q03265	ATP5F1A	ATP synthase subunit alpha, mitochondrial	K539
Q60597	OGDH	2-oxoglutarate dehydrogenase, mitochondrial	K860
Q5SX50	PFN1	Profilin	K126
Q80TT4	TOMM70A	MKIAA0719 protein (Fragment)	K594
A0A140LI58	PPP1R14A	Protein phosphatase 1 regulatory subunit 14A	K32
Q5DTI2	ATP2A2	P-type Ca(2+) transporter (Fragment)	K558
Q5DTI2	ATP2A2	P-type Ca(2+) transporter (Fragment)	K560
B2RWS6	EP300	Histone acetyltransferase p300	K1761
Q545N7	CKMT1	Creatine kinase	K257
Q3V117	ACLY	ATP-citrate synthase	K978
Q61553	FSCN1	Fascin	K42
Q5SVJ0	CAMK2B	Calcium/calmodulin-dependent protein kinase	K33
Q80XU3	NUCKS1	Nuclear ubiquitous casein and cyclin-dependent kinase substrate 1	K184
Q80XU3	NUCKS1	Nuclear ubiquitous casein and cyclin-dependent kinase substrate 1	K186
A0A0G2JGX4	ATP1A3	Sodium/potassium-transporting ATPase subunit alpha	K955
P63101	YWHAZ	14-3-3 protein zeta/delta	K139
A0A571BE69	SEPTIN3	Neuronal-specific septin-3	K586
A0A571BE69	SEPTIN3	Neuronal-specific septin-3	K588
A0A0A6YY91	NCAM1	Neural cell adhesion molecule 1 (Fragment)	K262
P06837	GAP43	Neuromodulin	K80
P06837	GAP43	Neuromodulin	K81
Q6ZQ49	ATP1A2	Sodium/potassium-transporting ATPase subunit alpha (Fragment)	K455
P28656	NAP1L1	Nucleosome assembly protein 1-like 1	K82
Q3UZG3	HNRNPA3	Uncharacterized protein	K126
Q3UZG3	HNRNPA3	Uncharacterized protein	K127
O54734	DDOST	Dolichyl-diphosphooligosaccharide--protein glycosyltransferase 48 kDa subunit	K174
Q3TDN8	BPHL	AB hydrolase-1 domain-containing protein	K199
A0A0R4J117	IGSF8	Immunoglobulin superfamily member 8	K192
A0JLV3	HIST1H2BJ	Histone H2B (Fragment)	K13
A0JLV3	HIST1H2BJ	Histone H2B (Fragment)	K14
Q8C266	RAB5C	Ras-related protein Rab-5C	K202
A0A087WSB8	HMGN3	High mobility group nucleosome-binding domain-containing protein 3	K42
Q9Z2D6	MECP2	Methyl-CpG-binding protein 2	K210
Q91XV3	BASP1	Brain acid soluble protein 1	K146
Q3URR8	NUBPL	Uncharacterized protein	K250
Q69Z99	ZNF512	Zinc finger protein 512	K97
Q3UH19	MAPT	Microtubule-associated protein	K256
Q8BIZ1	ANKS1B	Ankyrin repeat and sterile alpha motif domain-containing protein 1B	K1086
A0A2I3BPW0	NDRG2	Protein NDRG2 (Fragment)	K62
Q9R0L7	AKAP8L	A-kinase anchor protein 8-like	K363
Q9Z1G3	ATP6V1C1	V-type proton ATPase subunit C 1	K28
A0A668KLC6	MAP2	Microtubule-associated protein	K1669
A0A0A0MQF6	GAPDH	Glyceraldehyde-3-phosphate dehydrogenase	K19
Q64475	H2BC3	Histone H2B type 1-B	K17
Q64475	H2BC3	Histone H2B type 1-B	K21
B2RXQ5	PREX1	Phosphatidylinositol-3,4, 5-trisphosphate-dependent Rac exchange factor 1	K481
O08539	BIN1	Myc box-dependent-interacting protein 1	K53
Q91XV3	BASP1	Brain acid soluble protein 1	K147
P68254	YWHAQ	14-3-3 protein theta	K139
Q9WUR2	ECI2	Enoyl-CoA delta isomerase 2	K159
A0A5F8MPR1	EPB41L3	Band 4.1-like protein 3	K600
Q3TGC5	PEBP1	Uncharacterized protein	K93
Q71LX8	HSP90AB1	Heat shock protein 84b	K623
Q9CWS0	DDAH1	N(G),N(G)-dimethylarginine dimethylaminohydrolase 1	K175
H7BX01	OPA1	Dynamin-like 120 kDa protein, form S1	K810
Q8C338	IDH1	Isocitrate dehydrogenase [NADP]	K236
P62827	RAN	GTP-binding nuclear protein Ran	K37
P62827	RAN	GTP-binding nuclear protein Ran	K38
A0A0J9YUL3	SEPTIN11	Septin	K190
A0A0A0MQF6	GAPDH	Glyceraldehyde-3-phosphate dehydrogenase	K278
A0A1L1SQ51	TLN2	Talin-2	K692
Q03265	ATP5F1A	ATP synthase subunit alpha, mitochondrial	K541
Q3V117	ACLY	ATP-citrate synthase	K554
A0A6I8MX27	LDHB	L-lactate dehydrogenase	K91
Q8CHF1	MKIAA0531	Kinesin-like protein (Fragment)	K861
Q80X98	DHX38	RNA helicase	K876
E9Q0J5	KIF21A	Kinesin-like protein KIF21A	K749
P40124	CAP1	Adenylyl cyclase-associated protein 1	K37
Q497P1	STX1A	Syntaxin 1A (Brain)	K70
Q4KMM3	OXR1	Oxidation resistance protein 1	K851
Q4KMM3	OXR1	Oxidation resistance protein 1	K852
P46660	INA	Alpha-internexin	K111
Q3TCX3	KHDC4	KH homology domain-containing protein 4	K551
Q3TCX3	KHDC4	KH homology domain-containing protein 4	K552
Q8R123	FLAD1	FAD synthase	K284
Q65Z40	WAPL	Wings apart-like protein homolog	K222
Q9QYR9	ACOT2	Acyl-coenzyme A thioesterase 2, mitochondrial	K379
P10852	SLC3A2	4F2 cell-surface antigen heavy chain	K159
P18872	GNAO1	Guanine nucleotide-binding protein G(o) subunit alpha	K181
Q9WVM3	ANAPC7	Anaphase-promoting complex subunit 7	K230
B2KF05	BRPF3	Bromodomain and PHD finger-containing protein 3	K105
Q8CI32	BAG5	BAG family molecular chaperone regulator 5	K195
Q571F3	NECAP1	MFLJ00061 protein (Fragment)	K168
Q571F3	NECAP1	MFLJ00061 protein (Fragment)	K169
A0A1S6GWG6	ATP6V1B2	Vacuolar proton pump subunit B	K432
A2ARP8	MAP1A	Microtubule-associated protein 1A	K550
Q2VPQ9	MEAF6	Chromatin modification-related protein MEAF6	K151
A2ARP8	MAP1A	Microtubule-associated protein 1A	K547
Q9Z2Y3	HOMER1	Homer protein homolog 1	K258
Q6A0F1	CCT8	CCT-theta (Fragment)	K314
Q04447	CKB	Creatine kinase B-type	K298
A0A0G2JGX4	ATP1A3	Sodium/potassium-transporting ATPase subunit alpha	K729
Q8R071	ITPKA	Inositol-trisphosphate 3-kinase A	K207
Q9QZQ8	MACROH2A1	Core histone macro-H2A.1	K295
A2ALS4	RAP1GAP	Rap1 GTPase-activating protein 1	K326
P19096	FASN	Fatty acid synthase	K2399
D3Z4J3	MYO5A	Unconventional myosin-Va	K1207
P47791	GSR	Glutathione reductase, mitochondrial	K167
P47791	GSR	Glutathione reductase, mitochondrial	K168
Q3TNL1	G6PDX	Glucose-6-phosphate 1-dehydrogenase	K386
G5E8U5	MRPS10	28S ribosomal protein S10, mitochondrial	K74
Q80TT4	TOMM70A	MKIAA0719 protein (Fragment)	K263
A0A0G2JGX4	ATP1A3	Sodium/potassium-transporting ATPase subunit alpha	K471
Q9D2P8	MOBP	Myelin-associated oligodendrocyte basic protein	K67
Q8K411	PITRM1	Presequence protease, mitochondrial	K848
A2AS98	NCKAP1	Nck-associated protein 1	K901
A0A1L1STE6	IDH3A	Isocitrate dehydrogenase [NAD] subunit, mitochondrial	K232
P97797	SIRPA	Tyrosine-protein phosphatase non-receptor type substrate 1	K335
E9PZ16	HSPG2	Basement membrane-specific heparan sulfate proteoglycan core protein	K1795
E9PZ16	HSPG2	Basement membrane-specific heparan sulfate proteoglycan core protein	K1797
Q3UYL0	AK4	Nucleoside-diphosphate kinase (Fragment)	K307
A0A494B945	RAB1B	Ras-related protein Rab-1B (Fragment)	K185
Q9WUB3	PYGM	Glycogen phosphorylase, muscle form	K438
Q61699	HSPH1	Heat shock protein 105 kDa	K53
Q8CBY8	DCTN4	Dynactin subunit 4	K302
A0A1Y7VMN0	ROCK2	Rho-associated protein kinase 2 (Fragment)	K323
Q5FW97	EG433182	2-phospho-D-glycerate hydro-lyase	K103
Q5FW97	EG433182	2-phospho-D-glycerate hydro-lyase	K105
Q3UHT7	ERC2	ERC protein 2	K682
Q3UHT7	ERC2	ERC protein 2	K683
Q9CZW4	ACSL3	Fatty acid CoA ligase Acsl3	K509
O08553	DPYSL2	Dihydropyrimidinase-related protein 2	K258
A0A668KM31	AMPH	Amphiphysin	K215
P35980	RPL18	60S ribosomal protein L18	K49
A0A5F8MPR1	EPB41L3	Band 4.1-like protein 3	K520
A0A5F8MPR1	EPB41L3	Band 4.1-like protein 3	K521
E9Q6J5	BOD1L	Biorientation of chromosomes in cell division protein 1-like 1	K2845
A0A0A6YY91	NCAM1	Neural cell adhesion molecule 1 (Fragment)	K517
B2RRX2	PPP3CA	Serine/threonine-protein phosphatase	K32
A0A0R4J094	FAHD2A	Fumarylacetoacetate hydrolase domain-containing 2A	K233
Q3U9P7	OXCT1	Succinyl-CoA:3-ketoacid-coenzyme A transferase	K473
Q62261	SPTBN1	Spectrin beta chain, non-erythrocytic 1	K1352
Q62261	SPTBN1	Spectrin beta chain, non-erythrocytic 1	K1354
A2ARP8	MAP1A	Microtubule-associated protein 1A	K1757
A2ARP8	MAP1A	Microtubule-associated protein 1A	K1764
P32067	SSB	Lupus La protein homolog	K105
P32067	SSB	Lupus La protein homolog	K109
Q3UC02	RPS11	40S ribosomal protein S11	K79
P17710	HK1	Hexokinase-1	K389
Q9JI91	ACTN2	Alpha-actinin-2	K689
A0A5F8MPN8	MDH1	Malate dehydrogenase	K199
A3KGU9	SPTAN1	Spectrin alpha chain, non-erythrocytic 1	K84
B7U582	HEAT SHOCK PROTEIN 70-2 OS=MUS MUSCULUS OX=10090	Heat shock protein 70-2	K249
Q6ZQ08	CNOT1	CCR4-NOT transcription complex subunit 1	K1309
Q6P1J1	CRMP1	Crmp1 protein	K625
Q102J0	CTBS	Di-N-acetylchitobiase	K303
Q3TLX9	SMPDL3B	Acid sphingomyelinase-like phosphodiesterase	K140
Q91YJ2	SNX4	Sorting nexin-4	K390
A6ZI44	ALDOA	Fructose-bisphosphate aldolase	K284
A6ZI44	ALDOA	Fructose-bisphosphate aldolase	K297
Q9CX34	SUGT1	Protein SGT1 homolog	K245
Q9QZQ8	MACROH2A1	Core histone macro-H2A.1	K134
Q9QZQ8	MACROH2A1	Core histone macro-H2A.1	K135
P08551	NEFL	Neurofilament light polypeptide	K294
P83917	CBX1	Chromobox protein homolog 1	K139
Q9Z0Y1	DCTN3	Dynactin subunit 3	K50
A2A7S7	YARS	Tyrosine--tRNA ligase	K463
Q6DFW4	NOP58	Nucleolar protein 58	K353
Q6DFW4	NOP58	Nucleolar protein 58	K355
E9QAC6	GM49486	Galectin	K151
P58252	EEF2	Elongation factor 2	K571
P58252	EEF2	Elongation factor 2	K572
Q91XV3	BASP1	Brain acid soluble protein 1	K225
Q3UYM8	PLP1	Uncharacterized protein	K111
Q80TB8	VAT1L	Synaptic vesicle membrane protein VAT-1 homolog-like	K343
Q80TB8	VAT1L	Synaptic vesicle membrane protein VAT-1 homolog-like	K344
P09411	PGK1	Phosphoglycerate kinase 1	K382
Q8C878	UBA3	NEDD8-activating enzyme E1 catalytic subunit	K409
Q3U011	GLTP	GLTP domain-containing protein	K66
Q9EQF6	DPYSL5	Dihydropyrimidinase-related protein 5	K115
A0A338P6I6	DLG4	Disks large homolog 4	K531
Q54AH9	HBB-B2	Beta-2-globin (Fragment)	K95
Q62261	SPTBN1	Spectrin beta chain, non-erythrocytic 1	K2343
Q3TMJ8	MAP2K1	Mitogen activated protein kinase kinase 1	K57
Q3TMJ8	MAP2K1	Mitogen activated protein kinase kinase 1	K59
D3Z656	SYNJ1	Phosphoinositide 5-phosphatase	K558
Q8VE33	GDAP1L1	Ganglioside-induced differentiation-associated protein 1-like 1	K231
Q8VE33	GDAP1L1	Ganglioside-induced differentiation-associated protein 1-like 1	K232
P11404	FABP3	Fatty acid-binding protein, heart	K97
Q9Z1B3	PLCB1	1-phosphatidylinositol 4,5-bisphosphate phosphodiesterase beta-1	K691
Q9Z1B3	PLCB1	1-phosphatidylinositol 4,5-bisphosphate phosphodiesterase beta-1	K692
Q9Z2A5	ATE1	Arginyl-tRNA--protein transferase 1	K302
Q571M2	HSPA4	Heat shock 70 kDa protein 4 (Fragment)	K141
O88741	GDAP1	Ganglioside-induced differentiation-associated protein 1	K188
O88741	GDAP1	Ganglioside-induced differentiation-associated protein 1	K190
Q8BYI9	TNR	Tenascin-R	K1301
P60521	GABARAPL2	Gamma-aminobutyric acid receptor-associated protein-like 2	K46
A3KGU9	SPTAN1	Spectrin alpha chain, non-erythrocytic 1	K229
Q3UH19	MAPT	Microtubule-associated protein	K300
Q921I1	TF	Serotransferrin	K135
A2ARP8	MAP1A	Microtubule-associated protein 1A	K920
E0CXB9	CTNNA2	Alpha N-catenin	K749
A0A0A0MQF6	GAPDH	Glyceraldehyde-3-phosphate dehydrogenase	K218
P68404	PRKCB	Protein kinase C beta type	K391
Q571M2	HSPA4	Heat shock 70 kDa protein 4 (Fragment)	K282
Q5FW97	EG433182	2-phospho-D-glycerate hydro-lyase	K60
P14231	ATP1B2	Sodium/potassium-transporting ATPase subunit beta-2	K147
P97450	ATP5PF	ATP synthase-coupling factor 6, mitochondrial	K99
P97450	ATP5PF	ATP synthase-coupling factor 6, mitochondrial	K105
P04104	KRT1	Keratin, type II cytoskeletal 1	K296
P04104	KRT1	Keratin, type II cytoskeletal 1	K297
Q3TVK4	CAPZB	F-actin-capping protein subunit beta	K223
Q3UYR3	CBFB	Uncharacterized protein (Fragment)	K133
Q3UYR3	CBFB	Uncharacterized protein (Fragment)	K134
Q3UDY1	AKR1B3	Aldo_ket_red domain-containing protein	K243
Q9R0Q6	ARPC1A	Actin-related protein 2/3 complex subunit 1A	K63
Q8K2T1	NMRAL1	NmrA-like family domain-containing protein 1	K240
A0A0A6YWG7	RAPGEF2	Cyclic nucleotide ras GEF	K528
A0A0A6YWG7	RAPGEF2	Cyclic nucleotide ras GEF	K530
Q9ES97	RTN3	Reticulon-3	K954
Q8K232	ADD1	Adducin 1 (Alpha)	K143
E0CYV0	PCMT1	Protein-L-isoaspartate O-methyltransferase	K182
E0CYV0	PCMT1	Protein-L-isoaspartate O-methyltransferase	K183
P63038	HSPD1	60 kDa heat shock protein, mitochondrial	K473
Q8BMS1	HADHA	Trifunctional enzyme subunit alpha, mitochondrial	K646
G5E829	ATP2B1	Plasma membrane calcium-transporting ATPase 1	K495
Q8R0A7	KIAA0513	Uncharacterized protein KIAA0513	K223
Q8R0A7	KIAA0513	Uncharacterized protein KIAA0513	K224
P24549	ALDH1A1	Aldehyde dehydrogenase 1A1	K37
A2ALS4	RAP1GAP	Rap1 GTPase-activating protein 1	K442
Q3UN66	PRKCG	Protein kinase C	K384
A0A0G2JGX4	ATP1A3	Sodium/potassium-transporting ATPase subunit alpha	K437
O35927	CTNND2	Catenin delta-2	K371
A0A668KLC6	MAP2	Microtubule-associated protein	K615
A0A668KLC6	MAP2	Microtubule-associated protein	K616
Q9CZW4	ACSL3	Fatty acid CoA ligase Acsl3	K541
Q3U136	WDR1	Uncharacterized protein (Fragment)	K215
Q3TVK3	DNPEP	Aspartyl aminopeptidase	K358
Q548L6	GAD1	Glutamate decarboxylase	K294
Q548L6	GAD1	Glutamate decarboxylase	K295
Q9DB20	ATP5PO	ATP synthase subunit O, mitochondrial	K192
Q9DB20	ATP5PO	ATP synthase subunit O, mitochondrial	K199
Q60930	VDAC2	Voltage-dependent anion-selective channel protein 2	K122
Q8K232	ADD1	Adducin 1 (Alpha)	K288
A2AS98	NCKAP1	Nck-associated protein 1	K911
Q9CWJ9	ATIC	Bifunctional purine biosynthesis protein ATIC	K358
Q8K354	CBR3	Carbonyl reductase [NADPH] 3	K157
Q8VDN2	ATP1A1	Sodium/potassium-transporting ATPase subunit alpha-1	K444
P56135	ATP5MF	ATP synthase subunit f, mitochondrial	K48
Q80U89	MKIAA0034	MKIAA0034 protein (Fragment)	K377
B2RSV4	SF3B3	Splicing factor 3b, subunit 3	K137
B2RSV4	SF3B3	Splicing factor 3b, subunit 3	K139
P47708	RPH3A	Rabphilin-3A	K653
Q9Z1P6	NDUFA7	NADH dehydrogenase [ubiquinone] 1 alpha subcomplex subunit 7	K48
E9QB02	MARS1	Methionine--tRNA ligase, cytoplasmic	K728
P62983	RPS27A	Ubiquitin-40S ribosomal protein S27a	K156
A0A5F8MPN8	MDH1	Malate dehydrogenase	K201
A0A668KLC6	MAP2	Microtubule-associated protein	K1795
Q7TPR4	ACTN1	Alpha-actinin-1	K577
Q9DBF1	ALDH7A1	Alpha-aminoadipic semialdehyde dehydrogenase	K96
Q9ES97	RTN3	Reticulon-3	K829
O70194	EIF3D	Eukaryotic translation initiation factor 3 subunit D	K426
Q6P1J1	CRMP1	Crmp1 protein	K504
Q3UIH7	RABGGTA	Geranylgeranyl transferase type-2 subunit alpha	K38
O35381	ANP32A	Acidic leucine-rich nuclear phosphoprotein 32 family member A	K110
O35381	ANP32A	Acidic leucine-rich nuclear phosphoprotein 32 family member A	K111
Q8BH80	VAPB	Vesicle-associated membrane protein, associated protein B and C	K167
Q8BH80	VAPB	Vesicle-associated membrane protein, associated protein B and C	K168
P10126	EEF1A1	Elongation factor 1-alpha 1	K20
Q9DBS5	KLC4	Kinesin light chain 4	K382
O08917	FLOT1	Flotillin-1	K166
P09411	PGK1	Phosphoglycerate kinase 1	K15
O55023	IMPA1	Inositol monophosphatase 1	K260
Q01853	VCP	Transitional endoplasmic reticulum ATPase	K386
P97450	ATP5PF	ATP synthase-coupling factor 6, mitochondrial	K51
P97450	ATP5PF	ATP synthase-coupling factor 6, mitochondrial	K53
Q66JS6	EIF3J2	Eukaryotic translation initiation factor 3 subunit J-B	K215
Q66JS6	EIF3J2	Eukaryotic translation initiation factor 3 subunit J-B	K217
P48722	HSPA4L	Heat shock 70 kDa protein 4L	K194
B0V2P5	DMXL2	DmX-like protein 2	K316
Q9R0P5	DSTN	Destrin	K45
Q9EQF6	DPYSL5	Dihydropyrimidinase-related protein 5	K546
Q8C3X2	CCDC90B	Coiled-coil domain-containing protein 90B, mitochondrial	K198
A2AI21	GRIN1	Glutamate receptor	K207
Q3TSQ1	ATP1B1	Sodium/potassium-transporting ATPase subunit beta	K179
Q80TP8	CSDE1	MKIAA0885 protein (Fragment)	K782
A0A087WNT1	ELOC	Elongin-C	K54
Q6DI58	RPL12	Rpl12 protein (Fragment)	K133
Q6DI58	RPL12	Rpl12 protein (Fragment)	K134
Q8K341	ATAT1	Alpha-tubulin N-acetyltransferase 1	K162
Q542X7	CCT2	CCT-beta	K284
Q2TBE6	PI4K2A	Phosphatidylinositol 4-kinase type 2-alpha	K152
Q2TBE6	PI4K2A	Phosphatidylinositol 4-kinase type 2-alpha	K154
Q9CPW2	FDX2	Ferredoxin-2, mitochondrial	K172
Q8BFY9	TNPO1	Transportin-1	K869
P05063	ALDOC	Fructose-bisphosphate aldolase C	K330
Q8BT90	RPS17	40S ribosomal protein S17 (Fragment)	K65
B0V2P5	DMXL2	DmX-like protein 2	K2063
Q3U3J1	BCKDHA	2-oxoisovalerate dehydrogenase subunit alpha	K446
P17563	SELENBP1	Methanethiol oxidase	K279
E9PYH2	ACOT7	Cytosolic acyl coenzyme A thioester hydrolase	K82
Q9D881	COX5B-PS	Cytochrome c oxidase polypeptide Vb	K86
P17751	TPI1	Triosephosphate isomerase	K194
P46460	NSF	Vesicle-fusing ATPase	K198
P46460	NSF	Vesicle-fusing ATPase	K200
H7BX01	OPA1	Dynamin-like 120 kDa protein, form S1	K614
B2RWI2	LACTB	Lactamase, beta	K288
P62743	AP2S1	AP-2 complex subunit sigma	K45
A0A5F8MPR1	EPB41L3	Band 4.1-like protein 3	K158
Q3UH19	MAPT	Microtubule-associated protein	K306
Q80U04	PJA2	E3 ubiquitin-protein ligase Praja-2	K46
Q8CGY8	OGT	UDP-N-acetylglucosamine--peptide N-acetylglucosaminyltransferase 110 kDa subunit	K337
Q4FZE6	RPS7	40S ribosomal protein S7	K90
A2AN37	UCK1	Uridine-cytidine kinase	K272
E9QM99	DOCK10	Dedicator of cytokinesis protein 10	K672
Q9D172	GATD3	Glutamine amidotransferase-like class 1 domain-containing protein 3, mitochondrial	K149
Q9D6F8	GLUTAREDOXIN DOMAIN-CONTAINING PROTEIN OS=MUS MUSCULUS OX=10090	Glutaredoxin domain-containing protein	K20
E9PUA3	IQSEC1	IQ motif and SEC7 domain-containing protein 1	K902
A0A0G2JGX4	ATP1A3	Sodium/potassium-transporting ATPase subunit alpha	K746
Q62446	FKBP3	Peptidyl-prolyl cis-trans isomerase FKBP3	K56
Q3UKW2	UNCHARACTERIZED PROTEIN OS=MUS MUSCULUS OX=10090	Uncharacterized protein	K143
P63017	HSPA8	Heat shock cognate 71 kDa protein	K102
Q2UZW7	MAPRE3	Microtubule-associated protein	K148
Q8BVK3	UAP1L1	Uncharacterized protein (Fragment)	K413
P54823	DDX6	Probable ATP-dependent RNA helicase DDX6	K104
Q3TL44	NLRX1	NLR family member X1	K659
Q3TL44	NLRX1	NLR family member X1	K660
P20060	HEXB	Beta-hexosaminidase subunit beta	K506
A0A0A6YY91	NCAM1	Neural cell adhesion molecule 1 (Fragment)	K251
E0CXB9	CTNNA2	Alpha N-catenin	K132
Q69ZW4	AP2A2	MKIAA0899 protein (Fragment)	K598
B2RUC7	STRAP	Serine/threonine kinase receptor associated protein	K131
P56480	ATP5F1B	ATP synthase subunit beta, mitochondrial	K426
A0A1S6GWJ8	HNRNPM	Uncharacterized protein	K777
A0A0G2JGX4	ATP1A3	Sodium/potassium-transporting ATPase subunit alpha	K730
Q3TXS7	PSMD1	26S proteasome non-ATPase regulatory subunit 1	K838
Q64475	H2BC3	Histone H2B type 1-B	K109
Q62261	SPTBN1	Spectrin beta chain, non-erythrocytic 1	K593
E9Q1G8	SEPTIN7	Septin	K235
A0A1B0GR11	TALDO1	Transaldolase	K366
Q9Z1G3	ATP6V1C1	V-type proton ATPase subunit C 1	K137
D3YZ33	ZNHIT1	Zinc finger HIT domain-containing protein 1	K71
E9Q1G8	SEPTIN7	Septin	K238
E9Q1G8	SEPTIN7	Septin	K239
Q546G4	ALB	Serum albumin	K413
P63330	PPP2CA	Serine/threonine-protein phosphatase 2A catalytic subunit alpha isoform	K29
O08599	STXBP1	Syntaxin-binding protein 1	K213
Q542T4	MBP	Myelin basic protein	K273
E9Q7L0	OGDHL	Oxoglutarate dehydrogenase (succinyl-transferring)	K1004
A0A5F8MPK9	SACM1L	Phosphatidylinositol-3-phosphatase SAC1	K483
Q6PHZ8	KCNIP4	Kv channel-interacting protein 4	K95
Q8BH30	KPNA6	Importin subunit alpha	K18
Q69Z98	BRSK2	Serine/threonine-protein kinase BRSK2	K586
P47857	PFKM	ATP-dependent 6-phosphofructokinase, muscle type	K372
Q9JKK7	TMOD2	Tropomodulin-2	K336
P61264	STX1B	Syntaxin-1B	K71
Q9R0P9	UCHL1	Ubiquitin carboxyl-terminal hydrolase isozyme L1	K135
Q7TSJ2	MAP6	Microtubule-associated protein 6	K441
Q7TSJ2	MAP6	Microtubule-associated protein 6	K444
Q7TSJ2	MAP6	Microtubule-associated protein 6	K447
J3QNK8	ABI1	Abl interactor 1	K43
Q61753	PHGDH	D-3-phosphoglycerate dehydrogenase	K364
Q8CDZ5	NUP133	Nucleoporin_C domain-containing protein	K745
[truncated: 1,830 more rows]

## Sheet: mapped CST sites 669
Accession	Gene name	Protein name	AcK sites
Q3THU8	SLC25A3	Phosphate carrier protein, mitochondrial	K229
P12382	PFKL	ATP-dependent 6-phosphofructokinase, liver type	K726
Q3URE1	ACSF3	Malonate--CoA ligase ACSF3, mitochondrial	K306
P20029	HSPA5	Endoplasmic reticulum chaperone BiP	K618
P20029	HSPA5	Endoplasmic reticulum chaperone BiP	K620
Q9WVL0	GSTZ1	Maleylacetoacetate isomerase	K177
Q91VA7	IDH3B	Isocitrate dehydrogenase [NAD] subunit, mitochondrial	K145
E9Q401	RYR2	Ryanodine receptor 2	K1141
P09671	SOD2	Superoxide dismutase [Mn], mitochondrial	K53
Q9WTP7	AK3	GTP:AMP phosphotransferase AK3, mitochondrial	K171
Q9Z1P6	NDUFA7	NADH dehydrogenase [ubiquinone] 1 alpha subcomplex subunit 7	K92
P63038	HSPD1	60 kDa heat shock protein, mitochondrial	K233
Q8BMS1	HADHA	Trifunctional enzyme subunit alpha, mitochondrial	K760
Q91VT4	CBR4	3-oxoacyl-[acyl-carrier-protein] reductase	K151
Q8CIF2	ALDH1L1	10-formyltetrahydrofolate dehydrogenase	K21
Q8CIF2	ALDH1L1	10-formyltetrahydrofolate dehydrogenase	K35
Q9CPP6	NDUFA5	NADH dehydrogenase [ubiquinone] 1 alpha subcomplex subunit 5	K40
Q60930	VDAC2	Voltage-dependent anion-selective channel protein 2	K75
Q8QZS1	HIBCH	3-hydroxyisobutyryl-CoA hydrolase, mitochondrial	K249
E9QPA1	RIC1	Protein RIC1 homolog	K524
P63101	YWHAZ	14-3-3 protein zeta/delta	K157
P05202	GOT2	Aspartate aminotransferase, mitochondrial	K430
Q91VB8	HBA-A1	Alpha globin 1	K41
B2MWM9	CALR	Calreticulin	K375
Q60932	VDAC1	Voltage-dependent anion-selective channel protein 1	K237
P05063	ALDOC	Fructose-bisphosphate aldolase C	K200
P68369	TUBA1A	Tubulin alpha-1A chain	K60
Q5EBQ0	VDAC3	Voltage-dependent anion-selective channel protein 3	K28
Q3TRJ1	VPS35	Vacuolar protein sorting-associated protein 35	K694
P62983	RPS27A	Ubiquitin-40S ribosomal protein S27a	K6
Q9CZU6	CS	Citrate synthase, mitochondrial	K450
P05202	GOT2	Aspartate aminotransferase, mitochondrial	K94
Q3UGC8	PCCA	Propanoyl-CoA:carbon dioxide ligase subunit alpha	K128
P29341	PABPC1	Polyadenylate-binding protein 1	K299
Q8BWF0	ALDH5A1	Succinate-semialdehyde dehydrogenase, mitochondrial	K123
P17426	AP2A1	AP-2 complex subunit alpha-1	K177
A0A668KM31	AMPH	Amphiphysin	K47
Q60864	STIP1	Stress-induced-phosphoprotein 1	K364
A5GZX3	GLO1	Lactoylglutathione lyase	K140
F8VPR5	CREBBP	Histone acetyltransferase	K1587
Q3U4U6	CCT3	T-complex protein 1 subunit gamma	K248
Q7TPR4	ACTN1	Alpha-actinin-1	K492
Q99LC3	NDUFA10	NADH dehydrogenase [ubiquinone] 1 alpha subcomplex subunit 10, mitochondrial	K242
Q99LC3	NDUFA10	NADH dehydrogenase [ubiquinone] 1 alpha subcomplex subunit 10, mitochondrial	K243
P61358	RPL27	60S ribosomal protein L27	K59
Q8C6E9	PURA	Uncharacterized protein	K228
P08249	MDH2	Malate dehydrogenase, mitochondrial	K157
Q80Y82	ZMYND8	Protein kinase C binding protein 1	K437
Q3U561	RPL10A	Ribosomal protein	K92
Q9CXJ4	ABCB8	Mitochondrial potassium channel ATP-binding subunit	K245
Q91VD9	NDUFS1	NADH-ubiquinone oxidoreductase 75 kDa subunit, mitochondrial	K108
Q3U7Z6	PGAM1	Phosphoglycerate mutase	K39
P09411	PGK1	Phosphoglycerate kinase 1	K322
P09411	PGK1	Phosphoglycerate kinase 1	K323
Q9CZN7	SHMT2	Serine hydroxymethyltransferase, mitochondrial	K181
Q8CIF2	ALDH1L1	10-formyltetrahydrofolate dehydrogenase	K128
O08553	DPYSL2	Dihydropyrimidinase-related protein 2	K480
Q3TYV5	CNP	2',3'-cyclic-nucleotide 3'-phosphodiesterase	K174
Q99MR8	MCCC1	Methylcrotonoyl-CoA carboxylase subunit alpha, mitochondrial	K717
Q3UJW9	AKR1A1	Alcohol dehydrogenase [NADP(+)]	K263
Q3THU8	SLC25A3	Phosphate carrier protein, mitochondrial	K213
Q3TYV5	CNP	2',3'-cyclic-nucleotide 3'-phosphodiesterase	K274
Q61644	PACSIN1	Protein kinase C and casein kinase substrate in neurons protein 1	K62
P19157	GSTP1	Glutathione S-transferase P 1	K116
Q3UFJ3	PDHA1	Pyruvate dehydrogenase E1 component subunit alpha	K39
Q8VDQ8	SIRT2	NAD-dependent protein deacetylase sirtuin-2	K126
P63017	HSPA8	Heat shock cognate 71 kDa protein	K56
Q8BMS1	HADHA	Trifunctional enzyme subunit alpha, mitochondrial	K351
Q91ZJ5	UGP2	UTP--glucose-1-phosphate uridylyltransferase	K52
Q99KI0	ACO2	Aconitate hydratase, mitochondrial	K520
Q99KI0	ACO2	Aconitate hydratase, mitochondrial	K521
P05201	GOT1	Aspartate aminotransferase, cytoplasmic	K290
Q8BVI4	QDPR	Dihydropteridine reductase	K99
Q6W8Q3	PCP4L1	Purkinje cell protein 4-like protein 1	K55
P26443	GLUD1	Glutamate dehydrogenase 1, mitochondrial	K200
Q3UPU8	ACAA1A	Uncharacterized protein	K237
Q3UPU8	ACAA1A	Uncharacterized protein	K238
Q9CXX1	NAPA	Uncharacterized protein	K93
Q9CXX1	NAPA	Uncharacterized protein	K94
Q9WUB3	PYGM	Glycogen phosphorylase, muscle form	K29
E9Q3L2	PI4KA	Phosphatidylinositol 4-kinase alpha	K610
Q3UWQ9	HMGCS1	3-hydroxy-3-methylglutaryl coenzyme A synthase	K100
P48962	SLC25A4	ADP/ATP translocase 1	K263
P99029	PRDX5	Peroxiredoxin-5, mitochondrial	K112
Q9WTP7	AK3	GTP:AMP phosphotransferase AK3, mitochondrial	K190
P05063	ALDOC	Fructose-bisphosphate aldolase C	K147
Q8BWF0	ALDH5A1	Succinate-semialdehyde dehydrogenase, mitochondrial	K172
B2L107	VSNL1	Visinin-like protein 1	K74
Q3UGA8	PPAT	Amidophosphoribosyltransferase	K60
P38647	HSPA9	Stress-70 protein, mitochondrial	K610
Q91VM9	PPA2	Inorganic pyrophosphatase 2, mitochondrial	K254
P35700	PRDX1	Peroxiredoxin-1	K168
P35700	PRDX1	Peroxiredoxin-1	K178
B2RXR2	PIK3R4	Non-specific serine/threonine protein kinase	K951
Q9CXJ4	ABCB8	Mitochondrial potassium channel ATP-binding subunit	K228
Q9CQ62	DECR1	2,4-dienoyl-CoA reductase [(3E)-enoyl-CoA-producing], mitochondrial	K246
P24549	ALDH1A1	Aldehyde dehydrogenase 1A1	K348
P09671	SOD2	Superoxide dismutase [Mn], mitochondrial	K108
Q3U7Z6	PGAM1	Phosphoglycerate mutase	K138
P61264	STX1B	Syntaxin-1B	K82
Q99N15	HSD17B10	17beta-hydroxysteroid dehydrogenase type 10/short chain L-3-hydroxyacyl-CoA dehydrogenase	K52
Q3UK83	HNRNPA1	Helix-destabilizing protein	K52
Q3TS44	PSMA1	Proteasome subunit alpha type	K115
P48962	SLC25A4	ADP/ATP translocase 1	K96
A0A0R4J023	AUH	Methylglutaconyl-CoA hydratase, mitochondrial	K80
O55023	IMPA1	Inositol monophosphatase 1	K49
Q542T4	MBP	Myelin basic protein	K222
B2KF05	BRPF3	Bromodomain and PHD finger-containing protein 3	K91
Q3UYM8	PLP1	Uncharacterized protein	K105
G3X8R0	REEP5	Receptor expression-enhancing protein	K147
Q9D939	SULT1C2	Sulfotransferase 1C2	K96
P62983	RPS27A	Ubiquitin-40S ribosomal protein S27a	K63
Q91VM9	PPA2	Inorganic pyrophosphatase 2, mitochondrial	K211
Q91VM9	PPA2	Inorganic pyrophosphatase 2, mitochondrial	K220
Q8K370	ACAD10	Acyl-CoA dehydrogenase family member 10	K843
P15105	GLUL	Glutamine synthetase	K372
B2RRX1	ACTB	Actin, beta	K326
B2RRX1	ACTB	Actin, beta	K328
Q9CPU4	MGST3	Microsomal glutathione S-transferase 3	K111
Q80ZS3	MRPS26	28S ribosomal protein S26, mitochondrial	K185
P70441	SLC9A3R1	Na(+)/H(+) exchange regulatory cofactor NHE-RF1	K235
Q9DBP5	CMPK1	UMP-CMP kinase	K106
Q99KI0	ACO2	Aconitate hydratase, mitochondrial	K591
Q3UA53	PPA1	Inorganic diphosphatase	K74
Q9ERS2	NDUFA13	NADH dehydrogenase [ubiquinone] 1 alpha subcomplex subunit 13	K22
Q9CQY3	ATP5L	Uncharacterized protein	K61
Q9CQY3	ATP5L	Uncharacterized protein	K66
Q921J2	RHEB	GTP-binding protein Rheb	K161
Q9QUM9	PSMA6	Proteasome subunit alpha type-6	K181
Q8R5L1	C1QBP	Complement component 1 Q subcomponent-binding protein, mitochondrial	K176
Q546G4	ALB	Serum albumin	K309
Q3UWQ9	HMGCS1	3-hydroxy-3-methylglutaryl coenzyme A synthase	K206
P50516	ATP6V1A	V-type proton ATPase catalytic subunit A	K467
Q546G4	ALB	Serum albumin	K44
A0A0R4IZY9	DUS3L	tRNA-dihydrouridine(47) synthase [NAD(P)(+)]	K64
G5E8J3	WDR11	WD repeat-containing protein 11	K1109
P10126	EEF1A1	Elongation factor 1-alpha 1	K179
B2RRE7	OTUD4	OTU domain-containing protein 4	K342
Q99JY0	HADHB	Trifunctional enzyme subunit beta, mitochondrial	K191
Q9CXD6	MCUR1	Mitochondrial calcium uniporter regulator 1	K253
Q3U0V1	KHSRP	Far upstream element-binding protein 2	K110
Q3TN29	PNPT1	Polynucleotide phosphorylase 1	K306
E9PWW9	RSF1	Remodeling and spacing factor 1	K1064
F8VPR5	CREBBP	Histone acetyltransferase	K1763
Q99LB2	DHRS4	Dehydrogenase/reductase SDR family member 4	K204
Q5QGZ6	RAI1	Retinoic acid induced 1	K1066
Q5QGZ6	RAI1	Retinoic acid induced 1	K1070
P63087	PPP1CC	Serine/threonine-protein phosphatase PP1-gamma catalytic subunit	K260
P09411	PGK1	Phosphoglycerate kinase 1	K388
Q3TJG2	NDUFAB1	Acyl carrier protein	K92
Q3UFJ3	PDHA1	Pyruvate dehydrogenase E1 component subunit alpha	K77
Q3U7C0	AFG3L2	AAA domain-containing protein	K307
P40124	CAP1	Adenylyl cyclase-associated protein 1	K326
Q99JY0	HADHB	Trifunctional enzyme subunit beta, mitochondrial	K278
Q3TH64	CYB5B	Cytochrome b5 heme-binding domain-containing protein	K101
Q9CZU6	CS	Citrate synthase, mitochondrial	K366
Q7TMF3	NDUFA12	NADH dehydrogenase [ubiquinone] 1 alpha subcomplex subunit 12	K53
Q3TQP7	ACAT1	Uncharacterized protein	K80
Q3TQP7	ACAT1	Uncharacterized protein	K84
Q3U1C2	RUVBL1	RuvB-like helicase	K456
P99024	TUBB5	Tubulin beta-5 chain	K379
P48962	SLC25A4	ADP/ATP translocase 1	K92
P48962	SLC25A4	ADP/ATP translocase 1	K94
Q3TIC8	UQCRC1	Uncharacterized protein	K85
Q3UNI8	DDT	D-dopachrome tautomerase	K110
Q60930	VDAC2	Voltage-dependent anion-selective channel protein 2	K40
Q7TMM9	TUBB2A	Tubulin beta-2A chain	K379
P51881	SLC25A5	ADP/ATP translocase 2	K272
Q9CQY3	ATP5L	Uncharacterized protein	K55
Q99L13	HIBADH	3-hydroxyisobutyrate dehydrogenase, mitochondrial	K55
Q3TD78	NIPSNAP2	NIPSNAP domain-containing protein	K140
P51881	SLC25A5	ADP/ATP translocase 2	K23
P48962	SLC25A4	ADP/ATP translocase 1	K163
Q60932	VDAC1	Voltage-dependent anion-selective channel protein 1	K41
P68368	TUBA4A	Tubulin alpha-4A chain	K326
P68510	YWHAH	14-3-3 protein eta	K50
A0A5F8MPN8	MDH1	Malate dehydrogenase	K179
P08249	MDH2	Malate dehydrogenase, mitochondrial	K297
Q99N15	HSD17B10	17beta-hydroxysteroid dehydrogenase type 10/short chain L-3-hydroxyacyl-CoA dehydrogenase	K28
P08249	MDH2	Malate dehydrogenase, mitochondrial	K203
Q3TJG2	NDUFAB1	Acyl carrier protein	K152
P62702	RPS4X	40S ribosomal protein S4, X isoform	K62
P29341	PABPC1	Polyadenylate-binding protein 1	K104
Q9JLC6	TEF	Thyrotroph embryonic factor	K38
Q99JB2	STOML2	Stomatin-like protein 2, mitochondrial	K221
Q99JB2	STOML2	Stomatin-like protein 2, mitochondrial	K222
Q7JJ13	BRD2	Bromodomain-containing protein 2	K30
P08414	CAMK4	Calcium/calmodulin-dependent protein kinase type IV	K370
Q9D051	PDHB	Pyruvate dehydrogenase E1 component subunit beta, mitochondrial	K52
Q8JZN7	RHOT2	Mitochondrial Rho GTPase 2	K511
Q9Z2I8	SUCLG2	Succinate--CoA ligase [GDP-forming] subunit beta, mitochondrial	K425
P38647	HSPA9	Stress-70 protein, mitochondrial	K159
P62259	YWHAE	14-3-3 protein epsilon	K106
B2KF05	BRPF3	Bromodomain and PHD finger-containing protein 3	K96
B2KF05	BRPF3	Bromodomain and PHD finger-containing protein 3	K98
Q61074	PPM1G	Protein phosphatase 1G	K516
Q9WVL0	GSTZ1	Maleylacetoacetate isomerase	K191
P48962	SLC25A4	ADP/ATP translocase 1	K23
Q91VA7	IDH3B	Isocitrate dehydrogenase [NAD] subunit, mitochondrial	K373
P48962	SLC25A4	ADP/ATP translocase 1	K272
P62897	CYCS	Cytochrome c, somatic	K74
O08749	DLD	Dihydrolipoyl dehydrogenase, mitochondrial	K146
Q60597	OGDH	2-oxoglutarate dehydrogenase, mitochondrial	K402
P63017	HSPA8	Heat shock cognate 71 kDa protein	K88
P61922	ABAT	4-aminobutyrate aminotransferase, mitochondrial	K357
Q99KI0	ACO2	Aconitate hydratase, mitochondrial	K549
P09103	P4HB	Protein disulfide-isomerase	K108
Q6NZQ4	PAXIP1	PAX-interacting protein 1	K834
Q3UHW9	CFL2	ADF-H domain-containing protein	K44
E9PWW9	RSF1	Remodeling and spacing factor 1	K1053
Q6ZQ38	CAND1	Cullin-associated NEDD8-dissociated protein 1	K586
Q3UC02	RPS11	40S ribosomal protein S11	K30
P62897	CYCS	Cytochrome c, somatic	K28
Q60597	OGDH	2-oxoglutarate dehydrogenase, mitochondrial	K999
Q60597	OGDH	2-oxoglutarate dehydrogenase, mitochondrial	K1000
Q9D4H1	EXOC2	Exocyst complex component 2	K354
P08113	HSP90B1	Endoplasmin	K682
P48962	SLC25A4	ADP/ATP translocase 1	K33
Q60771	CLDN11	Claudin-11	K203
B2RRX1	ACTB	Actin, beta	K50
B2RRX1	ACTB	Actin, beta	K61
Q8R1S0	COQ6	Ubiquinone biosynthesis monooxygenase COQ6, mitochondrial	K219
Q9DD18	DTD1	D-aminoacyl-tRNA deacylase 1	K61
Q8K215	LYRM4	LYR motif-containing protein 4	K21
P63037	DNAJA1	DnaJ homolog subfamily A member 1	K23
P63017	HSPA8	Heat shock cognate 71 kDa protein	K71
Q8R4N0	CLYBL	Citramalyl-CoA lyase, mitochondrial	K56
Q924L1	LETMD1	LETM1 domain-containing protein 1	K209
P40124	CAP1	Adenylyl cyclase-associated protein 1	K375
Q62425	NDUFA4	Cytochrome c oxidase subunit NDUFA4	K64
Q8C6E9	PURA	Uncharacterized protein	K272
Q8CHP8	PGP	Glycerol-3-phosphate phosphatase	K300
Q8CHP8	PGP	Glycerol-3-phosphate phosphatase	K301
A3KGU9	SPTAN1	Spectrin alpha chain, non-erythrocytic 1	K1311
Q3TFE5	DHX15	RNA helicase	K17
Q3TFE5	DHX15	RNA helicase	K18
Q9CZU6	CS	Citrate synthase, mitochondrial	K370
Q8CAQ8	IMMT	MICOS complex subunit Mic60	K435
Q60932	VDAC1	Voltage-dependent anion-selective channel protein 1	K74
Q8CIF2	ALDH1L1	10-formyltetrahydrofolate dehydrogenase	K660
Q3UD06	ATP5C1	ATP synthase subunit gamma	K90
A6H669	BBS4	Bardet-Biedl syndrome 4 (Human)	K20
Q60930	VDAC2	Voltage-dependent anion-selective channel protein 2	K73
D3YWX2	YLPM1	YLP motif-containing protein 1	K268
Q6ZQI3	MLEC	Malectin	K245
Q8BMS1	HADHA	Trifunctional enzyme subunit alpha, mitochondrial	K570
Q3UZH3	MTHFD1	C-1-tetrahydrofolate synthase, cytoplasmic (Fragment)	K58
Q61699	HSPH1	Heat shock protein 105 kDa	K68
Q9JM76	ARPC3	Actin-related protein 2/3 complex subunit 3	K155
P24549	ALDH1A1	Aldehyde dehydrogenase 1A1	K362
P28663	NAPB	Beta-soluble NSF attachment protein	K93
P28663	NAPB	Beta-soluble NSF attachment protein	K94
Q0VF55	ATP2B3	Calcium-transporting ATPase	K803
P19157	GSTP1	Glutathione S-transferase P 1	K209
O88569	HNRNPA2B1	Heterogeneous nuclear ribonucleoproteins A2/B1	K59
P38647	HSPA9	Stress-70 protein, mitochondrial	K121
P18760	CFL1	Cofilin-1	K44
P40124	CAP1	Adenylyl cyclase-associated protein 1	K70
Q3U7Z6	PGAM1	Phosphoglycerate mutase	K100
Q9CVB6	ARPC2	Actin-related protein 2/3 complex subunit 2	K77
Q4VAG4	RPL22	Ribosomal protein L22	K80
P47791	GSR	Glutathione reductase, mitochondrial	K88
Q9R0Q6	ARPC1A	Actin-related protein 2/3 complex subunit 1A	K36
Q9CR11	YEATS4	YEATS domain-containing protein 4	K131
P07901	HSP90AA1	Heat shock protein HSP 90-alpha	K559
P07901	HSP90AA1	Heat shock protein HSP 90-alpha	K632
Q9DC69	NDUFA9	NADH dehydrogenase [ubiquinone] 1 alpha subcomplex subunit 9, mitochondrial	K175
A0A5F8MPN8	MDH1	Malate dehydrogenase	K110
Q99KI0	ACO2	Aconitate hydratase, mitochondrial	K465
P70349	HINT1	Adenosine 5'-monophosphoramidase HINT1	K91
Q3TSQ1	ATP1B1	Sodium/potassium-transporting ATPase subunit beta	K217
P99028	UQCRH	Cytochrome b-c1 complex subunit 6, mitochondrial	K86
P35700	PRDX1	Peroxiredoxin-1	K192
Q9JJZ2	TUBA8	Tubulin alpha-8 chain	K401
Q6DFW4	NOP58	Nucleolar protein 58	K441
P97807	FH	Fumarate hydratase, mitochondrial	K170
P47738	ALDH2	Aldehyde dehydrogenase, mitochondrial	K371
P51881	SLC25A5	ADP/ATP translocase 2	K96
A0A5F8MPK9	SACM1L	Phosphatidylinositol-3-phosphatase SAC1	K435
Q8K215	LYRM4	LYR motif-containing protein 4	K88
P55264	ADK	Adenosine kinase	K161
Q5SWR1	AP2B1	AP complex subunit beta	K318
Q9EPU0	UPF1	Regulator of nonsense transcripts 1	K587
G5E8T9	HAGH	Hydroxyacylglutathione hydrolase, mitochondrial	K114
Q99MU3	ADAR	Double-stranded RNA-specific adenosine deaminase	K360
A8IP69	YWHAG	14-3-3 protein gamma subtype	K142
O08749	DLD	Dihydrolipoyl dehydrogenase, mitochondrial	K277
O08749	DLD	Dihydrolipoyl dehydrogenase, mitochondrial	K273
Q8BH95	ECHS1	Enoyl-CoA hydratase, mitochondrial	K43
Q8K411	PITRM1	Presequence protease, mitochondrial	K945
A8DUK4	HBB-BS	Beta-globin	K145
A0A0R4J023	AUH	Methylglutaconyl-CoA hydratase, mitochondrial	K98
Q99LX0	PARK7	Parkinson disease protein 7 homolog	K130
F8VPR5	CREBBP	Histone acetyltransferase	K1588
A2A432	CUL4B	Cullin-4B	K112
Q3UD06	ATP5C1	ATP synthase subunit gamma	K88
P62259	YWHAE	14-3-3 protein epsilon	K28
Q3UYM8	PLP1	Uncharacterized protein	K122
Q8BMF4	DLAT	Dihydrolipoyllysine-residue acetyltransferase component of pyruvate dehydrogenase complex, mitochondrial	K631
Q8BMF4	DLAT	Dihydrolipoyllysine-residue acetyltransferase component of pyruvate dehydrogenase complex, mitochondrial	K632
Q3TXE5	CANX	Uncharacterized protein	K218
P09405	NCL	Nucleolin	K79
Q3U9P7	OXCT1	Succinyl-CoA:3-ketoacid-coenzyme A transferase	K185
Q9Z1F9	UBA2	SUMO-activating enzyme subunit 2	K621
Q67FY2	BCL9L	B-cell CLL/lymphoma 9-like protein	K49
P09671	SOD2	Superoxide dismutase [Mn], mitochondrial	K89
Q02780	NFIA	Nuclear factor 1 A-type	K299
Q9CPY7	LAP3	Cytosol aminopeptidase	K103
P63038	HSPD1	60 kDa heat shock protein, mitochondrial	K192
A0A286YDV7	NOLC1	Nucleolar and coiled-body phosphoprotein 1 (Fragment)	K509
P63101	YWHAZ	14-3-3 protein zeta/delta	K115
Q9CPV4	GLOD4	Glyoxalase domain-containing protein 4	K170
Q99LC3	NDUFA10	NADH dehydrogenase [ubiquinone] 1 alpha subcomplex subunit 10, mitochondrial	K191
O08749	DLD	Dihydrolipoyl dehydrogenase, mitochondrial	K159
Q8CIF2	ALDH1L1	10-formyltetrahydrofolate dehydrogenase	K733
Q91VT4	CBR4	3-oxoacyl-[acyl-carrier-protein] reductase	K195
Q925J9	MED1	Mediator of RNA polymerase II transcription subunit 1	K994
O08749	DLD	Dihydrolipoyl dehydrogenase, mitochondrial	K127
Q3U536	NPM1	Nucleophosmin	K155
Q60597	OGDH	2-oxoglutarate dehydrogenase, mitochondrial	K697
P51859	HDGF	Hepatoma-derived growth factor	K105
P83917	CBX1	Chromobox protein homolog 1	K84
G5E8P1	BRD1	Bromodomain-containing protein 1	K519
Q542T4	MBP	Myelin basic protein	K205
Q91VB8	HBA-A1	Alpha globin 1	K91
B2RTB0	PDAP1	PDGFA associated protein 1	K172
Q54AC6	COX17	Cox17p	K30
Q54AC6	COX17	Cox17p	K31
Q3UZG3	HNRNPA3	Uncharacterized protein	K199
Q3UZG3	HNRNPA3	Uncharacterized protein	K200
Q66JR8	PTMS	Ptms protein	K47
Q8BFZ3	ACTBL2	Beta-actin-like protein 2	K51
O88569	HNRNPA2B1	Heterogeneous nuclear ribonucleoproteins A2/B1	K112
Q9Z1G4	ATP6V0A1	V-type proton ATPase 116 kDa subunit a1	K119
Q9Z0H8	CLIP2	CAP-Gly domain-containing linker protein 2	K860
Q5CCJ9	BRD3	Orfx protein	K303
Q5CCJ9	BRD3	Orfx protein	K304
Q3UAJ1	PPIA	Peptidyl-prolyl cis-trans isomerase	K49
Q3TSQ1	ATP1B1	Sodium/potassium-transporting ATPase subunit beta	K289
Q8CAQ8	IMMT	MICOS complex subunit Mic60	K268
Q71LX8	HSP90AB1	Heat shock protein 84b	K347
Q91ZJ5	UGP2	UTP--glucose-1-phosphate uridylyltransferase	K319
P08249	MDH2	Malate dehydrogenase, mitochondrial	K338
G5E866	SF3B1	Splicing factor 3B subunit 1	K333
Q99KI0	ACO2	Aconitate hydratase, mitochondrial	K462
Q8CIF2	ALDH1L1	10-formyltetrahydrofolate dehydrogenase	K205
Q6P8I4	PCNP	PEST proteolytic signal-containing nuclear protein	K29
Q8BMF3	ME3	NADP-dependent malic enzyme, mitochondrial	K359
B2RWS6	EP300	Histone acetyltransferase p300	K1759
Q61553	FSCN1	Fascin	K41
P63101	YWHAZ	14-3-3 protein zeta/delta	K138
Q99KI0	ACO2	Aconitate hydratase, mitochondrial	K409
O70494	SP3	Transcription factor Sp3	K595
Q8C0D7	ING4	Inhibitor of growth protein 4	K114
Q99KR7	PPIF	Peptidyl-prolyl cis-trans isomerase F, mitochondrial	K189
P63038	HSPD1	60 kDa heat shock protein, mitochondrial	K417
Q32P04	KRT5	Keratin 5	K258
Q67FY2	BCL9L	B-cell CLL/lymphoma 9-like protein	K73
P26883	FKBP1A	Peptidyl-prolyl cis-trans isomerase FKBP1A	K35
P26883	FKBP1A	Peptidyl-prolyl cis-trans isomerase FKBP1A	K36
O35459	ECH1	Delta(3,5)-Delta(2,4)-dienoyl-CoA isomerase, mitochondrial	K76
Q9WUM5	SUCLG1	Succinate--CoA ligase [ADP/GDP-forming] subunit alpha, mitochondrial	K192
Q9WUM5	SUCLG1	Succinate--CoA ligase [ADP/GDP-forming] subunit alpha, mitochondrial	K193
Q3UAJ1	PPIA	Peptidyl-prolyl cis-trans isomerase	K31
Q6P5D8	SMCHD1	Structural maintenance of chromosomes flexible hinge domain-containing protein 1	K1988
P10649	GSTM1	Glutathione S-transferase Mu 1	K31
Q99KI0	ACO2	Aconitate hydratase, mitochondrial	K411
Q3UWQ9	HMGCS1	3-hydroxy-3-methylglutaryl coenzyme A synthase	K409
Q8BH95	ECHS1	Enoyl-CoA hydratase, mitochondrial	K282
Q99L13	HIBADH	3-hydroxyisobutyrate dehydrogenase, mitochondrial	K94
P20029	HSPA5	Endoplasmic reticulum chaperone BiP	K97
Q9DB77	UQCRC2	Cytochrome b-c1 complex subunit 2, mitochondrial	K92
Q99KR7	PPIF	Peptidyl-prolyl cis-trans isomerase F, mitochondrial	K72
P50396	GDI1	Rab GDP dissociation inhibitor alpha	K435
Q3UFJ3	PDHA1	Pyruvate dehydrogenase E1 component subunit alpha	K83
Q921I1	TF	Serotransferrin	K134
P97823	LYPLA1	Acyl-protein thioesterase 1	K105
P09411	PGK1	Phosphoglycerate kinase 1	K30
Q99KI0	ACO2	Aconitate hydratase, mitochondrial	K401
P27773	PDIA3	Protein disulfide-isomerase A3	K129
P24549	ALDH1A1	Aldehyde dehydrogenase 1A1	K36
H3BJW3	CPSF6	Cleavage and polyadenylation specificity factor subunit 6	K79
Q91VB8	HBA-A1	Alpha globin 1	K57
Q9R0P5	DSTN	Destrin	K44
Q8C3X2	CCDC90B	Coiled-coil domain-containing protein 90B, mitochondrial	K197
Q8CIF2	ALDH1L1	10-formyltetrahydrofolate dehydrogenase	K656
Q8BFR5	TUFM	Elongation factor Tu, mitochondrial	K342
Q8C1T5	NAPG	Uncharacterized protein	K15
P05201	GOT1	Aspartate aminotransferase, cytoplasmic	K166
Q9JMA1	USP14	Ubiquitin carboxyl-terminal hydrolase 14	K62
Q9ERS2	NDUFA13	NADH dehydrogenase [ubiquinone] 1 alpha subcomplex subunit 13	K7
Q62446	FKBP3	Peptidyl-prolyl cis-trans isomerase FKBP3	K70
Q8R4N0	CLYBL	Citramalyl-CoA lyase, mitochondrial	K81
P19783	COX4I1	Cytochrome c oxidase subunit 4 isoform 1, mitochondrial	K168
P19783	COX4I1	Cytochrome c oxidase subunit 4 isoform 1, mitochondrial	K169
A6ZI44	ALDOA	Fructose-bisphosphate aldolase	K153
Q3T9B4	REXO2	Exonuclease domain-containing protein	K148
Q9CU65	ZMYM2	Zinc finger MYM-type protein 2	K1279
P63087	PPP1CC	Serine/threonine-protein phosphatase PP1-gamma catalytic subunit	K141
Q9CRB9	CHCHD3	MICOS complex subunit Mic19	K173
Q3UTB8	GRPEL1	GrpE protein homolog	K157
P54071	IDH2	Isocitrate dehydrogenase [NADP], mitochondrial	K133
P19157	GSTP1	Glutathione S-transferase P 1	K103
Q548L4	GAD2	Glutamate decarboxylase	K286
A0A1L1SV25	ACTN4	Alpha-actinin-4	K418
Q3UFJ3	PDHA1	Pyruvate dehydrogenase E1 component subunit alpha	K85
P19096	FASN	Fatty acid synthase	K786
B1AZP2	DLGAP4	Disks large-associated protein 4	K558
Q91VA7	IDH3B	Isocitrate dehydrogenase [NAD] subunit, mitochondrial	K349
Q91VA7	IDH3B	Isocitrate dehydrogenase [NAD] subunit, mitochondrial	K350
A0A0R4J023	AUH	Methylglutaconyl-CoA hydratase, mitochondrial	K135
Q8R1Q8	DYNC1LI1	Cytoplasmic dynein 1 light intermediate chain 1	K428
Q91V61	SFXN3	Sideroflexin-3	K169
Q80X81	ACAT3	Acetyl-Coenzyme A acetyltransferase 3	K180
P38647	HSPA9	Stress-70 protein, mitochondrial	K291
Q9CQ75	NDUFA2	NADH dehydrogenase [ubiquinone] 1 alpha subcomplex subunit 2	K13
Q3THU8	SLC25A3	Phosphate carrier protein, mitochondrial	K96
Q3TSQ1	ATP1B1	Sodium/potassium-transporting ATPase subunit beta	K13
Q9D0M3	CYC1	Cytochrome c1, heme protein, mitochondrial	K325
P09405	NCL	Nucleolin	K70
P97807	FH	Fumarate hydratase, mitochondrial	K474
Q3TDP3	AGPAT5	PlsC domain-containing protein	K279
Q9CXD6	MCUR1	Mitochondrial calcium uniporter regulator 1	K260
Q3UFJ3	PDHA1	Pyruvate dehydrogenase E1 component subunit alpha	K385
Q7TMF4	PCCB	Propionyl Coenzyme A carboxylase, beta polypeptide	K62
G3X8U9	MAPK8	Stress-activated protein kinase JNK	K308
Q9CZN7	SHMT2	Serine hydroxymethyltransferase, mitochondrial	K469
P27659	RPL3	60S ribosomal protein L3	K143
Q9QX60	DGUOK	Deoxyguanosine kinase, mitochondrial	K135
P07901	HSP90AA1	Heat shock protein HSP 90-alpha	K408
Q921I1	TF	Serotransferrin	K696
Q9CQJ8	NDUFB9	NADH dehydrogenase [ubiquinone] 1 beta subcomplex subunit 9	K121
Q3U7Z6	PGAM1	Phosphoglycerate mutase	K157
Q5SWR1	AP2B1	AP complex subunit beta	K282
A0A0R4J0J6	THOC5	THO complex subunit 5 homolog	K24
P28474	ADH5	Alcohol dehydrogenase class-3	K338
Q8K411	PITRM1	Presequence protease, mitochondrial	K305
Q99LC3	NDUFA10	NADH dehydrogenase [ubiquinone] 1 alpha subcomplex subunit 10, mitochondrial	K181
D5L240	ATP2B2	Calcium-transporting ATPase	K784
B2RWS6	EP300	Histone acetyltransferase p300	K1589
Q9DCS9	NDUFB10	NADH dehydrogenase [ubiquinone] 1 beta subcomplex subunit 10	K134
Q9CZU6	CS	Citrate synthase, mitochondrial	K52
Q921G7	ETFDH	Electron transfer flavoprotein-ubiquinone oxidoreductase, mitochondrial	K152
Q9QXS6	DBN1	Drebrin	K173
Q3UXN3	CARS	Cysteinyl-tRNA synthetase	K231
Q9Z1P6	NDUFA7	NADH dehydrogenase [ubiquinone] 1 alpha subcomplex subunit 7	K102
A0JNY3	GPHN	Molybdopterin molybdenumtransferase	K148
Q9DCT2	NDUFS3	NADH dehydrogenase [ubiquinone] iron-sulfur protein 3, mitochondrial	K263
Q3TYV5	CNP	2',3'-cyclic-nucleotide 3'-phosphodiesterase	K376
Q3TYV5	CNP	2',3'-cyclic-nucleotide 3'-phosphodiesterase	K101
A8IP69	YWHAG	14-3-3 protein gamma subtype	K69
P19157	GSTP1	Glutathione S-transferase P 1	K82
Q3UAG2	PGD	6-phosphogluconate dehydrogenase, decarboxylating	K316
P36536	SAR1A	GTP-binding protein SAR1a	K146
D3YWJ3	RPS2	40S ribosomal protein S2	K211
D3Z7P3	GLS	Glutaminase kidney isoform, mitochondrial	K169
Q99KI0	ACO2	Aconitate hydratase, mitochondrial	K689
Q99KR7	PPIF	Peptidyl-prolyl cis-trans isomerase F, mitochondrial	K90
P24472	GSTA4	Glutathione S-transferase A4	K196
Q543N3	LASP1	LIM and SH3 domain protein 1	K23
P17710	HK1	Hexokinase-1	K884
P62983	RPS27A	Ubiquitin-40S ribosomal protein S27a	K107
Q99KR7	PPIF	Peptidyl-prolyl cis-trans isomerase F, mitochondrial	K174
P09405	NCL	Nucleolin	K702
P54775	PSMC4	26S proteasome regulatory subunit 6B	K418
P97351	RPS3A	40S ribosomal protein S3a	K144
Q5M9N9	PRDX2	Prdx2 protein	K184
P32020	SCP2	Sterol carrier protein 2	K479
O35459	ECH1	Delta(3,5)-Delta(2,4)-dienoyl-CoA isomerase, mitochondrial	K316
P14733	LMNB1	Lamin-B1	K110
P06745	GPI	Glucose-6-phosphate isomerase	K25
P19096	FASN	Fatty acid synthase	K49
Q8CAQ8	IMMT	MICOS complex subunit Mic60	K639
Q8K1M6	DNM1L	Dynamin-1-like protein	K139
P53395	DBT	Lipoamide acyltransferase component of branched-chain alpha-keto acid dehydrogenase complex, mitochondrial	K265
O88696	CLPP	ATP-dependent Clp protease proteolytic subunit, mitochondrial	K196
P08113	HSP90B1	Endoplasmin	K404
Q91ZE0	TMLHE	Trimethyllysine dioxygenase, mitochondrial	K142
Q9D8N0	EEF1G	Elongation factor 1-gamma	K294
Q8BFZ3	ACTBL2	Beta-actin-like protein 2	K329
Q921G7	ETFDH	Electron transfer flavoprotein-ubiquinone oxidoreductase, mitochondrial	K283
Q921G7	ETFDH	Electron transfer flavoprotein-ubiquinone oxidoreductase, mitochondrial	K284
Q8VDD5	MYH9	Myosin-9	K1352
Q3TTM6	PMPCA	Alpha-MPP	K477
E9QPX3	NDUFS4	NADH dehydrogenase [ubiquinone] iron-sulfur protein 4, mitochondrial	K150
Q9CRB9	CHCHD3	MICOS complex subunit Mic19	K63
Q3TN29	PNPT1	Polynucleotide phosphorylase 1	K357
A0A5F8MPN8	MDH1	Malate dehydrogenase	K164
Q8K370	ACAD10	Acyl-CoA dehydrogenase family member 10	K1056
Q925I1	ATAD3	ATPase family AAA domain-containing protein 3	K513
Q9R1T2	SAE1	SUMO-activating enzyme subunit 1	K199
Q6ZQ38	CAND1	Cullin-associated NEDD8-dissociated protein 1	K60
O09106	HDAC1	Histone deacetylase 1	K412
P97807	FH	Fumarate hydratase, mitochondrial	K202
Q7TMF4	PCCB	Propionyl Coenzyme A carboxylase, beta polypeptide	K103
Q3V117	ACLY	ATP-citrate synthase	K64
Q9CWS0	DDAH1	N(G),N(G)-dimethylarginine dimethylaminohydrolase 1	K144
P97390	VPS45	Vacuolar protein sorting-associated protein 45	K432
Q8VDC3	ACO1	Citrate hydro-lyase	K396
P19783	COX4I1	Cytochrome c oxidase subunit 4 isoform 1, mitochondrial	K143
Q3TQP7	ACAT1	Uncharacterized protein	K340
O70251	EEF1B	Elongation factor 1-beta	K129
Q8JZU2	SLC25A1	Tricarboxylate transport protein, mitochondrial	K160
P10649	GSTM1	Glutathione S-transferase Mu 1	K50
Q99LB2	DHRS4	Dehydrogenase/reductase SDR family member 4	K159
Q99KI0	ACO2	Aconitate hydratase, mitochondrial	K700
Q08642	PADI2	Protein-arginine deiminase type-2	K532
P62897	CYCS	Cytochrome c, somatic	K87
Q3UKH3	ACAA2	Uncharacterized protein	K13
P09405	NCL	Nucleolin	K87
Q546G4	ALB	Serum albumin	K229
P48962	SLC25A4	ADP/ATP translocase 1	K166
Q9CZN7	SHMT2	Serine hydroxymethyltransferase, mitochondrial	K103
Q32P04	KRT5	Keratin 5	K251
Q9D8N0	EEF1G	Elongation factor 1-gamma	K136
Q9DBE9	FTSJ3	pre-rRNA 2'-O-ribose RNA methyltransferase FTSJ3	K233
P61358	RPL27	60S ribosomal protein L27	K98
Q7TMF3	NDUFA12	NADH dehydrogenase [ubiquinone] 1 alpha subcomplex subunit 12	K145
P05202	GOT2	Aspartate aminotransferase, mitochondrial	K235
Q91WM3	RRP9	U3 small nucleolar RNA-interacting protein 2	K25
Q99KI0	ACO2	Aconitate hydratase, mitochondrial	K228
P62737	ACTA2	Actin, aortic smooth muscle	K86
Q3U3N7	ST13	STI1 domain-containing protein	K152
Q61026	NCOA2	Nuclear receptor coactivator 2	K31
P97461	RPS5	40S ribosomal protein S5	K191
P97461	RPS5	40S ribosomal protein S5	K192
Q80SW1	AHCYL1	S-adenosylhomocysteine hydrolase-like protein 1	K246
Q80SW1	AHCYL1	S-adenosylhomocysteine hydrolase-like protein 1	K247
Q569Z6	THRAP3	Thyroid hormone receptor-associated protein 3	K398
Q3TYV5	CNP	2',3'-cyclic-nucleotide 3'-phosphodiesterase	K177
Q3TQP7	ACAT1	Uncharacterized protein	K263
E9QPX3	NDUFS4	NADH dehydrogenase [ubiquinone] iron-sulfur protein 4, mitochondrial	K168
P28663	NAPB	Beta-soluble NSF attachment protein	K298
Q9DB15	MRPL12	39S ribosomal protein L12, mitochondrial	K165
P24270	CAT	Catalase	K237
Q6Q899	DDX58	Antiviral innate immune response receptor RIG-I	K860
Q3U536	NPM1	Nucleophosmin	K141
Q9CQK2	RPS24	40S ribosomal protein S24	K37
Q9CQ69	UQCRQ	Cytochrome b-c1 complex subunit 8	K82
A2AP31	NDUFB6	Complex I-B17	K63
Q9CYR0	SSBP1	Single-stranded DNA-binding protein, mitochondrial	K103
Q8BH59	SLC25A12	Calcium-binding mitochondrial carrier protein Aralar1	K377
P68510	YWHAH	14-3-3 protein eta	K77
Q71LX8	HSP90AB1	Heat shock protein 84b	K306
Q569Z5	DDX46	Probable ATP-dependent RNA helicase DDX46	K272
F8VPN4	AGL	4-alpha-glucanotransferase	K1351
P38647	HSPA9	Stress-70 protein, mitochondrial	K467
Q9EPQ8	TCF20	Transcription factor 20	K1295
P17710	HK1	Hexokinase-1	K819
P97351	RPS3A	40S ribosomal protein S3a	K27
A0A0R4J2A3	TKTL2	Transketolase-like protein 2	K146
Q9DCM2	GSTK1	Glutathione S-transferase kappa 1	K94
Q9CZ91	SRFBP1	Serum response factor-binding protein 1	K435
B2MWM9	CALR	Calreticulin	K62
P68369	TUBA1A	Tubulin alpha-1A chain	K163
Q9D0D3	MTPAP	Poly(A) RNA polymerase, mitochondrial	K177
Q922B1	MACROD1	ADP-ribose glycohydrolase MACROD1	K293
P31324	PRKAR2B	cAMP-dependent protein kinase type II-beta regulatory subunit	K256
Q3U4H0	MAPRE1	APC-binding protein EB1	K83
Q8CC13	AP1B1	AP complex subunit beta	K322
Q2UZW7	MAPRE3	Microtubule-associated protein	K83
Q8BWF0	ALDH5A1	Succinate-semialdehyde dehydrogenase, mitochondrial	K382
Q9DB77	UQCRC2	Cytochrome b-c1 complex subunit 2, mitochondrial	K98
Q99JY0	HADHB	Trifunctional enzyme subunit beta, mitochondrial	K202
Q9JHW2	NIT2	Omega-amidase NIT2	K249
P52503	NDUFS6	NADH dehydrogenase [ubiquinone] iron-sulfur protein 6, mitochondrial	K41
Q3TVV6	HNRNPU	Uncharacterized protein	K519
Q60864	STIP1	Stress-induced-phosphoprotein 1	K337
Q9CZN7	SHMT2	Serine hydroxymethyltransferase, mitochondrial	K474
P55264	ADK	Adenosine kinase	K50
O70251	EEF1B	Elongation factor 1-beta	K185
Q60803	TRAF3	TNF receptor-associated factor 3	K328
P52503	NDUFS6	NADH dehydrogenase [ubiquinone] iron-sulfur protein 6, mitochondrial	K97
Q546G4	ALB	Serum albumin	K499
P27773	PDIA3	Protein disulfide-isomerase A3	K460
Q9D154	SERPINB1A	Leukocyte elastase inhibitor A	K244
Q9CQB4	UQCRB	Cytochrome b-c1 complex subunit 7	K111
A8DUK4	HBB-BS	Beta-globin	K83
P48036	ANXA5	Annexin A5	K307
O88986	GCAT	2-amino-3-ketobutyrate coenzyme A ligase, mitochondrial	K365
Q91VD9	NDUFS1	NADH-ubiquinone oxidoreductase 75 kDa subunit, mitochondrial	K298
Q8BIJ6	IARS2	Isoleucine--tRNA ligase, mitochondrial	K540
Q9D0M5	DYNLL2	Dynein light chain 2, cytoplasmic	K36
Q8JZU2	SLC25A1	Tricarboxylate transport protein, mitochondrial	K268
P28667	MARCKSL1	MARCKS-related protein	K106
Q99KR7	PPIF	Peptidyl-prolyl cis-trans isomerase F, mitochondrial	K181
P32020	SCP2	Sterol carrier protein 2	K492
Q9WTL7	LYPLA2	Acyl-protein thioesterase 2	K108
Q1MWP8	EHD4	EH-domain containing 4-KJR (Fragment)	K302
Q148P2	OXSM	3-oxoacyl-[acyl-carrier-protein] synthase, mitochondrial	K138
P26041	MSN	Moesin	K253
P26041	MSN	Moesin	K254
P15105	GLUL	Glutamine synthetase	K25
P24369	PPIB	Peptidyl-prolyl cis-trans isomerase B	K215
P68368	TUBA4A	Tubulin alpha-4A chain	K352
P63101	YWHAZ	14-3-3 protein zeta/delta	K120
Q9DB77	UQCRC2	Cytochrome b-c1 complex subunit 2, mitochondrial	K435
P10126	EEF1A1	Elongation factor 1-alpha 1	K36
Q99J36	THUMPD1	THUMP domain-containing protein 1	K26
P62259	YWHAE	14-3-3 protein epsilon	K125
Q9CXD6	MCUR1	Mitochondrial calcium uniporter regulator 1	K272
P97930	DTYMK	Thymidylate kinase	K59
Q546G4	ALB	Serum albumin	K490
Q9DCT8	CRIP2	Cysteine-rich protein 2	K200
Q3UC13	BCKDK	Protein-serine/threonine kinase	K184
Q3TQP7	ACAT1	Uncharacterized protein	K265
Q3URG1	TPPP	Uncharacterized protein	K184
B2RWS6	EP300	Histone acetyltransferase p300	K1549
P10126	EEF1A1	Elongation factor 1-alpha 1	K41
Q62425	NDUFA4	Cytochrome c oxidase subunit NDUFA4	K56
Q60597	OGDH	2-oxoglutarate dehydrogenase, mitochondrial	K74
O55142	RPL35A	60S ribosomal protein L35a	K15
Q8VDN2	ATP1A1	Sodium/potassium-transporting ATPase subunit alpha-1	K494
Q9DB77	UQCRC2	Cytochrome b-c1 complex subunit 2, mitochondrial	K159
Q5I0T8	RPL19	Ribosomal protein L19	K80
Q9CZU6	CS	Citrate synthase, mitochondrial	K103
Q8CHT0	ALDH4A1	Delta-1-pyrroline-5-carboxylate dehydrogenase, mitochondrial	K401
Q99J99	MPST	3-mercaptopyruvate sulfurtransferase	K230
Q9D1J3	SARNP	SAP domain-containing ribonucleoprotein	K119
Q63918	CAVIN2	Caveolae-associated protein 2	K140
P20029	HSPA5	Endoplasmic reticulum chaperone BiP	K114
Q9Z1P6	NDUFA7	NADH dehydrogenase [ubiquinone] 1 alpha subcomplex subunit 7	K33
Q3UD06	ATP5C1	ATP synthase subunit gamma	K64
Q80Y14	GLRX5	Glutaredoxin-related protein 5, mitochondrial	K152
Q91YT0	NDUFV1	NADH dehydrogenase [ubiquinone] flavoprotein 1, mitochondrial	K64
P09405	NCL	Nucleolin	K71
Q9CQA3	SDHB	Succinate dehydrogenase [ubiquinone] iron-sulfur subunit, mitochondrial	K43
A0A5F8MPN8	MDH1	Malate dehydrogenase	K107
P14824	ANXA6	Annexin A6	K579
Q9CQB4	UQCRB	Cytochrome b-c1 complex subunit 7	K110
P19783	COX4I1	Cytochrome c oxidase subunit 4 isoform 1, mitochondrial	K164
Q60932	VDAC1	Voltage-dependent anion-selective channel protein 1	K132
P24369	PPIB	Peptidyl-prolyl cis-trans isomerase B	K89
Q9CQA3	SDHB	Succinate dehydrogenase [ubiquinone] iron-sulfur subunit, mitochondrial	K269
Q04447	CKB	Creatine kinase B-type	K313
Q3THR3	ARL6IP1	Uncharacterized protein	K188
Q8C6E9	PURA	Uncharacterized protein	K278
Q8VCW8	ACSF2	Medium-chain acyl-CoA ligase ACSF2, mitochondrial	K206
Q7TNV0	DEK	Protein DEK	K61
Q7TNE3	SPAG7	Sperm-associated antigen 7	K197
P20029	HSPA5	Endoplasmic reticulum chaperone BiP	K548
Q9Z277	BAZ1B	Tyrosine-protein kinase BAZ1B	K410
P54823	DDX6	Probable ATP-dependent RNA helicase DDX6	K232
A7VJ98	GMFB	Glia maturation factor	K74
Q8BWF0	ALDH5A1	Succinate-semialdehyde dehydrogenase, mitochondrial	K354
B9EIU1	EPRS	Glutamyl-tRNA synthetase	K497
Q3UKH3	ACAA2	Uncharacterized protein	K240
P09411	PGK1	Phosphoglycerate kinase 1	K272
Q91VA7	IDH3B	Isocitrate dehydrogenase [NAD] subunit, mitochondrial	K151
B2RWI2	LACTB	Lactamase, beta	K226
B2RWI2	LACTB	Lactamase, beta	K227
P63038	HSPD1	60 kDa heat shock protein, mitochondrial	K72
Q3UHW9	CFL2	ADF-H domain-containing protein	K92
Q5QGZ6	RAI1	Retinoic acid induced 1	K1076
P97496	SMARCC1	SWI/SNF complex subunit SMARCC1	K909
Q8CJ76	MLLT1	Leukemia-associated protein MLLT1	K246
A8IP69	YWHAG	14-3-3 protein gamma subtype	K162
Q3V3R1	MTHFD1L	Monofunctional C1-tetrahydrofolate synthase, mitochondrial	K220
Q3U9P7	OXCT1	Succinyl-CoA:3-ketoacid-coenzyme A transferase	K480
A0A0A6YX26	RPL31	60S ribosomal protein L31	K39
P09671	SOD2	Superoxide dismutase [Mn], mitochondrial	K222
P35700	PRDX1	Peroxiredoxin-1	K185
Q8CGB9	IDE	Insulin-degrading enzyme	K656
Q3TGC5	PEBP1	Uncharacterized protein	K187
P07310	CKM	Creatine kinase M-type	K15
P68510	YWHAH	14-3-3 protein eta	K125
P97471	SMAD4	Mothers against decapentaplegic homolog 4	K46
B2RWI2	LACTB	Lactamase, beta	K383
B2RWI2	LACTB	Lactamase, beta	K384

## Sheet: mapped uniprot sites 178
Accession	Gene name	Protein name	AcK sites
G5E924	HNRNPL	Heterogeneous nuclear ribonucleoprotein L (Fragment)	K266
P09411	PGK1	Phosphoglycerate kinase 1	K48
P05202	GOT2	Aspartate aminotransferase, mitochondrial	K279
O35295	PURB	Transcriptional activator protein Pur-beta	K279
P14824	ANXA6	Annexin A6	K306
Q8R4N0	CLYBL	Citramalyl-CoA lyase, mitochondrial	K59
Q8R4N0	CLYBL	Citramalyl-CoA lyase, mitochondrial	K64
P52503	NDUFS6	NADH dehydrogenase [ubiquinone] iron-sulfur protein 6, mitochondrial	K90
Q60520	SIN3A	Paired amphipathic helix protein Sin3a	K876
Q3UAG2	PGD	6-phosphogluconate dehydrogenase, decarboxylating	K38
Q99L13	HIBADH	3-hydroxyisobutyrate dehydrogenase, mitochondrial	K75
P20029	HSPA5	Endoplasmic reticulum chaperone BiP	K214
P68368	TUBA4A	Tubulin alpha-4A chain	K40
Q8BH95	ECHS1	Enoyl-CoA hydratase, mitochondrial	K115
F8VPR5	CREBBP	Histone acetyltransferase	K1217
P13020	GSN	Gelsolin	K582
P62259	YWHAE	14-3-3 protein epsilon	K50
Q9JM76	ARPC3	Actin-related protein 2/3 complex subunit 3	K56
Q497Z6	HMGB1	High mobility group protein 1	K127
Q497Z6	HMGB1	High mobility group protein 1	K128
P26883	FKBP1A	Peptidyl-prolyl cis-trans isomerase FKBP1A	K53
Q62348	TSN	Translin	K187
Q8K019	BCLAF1	Bcl-2-associated transcription factor 1	K419
Q62261	SPTBN1	Spectrin beta chain, non-erythrocytic 1	K1815
O08749	DLD	Dihydrolipoyl dehydrogenase, mitochondrial	K417
Q9CQ62	DECR1	2,4-dienoyl-CoA reductase [(3E)-enoyl-CoA-producing], mitochondrial	K244
P63168	DYNLL1	Dynein light chain 1, cytoplasmic	K36
Q9CQ65	MTAP	S-methyl-5'-thioadenosine phosphorylase	K51
Q9D023	MPC2	Mitochondrial pyruvate carrier 2	K26
Q9D0T1	SNU13	NHP2-like protein 1	K21
Q01853	VCP	Transitional endoplasmic reticulum ATPase	K502
Q8C605	PFKP	ATP-dependent 6-phosphofructokinase	K687
P42125	ECI1	Enoyl-CoA delta isomerase 1, mitochondrial	K283
P56391	COX6B1	Cytochrome c oxidase subunit 6B1	K62
Q99L13	HIBADH	3-hydroxyisobutyrate dehydrogenase, mitochondrial	K59
P05202	GOT2	Aspartate aminotransferase, mitochondrial	K387
P42125	ECI1	Enoyl-CoA delta isomerase 1, mitochondrial	K48
P63038	HSPD1	60 kDa heat shock protein, mitochondrial	K250
Q8VDD5	MYH9	Myosin-9	K1024
Q9WU79	PRODH	Proline dehydrogenase 1, mitochondrial	K485
Q8BFR5	TUFM	Elongation factor Tu, mitochondrial	K88
Q9WUR2	ECI2	Enoyl-CoA delta isomerase 2	K90
P63038	HSPD1	60 kDa heat shock protein, mitochondrial	K481
Q5SX53	SLC25A11	Uncharacterized protein	K73
Q9CYZ8	SSBP2	Single-stranded DNA-binding protein 2	K6
E9Q6J5	BOD1L	Biorientation of chromosomes in cell division protein 1-like 1	K534
Q9CQV8	YWHAB	14-3-3 protein beta/alpha	K70
P42125	ECI1	Enoyl-CoA delta isomerase 1, mitochondrial	K255
Q9WV55	VAPA	Vesicle-associated membrane protein-associated protein A	K125
Q9DAR7	DCPS	m7GpppX diphosphatase	K141
P52480	PKM	Pyruvate kinase PKM	K89
P52480	PKM	Pyruvate kinase PKM	K270
P00493	HPRT1	Hypoxanthine-guanine phosphoribosyltransferase	K103
O88696	CLPP	ATP-dependent Clp protease proteolytic subunit, mitochondrial	K207
Q3TVV6	HNRNPU	Uncharacterized protein	K492
P61957	SUMO2	Small ubiquitin-related modifier 2	K11
Q3TFF0	DNAJA2	Uncharacterized protein	K152
P50396	GDI1	Rab GDP dissociation inhibitor alpha	K269
Q5SVQ0	KAT7	Histone acetyltransferase KAT7	K201
Q8C605	PFKP	ATP-dependent 6-phosphofructokinase	K394
Q8C5H8	NADK2	NAD kinase 2, mitochondrial	K407
Q497Z6	HMGB1	High mobility group protein 1	K30
Q8BTM8	FLNA	Filamin-A	K700
Q497Z6	HMGB1	High mobility group protein 1	K141
E9QNY8	SACS	Sacsin	K945
H3BL37	TCOF1	Treacle protein	K153
P46660	INA	Alpha-internexin	K290
P62827	RAN	GTP-binding nuclear protein Ran	K99
Q7TMM9	TUBB2A	Tubulin beta-2A chain	K58
Q9D0D3	MTPAP	Poly(A) RNA polymerase, mitochondrial	K90
P40142	TKT	Transketolase	K232
Q8BXJ2	TRERF1	Transcriptional-regulating factor 1	K646
Q8BXJ2	TRERF1	Transcriptional-regulating factor 1	K639
Q3UC02	RPS11	40S ribosomal protein S11	K38
P68372	TUBB4B	Tubulin beta-4B chain	K58
Q8R0A0	GTF2F2	General transcription factor IIF subunit 2	K137
Q8CC13	AP1B1	AP complex subunit beta	K318
Q3UID0	SMARCC2	SWI/SNF complex subunit SMARCC2	K326
Q569Z6	THRAP3	Thyroid hormone receptor-associated protein 3	K346
Q8VDN2	ATP1A1	Sodium/potassium-transporting ATPase subunit alpha-1	K21
P09405	NCL	Nucleolin	K522
Q62261	SPTBN1	Spectrin beta chain, non-erythrocytic 1	K1989
Q6P8I4	PCNP	PEST proteolytic signal-containing nuclear protein	K152
Q3U7Z6	PGAM1	Phosphoglycerate mutase	K106
P68254	YWHAQ	14-3-3 protein theta	K49
Q61074	PPM1G	Protein phosphatase 1G	K380
Q544Z3	HNRNPAB	S1 protein D2	K271
Q3TI05	CCT6A	Chaperonin containing Tcp1, subunit 6a (Zeta)	K199
Q8C5H8	NADK2	NAD kinase 2, mitochondrial	K64
Q8C2Q3	RBM14	RNA-binding protein 14	K164
P97315	CSRP1	Cysteine and glycine-rich protein 1	K137
P60904	DNAJC5	DnaJ homolog subfamily C member 5	K56
Q61553	FSCN1	Fascin	K74
F6ZDS4	TPR	Nucleoprotein TPR	K551
P19096	FASN	Fatty acid synthase	K1840
Q71LX8	HSP90AB1	Heat shock protein 84b	K624
Q99PP7	TRIM33	E3 ubiquitin-protein ligase TRIM33	K966
P09405	NCL	Nucleolin	K478
Q8BMD8	SLC25A24	Calcium-binding mitochondrial carrier protein SCaMC-1	K318
Q9WVM3	ANAPC7	Anaphase-promoting complex subunit 7	K229
Q9QYB1	CLIC4	Chloride intracellular channel protein 4	K130
Q8BIJ6	IARS2	Isoleucine--tRNA ligase, mitochondrial	K781
Q9CWF2	TUBB2B	Tubulin beta-2B chain	K58
P48678	LMNA	Prelamin-A/C	K155
Q148P2	OXSM	3-oxoacyl-[acyl-carrier-protein] synthase, mitochondrial	K109
P42125	ECI1	Enoyl-CoA delta isomerase 1, mitochondrial	K222
P62631	EEF1A2	Elongation factor 1-alpha 2	K439
Q9EQ20	ALDH6A1	Methylmalonate-semialdehyde dehydrogenase [acylating], mitochondrial	K76
P63017	HSPA8	Heat shock cognate 71 kDa protein	K328
P14824	ANXA6	Annexin A6	K63
Q6IRU5	CLTB	Clathrin light chain B	K204
O88532	ZFR	Zinc finger RNA-binding protein	K509
P48678	LMNA	Prelamin-A/C	K457
P48722	HSPA4L	Heat shock 70 kDa protein 4L	K53
Q3UEB3	PUF60	Poly(U)-binding-splicing factor PUF60	K459
Q569Z6	THRAP3	Thyroid hormone receptor-associated protein 3	K555
Q3V1Z7	DDX1	ATP-dependent RNA helicase DDX1	K281
Q5DTI6	KANSL1L	KAT8 regulatory NSL complex subunit 1-like protein	K863
P26443	GLUD1	Glutamate dehydrogenase 1, mitochondrial	K477
Q3UFJ3	PDHA1	Pyruvate dehydrogenase E1 component subunit alpha	K267
Q9Z2D6	MECP2	Methyl-CpG-binding protein 2	K447
D3YZC8	BRD8	Bromodomain-containing protein 8	K554
P62259	YWHAE	14-3-3 protein epsilon	K123
A3KGU9	SPTAN1	Spectrin alpha chain, non-erythrocytic 1	K637
Q3V1Z7	DDX1	ATP-dependent RNA helicase DDX1	K268
P09405	NCL	Nucleolin	K569
Q3ULZ3	PSAT1	Phosphoserine aminotransferase	K127
P84104	SRSF3	Serine/arginine-rich splicing factor 3	K23
Q99KK9	HARS2	Histidine--tRNA ligase, mitochondrial	K443
P54227	STMN1	Stathmin	K119
Q9DCT8	CRIP2	Cysteine-rich protein 2	K144
P09405	NCL	Nucleolin	K429
Q91VD9	NDUFS1	NADH-ubiquinone oxidoreductase 75 kDa subunit, mitochondrial	K709
Q9D8E6	RPL4	60S ribosomal protein L4	K106
P55200	KMT2A	Histone-lysine N-methyltransferase 2A	K3459
P05202	GOT2	Aspartate aminotransferase, mitochondrial	K364
P99024	TUBB5	Tubulin beta-5 chain	K58
O35129	PHB2	Prohibitin-2	K250
P05202	GOT2	Aspartate aminotransferase, mitochondrial	K234
Q3U9N8	IMPDH2	Inosine-5'-monophosphate dehydrogenase	K511
Q6Q899	DDX58	Antiviral innate immune response receptor RIG-I	K859
P28656	NAP1L1	Nucleosome assembly protein 1-like 1	K116
E9PYL2	PRR12	Proline-rich protein 12	K1214
Q3UWQ9	HMGCS1	3-hydroxy-3-methylglutaryl coenzyme A synthase	K273
E0CZ72	KIF2A	Kinesin-like protein	K101
Q8C1W9	NAP1L4	Uncharacterized protein	K105
Q3U6P5	HNRNPC	RRM domain-containing protein	K176
Q3TIK0	PAFAH1B1	Platelet-activating factor acetylhydrolase IB subunit alpha	K53
Q8C605	PFKP	ATP-dependent 6-phosphofructokinase	K485
A6H6H4	TMSB10	Thymosin beta	K39
H7BX95	SRSF1	Serine/arginine-rich splicing factor 1	K179
A6H630	ARMT1	Damage-control phosphatase ARMT1	K40
P80313	CCT7	T-complex protein 1 subunit eta	K320
P52480	PKM	Pyruvate kinase PKM	K305
A0A1L1SV25	ACTN4	Alpha-actinin-4	K593
P49615	CDK5	Cyclin-dependent-like kinase 5	K56
P62631	EEF1A2	Elongation factor 1-alpha 2	K179
Q60749	KHDRBS1	KH domain-containing, RNA-binding, signal transduction-associated protein 1	K21
P26041	MSN	Moesin	K79
A0A6I8MX27	LDHB	L-lactate dehydrogenase	K127
A2AGH6	MED12	Mediator of RNA polymerase II transcription subunit 12	K1800
F6ZDS4	TPR	Nucleoprotein TPR	K787
Q3UD06	ATP5C1	ATP synthase subunit gamma	K39
P09405	NCL	Nucleolin	K96
P52480	PKM	Pyruvate kinase PKM	K475
Q99PT1	ARHGDIA	Rho GDP-dissociation inhibitor 1	K178
H3BL37	TCOF1	Treacle protein	K327
P63038	HSPD1	60 kDa heat shock protein, mitochondrial	K91
P09405	NCL	Nucleolin	K109
Q9Z1K5	ARIH1	E3 ubiquitin-protein ligase ARIH1	K140
B9EIU1	EPRS	Glutamyl-tRNA synthetase	K498
P68254	YWHAQ	14-3-3 protein theta	K68
Q99PP7	TRIM33	E3 ubiquitin-protein ligase TRIM33	K784
P38647	HSPA9	Stress-70 protein, mitochondrial	K143
P80315	CCT4	T-complex protein 1 subunit delta	K21
P24527	LTA4H	Leukotriene A-4 hydrolase	K337
Q9D823	RPL37	60S ribosomal protein L37	K10
Q8BIJ6	IARS2	Isoleucine--tRNA ligase, mitochondrial	K725

## Sheet: mapped uniprot, CST sites 520
Accession	Gene name	Protein name	AcK sites
P99029	PRDX5	Peroxiredoxin-5, mitochondrial	K79
Q3UFJ3	PDHA1	Pyruvate dehydrogenase E1 component subunit alpha	K321
Q99KI0	ACO2	Aconitate hydratase, mitochondrial	K736
Q99KI0	ACO2	Aconitate hydratase, mitochondrial	K739
F8VPR5	CREBBP	Histone acetyltransferase	K1596
F8VPR5	CREBBP	Histone acetyltransferase	K1598
O08749	DLD	Dihydrolipoyl dehydrogenase, mitochondrial	K122
Q99KI0	ACO2	Aconitate hydratase, mitochondrial	K523
Q5EBQ0	VDAC3	Voltage-dependent anion-selective channel protein 3	K20
Q61026	NCOA2	Nuclear receptor coactivator 2	K780
Q61026	NCOA2	Nuclear receptor coactivator 2	K785
Q3TVV6	HNRNPU	Uncharacterized protein	K789
Q9CZU6	CS	Citrate synthase, mitochondrial	K375
Q9CPP6	NDUFA5	NADH dehydrogenase [ubiquinone] 1 alpha subcomplex subunit 5	K36
Q9CQZ6	NDUFB3	NADH dehydrogenase [ubiquinone] 1 beta subcomplex subunit 3	K29
Q545G0	PSMB3	Proteasome subunit beta	K77
P20108	PRDX3	Thioredoxin-dependent peroxide reductase, mitochondrial	K92
Q3TQP7	ACAT1	Uncharacterized protein	K187
Q8BWF0	ALDH5A1	Succinate-semialdehyde dehydrogenase, mitochondrial	K347
Q99J39	MLYCD	Malonyl-CoA decarboxylase, mitochondrial	K385
Q71RI9	KYAT3	Kynurenine--oxoglutarate transaminase 3	K117
Q9D8N0	EEF1G	Elongation factor 1-gamma	K147
Q9EQ20	ALDH6A1	Methylmalonate-semialdehyde dehydrogenase [acylating], mitochondrial	K364
Q8BMS1	HADHA	Trifunctional enzyme subunit alpha, mitochondrial	K759
Q9DCS3	MECR	Enoyl-[acyl-carrier-protein] reductase, mitochondrial	K267
Q3UMR5	MCU	Calcium uniporter protein, mitochondrial	K331
Q9EQ20	ALDH6A1	Methylmalonate-semialdehyde dehydrogenase [acylating], mitochondrial	K47
Q8CDZ5	NUP133	Nucleoporin_C domain-containing protein	K786
Q60932	VDAC1	Voltage-dependent anion-selective channel protein 1	K122
Q99LB7	SARDH	Sarcosine dehydrogenase, mitochondrial	K803
Q5SVF7	NIPSNAP1	NIPSNAP domain-containing protein	K191
Q9WTP7	AK3	GTP:AMP phosphotransferase AK3, mitochondrial	K34
Q9WTP7	AK3	GTP:AMP phosphotransferase AK3, mitochondrial	K29
Q99KI0	ACO2	Aconitate hydratase, mitochondrial	K517
Q3TGZ3	IDH3G	Isocitrate dehydrogenase [NAD] subunit, mitochondrial	K206
Q9CXW4	RPL11	60S ribosomal protein L11	K52
A0A0R4J023	AUH	Methylglutaconyl-CoA hydratase, mitochondrial	K119
P26443	GLUD1	Glutamate dehydrogenase 1, mitochondrial	K415
P54071	IDH2	Isocitrate dehydrogenase [NADP], mitochondrial	K193
P63038	HSPD1	60 kDa heat shock protein, mitochondrial	K389
Q3UKH3	ACAA2	Uncharacterized protein	K137
P09411	PGK1	Phosphoglycerate kinase 1	K75
Q9CQ75	NDUFA2	NADH dehydrogenase [ubiquinone] 1 alpha subcomplex subunit 2	K75
O08749	DLD	Dihydrolipoyl dehydrogenase, mitochondrial	K132
P05202	GOT2	Aspartate aminotransferase, mitochondrial	K296
P54071	IDH2	Isocitrate dehydrogenase [NADP], mitochondrial	K166
Q76MZ3	PPP2R1A	Serine/threonine-protein phosphatase 2A 65 kDa regulatory subunit A alpha isoform	K280
P05202	GOT2	Aspartate aminotransferase, mitochondrial	K90
Q6PGB6	NAA50	N-alpha-acetyltransferase 50	K34
P45952	ACADM	Medium-chain specific acyl-CoA dehydrogenase, mitochondrial	K79
Q91ZJ5	UGP2	UTP--glucose-1-phosphate uridylyltransferase	K438
Q9DCS3	MECR	Enoyl-[acyl-carrier-protein] reductase, mitochondrial	K61
Q9DCM2	GSTK1	Glutathione S-transferase kappa 1	K158
P26443	GLUD1	Glutamate dehydrogenase 1, mitochondrial	K363
P26443	GLUD1	Glutamate dehydrogenase 1, mitochondrial	K365
P51881	SLC25A5	ADP/ATP translocase 2	K163
P26443	GLUD1	Glutamate dehydrogenase 1, mitochondrial	K90
Q3UD06	ATP5C1	ATP synthase subunit gamma	K154
Q8VCW8	ACSF2	Medium-chain acyl-CoA ligase ACSF2, mitochondrial	K182
P05202	GOT2	Aspartate aminotransferase, mitochondrial	K73
I6L9I7	CBX3	Cbx3 protein	K44
F8VPR5	CREBBP	Histone acetyltransferase	K1584
Q5SW83	ACTR2	Uncharacterized protein	K299
Q99KI0	ACO2	Aconitate hydratase, mitochondrial	K605
Q9D6J6	NDUFV2	NADH dehydrogenase [ubiquinone] flavoprotein 2, mitochondrial	K60
Q148P2	OXSM	3-oxoacyl-[acyl-carrier-protein] synthase, mitochondrial	K174
P08249	MDH2	Malate dehydrogenase, mitochondrial	K301
P08249	MDH2	Malate dehydrogenase, mitochondrial	K307
Q3TIC8	UQCRC1	Uncharacterized protein	K248
Q99KI0	ACO2	Aconitate hydratase, mitochondrial	K730
P40124	CAP1	Adenylyl cyclase-associated protein 1	K80
P08249	MDH2	Malate dehydrogenase, mitochondrial	K165
Q3U561	RPL10A	Ribosomal protein	K91
Q8K2B3	SDHA	Succinate dehydrogenase [ubiquinone] flavoprotein subunit, mitochondrial	K423
Q8BMD8	SLC25A24	Calcium-binding mitochondrial carrier protein SCaMC-1	K334
P14824	ANXA6	Annexin A6	K370
Q60597	OGDH	2-oxoglutarate dehydrogenase, mitochondrial	K970
Q9D6Y7	MSRA	Mitochondrial peptide methionine sulfoxide reductase	K183
Q71LX8	HSP90AB1	Heat shock protein 84b	K435
Q3THU8	SLC25A3	Phosphate carrier protein, mitochondrial	K204
Q9DB77	UQCRC2	Cytochrome b-c1 complex subunit 2, mitochondrial	K66
Q9CZS1	ALDH1B1	Aldehyde dehydrogenase X, mitochondrial	K53
Q9CZS1	ALDH1B1	Aldehyde dehydrogenase X, mitochondrial	K54
Q8K2B3	SDHA	Succinate dehydrogenase [ubiquinone] flavoprotein subunit, mitochondrial	K547
Q6KAR6	EXOC3	Exocyst complex component 3	K38
Q8R016	BLMH	Bleomycin hydrolase	K391
Q9JHI5	IVD	Isovaleryl-CoA dehydrogenase, mitochondrial	K56
Q8BMS1	HADHA	Trifunctional enzyme subunit alpha, mitochondrial	K350
Q9CQ75	NDUFA2	NADH dehydrogenase [ubiquinone] 1 alpha subcomplex subunit 2	K64
Q6P5F9	XPO1	Exportin-1	K693
Q3UFJ3	PDHA1	Pyruvate dehydrogenase E1 component subunit alpha	K313
Q9WTP7	AK3	GTP:AMP phosphotransferase AK3, mitochondrial	K189
P62259	YWHAE	14-3-3 protein epsilon	K118
P38060	HMGCL	Hydroxymethylglutaryl-CoA lyase, mitochondrial	K48
P09671	SOD2	Superoxide dismutase [Mn], mitochondrial	K130
P97315	CSRP1	Cysteine and glycine-rich protein 1	K161
Q99KI0	ACO2	Aconitate hydratase, mitochondrial	K138
P38647	HSPA9	Stress-70 protein, mitochondrial	K612
O08749	DLD	Dihydrolipoyl dehydrogenase, mitochondrial	K410
Q91VM9	PPA2	Inorganic pyrophosphatase 2, mitochondrial	K256
O08749	DLD	Dihydrolipoyl dehydrogenase, mitochondrial	K143
P19096	FASN	Fatty acid synthase	K70
Q99N15	HSD17B10	17beta-hydroxysteroid dehydrogenase type 10/short chain L-3-hydroxyacyl-CoA dehydrogenase	K53
O08749	DLD	Dihydrolipoyl dehydrogenase, mitochondrial	K420
Q3TK29	TRAP1	HATPase_c domain-containing protein	K334
P63038	HSPD1	60 kDa heat shock protein, mitochondrial	K359
Q9CW03	SMC3	Structural maintenance of chromosomes protein 3	K105
Q9CW03	SMC3	Structural maintenance of chromosomes protein 3	K106
Q3UC13	BCKDK	Protein-serine/threonine kinase	K192
Q9WUM5	SUCLG1	Succinate--CoA ligase [ADP/GDP-forming] subunit alpha, mitochondrial	K94
P48036	ANXA5	Annexin A5	K95
Q9CZU6	CS	Citrate synthase, mitochondrial	K393
Q60932	VDAC1	Voltage-dependent anion-selective channel protein 1	K265
Q3U536	NPM1	Nucleophosmin	K271
P10639	TXN	Thioredoxin	K94
P61358	RPL27	60S ribosomal protein L27	K27
A5GZX3	GLO1	Lactoylglutathione lyase	K148
Q9EQ20	ALDH6A1	Methylmalonate-semialdehyde dehydrogenase [acylating], mitochondrial	K52
Q9EQ20	ALDH6A1	Methylmalonate-semialdehyde dehydrogenase [acylating], mitochondrial	K55
A0A0R4J023	AUH	Methylglutaconyl-CoA hydratase, mitochondrial	K75
P99029	PRDX5	Peroxiredoxin-5, mitochondrial	K70
P99029	PRDX5	Peroxiredoxin-5, mitochondrial	K71
Q91VD9	NDUFS1	NADH-ubiquinone oxidoreductase 75 kDa subunit, mitochondrial	K84
P26443	GLUD1	Glutamate dehydrogenase 1, mitochondrial	K503
Q8BW75	MAOB	Amine oxidase [flavin-containing] B	K52
B2CY77	RPSA	Laminin receptor (Fragment)	K52
Q9CQF3	NUDT21	Cleavage and polyadenylation specificity factor subunit 5	K23
P26443	GLUD1	Glutamate dehydrogenase 1, mitochondrial	K480
Q3U536	NPM1	Nucleophosmin	K265
P51881	SLC25A5	ADP/ATP translocase 2	K155
O08749	DLD	Dihydrolipoyl dehydrogenase, mitochondrial	K66
Q91VM9	PPA2	Inorganic pyrophosphatase 2, mitochondrial	K219
P53395	DBT	Lipoamide acyltransferase component of branched-chain alpha-keto acid dehydrogenase complex, mitochondrial	K440
P19783	COX4I1	Cytochrome c oxidase subunit 4 isoform 1, mitochondrial	K29
Q3UAJ1	PPIA	Peptidyl-prolyl cis-trans isomerase	K82
P26443	GLUD1	Glutamate dehydrogenase 1, mitochondrial	K191
P07901	HSP90AA1	Heat shock protein HSP 90-alpha	K490
Q9CPY7	LAP3	Cytosol aminopeptidase	K455
Q9Z277	BAZ1B	Tyrosine-protein kinase BAZ1B	K1331
Q91WS0	CISD1	CDGSH iron-sulfur domain-containing protein 1	K68
Q99KR7	PPIF	Peptidyl-prolyl cis-trans isomerase F, mitochondrial	K66
Q61425	HADH	Hydroxyacyl-coenzyme A dehydrogenase, mitochondrial	K312
P38647	HSPA9	Stress-70 protein, mitochondrial	K138
Q3TQP7	ACAT1	Uncharacterized protein	K242
P24270	CAT	Catalase	K480
Q91WS0	CISD1	CDGSH iron-sulfur domain-containing protein 1	K104
P08249	MDH2	Malate dehydrogenase, mitochondrial	K78
Q99JY0	HADHB	Trifunctional enzyme subunit beta, mitochondrial	K189
Q9DCW4	ETFB	Electron transfer flavoprotein subunit beta	K248
Q3TTM6	PMPCA	Alpha-MPP	K298
Q9CQZ6	NDUFB3	NADH dehydrogenase [ubiquinone] 1 beta subcomplex subunit 3	K40
Q67FY2	BCL9L	B-cell CLL/lymphoma 9-like protein	K108
F8VPR5	CREBBP	Histone acetyltransferase	K1742
F8VPR5	CREBBP	Histone acetyltransferase	K1745
P63038	HSPD1	60 kDa heat shock protein, mitochondrial	K352
Q9DC69	NDUFA9	NADH dehydrogenase [ubiquinone] 1 alpha subcomplex subunit 9, mitochondrial	K370
Q3UWT6	PSMA2	Proteasome subunit alpha type	K171
O70172	PIP4K2A	Phosphatidylinositol 5-phosphate 4-kinase type-2 alpha	K89
Q8BGT5	GPT2	Alanine aminotransferase 2	K414
Q04207	RELA	Transcription factor p65	K122
Q04207	RELA	Transcription factor p65	K123
P05202	GOT2	Aspartate aminotransferase, mitochondrial	K122
Q61425	HADH	Hydroxyacyl-coenzyme A dehydrogenase, mitochondrial	K185
Q99LB2	DHRS4	Dehydrogenase/reductase SDR family member 4	K217
Q99LC5	ETFA	Electron transfer flavoprotein subunit alpha, mitochondrial	K59
P08249	MDH2	Malate dehydrogenase, mitochondrial	K185
Q9CQ69	UQCRQ	Cytochrome b-c1 complex subunit 8	K33
P61922	ABAT	4-aminobutyrate aminotransferase, mitochondrial	K279
P05202	GOT2	Aspartate aminotransferase, mitochondrial	K309
P63038	HSPD1	60 kDa heat shock protein, mitochondrial	K156
P38647	HSPA9	Stress-70 protein, mitochondrial	K360
O08749	DLD	Dihydrolipoyl dehydrogenase, mitochondrial	K334
Q9CQY3	ATP5L	Uncharacterized protein	K54
P05202	GOT2	Aspartate aminotransferase, mitochondrial	K185
Q9CQY3	ATP5L	Uncharacterized protein	K35
Q3TIC8	UQCRC1	Uncharacterized protein	K163
Q60930	VDAC2	Voltage-dependent anion-selective channel protein 2	K32
P08249	MDH2	Malate dehydrogenase, mitochondrial	K215
Q8C338	IDH1	Isocitrate dehydrogenase [NADP]	K224
A0A0R4J023	AUH	Methylglutaconyl-CoA hydratase, mitochondrial	K186
Q99KI0	ACO2	Aconitate hydratase, mitochondrial	K50
P54071	IDH2	Isocitrate dehydrogenase [NADP], mitochondrial	K155
Q3TJG2	NDUFAB1	Acyl carrier protein	K88
P08249	MDH2	Malate dehydrogenase, mitochondrial	K296
P54071	IDH2	Isocitrate dehydrogenase [NADP], mitochondrial	K272
P54071	IDH2	Isocitrate dehydrogenase [NADP], mitochondrial	K263
Q9CQB4	UQCRB	Cytochrome b-c1 complex subunit 7	K88
P05202	GOT2	Aspartate aminotransferase, mitochondrial	K159
P63038	HSPD1	60 kDa heat shock protein, mitochondrial	K249
P26443	GLUD1	Glutamate dehydrogenase 1, mitochondrial	K84
O08749	DLD	Dihydrolipoyl dehydrogenase, mitochondrial	K346
Q3UKH3	ACAA2	Uncharacterized protein	K269
Q3UKH3	ACAA2	Uncharacterized protein	K270
E9QMB7	NAA30	N-alpha-acetyltransferase 30	K235
Q9EQ20	ALDH6A1	Methylmalonate-semialdehyde dehydrogenase [acylating], mitochondrial	K330
Q9EQ20	ALDH6A1	Methylmalonate-semialdehyde dehydrogenase [acylating], mitochondrial	K331
Q07417	ACADS	Short-chain specific acyl-CoA dehydrogenase, mitochondrial	K72
Q9Z2I8	SUCLG2	Succinate--CoA ligase [GDP-forming] subunit beta, mitochondrial	K424
Q921D4	MED6	Mediator of RNA polymerase II transcription subunit 6	K236
Q921D4	MED6	Mediator of RNA polymerase II transcription subunit 6	K241
Q9WTP7	AK3	GTP:AMP phosphotransferase AK3, mitochondrial	K80
P80315	CCT4	T-complex protein 1 subunit delta	K319
P27773	PDIA3	Protein disulfide-isomerase A3	K362
P54071	IDH2	Isocitrate dehydrogenase [NADP], mitochondrial	K442
P62897	CYCS	Cytochrome c, somatic	K73
O08749	DLD	Dihydrolipoyl dehydrogenase, mitochondrial	K505
Q4KL76	HSPE1	10 kDa heat shock protein, mitochondrial	K86
Q60597	OGDH	2-oxoglutarate dehydrogenase, mitochondrial	K401
Q8K2B3	SDHA	Succinate dehydrogenase [ubiquinone] flavoprotein subunit, mitochondrial	K517
Q8QZS1	HIBCH	3-hydroxyisobutyryl-CoA hydrolase, mitochondrial	K359
Q3V141	PAPOLA	Polynucleotide adenylyltransferase (Fragment)	K644
P26443	GLUD1	Glutamate dehydrogenase 1, mitochondrial	K545
Q9JM76	ARPC3	Actin-related protein 2/3 complex subunit 3	K61
Q99KI0	ACO2	Aconitate hydratase, mitochondrial	K743
Q5SVF7	NIPSNAP1	NIPSNAP domain-containing protein	K143
Q5SVF7	NIPSNAP1	NIPSNAP domain-containing protein	K146
P99028	UQCRH	Cytochrome b-c1 complex subunit 6, mitochondrial	K83
B2RY90	ISOC2A	Isoc2a protein	K178
P19096	FASN	Fatty acid synthase	K1697
A0A0R4J083	ACADL	Long-chain specific acyl-CoA dehydrogenase, mitochondrial	K322
Q8BMS1	HADHA	Trifunctional enzyme subunit alpha, mitochondrial	K60
P32020	SCP2	Sterol carrier protein 2	K453
Q3TQP7	ACAT1	Uncharacterized protein	K248
F6ZDS4	TPR	Nucleoprotein TPR	K797
Q8BMF4	DLAT	Dihydrolipoyllysine-residue acetyltransferase component of pyruvate dehydrogenase complex, mitochondrial	K461
O08749	DLD	Dihydrolipoyl dehydrogenase, mitochondrial	K104
Q4KL76	HSPE1	10 kDa heat shock protein, mitochondrial	K56
Q9DAR7	DCPS	m7GpppX diphosphatase	K137
Q9DB77	UQCRC2	Cytochrome b-c1 complex subunit 2, mitochondrial	K250
Q8R4N0	CLYBL	Citramalyl-CoA lyase, mitochondrial	K55
P48678	LMNA	Prelamin-A/C	K270
P63017	HSPA8	Heat shock cognate 71 kDa protein	K597
Q99PP7	TRIM33	E3 ubiquitin-protein ligase TRIM33	K968
P08228	SOD1	Superoxide dismutase [Cu-Zn]	K123
P62259	YWHAE	14-3-3 protein epsilon	K69
Q9EQ20	ALDH6A1	Methylmalonate-semialdehyde dehydrogenase [acylating], mitochondrial	K87
Q8BMS1	HADHA	Trifunctional enzyme subunit alpha, mitochondrial	K569
P50171	HSD17B8	(3R)-3-hydroxyacyl-CoA dehydrogenase	K66
Q8QZS1	HIBCH	3-hydroxyisobutyryl-CoA hydrolase, mitochondrial	K352
Q3UJW9	AKR1A1	Alcohol dehydrogenase [NADP(+)]	K127
P97807	FH	Fumarate hydratase, mitochondrial	K77
P97807	FH	Fumarate hydratase, mitochondrial	K63
Q8BH95	ECHS1	Enoyl-CoA hydratase, mitochondrial	K101
Q6P8I4	PCNP	PEST proteolytic signal-containing nuclear protein	K64
Q8K2B3	SDHA	Succinate dehydrogenase [ubiquinone] flavoprotein subunit, mitochondrial	K608
Q3UD06	ATP5C1	ATP synthase subunit gamma	K115
Q497Z6	HMGB1	High mobility group protein 1	K43
P54071	IDH2	Isocitrate dehydrogenase [NADP], mitochondrial	K180
P63101	YWHAZ	14-3-3 protein zeta/delta	K68
Q8K2B3	SDHA	Succinate dehydrogenase [ubiquinone] flavoprotein subunit, mitochondrial	K480
A0A5F8MPN8	MDH1	Malate dehydrogenase	K118
P06745	GPI	Glucose-6-phosphate isomerase	K142
Q9CQR4	ACOT13	Acyl-coenzyme A thioesterase 13	K43
P47738	ALDH2	Aldehyde dehydrogenase, mitochondrial	K370
P52503	NDUFS6	NADH dehydrogenase [ubiquinone] iron-sulfur protein 6, mitochondrial	K112
P51881	SLC25A5	ADP/ATP translocase 2	K105
G5E8T9	HAGH	Hydroxyacylglutathione hydrolase, mitochondrial	K117
Q8K2B3	SDHA	Succinate dehydrogenase [ubiquinone] flavoprotein subunit, mitochondrial	K633
P63017	HSPA8	Heat shock cognate 71 kDa protein	K601
Q8C0D7	ING4	Inhibitor of growth protein 4	K148
Q8C0D7	ING4	Inhibitor of growth protein 4	K156
Q3TXS7	PSMD1	26S proteasome non-ATPase regulatory subunit 1	K720
Q8C0D7	ING4	Inhibitor of growth protein 4	K146
Q60932	VDAC1	Voltage-dependent anion-selective channel protein 1	K33
P54071	IDH2	Isocitrate dehydrogenase [NADP], mitochondrial	K275
Q2VPQ9	MEAF6	Chromatin modification-related protein MEAF6	K69
Q3U536	NPM1	Nucleophosmin	K150
P50544	ACADVL	Very long-chain specific acyl-CoA dehydrogenase, mitochondrial	K277
Q9WU79	PRODH	Proline dehydrogenase 1, mitochondrial	K356
A2A9M4	DOCK7	Dedicator of cytokinesis protein 7	K1952
Q99LC3	NDUFA10	NADH dehydrogenase [ubiquinone] 1 alpha subcomplex subunit 10, mitochondrial	K122
P63038	HSPD1	60 kDa heat shock protein, mitochondrial	K191
A0A0A0MQ73	KMT2D	[Histone H3]-lysine(4) N-trimethyltransferase	K3071
Q9WUM5	SUCLG1	Succinate--CoA ligase [ADP/GDP-forming] subunit alpha, mitochondrial	K54
P09671	SOD2	Superoxide dismutase [Mn], mitochondrial	K68
Q91VT4	CBR4	3-oxoacyl-[acyl-carrier-protein] reductase	K194
P08228	SOD1	Superoxide dismutase [Cu-Zn]	K137
P97496	SMARCC1	SWI/SNF complex subunit SMARCC1	K353
Q3U536	NPM1	Nucleophosmin	K154
P09411	PGK1	Phosphoglycerate kinase 1	K131
P54071	IDH2	Isocitrate dehydrogenase [NADP], mitochondrial	K80
Q9CQB4	UQCRB	Cytochrome b-c1 complex subunit 7	K19
Q3TQP7	ACAT1	Uncharacterized protein	K199
Q5SVF7	NIPSNAP1	NIPSNAP domain-containing protein	K65
Q5SVF7	NIPSNAP1	NIPSNAP domain-containing protein	K66
Q3U319	RNF40	E3 ubiquitin-protein ligase BRE1B	K20
Q64525	HIST2H2BB	Histone H2B type 2-B	K17
Q64525	HIST2H2BB	Histone H2B type 2-B	K21
Q64525	HIST2H2BB	Histone H2B type 2-B	K24
Q9D2G2	DLST	Dihydrolipoyllysine-residue succinyltransferase component of 2-oxoglutarate dehydrogenase complex, mitochondrial	K155
Q9CZU6	CS	Citrate synthase, mitochondrial	K327
Q9CZU6	CS	Citrate synthase, mitochondrial	K321
P54822	ADSL	Adenylosuccinate lyase	K295
B2M1R6	HNRNPK	Heterogeneous nuclear ribonucleoprotein K	K34
Q64525	HIST2H2BB	Histone H2B type 2-B	K16
P63017	HSPA8	Heat shock cognate 71 kDa protein	K524
Q5NC81	NME1	Nucleoside diphosphate kinase	K124
B2RWS6	EP300	Histone acetyltransferase p300	K1541
B2RWS6	EP300	Histone acetyltransferase p300	K1545
B2RWS6	EP300	Histone acetyltransferase p300	K1548
Q9CQA3	SDHB	Succinate dehydrogenase [ubiquinone] iron-sulfur subunit, mitochondrial	K57
P05202	GOT2	Aspartate aminotransferase, mitochondrial	K82
Q8K2B3	SDHA	Succinate dehydrogenase [ubiquinone] flavoprotein subunit, mitochondrial	K624
P08249	MDH2	Malate dehydrogenase, mitochondrial	K335
P08249	MDH2	Malate dehydrogenase, mitochondrial	K329
P63101	YWHAZ	14-3-3 protein zeta/delta	K3
P08249	MDH2	Malate dehydrogenase, mitochondrial	K239
Q569Z6	THRAP3	Thyroid hormone receptor-associated protein 3	K476
Q3TQP7	ACAT1	Uncharacterized protein	K254
Q9CQR4	ACOT13	Acyl-coenzyme A thioesterase 13	K127
Q9Z1P6	NDUFA7	NADH dehydrogenase [ubiquinone] 1 alpha subcomplex subunit 7	K40
Q8BYL4	YARS2	Tyrosine--tRNA ligase, mitochondrial	K362
Q8K2B3	SDHA	Succinate dehydrogenase [ubiquinone] flavoprotein subunit, mitochondrial	K250
Q6ZWV7	RPL35	60S ribosomal protein L35	K43
B2RWS6	EP300	Histone acetyltransferase p300	K1554
B2RWS6	EP300	Histone acetyltransferase p300	K1557
B2RWS6	EP300	Histone acetyltransferase p300	K1559
P38647	HSPA9	Stress-70 protein, mitochondrial	K135
Q8C0D7	ING4	Inhibitor of growth protein 4	K127
F8VPR5	CREBBP	Histone acetyltransferase	K1593
Q8C0D7	ING4	Inhibitor of growth protein 4	K129
Q2VPQ9	MEAF6	Chromatin modification-related protein MEAF6	K74
Q921G7	ETFDH	Electron transfer flavoprotein-ubiquinone oxidoreductase, mitochondrial	K356
Q3UFJ3	PDHA1	Pyruvate dehydrogenase E1 component subunit alpha	K244
Q8CIM8	INTS4	Integrator complex subunit 4	K27
P10126	EEF1A1	Elongation factor 1-alpha 1	K165
P18760	CFL1	Cofilin-1	K144
P99028	UQCRH	Cytochrome b-c1 complex subunit 6, mitochondrial	K40
Q3ULZ3	PSAT1	Phosphoserine aminotransferase	K318
Q8R123	FLAD1	FAD synthase	K283
Q91VD9	NDUFS1	NADH-ubiquinone oxidoreductase 75 kDa subunit, mitochondrial	K467
P54071	IDH2	Isocitrate dehydrogenase [NADP], mitochondrial	K282
Q9D9V3	ECHDC1	Ethylmalonyl-CoA decarboxylase	K232
Q99MR8	MCCC1	Methylcrotonoyl-CoA carboxylase subunit alpha, mitochondrial	K577
A0A0R4J083	ACADL	Long-chain specific acyl-CoA dehydrogenase, mitochondrial	K358
Q3V117	ACLY	ATP-citrate synthase	K968
P07901	HSP90AA1	Heat shock protein HSP 90-alpha	K444
Q9CZL5	PCBD2	Pterin-4-alpha-carbinolamine dehydratase 2	K120
Q8QZS1	HIBCH	3-hydroxyisobutyryl-CoA hydrolase, mitochondrial	K220
Q91W43	GLDC	Glycine dehydrogenase (decarboxylating), mitochondrial	K653
D3Z041	ACSL1	Long-chain-fatty-acid--CoA ligase 1	K387
Q9JHW2	NIT2	Omega-amidase NIT2	K68
Q9JHI5	IVD	Isovaleryl-CoA dehydrogenase, mitochondrial	K76
Q91YP0	L2HGDH	L-2-hydroxyglutarate dehydrogenase, mitochondrial	K105
Q3TXQ4	NPC2	Epididymal secretory protein E1	K116
Q91YT0	NDUFV1	NADH dehydrogenase [ubiquinone] flavoprotein 1, mitochondrial	K104
Q8K2B3	SDHA	Succinate dehydrogenase [ubiquinone] flavoprotein subunit, mitochondrial	K498
Q9WUM5	SUCLG1	Succinate--CoA ligase [ADP/GDP-forming] subunit alpha, mitochondrial	K57
Q8K2B3	SDHA	Succinate dehydrogenase [ubiquinone] flavoprotein subunit, mitochondrial	K179
Q8CAK1	IBA57	Putative transferase CAF17 homolog, mitochondrial	K222
P34022	RANBP1	Ran-specific GTPase-activating protein	K150
Q60864	STIP1	Stress-induced-phosphoprotein 1	K325
P10639	TXN	Thioredoxin	K39
Q3UAJ1	PPIA	Peptidyl-prolyl cis-trans isomerase	K125
Q8BMS1	HADHA	Trifunctional enzyme subunit alpha, mitochondrial	K644
Q9CQB4	UQCRB	Cytochrome b-c1 complex subunit 7	K83
Q60930	VDAC2	Voltage-dependent anion-selective channel protein 2	K121
Q9DBF1	ALDH7A1	Alpha-aminoadipic semialdehyde dehydrogenase	K94
P61922	ABAT	4-aminobutyrate aminotransferase, mitochondrial	K318
P40142	TKT	Transketolase	K241
Q99PT1	ARHGDIA	Rho GDP-dissociation inhibitor 1	K141
Q6ZQF7	JADE2	E3 ubiquitin-protein ligase Jade-2	K32
Q6ZQF7	JADE2	E3 ubiquitin-protein ligase Jade-2	K38
P11983	TCP1	T-complex protein 1 subunit alpha	K400
P53395	DBT	Lipoamide acyltransferase component of branched-chain alpha-keto acid dehydrogenase complex, mitochondrial	K295
P05202	GOT2	Aspartate aminotransferase, mitochondrial	K338
Q3TVV6	HNRNPU	Uncharacterized protein	K611
P40142	TKT	Transketolase	K204
P19096	FASN	Fatty acid synthase	K993
P38647	HSPA9	Stress-70 protein, mitochondrial	K600
P52825	CPT2	Carnitine O-palmitoyltransferase 2, mitochondrial	K239
Q8BKZ9	PDHX	Pyruvate dehydrogenase protein X component, mitochondrial	K194
P17665	COX7C	Cytochrome c oxidase subunit 7C, mitochondrial	K25
Q8R4N0	CLYBL	Citramalyl-CoA lyase, mitochondrial	K80
Q8BMS1	HADHA	Trifunctional enzyme subunit alpha, mitochondrial	K406
Q9DCM0	ETHE1	Persulfide dioxygenase ETHE1, mitochondrial	K172
Q3U536	NPM1	Nucleophosmin	K32
Q8K2B3	SDHA	Succinate dehydrogenase [ubiquinone] flavoprotein subunit, mitochondrial	K335
Q8BGC4	ZADH2	Prostaglandin reductase-3	K35
Q3UC02	RPS11	40S ribosomal protein S11	K58
P09671	SOD2	Superoxide dismutase [Mn], mitochondrial	K122
Q3TDN2	FAF2	FAS-associated factor 2	K167
P05202	GOT2	Aspartate aminotransferase, mitochondrial	K302
Q3U2K8	AGFG2	Arf-GAP domain and FG repeat-containing protein 2	K174
O88986	GCAT	2-amino-3-ketobutyrate coenzyme A ligase, mitochondrial	K184
Q542G9	ANXA2	Annexin	K227
P63017	HSPA8	Heat shock cognate 71 kDa protein	K246
Q3UGC8	PCCA	Propanoyl-CoA:carbon dioxide ligase subunit alpha	K150
P24270	CAT	Catalase	K430
Q91YT0	NDUFV1	NADH dehydrogenase [ubiquinone] flavoprotein 1, mitochondrial	K375
P11352	GPX1	Glutathione peroxidase 1	K62
P05202	GOT2	Aspartate aminotransferase, mitochondrial	K404
Q9CQY3	ATP5L	Uncharacterized protein	K24
Q3TVV6	HNRNPU	Uncharacterized protein	K328
P54071	IDH2	Isocitrate dehydrogenase [NADP], mitochondrial	K199
P47738	ALDH2	Aldehyde dehydrogenase, mitochondrial	K377
Q61102	ABCB7	Iron-sulfur clusters transporter ABCB7, mitochondrial	K216
P38647	HSPA9	Stress-70 protein, mitochondrial	K288
Q3THU8	SLC25A3	Phosphate carrier protein, mitochondrial	K94
Q920R0	ALS2	Alsin	K527
Q5RKZ7	MOCS1	Molybdenum cofactor biosynthesis protein 1	K528
Q8C338	IDH1	Isocitrate dehydrogenase [NADP]	K81
P62897	CYCS	Cytochrome c, somatic	K100
Q64525	HIST2H2BB	Histone H2B type 2-B	K13
P10126	EEF1A1	Elongation factor 1-alpha 1	K392
Q9D2G2	DLST	Dihydrolipoyllysine-residue succinyltransferase component of 2-oxoglutarate dehydrogenase complex, mitochondrial	K268
Q9D2G2	DLST	Dihydrolipoyllysine-residue succinyltransferase component of 2-oxoglutarate dehydrogenase complex, mitochondrial	K273
Q8BMS1	HADHA	Trifunctional enzyme subunit alpha, mitochondrial	K353
P26443	GLUD1	Glutamate dehydrogenase 1, mitochondrial	K187
P32067	SSB	Lupus La protein homolog	K327
Q3UC02	RPS11	40S ribosomal protein S11	K45
Q8K2B3	SDHA	Succinate dehydrogenase [ubiquinone] flavoprotein subunit, mitochondrial	K182
P35700	PRDX1	Peroxiredoxin-1	K35
B2RWS6	EP300	Histone acetyltransferase p300	K1553
P32020	SCP2	Sterol carrier protein 2	K438
Q9D8N0	EEF1G	Elongation factor 1-gamma	K434
Q9CPY7	LAP3	Cytosol aminopeptidase	K221
Q8CH25	SLTM	SAFB-like transcription modulator	K1021
P08249	MDH2	Malate dehydrogenase, mitochondrial	K328
Q62425	NDUFA4	Cytochrome c oxidase subunit NDUFA4	K10
Q545N8	PMM2	Phosphomannomutase	K145
Q3U900	RPN1	Dolichyl-diphosphooligosaccharide--protein glycosyltransferase subunit 1	K539
P47934	CRAT	Carnitine O-acetyltransferase	K268
Q3TJG6	PTGES3	CS domain-containing protein	K33
Q9QUM9	PSMA6	Proteasome subunit alpha type-6	K102
P61759	VBP1	Prefoldin subunit 3	K58
Q8K4P0	WDR33	pre-mRNA 3' end processing protein WDR33	K46
P05202	GOT2	Aspartate aminotransferase, mitochondrial	K59
Q3UAJ1	PPIA	Peptidyl-prolyl cis-trans isomerase	K131
Q67FY2	BCL9L	B-cell CLL/lymphoma 9-like protein	K110
Q04750	TOP1	DNA topoisomerase 1	K174
Q99JY0	HADHB	Trifunctional enzyme subunit beta, mitochondrial	K333
P09671	SOD2	Superoxide dismutase [Mn], mitochondrial	K202
Q62261	SPTBN1	Spectrin beta chain, non-erythrocytic 1	K1913
G3UY93	VARS	Valyl-tRNA synthetase (Fragment)	K644
Q9D2G2	DLST	Dihydrolipoyllysine-residue succinyltransferase component of 2-oxoglutarate dehydrogenase complex, mitochondrial	K274
P26443	GLUD1	Glutamate dehydrogenase 1, mitochondrial	K390
P05202	GOT2	Aspartate aminotransferase, mitochondrial	K363
Q9JHI5	IVD	Isovaleryl-CoA dehydrogenase, mitochondrial	K239
Q925I1	ATAD3	ATPase family AAA domain-containing protein 3	K512
Q91YP0	L2HGDH	L-2-hydroxyglutarate dehydrogenase, mitochondrial	K174
Q8CG76	AKR7A2	Aflatoxin B1 aldehyde reductase member 2	K136
Q9DCM2	GSTK1	Glutathione S-transferase kappa 1	K165
P05202	GOT2	Aspartate aminotransferase, mitochondrial	K345
Q3TQP7	ACAT1	Uncharacterized protein	K335
Q8K2B3	SDHA	Succinate dehydrogenase [ubiquinone] flavoprotein subunit, mitochondrial	K636
P61922	ABAT	4-aminobutyrate aminotransferase, mitochondrial	K452
P63038	HSPD1	60 kDa heat shock protein, mitochondrial	K202
Q8BMS4	COQ3	Ubiquinone biosynthesis O-methyltransferase, mitochondrial	K197
A0A0R4J0P1	ACAD8	Isobutyryl-CoA dehydrogenase, mitochondrial	K229
P97807	FH	Fumarate hydratase, mitochondrial	K220
Q9WUM5	SUCLG1	Succinate--CoA ligase [ADP/GDP-forming] subunit alpha, mitochondrial	K81
P63038	HSPD1	60 kDa heat shock protein, mitochondrial	K469
Q3UEQ9	AASS	Lysine ketoglutarate reductase	K780
Q3UUI3	THEM4	Acyl-coenzyme A thioesterase THEM4	K65
Q921G7	ETFDH	Electron transfer flavoprotein-ubiquinone oxidoreductase, mitochondrial	K131
B2MWM9	CALR	Calreticulin	K159
Q9QYR9	ACOT2	Acyl-coenzyme A thioesterase 2, mitochondrial	K83
Q3UD06	ATP5C1	ATP synthase subunit gamma	K55
P63038	HSPD1	60 kDa heat shock protein, mitochondrial	K130
Q3UFJ3	PDHA1	Pyruvate dehydrogenase E1 component subunit alpha	K63
Q61425	HADH	Hydroxyacyl-coenzyme A dehydrogenase, mitochondrial	K81
Q91W43	GLDC	Glycine dehydrogenase (decarboxylating), mitochondrial	K519
Q8VCW8	ACSF2	Medium-chain acyl-CoA ligase ACSF2, mitochondrial	K179
Q9R0P5	DSTN	Destrin	K19
P51881	SLC25A5	ADP/ATP translocase 2	K166
P26443	GLUD1	Glutamate dehydrogenase 1, mitochondrial	K527
Q99KI0	ACO2	Aconitate hydratase, mitochondrial	K723
O09174	AMACR	Alpha-methylacyl-CoA racemase	K57
Q9DCM2	GSTK1	Glutathione S-transferase kappa 1	K93
P35700	PRDX1	Peroxiredoxin-1	K16
P14733	LMNB1	Lamin-B1	K272
Q8CHT0	ALDH4A1	Delta-1-pyrroline-5-carboxylate dehydrogenase, mitochondrial	K364
P12787	COX5A	Cytochrome c oxidase subunit 5A, mitochondrial	K109
Q9Z2I8	SUCLG2	Succinate--CoA ligase [GDP-forming] subunit beta, mitochondrial	K74
Q99L13	HIBADH	3-hydroxyisobutyrate dehydrogenase, mitochondrial	K241
P09405	NCL	Nucleolin	K124
Q99JB2	STOML2	Stomatin-like protein 2, mitochondrial	K145
Q3UD06	ATP5C1	ATP synthase subunit gamma	K138
Q8CHT0	ALDH4A1	Delta-1-pyrroline-5-carboxylate dehydrogenase, mitochondrial	K357
P62983	RPS27A	Ubiquitin-40S ribosomal protein S27a	K152
A3KGU9	SPTAN1	Spectrin alpha chain, non-erythrocytic 1	K2052
Q3TWH2	NNT	Proton-translocating NAD(P)(+) transhydrogenase	K70
Q99LB2	DHRS4	Dehydrogenase/reductase SDR family member 4	K106
P56395	CYB5A	Cytochrome b5	K19
Q99L13	HIBADH	3-hydroxyisobutyrate dehydrogenase, mitochondrial	K144
Q9Z0X1	AIFM1	Apoptosis-inducing factor 1, mitochondrial	K592
P32020	SCP2	Sterol carrier protein 2	K491
Q8BIJ6	IARS2	Isoleucine--tRNA ligase, mitochondrial	K241
P24549	ALDH1A1	Aldehyde dehydrogenase 1A1	K419
Q8BWF0	ALDH5A1	Succinate-semialdehyde dehydrogenase, mitochondrial	K399
Q3TK29	TRAP1	HATPase_c domain-containing protein	K433
P26443	GLUD1	Glutamate dehydrogenase 1, mitochondrial	K211
Q9CXW3	CACYBP	Calcyclin-binding protein	K86
A0A0R4J083	ACADL	Long-chain specific acyl-CoA dehydrogenase, mitochondrial	K42
A0A338P6D0	HMGA1	High mobility group protein HMG-I/HMG-Y	K15
Q8K2B3	SDHA	Succinate dehydrogenase [ubiquinone] flavoprotein subunit, mitochondrial	K550
Q9D051	PDHB	Pyruvate dehydrogenase E1 component subunit beta, mitochondrial	K354
Q8CHT0	ALDH4A1	Delta-1-pyrroline-5-carboxylate dehydrogenase, mitochondrial	K92
Q99KR3	LACTB2	Endoribonuclease LACTB2	K282
P26443	GLUD1	Glutamate dehydrogenase 1, mitochondrial	K457
Q3ULD5	MCCC2	Methylcrotonoyl-CoA carboxylase beta chain, mitochondrial	K70
P52196	TST	Thiosulfate sulfurtransferase	K175
Q99LC5	ETFA	Electron transfer flavoprotein subunit alpha, mitochondrial	K85
F8VPR5	CREBBP	Histone acetyltransferase	K1592
O88456	CAPNS1	Calpain small subunit 1	K180
A0A0R4J083	ACADL	Long-chain specific acyl-CoA dehydrogenase, mitochondrial	K92
Q4KL76	HSPE1	10 kDa heat shock protein, mitochondrial	K80
P62774	MTPN	Myotrophin	K24
Q5SVF7	NIPSNAP1	NIPSNAP domain-containing protein	K193
Q9WU79	PRODH	Proline dehydrogenase 1, mitochondrial	K367
P63038	HSPD1	60 kDa heat shock protein, mitochondrial	K75
B2RWI2	LACTB	Lactamase, beta	K301
Q8BMS1	HADHA	Trifunctional enzyme subunit alpha, mitochondrial	K129
Q8BWF0	ALDH5A1	Succinate-semialdehyde dehydrogenase, mitochondrial	K353
Q3UKH3	ACAA2	Uncharacterized protein	K241
Q60864	STIP1	Stress-induced-phosphoprotein 1	K446
Q8K2B3	SDHA	Succinate dehydrogenase [ubiquinone] flavoprotein subunit, mitochondrial	K538
Q99L13	HIBADH	3-hydroxyisobutyrate dehydrogenase, mitochondrial	K78
Q9CZL5	PCBD2	Pterin-4-alpha-carbinolamine dehydratase 2	K131

## Sheet: new detected ace Pro 710
Accession	Gene name	Protein name	AcK sites
B6ZHD0	EPB41L2	Erythrocyte protein band 4.1-like 2	Acetyl [K229; K392; K405; K507]
Q9DCX2	ATP5PD	ATP synthase subunit d, mitochondrial	Acetyl [K32; K63; K72; K73; K78; K85; K95; K99; K117; K121; K148; K149]
Q8BHE8	MAIP1	m-AAA protease-interacting protein 1, mitochondrial	Acetyl [K180; K276]
A2AGQ4	MADD	MAP kinase-activating death domain protein	Acetyl [K981]
Q3UGZ4	SPTBN2	Spectrin beta chain	Acetyl [K105; K229; K291; K358; K397; K500; K1478; K1909]
Q91XV3	BASP1	Brain acid soluble protein 1	Acetyl [K18; K38; K52; K58; K60; K123; K146; K147; K159; K181; K195; K225]
Q3V250	PDK3	Protein-serine/threonine kinase	Acetyl [K43; K134; K136; K263]
B2CSK2	HEAT SHOCK PROTEIN 1-LIKE PROTEIN OS=MUS MUSCULUS OX=10090	Heat shock protein 1-like protein	Acetyl [K58; K509]
Q5FW97	EG433182	2-phospho-D-glycerate hydro-lyase	Acetyl [K60; K71; K80; K81; K89; K92; K103; K105; K193; K202; K221; K228; K326; K343; K358; K420; K422]
Q9JJV2	PFN2	Profilin-2	Acetyl [K69; K70; K91; K116; K126; K133]
Q3U8W9	HNRNPR	Uncharacterized protein	Acetyl [K103; K285; K583]
E9QKR0	GNB2	Guanine nucleotide-binding protein G(I)/G(S)/G(T) subunit beta-2	Acetyl [K99; K131]
Q69ZN0	GDA	Guanine deaminase (Fragment)	Acetyl [K86; K94; K234; K292; K353; K355]
G3XA35	VCAN	Versican core protein	Acetyl [K119; K347]
Q91ZZ3	SNCB	Beta-synuclein	Acetyl [K21; K43; K57; K84; K85]
P56480	ATP5F1B	ATP synthase subunit beta, mitochondrial	Acetyl [K124; K133; K159; K161; K198; K264; K426; K480; K489; K522]
A0A0J9YUN4	DNM1	Dynamin GTPase	Acetyl [K257; K315; K393; K445; K571; K598]
Q9D880	TIMM50	Mitochondrial import inner membrane translocase subunit TIM50	Acetyl [K64]
Q6P1J1	CRMP1	Crmp1 protein	Acetyl [K368; K372; K504; K601; K625; K634; K639]
E9PV14	EPB41L1	Band 4.1-like protein 1	Acetyl [K115; K259; K291; K498; K514]
P05132	PRKACA	cAMP-dependent protein kinase catalytic subunit alpha	Acetyl [K62; K93; K280; K286]
Q4FJQ0	RAB7	Rab7	Acetyl [K31; K146]
Q8CH72	TRIM32	E3 ubiquitin-protein ligase TRIM32	Acetyl [K361; K362]
Q9D898	ARPC5L	Actin-related protein 2/3 complex subunit 5-like protein	Acetyl [K69; K133]
Q6P5U7	NWD2	NACHT and WD repeat domain-containing protein 2	Acetyl [K431; K432]
Q5F2D0	ACSL6	Uncharacterized protein	Acetyl [K138; K153; K411; K619; K652; K653]
Q8CGF6	WDR47	WD repeat-containing protein 47	Acetyl [K88; K329]
E9QPD7	PCX	Pyruvate carboxylase	Acetyl [K36; K40; K242; K298; K317; K320; K601]
P62881	GNB5	Guanine nucleotide-binding protein subunit beta-5	Acetyl [K115; K180]
Q9CQE1	NIPSNAP3B	Protein NipSnap homolog 3B	Acetyl [K45; K48; K57; K89]
Q8R2Y0	ABHD6	Monoacylglycerol lipase ABHD6	Acetyl [K96; K126]
A0AUV1	H2AC12	Histone H2A (Fragment)	Acetyl [K5; K9; K95; K118; K119]
G3UXL2	PRPS1L3	Ribose-phosphate diphosphokinase	Acetyl [K176; K194]
Q8BH80	VAPB	Vesicle-associated membrane protein, associated protein B and C	Acetyl [K17; K43; K118; K167; K168]
P51863	ATP6V0D1	V-type proton ATPase subunit d 1	Acetyl [K239; K265; K288; K300]
Q80U89	MKIAA0034	MKIAA0034 protein (Fragment)	Acetyl [K88; K215; K255; K256; K377; K392; K460; K478; K516; K517; K647; K747; K752; K816; K861; K891; K1356; K1450; K1510; K1525; K1538; K1539; K1618]
Q8R1B5	CPLX3	Complexin-3	Acetyl [K84]
Q9DBL7	COASY	Bifunctional coenzyme A synthase	Acetyl [K378]
Q69ZW4	AP2A2	MKIAA0899 protein (Fragment)	Acetyl [K60; K64; K146; K406; K598; K660; K884]
Q03265	ATP5F1A	ATP synthase subunit alpha, mitochondrial	Acetyl [K132; K161; K167; K194; K230; K239; K240; K241; K252; K261; K305; K316; K498; K503; K506; K531; K539; K541]
Q3ULN8	PPP2R5A	Uncharacterized protein (Fragment)	Acetyl [K184]
O88935	SYN1	Synapsin-1	Acetyl [K128; K179; K311; K324; K576]
O55033	NCK2	Cytoplasmic protein NCK2	Acetyl [K227]
Q80TH1	DLG3	MKIAA1232 protein (Fragment)	Acetyl [K586; K850; K862]
Q3UDY1	AKR1B3	Aldo_ket_red domain-containing protein	Acetyl [K62; K69; K243; K263; K306]
O35143	ATP5IF1	ATPase inhibitor, mitochondrial	Acetyl [K49; K83; K103]
Q9EQ28	POLD3	DNA polymerase delta subunit 3	Acetyl [K429]
Q9Z2Y3	HOMER1	Homer protein homolog 1	Acetyl [K98; K193; K258; K311]
Q7TSQ8	PDPR	Pyruvate dehydrogenase phosphatase regulatory subunit, mitochondrial	Acetyl [K159; K160; K217; K218; K797; K853]
Q3TYC2	NTM	Uncharacterized protein	Acetyl [K81; K257; K279]
Q925N0	SFXN5	Sideroflexin-5	Acetyl [K60; K73; K91]
Q9DB20	ATP5PO	ATP synthase subunit O, mitochondrial	Acetyl [K51; K53; K54; K60; K70; K73; K84; K90; K97; K100; K162; K172; K176; K192; K199]
O08539	BIN1	Myc box-dependent-interacting protein 1	Acetyl [K53; K164; K189; K570]
Q9JJY3	SMPD3	Sphingomyelin phosphodiesterase 3	Acetyl [K103]
P46096	SYT1	Synaptotagmin-1	Acetyl [K189; K190; K191; K196; K222; K236; K272; K297; K321; K369; K420; K421]
A2ARP8	MAP1A	Microtubule-associated protein 1A	Acetyl [K312; K520; K547; K550; K920; K1654; K1757; K1764; K2324]
Q8BLY2	TARS3	Threonine--tRNA ligase 2, cytoplasmic	Acetyl [K346]
P61164	ACTR1A	Alpha-centractin	Acetyl [K32]
Q3TJD4	ATP5PB	ATP synthase subunit b	Acetyl [K144; K162; K191; K194; K210; K221; K225; K233; K238; K244; K248; K249]
Q9JKK7	TMOD2	Tropomodulin-2	Acetyl [K13; K229; K230; K288; K336]
Q68ED7	CRTC1	CREB-regulated transcription coactivator 1	Acetyl [K123]
A0A068BFR3	RAB11B	RAS oncogene family protein	Acetyl [K24]
Q8R5H6	WASF1	Wiskott-Aldrich syndrome protein family member 1	Acetyl [K174; K182]
O88441	MTX2	Metaxin-2	Acetyl [K237]
B1AR10	MLLT6	Myeloid/lymphoid or mixed-lineage leukemia; translocated to, 6	Acetyl [K461]
Q9CPS6	HINT3	Adenosine 5'-monophosphoramidase HINT3	Acetyl [K73; K74]
K4DI58	CADM3	Cell adhesion molecule 3	Acetyl [K107; K164; K249; K400; K425]
D3Z670	NDUFA3	Complex I-B9	Acetyl [K10]
P08551	NEFL	Neurofilament light polypeptide	Acetyl [K268; K272; K282; K294]
B0QZN5	VAMP2	Synaptobrevin-2	Acetyl [K52; K83; K85]
P12960	CNTN1	Contactin-1	Acetyl [K76; K105; K107; K373; K772; K961; K993]
Q7TPD1	FBXO11	F-box only protein 11	Acetyl [K145]
Q3TN61	RHOA	Uncharacterized protein	Acetyl [K118; K119; K162; K164]
Q91Z61	DIRAS1	GTP-binding protein Di-Ras1	Acetyl [K180]
Q9CX56	PSMD8	26S proteasome non-ATPase regulatory subunit 8	Acetyl [K141]
Q9R1T4	SEPTIN6	Septin-6	Acetyl [K171; K172; K191; K196; K316; K327; K337; K338; K367; K397; K420]
Q0VBD0	ITGB8	Integrin beta-8	Acetyl [K310]
P62746	RHOB	Rho-related GTP-binding protein RhoB	Acetyl [K118; K119; K162; K164]
Q9EQQ9	OGA	Protein O-GlcNAcase	Acetyl [K289]
Q9JJC6	RILPL1	RILP-like protein 1	Acetyl [K187]
B2RRX2	PPP3CA	Serine/threonine-protein phosphatase	Acetyl [K32; K163]
Q14BB9	MAP6D1	MAP6 domain-containing protein 1	Acetyl [K137]
Q0PD63	RAB3A	Ras-related protein Rab-3	Acetyl [K72; K186; K202]
A0A0A6YY91	NCAM1	Neural cell adhesion molecule 1 (Fragment)	Acetyl [K75; K79; K251; K262; K268; K320; K501; K517; K612; K636; K658]
Q6ZQG1	NUP205	MKIAA0225 protein (Fragment)	Acetyl [K951]
Q8R127	SCCPDH	Saccharopine dehydrogenase-like oxidoreductase	Acetyl [K228]
Q3UYK6	SLC1A2	Amino acid transporter	Acetyl [K29; K157; K193; K382; K497; K525; K557; K569]
Q9D0I9	RARS1	Arginine--tRNA ligase, cytoplasmic	Acetyl [K30; K143]
Q61151	PPP2R5E	Serine/threonine-protein phosphatase 2A 56 kDa regulatory subunit epsilon isoform	Acetyl [K173; K174]
Q3TYL3	OPCML	Uncharacterized protein	Acetyl [K74; K220; K222]
W6PPR4	ANK3	480-kDa ankyrinG	Acetyl [K277; K409; K410; K640; K1190; K1191]
A0A0R4J138	ARSB	Arylsulfatase B	Acetyl [K218; K339; K341]
A0A811BIT5	CLDN25	Claudin-25	Acetyl [K86]
Q3UQL2	COPS3	COP9 signalosome complex subunit 3	Acetyl [K281]
P35123	USP4	Ubiquitin carboxyl-terminal hydrolase 4	Acetyl [K421; K611]
Q9JK42	PDK2	[Pyruvate dehydrogenase (acetyl-transferring)] kinase isozyme 2, mitochondrial	Acetyl [K399]
J3QK20	CACNB4	Voltage-dependent L-type calcium channel subunit beta-4	Acetyl [K174; K500]
B7U582	HEAT SHOCK PROTEIN 70-2 OS=MUS MUSCULUS OX=10090	Heat shock protein 70-2	Acetyl [K78; K89; K188; K189; K249; K510; K542]
Q66L47	GNAL	Guanine nucleotide binding protein, alpha stimulating, olfactory type	Acetyl [K122]
A0A0R4J065	ATG4B	Cysteine protease	Acetyl [K337]
Q0PD67	RAB1A	Rab1A	Acetyl [K119]
Q2TGE7	ZDHHC8	Palmitoyltransferase	Acetyl [K92]
O70589	CASK	Peripheral plasma membrane protein CASK	Acetyl [K316; K738; K756]
Q3TYK4	PRKAR1A	Uncharacterized protein	Acetyl [K496]
A0A0N4SVU1	GM7298	Predicted gene 7298	Acetyl [K145]
E9PY39	GM20431	Predicted gene 20431	Acetyl [K292]
P42208	SEPTIN2	Septin-2	Acetyl [K174; K190]
Q3TD08	NDRG1	N-myc downstream-regulated gene 1 protein	Acetyl [K70; K220; K280]
Q3TJ01	RTCB	RNA-splicing ligase RtcB homolog	Acetyl [K17; K492; K493; K496]
Q4FJL2	RTN1	Reticulon	Acetyl [K206; K646; K767]
J3QPG5	PSAP	Prosaposin	Acetyl [K446; K447; K458]
Q3TMJ8	MAP2K1	Mitogen activated protein kinase kinase 1	Acetyl [K35; K36; K57; K59; K70]
Q3YAB3	KCNIP2	Kv channel-interacting protein 2	Acetyl [K115]
P68404	PRKCB	Protein kinase C beta type	Acetyl [K76; K141; K391; K481; K578]
E9Q2I1	CLCN3	Chloride channel protein	Acetyl [K723]
Q64487	PTPRD	Receptor-type tyrosine-protein phosphatase delta	Acetyl [K1670]
B2RSY3	HEPACAM	Hepatocyte cell adhesion molecule	Acetyl [K49]
Q9WV95	PHLDA3	Pleckstrin homology-like domain family A member 3	Acetyl [K104]
Q8BFY9	TNPO1	Transportin-1	Acetyl [K81; K869]
P35802	GPM6A	Neuronal membrane glycoprotein M6-a	Acetyl [K189; K190]
Q9D7B2	LIMS1	LIM and senescent cell antigen-like-containing domain protein	Acetyl [K212]
Q9Z2Q6	SEPTIN5	Septin-5	Acetyl [K17; K22; K361; K363]
P62743	AP2S1	AP-2 complex subunit sigma	Acetyl [K28; K45]
A0A0N4SVP8	EIF4A3L2	RNA helicase	Acetyl [K382]
Q7TNL5	PPP2R5D	Serine/threonine-protein phosphatase 2A 56 kDa regulatory subunit	Acetyl [K225; K226]
F8VQK3	GUCY1A2	Guanylate cyclase	Acetyl [K665]
Q9DAT2	MRGBP	MRG/MORF4L-binding protein	Acetyl [K200]
P59764	DOCK4	Dedicator of cytokinesis protein 4	Acetyl [K65]
A1L2Z3	EMC1	ER membrane protein complex subunit 1	Acetyl [K148; K149; K521]
E9PUI5	FNBP1L	Formin-binding protein 1-like	Acetyl [K467]
P49813	TMOD1	Tropomodulin-1	Acetyl [K191]
A2AHT3	KCNIP3	Calsenilin isoform 4	Acetyl [K129]
O54941	SMARCE1	SWI/SNF-related matrix-associated actin-dependent regulator of chromatin subfamily E member 1	Acetyl [K271]
P18872	GNAO1	Guanine nucleotide-binding protein G(o) subunit alpha	Acetyl [K32; K46; K51; K67; K98; K154; K181; K193]
P60879	SNAP25	Synaptosomal-associated protein 25	Acetyl [K69; K72; K94; K96]
Q7TPV1	STK25	Serine/threonine kinase 25 (Yeast)	Acetyl [K229]
G3X8R8	MRTFB	Myocardin-related transcription factor B	Acetyl [K417]
Q5DTQ3	PTPRN	MKIAA4064 protein (Fragment)	Acetyl [K872]
Q80Z24	NEGR1	Neuronal growth regulator 1	Acetyl [K92; K209; K210]
G5E8D5	GRM7	Metabotropic glutamate receptor 7	Acetyl [K71]
A0A1D5RL96	BTBD8	BTB/POZ domain-containing protein 8	Acetyl [K1462; K1468]
P84244	H3-3A	Histone H3.3	Acetyl [K10; K15; K19; K24; K28; K37; K57; K80]
Q64332	SYN2	Synapsin-2	Acetyl [K129; K244; K442; K448]
O88737	BSN	Protein bassoon	Acetyl [K517; K761; K3702]
Q3UKW2	UNCHARACTERIZED PROTEIN OS=MUS MUSCULUS OX=10090	Uncharacterized protein	Acetyl [K70; K79; K143]
A0A0A6YW36	RGS7	Regulator of G-protein-signaling 7	Acetyl [K215; K216; K428; K431; K451]
Q9R0P9	UCHL1	Ubiquitin carboxyl-terminal hydrolase isozyme L1	Acetyl [K78; K131; K135; K199]
Q9Z0E0	NCDN	Neurochondrin	Acetyl [K272]
Q8CI03	FLYWCH1	FLYWCH-type zinc finger-containing protein 1	Acetyl [K69; K70]
A0A0J9YUL3	SEPTIN11	Septin	Acetyl [K170; K171; K184; K190; K195; K272; K315; K326; K336; K337; K397; K398; K418; K419]
Q8BKI2	TNRC6B	Trinucleotide repeat-containing gene 6B protein	Acetyl [K739]
P60766	CDC42	Cell division control protein 42 homolog	Acetyl [K107; K144; K163]
J3QNU6	ARRB1	Beta-arrestin-1	Acetyl [K294]
Q3TVT6	PCYOX1	Prenylcys_lyase domain-containing protein	Acetyl [K100]
Q80W45	STX2	Syntaxin-2	Acetyl [K83; K84]
Q99JI4	PSMD6	26S proteasome non-ATPase regulatory subunit 6	Acetyl [K349]
B0V2P5	DMXL2	DmX-like protein 2	Acetyl [K316; K1029; K1788; K2063; K2442; K2444]
B1AT82	PRPSAP1	Phosphoribosyl pyrophosphate synthase-associated protein 1	Acetyl [K53]
Q8C854	MYEF2	Myelin expression factor 2	Acetyl [K512]
Q8CHY3	DYM	Dymeclin	Acetyl [K13]
F6SEU4	SYNGAP1	Ras/Rap GTPase-activating protein SynGAP	Acetyl [K392]
A0A0R4J0G4	RANBP10	Ran-binding protein 10	Acetyl [K321]
Q91X97	NCALD	Neurocalcin-delta	Acetyl [K49; K50; K100; K147]
E9Q1G8	SEPTIN7	Septin	Acetyl [K195; K208; K209; K221; K235; K238; K239; K260]
G3X9F2	UTY	Histone demethylase UTY	Acetyl [K18; K19]
D3Z5M6	ADGRL3	Adhesion G protein-coupled receptor L3	Acetyl [K375]
Q80TZ3	DNAJC6	Putative tyrosine-protein phosphatase auxilin	Acetyl [K139]
A2A9V9	KCTD2	BTB/POZ domain-containing protein KCTD2	Acetyl [K252]
P16332	MMUT	Methylmalonyl-CoA mutase, mitochondrial	Acetyl [K338; K341; K463; K600]
Q9WV34	MPP2	MAGUK p55 subfamily member 2	Acetyl [K316; K317]
P56942	PMCH	Pro-MCH	Acetyl [K67]
Q3UDC3	TOM1	Target of Myb protein 1	Acetyl [K106]
P84086	CPLX2	Complexin-2	Acetyl [K32; K33; K98; K99; K133; K134]
Q3KNA5	RAB9B	RAB9B, member RAS oncogene family	Acetyl [K20]
L7N466	MTHFSL	5-formyltetrahydrofolate cyclo-ligase	Acetyl [K158]
Q03517	SCG2	Secretogranin-2	Acetyl [K575]
E9PZD8	CP	Ceruloplasmin	Acetyl [K820]
P18572	BSG	Basigin	Acetyl [K189]
Q8CCZ4	LIAS	Lipoyl synthase, mitochondrial	Acetyl [K317]
Q3UVN5	NSFL1C	NSFL1 cofactor p47	Acetyl [K247]
Q5SRX1	TOM1L2	TOM1-like protein 2	Acetyl [K106]
Q8VEK0	TMEM30A	Cell cycle control protein 50A	Acetyl [K212; K215]
Q3THW5	H2AZ2	Histone H2A.V	Acetyl [K8; K12; K14; K116]
C5H0E8	GM9392	Rap1A-retro1	Acetyl [K149; K151]
E9PX30	MAP4K5	Mitogen-activated protein kinase kinase kinase kinase 5	Acetyl [K797]
Q8QZT2	CCSAP	Centriole, cilia and spindle-associated protein	Acetyl [K160; K163]
Q9DCJ1	MLST8	Target of rapamycin complex subunit LST8	Acetyl [K305]
P56959	FUS	RNA-binding protein FUS	Acetyl [K325]
Q6NZL0	SOGA3	Protein SOGA3	Acetyl [K365; K459; K557; K669; K677]
Q80T41	GABBR2	Gamma-aminobutyric acid type B receptor subunit 2	Acetyl [K854]
P31650	SLC6A11	Sodium- and chloride-dependent GABA transporter 3	Acetyl [K570; K590; K610; K612]
Q3TL58	SKP1	S-phase kinase-associated protein 1	Acetyl [K66; K128; K142; K163]
Q4KMM3	OXR1	Oxidation resistance protein 1	Acetyl [K59; K216; K549; K579; K580; K851; K852]
A2AWI7	SH3GLB2	Endophilin-B2	Acetyl [K173; K262]
Q80VD1	FAM98B	Protein FAM98B	Acetyl [K245; K256; K299]
Q9DB60	PRXL2B	Prostamide/prostaglandin F synthase	Acetyl [K15; K106; K157]
Q3UNH4	GPRIN1	G protein-regulated inducer of neurite outgrowth 1	Acetyl [K177]
A0A1B0GS68	GM45713	60S ribosomal protein L13a	Acetyl [K434]
A0A571BE69	SEPTIN3	Neuronal-specific septin-3	Acetyl [K586; K588; K743]
P62073	TIMM10	Mitochondrial import inner membrane translocase subunit Tim10	Acetyl [K81]
E9Q2W8	BORCS5	BLOC-1-related complex subunit 5	Acetyl [K117]
A0A286YCI8	SORBS1	Sorbin and SH3 domain-containing protein 1	Acetyl [K331]
Q3TKJ1	BCAT1	Branched-chain-amino-acid aminotransferase	Acetyl [K215; K368]
A0A1Y7VN19	DHRS7	Dehydrogenase/reductase SDR family member 7 (Fragment)	Acetyl [K345]
Q3V1Q3	ADCY2	Adenylate cyclase type 2	Acetyl [K1076]
D3Z656	SYNJ1	Phosphoinositide 5-phosphatase	Acetyl [K237; K489; K491; K558; K594; K617; K838]
Q0VE82	CPNE7	Copine-7	Acetyl [K268; K355]
A2AIL4	NDUFAF6	NADH dehydrogenase (ubiquinone) complex I, assembly factor 6	Acetyl [K271]
Q61490	ALCAM	CD166 antigen	Acetyl [K152; K153]
Q8BME1	PGM3	Phosphoacetylglucosamine mutase	Acetyl [K205; K350; K354]
A2A4P4	GM27029	Predicted gene, 27029	Acetyl [K366]
E9PWE8	DPYSL3	Dihydropyrimidinase-related protein 3	Acetyl [K367; K371; K503; K536]
Q99NF3	CEP41	Centrosomal protein of 41 kDa	Acetyl [K215; K220; K370]
Q52L50	RAP1B	RAS related protein 1b	Acetyl [K149]
Q3UHJ0	AAK1	AP2-associated protein kinase 1	Acetyl [K88; K218; K219]
Q9D6F9	TUBB4A	Tubulin beta-4A chain	Acetyl [K19; K103; K174; K297; K336; K350; K379]
P62806	H4C1	Histone H4	Acetyl [K6; K9; K13; K17; K78; K92]
P59999	ARPC4	Actin-related protein 2/3 complex subunit 4	Acetyl [K128; K130]
Q9DAT5	TRMU	Mitochondrial tRNA-specific 2-thiouridylase 1	Acetyl [K106]
P03995	GFAP	Glial fibrillary acidic protein	Acetyl [K92; K276; K353; K402]
Q6PE15	ABHD10	Palmitoyl-protein thioesterase ABHD10, mitochondrial	Acetyl [K60; K92]
P48774	GSTM5	Glutathione S-transferase Mu 5	Acetyl [K34; K53]
A0A0R4J1N0	DPYSL4	Dihydropyrimidinase-related protein 4	Acetyl [K41; K289]
B1AQZ0	SEPTIN8	Septin-8	Acetyl [K98; K173; K174; K187; K193; K198; K251; K275; K360; K369; K381]
E9PV45	USP24	Ubiquitinyl hydrolase 1	Acetyl [K1797]
Q8BJM7	TYW1	S-adenosyl-L-methionine-dependent tRNA 4-demethylwyosine synthase TYW1	Acetyl [K385]
P14231	ATP1B2	Sodium/potassium-transporting ATPase subunit beta-2	Acetyl [K147; K276]
A0A498WGM0	SYT7	Synaptotagmin-7	Acetyl [K50]
A0A2I3BPQ5	ZC3H13	Zinc finger CCCH domain-containing protein 13	Acetyl [K1320; K1449]
A0A0R4J2B2	KCTD12	BTB/POZ domain-containing protein KCTD12	Acetyl [K243]
P52760	RIDA	2-iminobutanoate/2-iminopropanoate deaminase	Acetyl [K60]
P43274	H1-4	Histone H1.4	Acetyl [K63; K64; K168]
Q9CRY7	GDPD1	Lysophospholipase D GDPD1	Acetyl [K92]
Q02819	NUCB1	Nucleobindin-1	Acetyl [K103; K176]
Q6P8X1	SNX6	Sorting nexin-6	Acetyl [K53; K325; K333; K335]
Q8BGD5	CPT1C	Carnitine O-palmitoyltransferase 1, brain isoform	Acetyl [K634]
P35288	RAB23	Ras-related protein Rab-23	Acetyl [K22]
P06837	GAP43	Neuromodulin	Acetyl [K30; K37; K80; K81; K199; K206; K208]
Q3TQ70	GNB1	Beta1 subnuit of GTP-binding protein	Acetyl [K15; K57; K89; K209]
Q9Z140	CPNE6	Copine-6	Acetyl [K130; K197; K355]
Q3TXV4	RAB31	Rab22B	Acetyl [K19; K98]
Q8BKC5	IPO5	Importin-5	Acetyl [K806]
Q6NY15	TSGA10	Testis-specific gene 10 protein	Acetyl [K279; K280]
A0A1W2P872	NOVA2	RNA-binding protein Nova-2	Acetyl [K23]
A0A1S6GWI0	NDUFA8	Complex I-19kD	Acetyl [K72; K166; K193; K196]
Q8BVQ5	PPME1	Protein phosphatase methylesterase 1	Acetyl [K30; K121]
Q80TB8	VAT1L	Synaptic vesicle membrane protein VAT-1 homolog-like	Acetyl [K238; K343; K344]
Q61206	PAFAH1B2	Platelet-activating factor acetylhydrolase IB subunit alpha2	Acetyl [K86]
D3Z0M6	DYNC1I1	Cytoplasmic dynein 1 intermediate chain 1	Acetyl [K286]
P01831	THY1	Thy-1 membrane glycoprotein	Acetyl [K61]
Q8R3R9	PFDN1	Prefoldin 1	Acetyl [K83]
Q9Z1B3	PLCB1	1-phosphatidylinositol 4,5-bisphosphate phosphodiesterase beta-1	Acetyl [K172; K691; K692; K1055; K1056; K1139]
G5E884	PAK1	Non-specific serine/threonine protein kinase	Acetyl [K114; K266; K267; K268; K419]
Q9ESM3	HAPLN2	Hyaluronan and proteoglycan link protein 2	Acetyl [K168]
P47857	PFKM	ATP-dependent 6-phosphofructokinase, muscle type	Acetyl [K107; K372; K397; K615; K617]
Q9D4J1	EFHD1	EF-hand domain-containing protein D1	Acetyl [K133]
Q9JIA1	LGI1	Leucine-rich glioma-inactivated protein 1	Acetyl [K180; K532]
Q8BJY1	PSMD5	26S proteasome non-ATPase regulatory subunit 5	Acetyl [K351]
Q9QYB8	ADD2	Beta-adducin	Acetyl [K136; K357; K715; K716]
E9Q284	COIL	Coilin	Acetyl [K306]
F7C0E4	ATXN7L1	Ataxin-7-like protein 1	Acetyl [K135]
Q497P1	STX1A	Syntaxin 1A (Brain)	Acetyl [K55; K70; K83; K84]
Q6ZQ84	MKIAA0617	MKIAA0617 protein (Fragment)	Acetyl [K483; K566; K766; K767]
Q3UII2	CD82	Tetraspanin	Acetyl [K189; K190]
Q8CD15	RIOX2	Ribosomal oxygenase 2	Acetyl [K20]
Q9Z268	RASAL1	RasGAP-activating-like protein 1	Acetyl [K348]
Q8JZU0	NUDT13	NAD(P)H pyrophosphatase NUDT13, mitochondrial	Acetyl [K339; K340]
Q8BP27	SFR1	Swi5-dependent recombination DNA repair protein 1 homolog	Acetyl [K149]
Q61315	APC	Adenomatous polyposis coli protein	Acetyl [K396]
Q8R0A7	KIAA0513	Uncharacterized protein KIAA0513	Acetyl [K118; K120; K131; K223; K224]
G5E8S8	MPP7	MAGUK p55 subfamily member 7	Acetyl [K441]
P56382	ATP5F1E	ATP synthase subunit epsilon, mitochondrial	Acetyl [K21; K28; K44]
Q9Z172	SUMO3	Small ubiquitin-related modifier 3	Acetyl [K11]
Q9ES97	RTN3	Reticulon-3	Acetyl [K707; K709; K829; K930; K954; K960]
Q8BMJ3	EIF1AX	Eukaryotic translation initiation factor 1A, X-chromosomal	Acetyl [K56]
O70443	GNAZ	Guanine nucleotide-binding protein G(z) subunit alpha	Acetyl [K46; K51]
Q99JG2	GPR37L1	G-protein coupled receptor 37-like 1	Acetyl [K467]
Q8BG39	SV2B	Synaptic vesicle glycoprotein 2B	Acetyl [K341; K424; K426; K465; K508]
Q91XU3	PIP4K2C	Phosphatidylinositol 5-phosphate 4-kinase type-2 gamma	Acetyl [K99; K410]
Q3ULJ0	GPD1L	Glycerol-3-phosphate dehydrogenase 1-like protein	Acetyl [K29; K33]
G3X9B7	NPAS2	Neuronal PAS domain-containing protein 2	Acetyl [K616]
P47708	RPH3A	Rabphilin-3A	Acetyl [K582; K587; K588; K653; K660; K662]
O88712	CTBP1	C-terminal-binding protein 1	Acetyl [K348]
Q5U4C1	GPRASP1	G-protein coupled receptor-associated sorting protein 1	Acetyl [K470; K471]
Q8K0G5	EIPR1	EARP and GARP complex-interacting protein 1	Acetyl [K86]
Q78J03	MSRB2	Methionine-R-sulfoxide reductase B2, mitochondrial	Acetyl [K95; K96]
Q9CYT6	CAP2	Adenylyl cyclase-associated protein 2	Acetyl [K329; K330; K378; K379]
A0A2R8VHP3	GM5478	Predicted pseudogene 5478	Acetyl [K209; K221; K328]
A0A023T778	MAGOHB	Mago nashi protein	Acetyl [K43]
Q3TDS7	CAPN5	Uncharacterized protein	Acetyl [K17]
Q9DC23	DNAJC10	DnaJ homolog subfamily C member 10	Acetyl [K392]
Q8K0S0	PHYHIP	Phytanoyl-CoA hydroxylase-interacting protein	Acetyl [K43; K44; K165]
Q9D6U8	FAM162A	Protein FAM162A	Acetyl [K63; K69; K70]
Q8K596	SLC8A2	Sodium/calcium exchanger 2	Acetyl [K348; K618]
Q9D1X6	LY6H	UPAR/Ly6 domain-containing protein	Acetyl [K101]
Q8VDK1	NIT1	Deaminated glutathione amidase	Acetyl [K148]
A0A338P6J0	DLG2	Disks large homolog 2	Acetyl [K31; K307; K894; K906]
Q9D5T0	ATAD1	Outer mitochondrial transmembrane helix translocase	Acetyl [K263; K274]
Q99KW9	ITFG1	T-cell immunomodulatory protein	Acetyl [K419]
Q3T9L1	CORO1A	Coronin	Acetyl [K132; K461]
P31648	SLC6A1	Sodium- and chloride-dependent GABA transporter 1	Acetyl [K26; K28]
Q9DCT1	AKR1E2	1,5-anhydro-D-fructose reductase	Acetyl [K185; K186]
P56375	ACYP2	Acylphosphatase-2	Acetyl [K48]
A2AM29	MLLT3	Protein AF-9	Acetyl [K254]
A0A2I3BQV5	XPO7	Exportin-7	Acetyl [K313; K339]
Q8BKX1	BAIAP2	Brain-specific angiogenesis inhibitor 1-associated protein 2	Acetyl [K36; K142; K143; K206; K351]
Q9JKC6	CEND1	Cell cycle exit and neuronal differentiation protein 1	Acetyl [K12; K16; K38; K41; K61; K62]
A2RSY1	KANSL3	KAT8 regulatory NSL complex subunit 3	Acetyl [K639]
P28650	ADSS1	Adenylosuccinate synthetase isozyme 1	Acetyl [K18; K448]
Q9CR41	HYPK	Huntingtin-interacting protein K	Acetyl [K35]
Q3TYJ0	STUB1	U-box domain-containing protein	Acetyl [K204; K207]
E9QLK9	SNAP91	Clathrin coat assembly protein AP180	Acetyl [K38; K39; K163; K238; K785]
Q9CQD1	RAB5A	Ras-related protein Rab-5A	Acetyl [K140; K183]
Q9CQY6	UQCC2	Ubiquinol-cytochrome-c reductase complex assembly factor 2	Acetyl [K69]
B2RQA0	GM5124	EG331392 protein	Acetyl [K76; K365; K366]
Q9D2U9	H2BU2	H2B.U histone 2	Acetyl [K12; K13; K16; K17; K21; K24; K86; K109]
Q64475	H2BC3	Histone H2B type 1-B	Acetyl [K12; K13; K16; K17; K21; K24; K44; K86; K109]
P15864	H1-2	Histone H1.2	Acetyl [K63; K64; K168]
Q5SXY1	SPECC1	Cytospin-B	Acetyl [K451]
Q9CZU3	MTREX	Exosome RNA helicase MTR4	Acetyl [K59]
A0JLV3	HIST1H2BJ	Histone H2B (Fragment)	Acetyl [K3; K9; K10; K13; K14; K18; K21; K41; K83; K106]
Q9D172	GATD3	Glutamine amidotransferase-like class 1 domain-containing protein 3, mitochondrial	Acetyl [K149; K217; K221; K231; K266]
Q5XJE5	LEO1	RNA polymerase-associated protein LEO1	Acetyl [K640]
P0C0S6	H2AZ1	Histone H2A.Z	Acetyl [K8; K12; K14; K116]
Q8R0A5	TCEAL3	Transcription elongation factor A protein-like 3	Acetyl [K11; K64]
G3X9T2	ZFP619	Zinc finger protein 619	Acetyl [K552]
Q6PAV2	HERC4	Probable E3 ubiquitin-protein ligase HERC4	Acetyl [K736; K739]
Q3UIH7	RABGGTA	Geranylgeranyl transferase type-2 subunit alpha	Acetyl [K38; K105]
Q9D881	COX5B-PS	Cytochrome c oxidase polypeptide Vb	Acetyl [K57; K86; K121]
Q3UK24	WDR37	Uncharacterized protein	Acetyl [K121]
A0A1D5RM85	RPL18A	60S ribosomal protein L18a (Fragment)	Acetyl [K41; K76; K136]
Q9R226	KHDRBS3	KH domain-containing, RNA-binding, signal transduction-associated protein 3	Acetyl [K152; K153]
Q8C243	CTSD	Peptidase A1 domain-containing protein	Acetyl [K343; K355]
Q3UV17	KRT76	Keratin, type II cytoskeletal 2 oral	Acetyl [K351; K353]
Q06138	CAB39	Calcium-binding protein 39	Acetyl [K226]
Q5SUR0	PFAS	Phosphoribosylformylglycinamidine synthase	Acetyl [K279; K280]
Q9EQG9	CERT1	Ceramide transfer protein	Acetyl [K48]
A0A0G2JFT8	RUFY3	Protein RUFY3	Acetyl [K455; K470; K472]
Q6NVE9	PPTC7	Protein phosphatase PTC7 homolog	Acetyl [K248]
A0A140LI58	PPP1R14A	Protein phosphatase 1 regulatory subunit 14A	Acetyl [K32]
A0A0R4J117	IGSF8	Immunoglobulin superfamily member 8	Acetyl [K192; K287]
Q8C266	RAB5C	Ras-related protein Rab-5C	Acetyl [K141; K202]
Q8BIZ1	ANKS1B	Ankyrin repeat and sterile alpha motif domain-containing protein 1B	Acetyl [K1086]
Q9Z1G3	ATP6V1C1	V-type proton ATPase subunit C 1	Acetyl [K28; K119; K137; K171; K172]
B2RXQ5	PREX1	Phosphatidylinositol-3,4, 5-trisphosphate-dependent Rac exchange factor 1	Acetyl [K481]
A0A5F8MPR1	EPB41L3	Band 4.1-like protein 3	Acetyl [K89; K158; K302; K321; K334; K435; K520; K521; K600; K847]
A0A1L1SQ51	TLN2	Talin-2	Acetyl [K692; K1950]
Q8CHF1	MKIAA0531	Kinesin-like protein (Fragment)	Acetyl [K861]
Q80X98	DHX38	RNA helicase	Acetyl [K876]
Q3TCX3	KHDC4	KH homology domain-containing protein 4	Acetyl [K551; K552]
P10852	SLC3A2	4F2 cell-surface antigen heavy chain	Acetyl [K159]
Q8CI32	BAG5	BAG family molecular chaperone regulator 5	Acetyl [K195; K419]
Q571F3	NECAP1	MFLJ00061 protein (Fragment)	Acetyl [K168; K169]
Q9QZQ8	MACROH2A1	Core histone macro-H2A.1	Acetyl [K134; K135; K295]
A2ALS4	RAP1GAP	Rap1 GTPase-activating protein 1	Acetyl [K326; K442]
G5E8U5	MRPS10	28S ribosomal protein S10, mitochondrial	Acetyl [K74]
P97797	SIRPA	Tyrosine-protein phosphatase non-receptor type substrate 1	Acetyl [K204; K335]
E9PZ16	HSPG2	Basement membrane-specific heparan sulfate proteoglycan core protein	Acetyl [K1795; K1797]
Q8CBY8	DCTN4	Dynactin subunit 4	Acetyl [K18; K19; K302]
Q9CZW4	ACSL3	Fatty acid CoA ligase Acsl3	Acetyl [K507; K509; K541]
P35980	RPL18	60S ribosomal protein L18	Acetyl [K30; K49]
A0A0R4J094	FAHD2A	Fumarylacetoacetate hydrolase domain-containing 2A	Acetyl [K107; K128; K233; K293; K294]
Q9JI91	ACTN2	Alpha-actinin-2	Acetyl [K443; K689; K864]
Q6ZQ08	CNOT1	CCR4-NOT transcription complex subunit 1	Acetyl [K1309]
Q102J0	CTBS	Di-N-acetylchitobiase	Acetyl [K303]
Q3TLX9	SMPDL3B	Acid sphingomyelinase-like phosphodiesterase	Acetyl [K140]
Q91YJ2	SNX4	Sorting nexin-4	Acetyl [K390]
Q9Z0Y1	DCTN3	Dynactin subunit 3	Acetyl [K50]
E9QAC6	GM49486	Galectin	Acetyl [K151]
Q8C878	UBA3	NEDD8-activating enzyme E1 catalytic subunit	Acetyl [K307; K409]
Q8VE33	GDAP1L1	Ganglioside-induced differentiation-associated protein 1-like 1	Acetyl [K213; K215; K231; K232; K290]
Q8BYI9	TNR	Tenascin-R	Acetyl [K424; K643; K1301; K1327]
P97450	ATP5PF	ATP synthase-coupling factor 6, mitochondrial	Acetyl [K46; K51; K53; K79; K84; K99; K105]
Q3UYR3	CBFB	Uncharacterized protein (Fragment)	Acetyl [K133; K134]
Q8K2T1	NMRAL1	NmrA-like family domain-containing protein 1	Acetyl [K112; K240; K277]
A0A0A6YWG7	RAPGEF2	Cyclic nucleotide ras GEF	Acetyl [K528; K530]
Q8K232	ADD1	Adducin 1 (Alpha)	Acetyl [K21; K143; K288; K727; K728]
Q548L6	GAD1	Glutamate decarboxylase	Acetyl [K59; K271; K294; K295; K404]
Q8K354	CBR3	Carbonyl reductase [NADPH] 3	Acetyl [K157]
P56135	ATP5MF	ATP synthase subunit f, mitochondrial	Acetyl [K48]
E9QB02	MARS1	Methionine--tRNA ligase, cytoplasmic	Acetyl [K728]
O35381	ANP32A	Acidic leucine-rich nuclear phosphoprotein 32 family member A	Acetyl [K99; K110; K111]
Q9DBS5	KLC4	Kinesin light chain 4	Acetyl [K382]
O08917	FLOT1	Flotillin-1	Acetyl [K166; K184]
Q66JS6	EIF3J2	Eukaryotic translation initiation factor 3 subunit J-B	Acetyl [K215; K217]
A2AI21	GRIN1	Glutamate receptor	Acetyl [K207; K564; K565]
A0A087WNT1	ELOC	Elongin-C	Acetyl [K54]
Q2TBE6	PI4K2A	Phosphatidylinositol 4-kinase type 2-alpha	Acetyl [K152; K154]
Q9CPW2	FDX2	Ferredoxin-2, mitochondrial	Acetyl [K172]
Q80U04	PJA2	E3 ubiquitin-protein ligase Praja-2	Acetyl [K46]
A2AN37	UCK1	Uridine-cytidine kinase	Acetyl [K272]
Q9D6F8	GLUTAREDOXIN DOMAIN-CONTAINING PROTEIN OS=MUS MUSCULUS OX=10090	Glutaredoxin domain-containing protein	Acetyl [K20]
Q8BVK3	UAP1L1	Uncharacterized protein (Fragment)	Acetyl [K413]
Q3TL44	NLRX1	NLR family member X1	Acetyl [K659; K660; K934]
P20060	HEXB	Beta-hexosaminidase subunit beta	Acetyl [K506]
Q6PHZ8	KCNIP4	Kv channel-interacting protein 4	Acetyl [K95]
Q8BH30	KPNA6	Importin subunit alpha	Acetyl [K18; K134]
Q69Z98	BRSK2	Serine/threonine-protein kinase BRSK2	Acetyl [K586]
J3QNK8	ABI1	Abl interactor 1	Acetyl [K43]
Q9QZX7	SRR	Serine racemase	Acetyl [K56; K96; K221]
Q91XW9	PCDHGC5	Pcdhgc5 protein	Acetyl [K922]
Q5XG69	FAM169A	Soluble lamin-associated protein of 75 kDa	Acetyl [K338]
Q810U4	NRCAM	Neuronal cell adhesion molecule	Acetyl [K67; K529]
E9PYD5	TCEA1	Transcription elongation factor A protein 1	Acetyl [K276]
P60487	PDXP	Chronophin	Acetyl [K52]
Q3UM45	PPP1R7	Protein phosphatase 1 regulatory subunit 7	Acetyl [K102; K134; K135]
Q9DB10	SMDT1	Essential MCU regulator, mitochondrial	Acetyl [K59]
Q8BGT8	PHYHIPL	Phytanoyl-CoA hydroxylase-interacting protein-like	Acetyl [K21; K88; K89]
Q63739	PTP4A1	Protein tyrosine phosphatase type IVA 1	Acetyl [K15]
Q8K4Z3	NAXE	NAD(P)H-hydrate epimerase	Acetyl [K142; K263; K264]
Q9JJF0	NAP1L5	Nucleosome assembly protein 1-like 5	Acetyl [K65]
Q8C0M9	ASRGL1	Isoaspartyl peptidase/L-asparaginase	Acetyl [K53; K181]
Q9WUM3	CORO1B	Coronin-1B	Acetyl [K21]
Q8BLR2	CPNE4	Copine-4	Acetyl [K278]
Q9D2M8	UBE2V2	Ubiquitin-conjugating enzyme E2 variant 2	Acetyl [K66]
P97300	NPTN	Neuroplastin	Acetyl [K226; K243; K259]
Q6ZPE2	SBF1	Myotubularin-related protein 5	Acetyl [K476; K488; K1770; K1771]
Q8K274	FN3KRP	Ketosamine-3-kinase	Acetyl [K115]
E9QP54	AHI1	Jouberin	Acetyl [K532]
Q3UAP1	PREB	Uncharacterized protein	Acetyl [K142]
Q9CR61	NDUFB7	NADH dehydrogenase [ubiquinone] 1 beta subcomplex subunit 7	Acetyl [K97]
E9Q912	RAP1GDS1	Rap1 GTPase-GDP dissociation stimulator 1	Acetyl [K395; K397; K457]
Q62277	SYP	Synaptophysin	Acetyl [K89]
P63213	GNG2	Guanine nucleotide-binding protein G(I)/G(S)/G(O) subunit gamma-2	Acetyl [K46]
Q6R0H7	GNAS	Guanine nucleotide-binding protein G(s) subunit alpha isoforms XLas	Acetyl [K792; K835]
G3XA53	OMG	Oligodendrocyte-myelin glycoprotein	Acetyl [K145]
Q9D1H8	MRPL53	39S ribosomal protein L53, mitochondrial	Acetyl [K14]
Q3UFX6	MGLL	Hydrolase_4 domain-containing protein	Acetyl [K36]
A0A0U1RP94	CSNK1G1	Non-specific serine/threonine protein kinase	Acetyl [K62]
Q9CS84	NRXN1	Neurexin-1	Acetyl [K451]
E9PX29	SPTBN4	Spectrin beta chain	Acetyl [K132; K296; K1849]
Q9CWG8	NDUFAF7	Protein arginine methyltransferase NDUFAF7, mitochondrial	Acetyl [K356]
A0PJK9	5730455P16RIK	Uncharacterized protein	Acetyl [K177]
Q64010	CRK	Adapter molecule crk	Acetyl [K282]
Q5DTY9	KCTD16	BTB/POZ domain-containing protein KCTD16	Acetyl [K185]
A0A0A6YW33	GM6525	Predicted pseudogene 6525	Acetyl [K38]
Q3UHD6	SNX27	Sorting nexin-27	Acetyl [K46]
Q922Q1	MTARC2	Mitochondrial amidoxime reducing component 2	Acetyl [K66]
Q9QZB7	ACTR10	Actin-related protein 10	Acetyl [K221]
Q3TC33	CCDC127	Coiled-coil domain-containing protein 127	Acetyl [K54]
Q8VCE6	NT5M	5'(3')-deoxyribonucleotidase, mitochondrial	Acetyl [K129]
A0A141CM32	ATP8	ATP synthase protein 8	Acetyl [K48; K54]
Q60676	PPP5C	Serine/threonine-protein phosphatase 5	Acetyl [K40; K42; K320]
O54984	GET3	ATPase GET3	Acetyl [K267]
P83887	TUBG1	Tubulin gamma-1 chain	Acetyl [K301]
Q9CQF4	MTRES1	Mitochondrial transcription rescue factor 1	Acetyl [K158]
Q3U125	PRXL2A	Peroxiredoxin-like 2 activated in M-CSF stimulated monocytes	Acetyl [K137; K138]
Q91YQ3	CSDC2	Cold shock domain-containing protein C2	Acetyl [K71]
B2RTP7	KRT2	Krt2 protein	Acetyl [K295]
Q3TAH3	NPM3	Nucleoplasmin domain-containing protein	Acetyl [K170]
H7BWY8	TSR2	Pre-rRNA-processing protein TSR2 homolog	Acetyl [K119; K120]
Q9QYA2	TOMM40	Mitochondrial import receptor subunit TOM40 homolog	Acetyl [K107]
O35435	DHODH	Dihydroorotate dehydrogenase (quinone), mitochondrial	Acetyl [K185]
P57746	ATP6V1D	V-type proton ATPase subunit D	Acetyl [K20; K133]
Q3U5N4	ADPRH	Uncharacterized protein	Acetyl [K90]
A2AEG6	GPM6B	Neuronal membrane glycoprotein M6-b	Acetyl [K306; K308]
O54774	AP3D1	AP-3 complex subunit delta-1	Acetyl [K580; K584]
Q9D853	EEF1AKMT2	EEF1A lysine methyltransferase 2	Acetyl [K235]
Q9JIS5	SV2A	Synaptic vesicle glycoprotein 2A	Acetyl [K398; K515]
Q69ZS6	SV2C	Synaptic vesicle glycoprotein 2C	Acetyl [K506; K513]
Q8BVE3	ATP6V1H	V-type proton ATPase subunit H	Acetyl [K116; K147; K371]
Q8CHG1	DCLK1	MKIAA0369 protein (Fragment)	Acetyl [K106; K107; K284]
Q921L4	LOC665622	Histone H2B	Acetyl [K12; K13; K16; K17; K21; K24; K44; K86; K109; K135]
Q6P9K9	NRXN3	Neurexin-3	Acetyl [K411]
Q9DB73	CYB5R1	NADH-cytochrome b5 reductase 1	Acetyl [K167; K168]
Q8R5H1	USP15	Ubiquitin carboxyl-terminal hydrolase 15	Acetyl [K428]
Q3UXI9	ILF2	DZF domain-containing protein	Acetyl [K59; K364]
P58389	PTPA	Serine/threonine-protein phosphatase 2A activator	Acetyl [K296]
Q3UN60	PALS2	Mpp6 protein	Acetyl [K295; K297]
G3X956	SUPT16	FACT complex subunit	Acetyl [K674]
A0A087WPX3	NFASC	Neurofascin	Acetyl [K123; K299; K534]
Q9R1Q8	TAGLN3	Transgelin-3	Acetyl [K17; K21]
Q8CI71	VPS50	Syndetin	Acetyl [K246; K450]
Q3UDZ1	RHOG	Uncharacterized protein	Acetyl [K183]
Q80WU9	PTPN5	Protein-tyrosine-phosphatase (Fragment)	Acetyl [K345]
P27661	H2AX	Histone H2AX	Acetyl [K134]
K3W4S4	MAPK8IP3	C-Jun-amino-terminal kinase-interacting protein 3	Acetyl [K141]
O54901	CD200	OX-2 membrane glycoprotein	Acetyl [K54; K66; K67]
Q2M3X8	PHACTR1	Phosphatase and actin regulator 1	Acetyl [K66; K121]
P98203	ARVCF	Armadillo repeat protein deleted in velo-cardio-facial syndrome homolog	Acetyl [K395]
P63085	MAPK1	Mitogen-activated protein kinase 1	Acetyl [K268; K270; K298]
Q9CZD3	GARS1	Glycine--tRNA ligase	Acetyl [K119; K467]
D3Z4E5	DCTN6	Dynactin subunit 6	Acetyl [K183; K184]
Q8CC88	VWA8	von Willebrand factor A domain-containing protein 8	Acetyl [K640; K745]
Q6NS52	DGKB	Diacylglycerol kinase beta	Acetyl [K794]
F8WIV2	SERPINB6A	Serine (or cysteine) peptidase inhibitor, clade B, member 6a	Acetyl [K163; K164]
E9QMW4	UNCHARACTERIZED PROTEIN C16ORF96 HOMOLOG OS=MUS MUSCULUS OX=10090	Uncharacterized protein C16orf96 homolog	Acetyl [K1062]
Q8BJH2	ADD3	Aldolase_II domain-containing protein	Acetyl [K363; K504; K664; K665]
Q8JZW4	CPNE5	Copine-5	Acetyl [K57]
Q9D8V0	HM13	Minor histocompatibility antigen H13	Acetyl [K61]
Q6ZQ77	HIP1R	MKIAA0655 protein (Fragment)	Acetyl [K879]
P20917	MAG	Myelin-associated glycoprotein	Acetyl [K75; K575]
Q8BP47	NARS1	Asparagine--tRNA ligase, cytoplasmic	Acetyl [K115]
Q8BIP0	DARS2	Aspartate--tRNA ligase, mitochondrial	Acetyl [K453]
Q80VC9	CAMSAP3	Calmodulin-regulated spectrin-associated protein 3	Acetyl [K635]
A0A571BES1	AP3B2	AP-3 complex subunit beta	Acetyl [K37]
Q8K212	PACS1	Phosphofurin acidic cluster sorting protein 1	Acetyl [K642]
E9PZF0	GM20390	Nucleoside diphosphate kinase	Acetyl [K154; K159; K159; K159; K159; K173; K173; K243]
D3Z4S3	PTRHD1	Putative peptidyl-tRNA hydrolase PTRHD1	Acetyl [K134]
Q91YL3	UCKL1	Uridine-cytidine kinase-like 1	Acetyl [K510]
Q8CCK0	MACROH2A2	Core histone macro-H2A.2	Acetyl [K123; K134]
Q8VD75	HIP1	Huntingtin-interacting protein 1	Acetyl [K118; K283]
F6ZYH6	GABRB3	Gamma-aminobutyric acid receptor subunit beta-3	Acetyl [K159]
B9EIU3	ATRN	Attractin	Acetyl [K152]
Q3V2H3	SNX12	Sorting nexin-12	Acetyl [K79]
E9Q4F9	HOMER2	Homer protein homolog 2	Acetyl [K5; K252]
P28658	ATXN10	Ataxin-10	Acetyl [K384]
Q6P069	SRI	Sorcin	Acetyl [K146]
Q8BFZ9	ERLIN2	Erlin-2	Acetyl [K199]
A0A0R4J2C2	SYT2	Synaptotagmin	Acetyl [K190; K191; K192; K322]
Q53X15	S100A8	Protein S100	Acetyl [K31]
Q3V0T8	GGPS1	Uncharacterized protein	Acetyl [K244; K245]
Q8K2C9	HACD3	Very-long-chain (3R)-3-hydroxyacyl-CoA dehydratase 3	Acetyl [K84; K85]
A2API5	LRP1B	Low-density lipoprotein receptor-related protein 1B	Acetyl [K520]
Q8C7M3	TRIM9	E3 ubiquitin-protein ligase TRIM9	Acetyl [K359]
Q8BHG2	CZIB	CXXC motif containing zinc binding protein	Acetyl [K66]
Q9QYS2	GRM3	Metabotropic glutamate receptor 3	Acetyl [K366]
Q9JHU9	ISYNA1	Inositol-3-phosphate synthase 1	Acetyl [K393]
P07903	ERCC1	DNA excision repair protein ERCC-1	Acetyl [K97]
B0QZW1	GRIA3	Glutamate receptor	Acetyl [K787; K861]
M0QWP1	AGRN	Agrin	Acetyl [K735]
Q922J6	TSPAN2	Tetraspanin-2	Acetyl [K133]
Q8R001	MAPRE2	Microtubule-associated protein RP/EB family member 2	Acetyl [K118; K224]
Q61481	PDE1A	Calcium/calmodulin-dependent 3',5'-cyclic nucleotide phosphodiesterase 1A	Acetyl [K53; K54]
Q7TMQ1	GJA1	Gap junction protein	Acetyl [K144; K258]
Q9D832	DNAJB4	DnaJ homolog subfamily B member 4	Acetyl [K44]
Q9EPL8	IPO7	Importin-7	Acetyl [K312]
Q9CRQ7	RABGAP1L	Uncharacterized protein (Fragment)	Acetyl [K133]
E9PU87	SIK3	Non-specific serine/threonine protein kinase	Acetyl [K337]
Q3U8S0	AP3S1	Adaptor-related protein complex 3, sigma 1 subunit	Acetyl [K41]
Q8BKP1	TPD52L2	Tumor protein D54	Acetyl [K70; K78]
Q03717	KCNB1	Potassium voltage-gated channel subfamily B member 1	Acetyl [K822]
B2RUK2	ERBIN	Erbb2 interacting protein	Acetyl [K381]
C9K0Y7	GRIA4	Glutamate receptor	Acetyl [K783]
A0A0R4J0S3	RTN4IP1	Reticulon-4-interacting protein 1, mitochondrial	Acetyl [K53]
P70663	SPARCL1	SPARC-like protein 1	Acetyl [K425; K538]
G3X975	CARS2	Cysteinyl-tRNA synthetase	Acetyl [K309]
Q3TPZ5	DCTN2	Uncharacterized protein	Acetyl [K218; K296]
Q8BFU3	RNF214	RING finger protein 214	Acetyl [K331]
Q3TLQ5	CHMP4C	Uncharacterized protein	Acetyl [K70]
Q6PD28	PPP2R5B	Serine/threonine-protein phosphatase 2A 56 kDa regulatory subunit beta isoform	Acetyl [K187]
Q3U3I1	CAR4	Carbonic anhydrase	Acetyl [K239]
P63046	SULT4A1	Sulfotransferase 4A1	Acetyl [K270]
Q9CQ21	MCTS2	Malignant T-cell-amplified sequence 2	Acetyl [K51]
A0A087WP80	LSAMP	Limbic system-associated membrane protein	Acetyl [K94]
Q00PI9	HNRNPUL2	Heterogeneous nuclear ribonucleoprotein U-like protein 2	Acetyl [K568]
Q5DU41	LRRC8B	Volume-regulated anion channel subunit LRRC8B	Acetyl [K582; K583]
A0A2R8VK70	CD47	Integrin-associated protein	Acetyl [K128]
P0DN34	NDUFB1	NADH dehydrogenase [ubiquinone] 1 beta subcomplex subunit 1	Acetyl [K40]
A0A668KLB7	CLIC5	Chloride intracellular channel protein	Acetyl [K361]
Q8BH44	CORO2B	Coronin-2B	Acetyl [K38; K471]
E9Q7K1	GUK1	Guanylate kinase	Acetyl [K156]
Q08331	CALB2	Calretinin	Acetyl [K67]
P43275	H1-1	Histone H1.1	Acetyl [K65; K66; K121]
A0A140LJ36	GM45208	PRA1 family protein	Acetyl [K273]
F7D3W5	GM45837	Phosphodiesterase	Acetyl [K139]
D3Z5K8	SHANK2	SH3 and multiple ankyrin repeat domains protein 2	Acetyl [K996]
Q99PL6	UBXN6	UBX domain-containing protein 6	Acetyl [K358]
Q61738	ITGA7	Integrin alpha-7	Acetyl [K935]
Q8CB16	PALM	Uncharacterized protein	Acetyl [K21]
G3UW85	ERH	Enhancer of rudimentary homolog	Acetyl [K60]
Q0VAW6	8030462N17RIK	RIKEN cDNA 8030462N17 gene	Acetyl [K155]
Q9DBP6	WBP2	GRAM domain-containing protein	Acetyl [K62]
Q9DBS2	TPRG1L	Tumor protein p63-regulated gene 1-like protein	Acetyl [K215; K216]
Q8BNE3	AP3S2	Clat_adaptor_s domain-containing protein	Acetyl [K41]
Q8BIV3	RANBP6	Ran-binding protein 6	Acetyl [K814]
C9K0Z0	GRIA2	Glutamate receptor	Acetyl [K782; K850]
Q3TUM2	ARL6	ADP-ribosylation factor-like protein 6	Acetyl [K119]
B9EKR1	PTPRZ1	Receptor-type tyrosine-protein phosphatase zeta	Acetyl [K81; K125; K132]
P97370	ATP1B3	Sodium/potassium-transporting ATPase subunit beta-3	Acetyl [K219; K242; K243]
Q06185	ATP5ME	ATP synthase subunit e, mitochondrial	Acetyl [K28; K34; K55; K71]
Q542P4	MPP1	55 kDa erythrocyte membrane protein	Acetyl [K247; K248; K281]
A0A1D5RLT6	GRAMD1B	Protein Aster-B	Acetyl [K724]
Q6PFD5	DLGAP3	Disks large-associated protein 3	Acetyl [K359]
Q5RJI5	BRSK1	Serine/threonine-protein kinase BRSK1	Acetyl [K659]
Q9CXX9	CUEDC2	CUE domain-containing protein 2	Acetyl [K276]
Q8R0W1	CIPC	CLOCK-interacting pacemaker	Acetyl [K204]
A0A0A1HAM8	MARCKS	80K protein	Acetyl [K30; K165; K166]
P70399	TP53BP1	TP53-binding protein 1	Acetyl [K1664]
Q6PFX7	NYAP1	Neuronal tyrosine-phosphorylated phosphoinositide-3-kinase adapter 1	Acetyl [K114]
Q8BLH7	HIRIP3	HIRA-interacting protein 3	Acetyl [K71]
A0A1S6GWK5	PAXBP1	GCFC domain-containing protein	Acetyl [K332]
Q8C167	PREPL	Prolyl endopeptidase-like	Acetyl [K237]
Q3TIR3	RIC8A	Synembryn-A	Acetyl [K61]
Q9ER35	FN3K	Fructosamine-3-kinase	Acetyl [K116; K275]
Q3TEX7	MFN2	Dynamin-type G domain-containing protein	Acetyl [K463]
B1AWV9	SLC4A10	Anion exchange protein	Acetyl [K286]
Q7TN29	SMAP2	Stromal membrane-associated protein 2	Acetyl [K151]
Q542T7	RAB3C	Ras-related protein Rab-3	Acetyl [K74; K77; K80]
A2AJA9	AJM1	Apical junction component 1 homolog	Acetyl [K28]
Q91UZ1	PLCB4	1-phosphatidylinositol 4,5-bisphosphate phosphodiesterase	Acetyl [K340]
Q69ZF3	GBA2	Non-lysosomal glucosylceramidase	Acetyl [K909]
A0A1Y7VM56	SIRT5	NAD-dependent protein deacylase sirtuin-5, mitochondrial	Acetyl [K203]
Q9JMD0	ZNF207	BUB3-interacting and GLEBS motif-containing protein ZNF207	Acetyl [K31]
Q9EPN1	NBEA	Neurobeachin	Acetyl [K2030; K2032; K2271]
O88704	HCN1	Potassium/sodium hyperpolarization-activated cyclic nucleotide-gated channel 1	Acetyl [K35]
Q80U30	CLEC16A	Protein CLEC16A	Acetyl [K35]
Q05D44	EIF5B	Eukaryotic translation initiation factor 5B	Acetyl [K1011; K1012]
Q8CAK3	SHFL	Shiftless antiviral inhibitor of ribosomal frameshifting protein homolog	Acetyl [K157]
B1AXP6	TOMM5	Mitochondrial import receptor subunit TOM5 homolog	Acetyl [K46; K47]
Q63844	MAPK3	Mitogen-activated protein kinase 3	Acetyl [K299]
Q63810	PPP3R1	Calcineurin subunit B type 1	Acetyl [K91]
Q8BFR4	GNS	N-acetylglucosamine-6-sulfatase	Acetyl [K249]
Q9QUP5	HAPLN1	Hyaluronan and proteoglycan link protein 1	Acetyl [K342; K343]
Q99JX1	TAF11	Transcription initiation factor TFIID subunit 11	Acetyl [K82; K83]
P70298	CUX2	Homeobox protein cut-like 2	Acetyl [K74]
Q9CWV6	PRKRIP1	PRKR-interacting protein 1	Acetyl [K126]
Q9JJK2	LANCL2	LanC-like protein 2	Acetyl [K75; K134]
Q5M9J8	RPL28	60S ribosomal protein L28	Acetyl [K127]
A0A494B9F8	PRELID3A	PRELI domain-containing protein 3A (Fragment)	Acetyl [K64]
Q3UX10	TUBAL3	Tubulin alpha chain-like 3	Acetyl [K401; K408; K409]
Q8K199	CMC2	COX assembly mitochondrial protein 2 homolog	Acetyl [K49]
Q9EST5	ANP32B	Acidic leucine-rich nuclear phosphoprotein 32 family member B	Acetyl [K110]
Q3TQI7	TELOMERE LENGTH AND SILENCING PROTEIN 1 HOMOLOG OS=MUS MUSCULUS OX=10090	Telomere length and silencing protein 1 homolog	Acetyl [K6]
B2RU82	SLC30A9	Solute carrier family 30 member 9	Acetyl [K126]
P45878	FKBP2	Peptidyl-prolyl cis-trans isomerase FKBP2	Acetyl [K43]
I7HJQ9	MTMR1	Phosphatidylinositol-3,5-bisphosphate 3-phosphatase	Acetyl [K141; K241]
A0A0R4J0V4	JMY	Junction-mediating and -regulatory protein	Acetyl [K493; K494]
Q62165	DAG1	Dystroglycan 1	Acetyl [K879]
Q6ZPQ6	PITPNM2	Membrane-associated phosphatidylinositol transfer protein 2	Acetyl [K27]
Q91VW5	GOLGA4	Golgin subfamily A member 4	Acetyl [K1710]
C7G3P1	PPFIA3	MKIAA0654 protein (Fragment)	Acetyl [K361]
Q80UG5	SEPTIN9	Septin-9	Acetyl [K488]
Q3UL36	ARGLU1	Arginine and glutamate-rich protein 1	Acetyl [K256]
F7CZ64	CACNG8	Voltage-dependent calcium channel gamma-8 subunit	Acetyl [K96]
Q91ZM2	SH2B1	SH2B adapter protein 1	Acetyl [K289]
Q9QYI5	DNAJB2	DnaJ homolog subfamily B member 2	Acetyl [K59]
P12023	APP	Amyloid-beta precursor protein	Acetyl [K393; K395]
Q8BH55	THNSL1	Threonine synthase-like 1	Acetyl [K221]
Q8R043	SMIM29	Small integral membrane protein 29	Acetyl [K93]
Q6GQS1	SLC25A23	Calcium-binding mitochondrial carrier protein SCaMC-3	Acetyl [K322]
Q8BGH2	SAMM50	Sorting and assembly machinery component 50 homolog	Acetyl [K74]
P08226	APOE	Apolipoprotein E	Acetyl [K173]
A0A668KM61	SLC4A4	Anion exchange protein	Acetyl [K299]
Q7TQ95	LNPK	Endoplasmic reticulum junction formation protein lunapark	Acetyl [K425]
Q3TL53	40S RIBOSOMAL PROTEIN S6 OS=MUS MUSCULUS OX=10090	40S ribosomal protein S6	Acetyl [K79]
Q80TL4	PHF24	PHD finger protein 24	Acetyl [K293; K326]
P29352	PTPN22	Tyrosine-protein phosphatase non-receptor type 22	Acetyl [K16; K17]
P63300	SELENOW	Selenoprotein W	Acetyl [K23]
P56213	GFER	FAD-linked sulfhydryl oxidase ALR	Acetyl [K176]
J3QJW3	CADPS	Calcium-dependent secretion activator 1	Acetyl [K457; K488]
Q6ZWU9	RPS27	40S ribosomal protein S27	Acetyl [K16]
Q8C8N2	SCAI	Protein SCAI	Acetyl [K326]
B9EJX5	TAF2	Transcription initiation factor TFIID 150 kDa subunit	Acetyl [K422]
Q5EBJ4	ERMN	Ermin	Acetyl [K167]
Q80VP9	ASPHD2	Aspartate beta-hydroxylase domain-containing protein 2	Acetyl [K109]
A0A158SIT8	PELP1	Modulator of non-genomic activity of estrogen receptor	Acetyl [K496]
Q9JMF3	GNG13	Guanine nucleotide-binding protein G(I)/G(S)/G(O) subunit gamma-13	Acetyl [K23]
Q8CH09	SUGP2	SURP and G-patch domain-containing protein 2	Acetyl [K233]
P05480	SRC	Neuronal proto-oncogene tyrosine-protein kinase Src	Acetyl [K202]
Q8BU30	IARS1	Isoleucine--tRNA ligase, cytoplasmic	Acetyl [K917]
A0A0R4J102	CPEB3	Cytoplasmic polyadenylation element-binding protein 3	Acetyl [K640]
Q9WV98	TIMM9	Mitochondrial import inner membrane translocase subunit Tim9	Acetyl [K81]
D3YYT1	GLYR1	Glyoxylate reductase 1 homolog	Acetyl [K236]
Q80TS6	MKIAA0757	MKIAA0757 protein (Fragment)	Acetyl [K374]
A0A2X0SZ45	SRGAP2	SRGAP2 (Fragment)	Acetyl [K453]
Q5HZI3	NMNAT2	Nicotinamide nucleotide adenylyltransferase 2	Acetyl [K251]
P56393	COX7B	Cytochrome c oxidase subunit 7B, mitochondrial	Acetyl [K36; K75]
B1AQ77	KRT15	Keratin, type I cytoskeletal 15	Acetyl [K115]
A0A571BG95	ABR	Active breakpoint cluster region-related protein	Acetyl [K980]
P08752	GNAI2	Guanine nucleotide-binding protein G(i) subunit alpha-2	Acetyl [K46; K51; K181; K193; K313; K331]
Q8CG72	ADPRS	ADP-ribose glycohydrolase ARH3	Acetyl [K115; K116; K137]
Q9D328	TMEM35A	Novel acetylcholine receptor chaperone	Acetyl [K45]
Q91WE2	PSME3IP1	PSME3-interacting protein	Acetyl [K157]
Q9CQY2	RAMAC	RNA guanine-N7 methyltransferase activating subunit	Acetyl [K24]
P59648	FXYD7	FXYD domain-containing ion transport regulator 7	Acetyl [K67]
Q3TPL8	SLC2A3	MFS domain-containing protein	Acetyl [K216; K217]
P62858	RPS28	40S ribosomal protein S28	Acetyl [K10]
Q70KF4	CMYA5	Cardiomyopathy-associated protein 5	Acetyl [K2060]
A0A286YDP0	CETN3	Centrin-3 (Fragment)	Acetyl [K128]
P63040	CPLX1	Complexin-1	Acetyl [K32; K133; K134]
Q6NXW0	AKT3	Non-specific serine/threonine protein kinase	Acetyl [K416; K417]
Q8CHH5	BICRAL	BRD4-interacting chromatin-remodeling complex-associated protein-like	Acetyl [K614]
P52483	UBE2E3	Ubiquitin-conjugating enzyme E2 E3	Acetyl [K64]
Q02614	SAP30BP	SAP30-binding protein	Acetyl [K304; K305]
Q91VW3	SH3BGRL3	SH3 domain-binding glutamic acid-rich-like protein 3	Acetyl [K18]
Q6P0X6	GLRX2	Glrx2 protein (Fragment)	Acetyl [K140]
E9QL65	COG3	Component of oligomeric Golgi complex 3	Acetyl [K320]
Q8R3P0	ASPA	Aspartoacylase	Acetyl [K305]
Q9D7N9	APMAP	Adipocyte plasma membrane-associated protein	Acetyl [K178]
Q9ES34	UBE3B	Ubiquitin-protein ligase E3B	Acetyl [K709]
Q9D7X8	GGCT	Gamma-glutamylcyclotransferase	Acetyl [K159]
Q9D384	SNRNP35	U11/U12 small nuclear ribonucleoprotein 35 kDa protein	Acetyl [K147; K148]
Q99P25	TSNAXIP1	Translin-associated factor X-interacting protein 1	Acetyl [K437; K440; K441]
P63325	RPS10	40S ribosomal protein S10	Acetyl [K24; K25]
P28184	MT3	Metallothionein-3	Acetyl [K19; K44]
A2A7F6	CLCN6	Chloride channel protein	Acetyl [K662; K664]
Q9R1V6	ADAM22	Disintegrin and metalloproteinase domain-containing protein 22	Acetyl [K312; K593]
Q8VI84	NOC3L	Nucleolar complex protein 3 homolog	Acetyl [K759]
E9PYN1	CADM1	Cell adhesion molecule 1	Acetyl [K444]
A6H5Z3	EXOC6B	Exocyst complex component 6B	Acetyl [K92; K546]
Q4FJR0	NUDT4	Nudt4 protein	Acetyl [K132]
A0A0N4SW93	C2CD5	C2 domain-containing protein 5	Acetyl [K39]
P37242	THRB	Thyroid hormone receptor beta	Acetyl [K206; K211]
Q80TF3	PCDH19	Protocadherin-19	Acetyl [K1138]
Q8R1M2	H2AJ	Histone H2A.J	Acetyl [K6; K10; K96; K119; K120]
A0A087WQH8	SLC35A4	Probable UDP-sugar transporter protein SLC35A4	Acetyl [K92]
Q9D0E3	LYSMD1	LysM and putative peptidoglycan-binding domain-containing protein 1	Acetyl [K65]
Q9CQ54	NDUFC2	NADH dehydrogenase [ubiquinone] 1 subunit C2	Acetyl [K12; K104]
Q0PD14	RAB39B	Rab39B	Acetyl [K56; K59]
Q8BM79	ARSJ	Sulfatase domain-containing protein	Acetyl [K581]
A0A0R5RP28	SCN2A	Sodium channel protein	Acetyl [K550]
P16054	PRKCE	Protein kinase C epsilon type	Acetyl [K210]
A0A571BG39	SRCIN1	SRC kinase-signaling inhibitor 1	Acetyl [K814]
Q6PE01	SNRNP40	U5 small nuclear ribonucleoprotein 40 kDa protein	Acetyl [K18]
Q0PD53	RAB6B	Rab6B	Acetyl [K133; K183]
Q60848	HELLS	Lymphocyte-specific helicase	Acetyl [K137]
Q9D0R2	TARS1	Threonine--tRNA ligase 1, cytoplasmic	Acetyl [K278]
E9QP94	CCDC136	Coiled-coil domain-containing protein 136	Acetyl [K364]
G3UVV3	ZFP407	Zinc finger protein 407	Acetyl [K1608]

## Sheet: mapped CST Pro 432
Accession	Gene name	Protein name	AcK sites
P58871	TNKS1BP1	Tankyrase 1 binding protein 1	Acetyl [K924; K946]
G3UXW9	GPS1	COP9 signalosome complex subunit 1	Acetyl [K283]
Q3TS44	PSMA1	Proteasome subunit alpha type	Acetyl [K50; K61; K115]
Q3TYV5	CNP	2',3'-cyclic-nucleotide 3'-phosphodiesterase	Acetyl [K15; K63; K73; K101; K161; K163; K174; K175; K177; K216; K219; K220; K232; K234; K243; K254; K260; K274; K370; K376; K385; K386; K390; K401]
Q9D892	ITPA	Inosine triphosphate pyrophosphatase	Acetyl [K56]
A8IP69	YWHAG	14-3-3 protein gamma subtype	Acetyl [K10; K50; K69; K77; K120; K125; K127; K142; K162]
Q3U011	GLTP	GLTP domain-containing protein	Acetyl [K66; K149]
Q91VA7	IDH3B	Isocitrate dehydrogenase [NAD] subunit, mitochondrial	Acetyl [K107; K145; K151; K179; K198; K206; K207; K349; K350; K373]
P12382	PFKL	ATP-dependent 6-phosphofructokinase, liver type	Acetyl [K386; K392; K469; K614; K726; K727]
Q3URE1	ACSF3	Malonate--CoA ligase ACSF3, mitochondrial	Acetyl [K306]
Q8VDQ8	SIRT2	NAD-dependent protein deacetylase sirtuin-2	Acetyl [K126; K144; K210; K287]
A0A668KLC6	MAP2	Microtubule-associated protein	Acetyl [K615; K616; K621; K771; K838; K960; K1278; K1658; K1669; K1687; K1795; K1804; K1805; K1833; K1859; K1860; K1869; K1874]
Q9WVL0	GSTZ1	Maleylacetoacetate isomerase	Acetyl [K95; K177; K191]
E9Q401	RYR2	Ryanodine receptor 2	Acetyl [K1141]
P31324	PRKAR2B	cAMP-dependent protein kinase type II-beta regulatory subunit	Acetyl [K135; K256; K391]
O08553	DPYSL2	Dihydropyrimidinase-related protein 2	Acetyl [K20; K254; K258; K293; K297; K390; K423; K451; K480; K511; K520]
P08553	NEFM	Neurofilament medium polypeptide	Acetyl [K53; K166; K261; K291; K296; K599; K602; K622; K704; K751; K788; K789; K807]
B2RX08	SPTB	Spectrin beta chain	Acetyl [K124; K224; K226; K490; K497; K569]
O08599	STXBP1	Syntaxin-binding protein 1	Acetyl [K20; K98; K120; K213; K225; K294; K332; K356; K364; K493; K497; K524; K583; K584]
Q8BMF3	ME3	NADP-dependent malic enzyme, mitochondrial	Acetyl [K119; K293; K359; K372; K454; K551; K558; K569; K571]
Q3V100	MPI	Mannose-6-phosphate isomerase	Acetyl [K218]
A0A1S6GWG6	ATP6V1B2	Vacuolar proton pump subunit B	Acetyl [K110; K137; K138; K432; K489]
Q6ZQ49	ATP1A2	Sodium/potassium-transporting ATPase subunit alpha (Fragment)	Acetyl [K35; K36; K37; K47; K48; K56; K173; K223; K365; K370; K388; K424; K445; K455; K498; K615; K622; K635; K681; K708; K736; K737; K783; K784; K960; K962]
P50516	ATP6V1A	V-type proton ATPase catalytic subunit A	Acetyl [K163; K165; K307; K467; K585]
Q8CIF2	ALDH1L1	10-formyltetrahydrofolate dehydrogenase	Acetyl [K21; K35; K128; K129; K205; K206; K656; K660; K668; K669; K733; K735]
Q91V99	FAU	40S ribosomal protein S30 (Fragment)	Acetyl [K129; K130]
O55023	IMPA1	Inositol monophosphatase 1	Acetyl [K28; K49; K59; K61; K260]
A0A0G2JGX4	ATP1A3	Sodium/potassium-transporting ATPase subunit alpha	Acetyl [K39; K40; K48; K70; K165; K215; K357; K362; K380; K437; K447; K461; K471; K490; K511; K608; K615; K628; K674; K701; K729; K730; K746; K776; K777; K953; K955]
P15105	GLUL	Glutamine synthetase	Acetyl [K25; K103; K276; K279; K372]
E9QPA1	RIC1	Protein RIC1 homolog	Acetyl [K524; K525]
Q9R0Y5	AK1	Adenylate kinase isoenzyme 1	Acetyl [K147; K148]
P17426	AP2A1	AP-2 complex subunit alpha-1	Acetyl [K31; K35; K117; K177; K378; K498; K905; K907]
Q91VB8	HBA-A1	Alpha globin 1	Acetyl [K41; K57; K91]
Q3TD78	NIPSNAP2	NIPSNAP domain-containing protein	Acetyl [K62; K63; K86; K138; K140]
Q9D2P8	MOBP	Myelin-associated oligodendrocyte basic protein	Acetyl [K36; K48; K55; K56; K67; K79; K95; K97; K104; K113]
Q3TRJ1	VPS35	Vacuolar protein sorting-associated protein 35	Acetyl [K31; K694; K701; K702]
Q3TSQ1	ATP1B1	Sodium/potassium-transporting ATPase subunit beta	Acetyl [K13; K14; K21; K22; K85; K96; K118; K134; K173; K179; K217; K222; K224; K278; K289]
P00920	CA2	Carbonic anhydrase 2	Acetyl [K111; K112; K126; K167; K251]
B2RRX1	ACTB	Actin, beta	Acetyl [K50; K61; K113; K213; K291; K326; K328]
Q80TN1	CAMK2A	Calcium/calmodulin-dependent protein kinase (Fragment)	Acetyl [K65; K77; K155; K267; K276; K300; K301; K326; K331; K470]
A0A1Y7VMN0	ROCK2	Rho-associated protein kinase 2 (Fragment)	Acetyl [K66; K224; K323; K349; K355; K469; K613]
Q8BVI4	QDPR	Dihydropteridine reductase	Acetyl [K93; K95; K99; K121; K164]
A8Y5T6	PARS2	Prolyl-tRNA synthetase	Acetyl [K279; K414; K415; K474]
E9QLB2	LYPLAL1	Lysophospholipase-like protein 1	Acetyl [K221; K223]
A0A668KM31	AMPH	Amphiphysin	Acetyl [K11; K35; K47; K159; K215; K233]
Q7TSJ2	MAP6	Microtubule-associated protein 6	Acetyl [K174; K193; K300; K406; K441; K444; K447; K470; K662; K739; K750; K796]
Q9JJZ2	TUBA8	Tubulin alpha-8 chain	Acetyl [K96; K370; K394; K401]
P11881	ITPR1	Inositol 1,4,5-trisphosphate receptor type 1	Acetyl [K100; K101]
A2ALV3	SH3GL2	Endophilin-A1	Acetyl [K28; K149; K159; K171; K172]
Q545N7	CKMT1	Creatine kinase	Acetyl [K59; K79; K140; K257; K276; K296; K332; K417]
Q8C6E9	PURA	Uncharacterized protein	Acetyl [K70; K143; K228; K265; K272; K278; K279]
Q80Y82	ZMYND8	Protein kinase C binding protein 1	Acetyl [K437]
Q9CXJ4	ABCB8	Mitochondrial potassium channel ATP-binding subunit	Acetyl [K228; K245]
Q9CZN7	SHMT2	Serine hydroxymethyltransferase, mitochondrial	Acetyl [K103; K181; K469; K474]
S4R2F3	ANK2	Ankyrin-2	Acetyl [K223; K275; K330; K382; K407; K408; K627; K638; K716; K759; K802; K1207; K1208; K1335; K1407; K1416; K2593]
Q3TH69	AP2M1	AP-2 complex subunit mu	Acetyl [K59; K139; K308; K312; K319; K339; K378; K379; K420]
O55042	SNCA	Alpha-synuclein	Acetyl [K21; K43; K58; K96; K97]
D5L240	ATP2B2	Calcium-transporting ATPase	Acetyl [K47; K77; K363; K389; K500; K633; K634; K784; K796; K829; K830; K944]
Q7TSH2	PHKB	Phosphorylase b kinase regulatory subunit beta	Acetyl [K635; K824]
Q9Z1G4	ATP6V0A1	V-type proton ATPase 116 kDa subunit a1	Acetyl [K119; K237; K295; K303; K373; K376; K674]
E9Q828	ATP2B4	Calcium-transporting ATPase	Acetyl [K75; K247; K248; K467; K613; K750; K762; K795; K796; K910; K1118]
Q61644	PACSIN1	Protein kinase C and casein kinase substrate in neurons protein 1	Acetyl [K62; K99; K145; K162; K186; K187; K237; K250]
G5E829	ATP2B1	Plasma membrane calcium-transporting ATPase 1	Acetyl [K48; K62; K64; K251; K252; K365; K476; K495; K590; K609; K610; K761; K773; K806; K807; K921]
P05201	GOT1	Aspartate aminotransferase, cytoplasmic	Acetyl [K166; K290; K396]
Q6W8Q3	PCP4L1	Purkinje cell protein 4-like protein 1	Acetyl [K55]
E9QLL2	DNM3	Dynamin GTPase	Acetyl [K87; K393; K594]
K7Q751	PTK2	Non-specific protein-tyrosine kinase	Acetyl [K916]
A0A286YCB8	CAMK2G	Calcium/calmodulin-dependent protein kinase type II subunit gamma (Fragment)	Acetyl [K65; K74]
P35235	PTPN11	Tyrosine-protein phosphatase non-receptor type 11	Acetyl [K131; K280]
P61264	STX1B	Syntaxin-1B	Acetyl [K45; K54; K55; K69; K71; K82; K83; K139]
A0A1D5RMH7	PSD3	PH and SEC7 domain-containing protein 3	Acetyl [K973; K1084; K1110; K1285; K1287]
Q4VAE8	NDUFB4	Complex I-B15 (Fragment)	Acetyl [K57]
Q9CXX1	NAPA	Uncharacterized protein	Acetyl [K53; K93; K94; K153; K163]
Q9WUB3	PYGM	Glycogen phosphorylase, muscle form	Acetyl [K29; K30; K42; K438; K465; K466; K483; K787; K793]
E9Q3L2	PI4KA	Phosphatidylinositol 4-kinase alpha	Acetyl [K610; K1486; K1566; K1843; K1844]
Q99J08	SEC14L2	SEC14-like protein 2	Acetyl [K253]
A0A1S6GWI4	NDUFS5	Complex I-15 kDa	Acetyl [K93]
P48962	SLC25A4	ADP/ATP translocase 1	Acetyl [K23; K33; K43; K92; K94; K96; K163; K166; K263; K272]
A2AS98	NCKAP1	Nck-associated protein 1	Acetyl [K57; K207; K649; K650; K892; K901; K911]
A0A0M3HEQ0	TXNRD2	Thioredoxin-disulfide reductase	Acetyl [K97; K140; K156; K288; K340]
Q04447	CKB	Creatine kinase B-type	Acetyl [K32; K107; K223; K242; K265; K267; K298; K304; K307; K313; K381]
B2L107	VSNL1	Visinin-like protein 1	Acetyl [K28; K74]
Q3UGA8	PPAT	Amidophosphoribosyltransferase	Acetyl [K60; K371]
Q3THG2	PSMD11	PCI domain-containing protein	Acetyl [K417]
Q91WT9	CBS	Cystathionine beta-synthase	Acetyl [K208]
B2RXR2	PIK3R4	Non-specific serine/threonine protein kinase	Acetyl [K951]
Q5SVJ0	CAMK2B	Calcium/calmodulin-dependent protein kinase	Acetyl [K33; K57; K69; K138; K147; K259; K268; K292; K293; K649]
Q58E70	TPM3	Tpm3 protein	Acetyl [K125; K184; K195; K223; K225]
D3Z230	INPP4A	Phosphatidylinositol-3,4-bisphosphate 4-phosphatase	Acetyl [K371]
Q5M9N9	PRDX2	Prdx2 protein	Acetyl [K119; K177; K184; K191; K196]
Q8K1M3	PRKAR2A	Protein kinase, cAMP dependent regulatory, type II alpha	Acetyl [K159; K241]
Q546G4	ALB	Serum albumin	Acetyl [K44; K97; K117; K210; K229; K309; K413; K490; K499; K543; K545]
Q3V3N6	COPS2	COP9 signalosome complex subunit 2	Acetyl [K307; K422]
P17710	HK1	Hexokinase-1	Acetyl [K104; K247; K368; K389; K409; K485; K507; K537; K544; K545; K600; K794; K819; K820; K833; K884]
Q7TMB8	CYFIP1	Cytoplasmic FMR1-interacting protein 1	Acetyl [K178; K182; K751; K1188]
Q3THP1	DPP3	Dipeptidyl peptidase 3	Acetyl [K209]
A0A338P6I6	DLG4	Disks large homolog 4	Acetyl [K242; K531; K703]
B9EJA4	CLASP2	Clasp2 protein	Acetyl [K266; K267; K1152]
Q80TT4	TOMM70A	MKIAA0719 protein (Fragment)	Acetyl [K96; K186; K206; K263; K451; K488; K594]
O08532	CACNA2D1	Voltage-dependent calcium channel subunit alpha-2/delta-1	Acetyl [K842]
Q3UN66	PRKCG	Protein kinase C	Acetyl [K335; K384; K400; K495; K592]
P68510	YWHAH	14-3-3 protein eta	Acetyl [K50; K69; K77; K78; K110; K125; K127; K142; K143; K155]
Q542T4	MBP	Myelin basic protein	Acetyl [K52; K57; K62; K83; K98; K115; K129]
Q3UBZ3	CAPZA2	F-actin-capping protein subunit alpha	Acetyl [K91; K97; K146; K147; K268]
P63087	PPP1CC	Serine/threonine-protein phosphatase PP1-gamma catalytic subunit	Acetyl [K23; K26; K141; K147; K238; K260]
B2KF05	BRPF3	Bromodomain and PHD finger-containing protein 3	Acetyl [K89; K91; K96; K98; K105; K329]
Q3UYM8	PLP1	Uncharacterized protein	Acetyl [K105; K111; K122; K144; K229]
G3X8R0	REEP5	Receptor expression-enhancing protein	Acetyl [K147]
B9EKC3	ARHGAP5	Rho GTPase activating protein 5	Acetyl [K298]
P28663	NAPB	Beta-soluble NSF attachment protein	Acetyl [K19; K53; K56; K78; K93; K94; K153; K163; K298]
Q9D939	SULT1C2	Sulfotransferase 1C2	Acetyl [K96]
A2AQR0	GPD2	Glycerol-3-phosphate dehydrogenase	Acetyl [K94; K652]
A0A6I8MWZ8	MTX1	Metaxin-1	Acetyl [K185]
Q9CPU4	MGST3	Microsomal glutathione S-transferase 3	Acetyl [K37; K111]
Q3UPL0	SEC31A	Protein transport protein Sec31A	Acetyl [K459; K460]
Q80XU3	NUCKS1	Nuclear ubiquitous casein and cyclin-dependent kinase substrate 1	Acetyl [K35; K36; K52; K184; K186]
Q3U7C0	AFG3L2	AAA domain-containing protein	Acetyl [K192; K305; K307; K480; K600; K719]
P70441	SLC9A3R1	Na(+)/H(+) exchange regulatory cofactor NHE-RF1	Acetyl [K235; K236]
P12658	CALB1	Calbindin	Acetyl [K223]
Q3TLP8	RAC1	Ras-related C3 botulinum toxin substrate 1	Acetyl [K147; K166; K202; K203]
E9Q3E2	SYNPO	Synaptopodin	Acetyl [K586]
Q9ERS2	NDUFA13	NADH dehydrogenase [ubiquinone] 1 alpha subcomplex subunit 13	Acetyl [K7; K22]
Q9CXK9	RBM33	RNA-binding protein 33	Acetyl [K945]
Q921J2	RHEB	GTP-binding protein Rheb	Acetyl [K161]
Q9CPQ1	COX6C	Cytochrome c oxidase subunit 6C	Acetyl [K68]
Q5SYD0	MYO1D	Unconventional myosin-Id	Acetyl [K524; K676; K975; K976]
Q09XV5	CHD8	Chromodomain-helicase-DNA-binding protein 8	Acetyl [K544; K545]
Q3UYH9	PYGB	Alpha-1,4 glucan phosphorylase	Acetyl [K42; K254; K370; K371; K438; K483; K552; K569; K811]
A0A0R4IZY9	DUS3L	tRNA-dihydrouridine(47) synthase [NAD(P)(+)]	Acetyl [K64]
G5E8J3	WDR11	WD repeat-containing protein 11	Acetyl [K1109]
D3Z0M9	DDX23	RNA helicase	Acetyl [K759]
B2RRE7	OTUD4	OTU domain-containing protein 4	Acetyl [K342; K343]
Q91XF0	PNPO	Pyridoxine-5'-phosphate oxidase	Acetyl [K163]
Q8CGY8	OGT	UDP-N-acetylglucosamine--peptide N-acetylglucosaminyltransferase 110 kDa subunit	Acetyl [K337; K385; K991; K992]
Q497I3	FABP5	Fatty acid binding protein 5, epidermal	Acetyl [K55]
E9PWW9	RSF1	Remodeling and spacing factor 1	Acetyl [K1053; K1064]
F8VQE9	AGAP3	Arf-GAP with GTPase, ANK repeat and PH domain-containing protein 3	Acetyl [K139]
Q9ES28	ARHGEF7	Rho guanine nucleotide exchange factor 7	Acetyl [K421]
Q3URG1	TPPP	Uncharacterized protein	Acetyl [K77; K130; K184; K205]
Q3V2D0	LONP1	Lon protease homolog, mitochondrial	Acetyl [K137; K360; K522; K571; K572; K889]
E9Q7X7	NRXN2	Neurexin-2	Acetyl [K457]
B7ZW89	LUZP1	Uncharacterized protein	Acetyl [K362]
Q9WVQ5	APIP	Methylthioribulose-1-phosphate dehydratase	Acetyl [K205]
Q5QGZ6	RAI1	Retinoic acid induced 1	Acetyl [K449; K971; K972; K1066; K1070; K1076]
Q9WTL7	LYPLA2	Acyl-protein thioesterase 2	Acetyl [K108; K190; K203]
E9Q7L0	OGDHL	Oxoglutarate dehydrogenase (succinyl-transferring)	Acetyl [K865; K874; K919; K966; K1004]
Q0VF55	ATP2B3	Calcium-transporting ATPase	Acetyl [K80; K322; K335; K363; K474; K607; K608; K770; K803; K804]
Q80YN3	BCAS1	Breast carcinoma-amplified sequence 1 homolog	Acetyl [K313; K631]
P28474	ADH5	Alcohol dehydrogenase class-3	Acetyl [K107; K113; K338; K339]
Q9Z2A5	ATE1	Arginyl-tRNA--protein transferase 1	Acetyl [K243; K245; K294; K302]
Q8C1T5	NAPG	Uncharacterized protein	Acetyl [K15; K21; K28; K46; K76; K185; K195; K196]
Q60770	STXBP3	Syntaxin-binding protein 3	Acetyl [K357; K359]
Q3UZ58	FDXR	NADPH:adrenodoxin oxidoreductase, mitochondrial	Acetyl [K61; K224]
Q7TMF3	NDUFA12	NADH dehydrogenase [ubiquinone] 1 alpha subcomplex subunit 12	Acetyl [K53; K145]
B2RQQ5	MAP1B	Microtubule-associated protein 1B	Acetyl [K366; K429; K1904; K1941; K2374; K2435]
Q3U3T6	STK24	Protein kinase domain-containing protein	Acetyl [K233]
Q9JLC6	TEF	Thyrotroph embryonic factor	Acetyl [K38; K39]
Q7JJ13	BRD2	Bromodomain-containing protein 2	Acetyl [K30]
P08414	CAMK4	Calcium/calmodulin-dependent protein kinase type IV	Acetyl [K311; K312; K370; K371]
Q5U458	DNAJC11	DnaJ homolog subfamily C member 11	Acetyl [K45]
Q64442	SORD	Sorbitol dehydrogenase	Acetyl [K134]
Q8JZN7	RHOT2	Mitochondrial Rho GTPase 2	Acetyl [K230; K511]
A0A1B0GRP7	PLPBP	Pyridoxal phosphate homeostasis protein (Fragment)	Acetyl [K123; K130; K131]
P50518	ATP6V1E1	V-type proton ATPase subunit E 1	Acetyl [K26; K59; K60; K99; K156; K223]
B7ZWM6	SORBS2	Sorbin and SH3 domain-containing protein 2	Acetyl [K314; K1194]
Q3UHB1	NT5DC3	5'-nucleotidase domain-containing protein 3	Acetyl [K258; K336]
Q3URS9	CCDC51	Mitochondrial potassium channel	Acetyl [K126]
Q3UXN3	CARS	Cysteinyl-tRNA synthetase	Acetyl [K131; K132; K231]
Q6NZQ4	PAXIP1	PAX-interacting protein 1	Acetyl [K834]
Q99LD8	DDAH2	N(G),N(G)-dimethylarginine dimethylaminohydrolase 2	Acetyl [K51]
A0A0R4J0T0	HSCB	Iron-sulfur cluster co-chaperone protein HscB	Acetyl [K118]
O70546	KDM6A	Lysine-specific demethylase 6A	Acetyl [K799]
Q8K1X5	EHD1	EH-domain containing 1 (Fragment)	Acetyl [K313; K329; K330]
Q60771	CLDN11	Claudin-11	Acetyl [K116; K203]
Q08642	PADI2	Protein-arginine deiminase type-2	Acetyl [K51; K74; K333; K532]
Q8R1S0	COQ6	Ubiquinone biosynthesis monooxygenase COQ6, mitochondrial	Acetyl [K219]
Q32MW3	ACOT10	Acyl-coenzyme A thioesterase 10, mitochondrial	Acetyl [K155; K292; K294; K423]
Q9DD18	DTD1	D-aminoacyl-tRNA deacylase 1	Acetyl [K61]
Q8K215	LYRM4	LYR motif-containing protein 4	Acetyl [K21; K88]
Q91V14	SLC12A5	Solute carrier family 12 member 5	Acetyl [K691; K1085]
Q924L1	LETMD1	LETM1 domain-containing protein 1	Acetyl [K209]
E9Q5K9	YTHDC1	YTH domain-containing protein 1	Acetyl [K96]
E0CXB9	CTNNA2	Alpha N-catenin	Acetyl [K132; K693; K695; K707; K749; K759; K760; K920]
Q3UGZ6	ARHGEF10	DH domain-containing protein	Acetyl [K981]
P97390	VPS45	Vacuolar protein sorting-associated protein 45	Acetyl [K185; K432]
Q8CHP8	PGP	Glycerol-3-phosphate phosphatase	Acetyl [K80; K300; K301]
Q9CS42	PRPS2	Ribose-phosphate pyrophosphokinase 2	Acetyl [K176; K194]
E9QPX3	NDUFS4	NADH dehydrogenase [ubiquinone] iron-sulfur protein 4, mitochondrial	Acetyl [K73; K150; K151; K158; K168]
Q9EQC8	PRCC	Papillary Renal Cell carcinoma (Translocation-associated)	Acetyl [K250]
A6H669	BBS4	Bardet-Biedl syndrome 4 (Human)	Acetyl [K20]
D3YWX2	YLPM1	YLP motif-containing protein 1	Acetyl [K268; K315]
Q6ZQI3	MLEC	Malectin	Acetyl [K245]
Q3UZH3	MTHFD1	C-1-tetrahydrofolate synthase, cytoplasmic (Fragment)	Acetyl [K58; K686]
E9Q455	TPM1	Tropomyosin alpha-1 chain	Acetyl [K184; K195]
P10630	EIF4A2	Eukaryotic initiation factor 4A-II	Acetyl [K370; K382]
Q8VE38	OXNAD1	Oxidoreductase NAD-binding domain-containing protein 1	Acetyl [K78]
A0A0R4J0L6	MRPS35	28S ribosomal protein S35, mitochondrial	Acetyl [K297]
Q9D0M5	DYNLL2	Dynein light chain 2, cytoplasmic	Acetyl [K5; K9; K31; K36; K43; K71]
Q543U3	SLC1A3	Amino acid transporter	Acetyl [K191; K542]
Q3TUI9	PSMA5	Proteasome subunit alpha type	Acetyl [K187]
Q4VAG4	RPL22	Ribosomal protein L22	Acetyl [K80]
Q9R0Q6	ARPC1A	Actin-related protein 2/3 complex subunit 1A	Acetyl [K36; K37; K63]
Q9CR11	YEATS4	YEATS domain-containing protein 4	Acetyl [K131; K132; K212]
O55234	PSMB5	Proteasome subunit beta type-5	Acetyl [K91; K92]
Q5DTI2	ATP2A2	P-type Ca(2+) transporter (Fragment)	Acetyl [K519; K550; K558; K560; K588]
Q6DFW4	NOP58	Nucleolar protein 58	Acetyl [K353; K355; K441]
Q3UXP2	RUVBL2	RuvB-like helicase	Acetyl [K234]
Q9D154	SERPINB1A	Leukocyte elastase inhibitor A	Acetyl [K79; K244; K245]
P55264	ADK	Adenosine kinase	Acetyl [K50; K161; K162; K357]
Q9EPU0	UPF1	Regulator of nonsense transcripts 1	Acetyl [K587]
Q99MU3	ADAR	Double-stranded RNA-specific adenosine deaminase	Acetyl [K360]
P62911	RPL32	60S ribosomal protein L32	Acetyl [K106]
A8DUK4	HBB-BS	Beta-globin	Acetyl [K83; K96; K145]
D3YZ33	ZNHIT1	Zinc finger HIT domain-containing protein 1	Acetyl [K70; K71]
A2A432	CUL4B	Cullin-4B	Acetyl [K112; K113]
G3X8U9	MAPK8	Stress-activated protein kinase JNK	Acetyl [K68; K153; K160; K308]
Q8BH59	SLC25A12	Calcium-binding mitochondrial carrier protein Aralar1	Acetyl [K169; K370; K377]
Q3U9P7	OXCT1	Succinyl-CoA:3-ketoacid-coenzyme A transferase	Acetyl [K185; K446; K473; K480; K481]
Q3U6U7	WARS	T1-TrpRS	Acetyl [K378]
Q02780	NFIA	Nuclear factor 1 A-type	Acetyl [K299]
Q3TIU8	ABCE1	Uncharacterized protein	Acetyl [K343; K344]
Q8BT90	RPS17	40S ribosomal protein S17 (Fragment)	Acetyl [K38; K50; K51; K65]
G3X8X0	DHX16	RNA helicase	Acetyl [K147]
Q9CPV4	GLOD4	Glyoxalase domain-containing protein 4	Acetyl [K170]
Q3UGR5	HDHD2	Haloacid dehalogenase-like hydrolase domain-containing protein 2	Acetyl [K50]
P10649	GSTM1	Glutathione S-transferase Mu 1	Acetyl [K31; K50; K83; K152]
Q8CCT4	TCEAL5	Transcription elongation factor A protein-like 5	Acetyl [K40]
Q542V3	SRSF4	Serine/arginine-rich-splicing factor 4	Acetyl [K140; K286]
P83917	CBX1	Chromobox protein homolog 1	Acetyl [K84; K139]
Q99JF8	PSIP1	PC4 and SFRS1-interacting protein	Acetyl [K215; K217; K242]
G5E8P1	BRD1	Bromodomain-containing protein 1	Acetyl [K331; K418; K519]
Q5DTT1	NEXMIF	Neurite extension and migration factor	Acetyl [K1182]
Q54AC6	COX17	Cox17p	Acetyl [K30; K31]
Q8BFZ3	ACTBL2	Beta-actin-like protein 2	Acetyl [K51; K292; K329]
P60840	ENSA	Alpha-endosulfine	Acetyl [K47; K74; K76]
Q9Z0H8	CLIP2	CAP-Gly domain-containing linker protein 2	Acetyl [K860]
Q5CCJ9	BRD3	Orfx protein	Acetyl [K303; K304]
A2AN96	RBBP9	Retinoblastoma binding protein 9	Acetyl [K28; K29]
Q9ERD7	TUBB3	Tubulin beta-3 chain	Acetyl [K19; K58; K122; K154; K174; K297; K336; K379]
A0A1B0GRV0	BPNT1	3'(2'),5'-bisphosphate nucleotidase 1	Acetyl [K49; K259; K260]
O54734	DDOST	Dolichyl-diphosphooligosaccharide--protein glycosyltransferase 48 kDa subunit	Acetyl [K174]
A0A087WSB8	HMGN3	High mobility group nucleosome-binding domain-containing protein 3	Acetyl [K42; K55]
Q3URR8	NUBPL	Uncharacterized protein	Acetyl [K246; K250]
Q69Z99	ZNF512	Zinc finger protein 512	Acetyl [K97]
A0A2I3BPW0	NDRG2	Protein NDRG2 (Fragment)	Acetyl [K62; K273]
Q32P04	KRT5	Keratin 5	Acetyl [K251; K258; K398]
Q3TGC5	PEBP1	Uncharacterized protein	Acetyl [K93; K150; K187]
Q9CWS0	DDAH1	N(G),N(G)-dimethylarginine dimethylaminohydrolase 1	Acetyl [K144; K175]
E9Q0J5	KIF21A	Kinesin-like protein KIF21A	Acetyl [K671; K749]
Q8R071	ITPKA	Inositol-trisphosphate 3-kinase A	Acetyl [K207]
D3Z4J3	MYO5A	Unconventional myosin-Va	Acetyl [K289; K618; K760; K871; K1207; K1219; K1357]
A0A494B945	RAB1B	Ras-related protein Rab-1B (Fragment)	Acetyl [K179; K185; K250]
Q3UHT7	ERC2	ERC protein 2	Acetyl [K554; K682; K683]
Q9CX34	SUGT1	Protein SGT1 homolog	Acetyl [K245]
Q9EQF6	DPYSL5	Dihydropyrimidinase-related protein 5	Acetyl [K13; K115; K504; K505; K546]
P11404	FABP3	Fatty acid-binding protein, heart	Acetyl [K15; K97]
Q921I1	TF	Serotransferrin	Acetyl [K134; K135; K299; K696]
P04104	KRT1	Keratin, type II cytoskeletal 1	Acetyl [K284; K296; K297]
E0CYV0	PCMT1	Protein-L-isoaspartate O-methyltransferase	Acetyl [K171; K182; K183]
O35927	CTNND2	Catenin delta-2	Acetyl [K371]
Q3TVK3	DNPEP	Aspartyl aminopeptidase	Acetyl [K23; K358]
H3BJW3	CPSF6	Cleavage and polyadenylation specificity factor subunit 6	Acetyl [K79; K138; K139]
B2RSV4	SF3B3	Splicing factor 3b, subunit 3	Acetyl [K137; K139; K975]
Q8C3X2	CCDC90B	Coiled-coil domain-containing protein 90B, mitochondrial	Acetyl [K197; K198]
P17563	SELENBP1	Methanethiol oxidase	Acetyl [K279]
E9PUA3	IQSEC1	IQ motif and SEC7 domain-containing protein 1	Acetyl [K78; K137; K902]
Q2UZW7	MAPRE3	Microtubule-associated protein	Acetyl [K76; K83; K84; K148; K167; K229]
P54823	DDX6	Probable ATP-dependent RNA helicase DDX6	Acetyl [K104; K231; K232]
B2RUC7	STRAP	Serine/threonine kinase receptor associated protein	Acetyl [K131]
P63330	PPP2CA	Serine/threonine-protein phosphatase 2A catalytic subunit alpha isoform	Acetyl [K29; K34]
G3UZM4	CADM2	Cell adhesion molecule 2 (Fragment)	Acetyl [K161; K253; K430]
Q9CU65	ZMYM2	Zinc finger MYM-type protein 2	Acetyl [K1279]
O89050	MKLN1	Muskelin	Acetyl [K563]
P12849	PRKAR1B	cAMP-dependent protein kinase type I-beta regulatory subunit	Acetyl [K367]
Q548L4	GAD2	Glutamate decarboxylase	Acetyl [K172; K286; K287; K323; K396; K534]
B1AZP2	DLGAP4	Disks large-associated protein 4	Acetyl [K558; K559; K661]
E9QN59	MAPK10	Stress-activated protein kinase JNK	Acetyl [K136; K221; K228; K376]
P62869	ELOB	Elongin-B	Acetyl [K28]
Q8R1Q8	DYNC1LI1	Cytoplasmic dynein 1 light intermediate chain 1	Acetyl [K94; K95; K428; K429]
Q3U890	HARS	Histidine--tRNA ligase, cytoplasmic	Acetyl [K418; K419]
Q91V61	SFXN3	Sideroflexin-3	Acetyl [K85; K169]
Q62426	CSTB	Cystatin-B	Acetyl [K89]
Q80X81	ACAT3	Acetyl-Coenzyme A acetyltransferase 3	Acetyl [K180]
Q3TWN8	ALDH18A1	Delta-1-pyrroline-5-carboxylate synthase	Acetyl [K347; K348]
Q9D0M3	CYC1	Cytochrome c1, heme protein, mitochondrial	Acetyl [K325]
Q3TDP3	AGPAT5	PlsC domain-containing protein	Acetyl [K279; K280]
P63321	RALA	Ras-related protein Ral-A	Acetyl [K134; K143]
A0A1S6GWJ0	OSBPL9	Oxysterol-binding protein	Acetyl [K663]
B1AZI6	THOC2	THO complex subunit 2	Acetyl [K528]
Q11011	NPEPPS	Puromycin-sensitive aminopeptidase	Acetyl [K337; K830]
Q9QX60	DGUOK	Deoxyguanosine kinase, mitochondrial	Acetyl [K135]
A0A1Y7VK55	NFIC	Nuclear factor 1	Acetyl [K302]
Q6A006	TOX4	TOX high mobility group box family member 4 (Fragment)	Acetyl [K215; K216]
Q9CQJ8	NDUFB9	NADH dehydrogenase [ubiquinone] 1 beta subcomplex subunit 9	Acetyl [K121]
O35593	PSMD14	26S proteasome non-ATPase regulatory subunit 14	Acetyl [K239]
A0A0R4J0J6	THOC5	THO complex subunit 5 homolog	Acetyl [K24]
Q3U9A8	SH3BGRL	SH3 domain-binding glutamic acid-rich-like protein	Acetyl [K17; K18]
Q3TLE2	FERMT2	PH domain-containing protein	Acetyl [K408]
Q9DCS9	NDUFB10	NADH dehydrogenase [ubiquinone] 1 beta subcomplex subunit 10	Acetyl [K134]
E9Q8Z8	CTNND1	Catenin delta-1	Acetyl [K517]
Q9QXS6	DBN1	Drebrin	Acetyl [K173; K185; K186]
Q8C2Q7	HNRNPH1	Heterogeneous nuclear ribonucleoprotein H	Acetyl [K185]
Q8CGB9	IDE	Insulin-degrading enzyme	Acetyl [K527; K656]
A0JNY3	GPHN	Molybdopterin molybdenumtransferase	Acetyl [K148; K149]
Q9DCT2	NDUFS3	NADH dehydrogenase [ubiquinone] iron-sulfur protein 3, mitochondrial	Acetyl [K263]
Q8VDC3	ACO1	Citrate hydro-lyase	Acetyl [K56; K396; K649]
Q3UHL1	CAMKV	CaM kinase-like vesicle-associated protein	Acetyl [K68; K466]
Q9CRB6	TPPP3	Tubulin polymerization-promoting protein family member 3	Acetyl [K76; K77; K85; K144]
P36536	SAR1A	GTP-binding protein SAR1a	Acetyl [K146]
Q9Z1A1	TFG	TFG protein	Acetyl [K57]
Q3U505	RPN2	Dolichyl-diphosphooligosaccharide--protein glycosyltransferase subunit 2 (Fragment)	Acetyl [K655]
Q9D1M0	SEC13	Protein SEC13 homolog	Acetyl [K175; K180; K181]
B1GX81	PAK3	Beta-PAK	Acetyl [K301; K302; K303; K454]
Q3UPA1	GNA11	Uncharacterized protein	Acetyl [K72]
P24472	GSTA4	Glutathione S-transferase A4	Acetyl [K195; K196]
Q3UKC1	TAX1BP1	Tax1-binding protein 1 homolog	Acetyl [K288]
P19246	NEFH	Neurofilament heavy polypeptide	Acetyl [K435; K943]
Q9DC07	NEBL	LIM zinc-binding domain-containing Nebulette	Acetyl [K23; K85]
Q9D1P0	MRPL13	39S ribosomal protein L13, mitochondrial	Acetyl [K114]
Q80YX1	TNC	Tenascin	Acetyl [K2056]
P70335	ROCK1	Rho-associated protein kinase 1	Acetyl [K50]
P62317	SNRPD2	Small nuclear ribonucleoprotein Sm D2	Acetyl [K18]
A0A338P6U8	ARID1B	AT-rich interactive domain-containing protein 1B	Acetyl [K1902]
P13541	MYH3	Myosin-3	Acetyl [K720]
Q6P1Y9	EXOC1	Exocyst complex component 1	Acetyl [K759; K760]
G3X8S1	DNAJC19	Mitochondrial import inner membrane translocase subunit TIM14	Acetyl [K42]
Q69ZX3	MYH11	MKIAA0866 protein (Fragment)	Acetyl [K1461; K1544]
Q8K394	PLCL2	Inactive phospholipase C-like protein 2	Acetyl [K1079]
P62737	ACTA2	Actin, aortic smooth muscle	Acetyl [K52; K63; K86; K115; K215; K328; K330]
A0A1S6GWJ9	TSFM	Elongation factor Ts, mitochondrial	Acetyl [K72]
P35585	AP1M1	AP-1 complex subunit mu-1	Acetyl [K326; K396]
Q0PD50	RAB8A	Rab8A	Acetyl [K58; K197]
Q80WG5	LRRC8A	Volume-regulated anion channel subunit LRRC8A	Acetyl [K588; K589]
Q8JZU2	SLC25A1	Tricarboxylate transport protein, mitochondrial	Acetyl [K160; K268]
P63028	TPT1	Translationally-controlled tumor protein	Acetyl [K107]
Q5FWB6	RPLP0	60S acidic ribosomal protein P0	Acetyl [K10]
Q3TJB4	SH3GL1	Uncharacterized protein	Acetyl [K159; K171; K172; K294]
Q3UPX0	CRYM	Ketimine reductase mu-crystallin	Acetyl [K54]
E9QMK9	DGLUCY	D-glutamate cyclase, mitochondrial	Acetyl [K121]
G3X9Q6	LARP4	La-related protein 4	Acetyl [K216]
Q5NCI4	PGAM2	Phosphoglycerate mutase	Acetyl [K100; K106; K113]
B7ZP20	ANKFY1	Ankyrin repeat and FYVE domain containing 1	Acetyl [K937]
Q61990	PCBP2	Poly(rC)-binding protein 2	Acetyl [K31]
A0A1L1STC6	SYNE1	Nesprin-1	Acetyl [K30; K5789]
Q9DBE9	FTSJ3	pre-rRNA 2'-O-ribose RNA methyltransferase FTSJ3	Acetyl [K233; K234]
A0A1S6GWG5	MRPS9	Uncharacterized protein	Acetyl [K180]
Q9D1D4	TMED10	Transmembrane emp24 domain-containing protein 10	Acetyl [K133]
P60761	NRGN	Neurogranin	Acetyl [K47]
B5TVM2	ILDR2	Immunoglobulin-like domain-containing receptor 2	Acetyl [K72]
Q91WM3	RRP9	U3 small nucleolar RNA-interacting protein 2	Acetyl [K25]
Q91XL9	OSBPL1A	Oxysterol-binding protein-related protein 1	Acetyl [K682]
Q99J36	THUMPD1	THUMP domain-containing protein 1	Acetyl [K19; K26]
A0A0R4J2D3	MIA3	Transport and Golgi organization protein 1 homolog	Acetyl [K1615]
Q9D6K7	TTC33	Tetratricopeptide repeat protein 33	Acetyl [K45]
Q91V41	RAB14	Ras-related protein Rab-14	Acetyl [K61; K170; K171]
A0A1W2P7A1	RPS12	40S ribosomal protein S12	Acetyl [K145]
Q3TLX1	NAMPT	Nicotinamide phosphoribosyltransferase	Acetyl [K330]
Q9CQK2	RPS24	40S ribosomal protein S24	Acetyl [K37]
A0A0N4SUT9	BRPF1	Peregrin	Acetyl [K900; K901]
P80316	CCT5	T-complex protein 1 subunit epsilon	Acetyl [K376; K399]
O89023	TPP1	Tripeptidyl-peptidase 1	Acetyl [K372]
P61205	ARF3	ADP-ribosylation factor 3	Acetyl [K36]
F8VPN4	AGL	4-alpha-glucanotransferase	Acetyl [K1351]
P56399	USP5	Ubiquitin carboxyl-terminal hydrolase 5	Acetyl [K406; K468; K842]
Q64213	SF1	Splicing factor 1	Acetyl [K165]
Q9QYX7	PCLO	Protein piccolo	Acetyl [K919]
A0A0R4J2A3	TKTL2	Transketolase-like protein 2	Acetyl [K146]
Q9CZ91	SRFBP1	Serum response factor-binding protein 1	Acetyl [K435; K436]
G5E867	RAPH1	Ras association (RalGDS/AF-6) and pleckstrin homology domains 1	Acetyl [K303]
Q91VE0	SLC27A4	Long-chain fatty acid transport protein 4	Acetyl [K173]
F8WHL2	COPA	Coatomer subunit alpha	Acetyl [K1091]
Q543X6	MAP2K4	Protein kinase domain-containing protein	Acetyl [K129]
Q3U4H0	MAPRE1	APC-binding protein EB1	Acetyl [K83]
E9PZ43	MAP4	Microtubule-associated protein	Acetyl [K462; K463; K789]
P49443	PPM1A	Protein phosphatase 1A	Acetyl [K369]
Q60803	TRAF3	TNF receptor-associated factor 3	Acetyl [K328]
Q8BW96	CAMK1D	Calcium/calmodulin-dependent protein kinase type 1D	Acetyl [K266]
P07310	CKM	Creatine kinase M-type	Acetyl [K15; K223; K242]
Q8BL66	EEA1	Early endosome antigen 1	Acetyl [K700; K948; K950]
P10518	ALAD	Delta-aminolevulinic acid dehydratase	Acetyl [K184]
F8WIA1	CLIP1	CAP-Gly domain-containing linker protein 1	Acetyl [K1287]
Q571J7	PPP2R2A	Serine/threonine-protein phosphatase 2A 55 kDa regulatory subunit B (Fragment)	Acetyl [K455; K479; K480]
B2RWW2	GOLGB1	Golgb1 protein	Acetyl [K2010]
Q8R326	PSPC1	Paraspeckle component 1	Acetyl [K519]
P27671	RASGRF1	Ras-specific guanine nucleotide-releasing factor 1	Acetyl [K629]
P28667	MARCKSL1	MARCKS-related protein	Acetyl [K106]
Q1MWP8	EHD4	EH-domain containing 4-KJR (Fragment)	Acetyl [K302; K378]
D3YUJ3	CCNYL1	Cyclin Y-like 1	Acetyl [K338]
E9PWX1	DPP6	Dipeptidyl aminopeptidase-like protein 6	Acetyl [K415]
Q0VF59	DLGAP2	Disks large-associated protein 2	Acetyl [K716; K767]
Q3UZG4	AIMP1	Aminoacyl tRNA synthase complex-interacting multifunctional protein 1	Acetyl [K221]
Q3U405	RASA2	Uncharacterized protein	Acetyl [K584]
P97930	DTYMK	Thymidylate kinase	Acetyl [K59; K60]
A2AG50	MAP7D2	MAP7 domain-containing protein 2	Acetyl [K298]
Q91XH5	SPR	Sepiapterin reductase	Acetyl [K227]
Q9CR68	UQCRFS1	Cytochrome b-c1 complex subunit Rieske, mitochondrial	Acetyl [K168]
A0A1L1SQR4	DOCK6	Dedicator of cytokinesis protein 6	Acetyl [K1935]
Q5I0T8	RPL19	Ribosomal protein L19	Acetyl [K80]
Q3TI79	DKC1	Uncharacterized protein	Acetyl [K80]
Q3TGQ3	CTNNA1	Uncharacterized protein	Acetyl [K120; K681; K683; K695]
Q5M9M4	RPS15A	40S ribosomal protein S15a	Acetyl [K19]
E9QNE9	MAP4K3	Mitogen-activated protein kinase kinase kinase kinase 3	Acetyl [K460]
Q63918	CAVIN2	Caveolae-associated protein 2	Acetyl [K140]
Q8K0U4	HSPA12A	Heat shock 70 kDa protein 12A	Acetyl [K336]
A0A1S6GWG3	ADRM1	Uncharacterized protein	Acetyl [K160]
Q8VHE6	DNAH5	Dynein axonemal heavy chain 5	Acetyl [K2810]
O54946	DNAJB6	DnaJ homolog subfamily B member 6	Acetyl [K20]
B2RSH2	GNAI1	Guanine nucleotide-binding protein G(i) subunit alpha-1	Acetyl [K46; K51; K67; K180; K192; K330]
A0A087WQS2	BZW1	Basic leucine zipper and W2 domain-containing protein 1	Acetyl [K223]
Q80Y14	GLRX5	Glutaredoxin-related protein 5, mitochondrial	Acetyl [K152]
Q80WS3	FBLL1	rRNA/tRNA 2'-O-methyltransferase fibrillarin-like protein 1	Acetyl [K199; K200]
A2AR02	PPIG	Peptidyl-prolyl cis-trans isomerase G	Acetyl [K52]
Q3THR3	ARL6IP1	Uncharacterized protein	Acetyl [K124; K188]
A0A286YDM6	KCNMA1	BK channel	Acetyl [K1160]
Q80V08	RPL17	60S ribosomal protein L17 (Fragment)	Acetyl [K177]
A6H6B3	RALBP1	RalA binding protein 1	Acetyl [K128; K130]
O08788	DCTN1	Dynactin subunit 1	Acetyl [K518; K519; K978; K979]
G3X9V4	GRIN2B	Glutamate receptor	Acetyl [K221; K222]
Q3TG12	FARSB	Phenylalanyl-tRNA synthetase beta subunit (Fragment)	Acetyl [K6]
P39447	TJP1	Tight junction protein ZO-1	Acetyl [K183]
Q7TNV0	DEK	Protein DEK	Acetyl [K61]
Q7TNE3	SPAG7	Sperm-associated antigen 7	Acetyl [K197]
Q8BK30	NDUFV3	NADH dehydrogenase [ubiquinone] flavoprotein 3, mitochondrial	Acetyl [K68]
A7VJ98	GMFB	Glia maturation factor	Acetyl [K74]
B2RQQ7	CDC42BPB	Non-specific serine/threonine protein kinase	Acetyl [K337; K338]
Q9D1H6	NDUFAF4	NADH dehydrogenase [ubiquinone] 1 alpha subcomplex assembly factor 4	Acetyl [K16]
Q8CJ76	MLLT1	Leukemia-associated protein MLLT1	Acetyl [K246]
Q5DTH1	UBE3A	MKIAA4216 protein (Fragment)	Acetyl [K860]
Q8BJX0	PSMB2	Proteasome subunit beta	Acetyl [K169]
A2APY6	ESF1	ESF1, nucleolar pre-rRNA processing protein, homolog (S. cerevisiae)	Acetyl [K4]
Q66JR2	STARD10	Stard10 protein (Fragment)	Acetyl [K316]
Q3ULF4	SPG7	Paraplegin	Acetyl [K704]

## Sheet: mapped uniprot Pro 106
Accession	Gene name	Protein name	AcK sites
P52480	PKM	Pyruvate kinase PKM	Acetyl [K66; K89; K135; K136; K186; K188; K206; K207; K270; K305; K433; K475; K498]
Q5SUS9	EWSR1	RNA-binding protein EWS	Acetyl [K444; K446]
Q69ZP6	CD2BP2	MKIAA1178 protein (Fragment)	Acetyl [K48]
Q8C5H8	NADK2	NAD kinase 2, mitochondrial	Acetyl [K64; K108; K314; K407]
P63168	DYNLL1	Dynein light chain 1, cytoplasmic	Acetyl [K9; K36; K43; K71]
P13020	GSN	Gelsolin	Acetyl [K582; K726]
Q8C605	PFKP	ATP-dependent 6-phosphofructokinase	Acetyl [K288; K293; K394; K407; K441; K485; K687; K699]
Q8VCT3	RNPEP	Aminopeptidase B	Acetyl [K581; K600; K602]
A3KN68	PTPRN2	Protein tyrosine phosphatase, receptor type, N polypeptide 2	Acetyl [K879]
O88741	GDAP1	Ganglioside-induced differentiation-associated protein 1	Acetyl [K172; K173; K188; K190]
Q6GSS7	HIST2H2AA1	Histone H2A type 2-A	Acetyl [K96; K119; K120]
A0A0R4IZY0	THOP1	Thimet oligopeptidase	Acetyl [K2; K229]
Q3TVM1	SF3A1	Uncharacterized protein	Acetyl [K484; K485]
Q6ZWY7	PFDN5	Uncharacterized protein (Fragment)	Acetyl [K61]
Q14DP3	LARS2	Leucyl-tRNA synthetase	Acetyl [K154; K327; K328]
Q8BJU0	SGTA	Small glutamine-rich tetratricopeptide repeat-containing protein alpha	Acetyl [K175]
Q91WD5	NDUFS2	NADH dehydrogenase [ubiquinone] iron-sulfur protein 2, mitochondrial	Acetyl [K73; K383; K437]
Q9QYB1	CLIC4	Chloride intracellular channel protein 4	Acetyl [K130; K249]
P68040	RACK1	Receptor of activated protein C kinase 1	Acetyl [K185]
Q924H7	WAC	WW domain-containing adapter protein with coiled-coil	Acetyl [K144; K145]
Q9D023	MPC2	Mitochondrial pyruvate carrier 2	Acetyl [K26; K27]
A0A1S6GWH2	DDX39B	RNA helicase	Acetyl [K91; K217; K243; K323; K389]
E0CZ72	KIF2A	Kinesin-like protein	Acetyl [K101; K259; K261]
Q6T264	MAML1	Mastermind-like protein 1	Acetyl [K412; K414]
Q9D0T1	SNU13	NHP2-like protein 1	Acetyl [K20; K21]
A0A5F8MQ39	KAT6B	Histone acetyltransferase	Acetyl [K394; K1038; K1042; K1044]
Q8K327	CHAMP1	Chromosome alignment-maintaining phosphoprotein 1	Acetyl [K607; K608]
P61089	UBE2N	Ubiquitin-conjugating enzyme E2 N	Acetyl [K74; K92]
A0A3B2WCL5	RANBP3	Ran-binding protein 3	Acetyl [K157; K231]
P42125	ECI1	Enoyl-CoA delta isomerase 1, mitochondrial	Acetyl [K48; K222; K255; K283]
Q3UK27	NAE1	NEDD8-activating enzyme E1 regulatory subunit	Acetyl [K253]
P46660	INA	Alpha-internexin	Acetyl [K88; K111; K288; K290; K369; K447; K448]
P31750	AKT1	RAC-alpha serine/threonine-protein kinase	Acetyl [K30]
P56391	COX6B1	Cytochrome c oxidase subunit 6B1	Acetyl [K13; K62]
E9Q9C3	AFDN	Afadin	Acetyl [K129]
Q9WUR2	ECI2	Enoyl-CoA delta isomerase 2	Acetyl [K90; K158; K159]
N0E4C0	CSNK2B	Casein kinase II subunit beta	Acetyl [K147]
Q9CYZ8	SSBP2	Single-stranded DNA-binding protein 2	Acetyl [K6]
E9Q6J5	BOD1L	Biorientation of chromosomes in cell division protein 1-like 1	Acetyl [K534; K2845]
P61082	UBE2M	NEDD8-conjugating enzyme Ubc12	Acetyl [K72]
P61957	SUMO2	Small ubiquitin-related modifier 2	Acetyl [K11]
Q3TFF0	DNAJA2	Uncharacterized protein	Acetyl [K152]
Q5SVQ0	KAT7	Histone acetyltransferase KAT7	Acetyl [K173; K201]
Q99L27	GMPR2	GMP reductase 2	Acetyl [K323]
Q80XI4	PIP4K2B	Phosphatidylinositol 5-phosphate 4-kinase type-2 beta	Acetyl [K78; K165; K166; K405]
P97868	RBBP6	E3 ubiquitin-protein ligase RBBP6	Acetyl [K324]
Q6PDM1	MSL1	Male-specific lethal 1 homolog	Acetyl [K78]
Q8BXJ2	TRERF1	Transcriptional-regulating factor 1	Acetyl [K639; K646]
B1AWD9	CLTA	Clathrin light chain	Acetyl [K223]
A0A1L1STE4	ILF3	Interleukin enhancer-binding factor 3	Acetyl [K566; K787]
Q52L78	CRYAB	Alpha(B)-crystallin	Acetyl [K103; K174; K175]
Q3UH70	BRD4	Bromodomain-containing protein 4	Acetyl [K696; K698]
P68372	TUBB4B	Tubulin beta-4B chain	Acetyl [K19; K58; K103; K122; K174; K297; K336; K350; K379]
Q8R0A0	GTF2F2	General transcription factor IIF subunit 2	Acetyl [K137]
P49615	CDK5	Cyclin-dependent-like kinase 5	Acetyl [K20; K33; K56; K74; K75]
Q8BTF8	RALYL	RNA-binding Raly-like protein	Acetyl [K192]
P60904	DNAJC5	DnaJ homolog subfamily C member 5	Acetyl [K32; K33; K46; K56; K58; K72]
Q5SX50	PFN1	Profilin	Acetyl [K126]
Q65Z40	WAPL	Wings apart-like protein homolog	Acetyl [K222]
Q9WVM3	ANAPC7	Anaphase-promoting complex subunit 7	Acetyl [K229; K230]
Q3TNL1	G6PDX	Glucose-6-phosphate 1-dehydrogenase	Acetyl [K386]
Q3UYL0	AK4	Nucleoside-diphosphate kinase (Fragment)	Acetyl [K307]
Q6IRU5	CLTB	Clathrin light chain B	Acetyl [K204]
O70194	EIF3D	Eukaryotic translation initiation factor 3 subunit D	Acetyl [K426]
Q80TP8	CSDE1	MKIAA0885 protein (Fragment)	Acetyl [K782]
Q3UEB3	PUF60	Poly(U)-binding-splicing factor PUF60	Acetyl [K459]
E9QM99	DOCK10	Dedicator of cytokinesis protein 10	Acetyl [K672]
Q5DTI6	KANSL1L	KAT8 regulatory NSL complex subunit 1-like protein	Acetyl [K863]
Q61753	PHGDH	D-3-phosphoglycerate dehydrogenase	Acetyl [K364]
E9QAQ7	ARID1A	AT-rich interactive domain-containing protein 1A	Acetyl [K251; K1907]
Q6NV83	U2SURP	U2 snRNP-associated SURP motif-containing protein	Acetyl [K80; K145]
Q6ZPI0	JADE1	Protein Jade-1	Acetyl [K303]
Q3TIK0	PAFAH1B1	Platelet-activating factor acetylhydrolase IB subunit alpha	Acetyl [K45; K53; K54; K88; K368]
Q3V2R8	NIF3L1	NIF3-like protein 1	Acetyl [K105]
K3W4M4	NAXD	ATP-dependent (S)-NAD(P)H-hydrate dehydratase	Acetyl [K85; K86]
O35685	NUDC	Nuclear migration protein nudC	Acetyl [K68; K122; K123; K268; K269]
Q544F6	COTL1	Cotl1 protein	Acetyl [K72]
P60762	MORF4L1	Mortality factor 4-like protein 1	Acetyl [K127]
V9GXM1	ARFGAP1	ADP-ribosylation factor GTPase-activating protein 1	Acetyl [K74; K194]
P84104	SRSF3	Serine/arginine-rich splicing factor 3	Acetyl [K23]
Q9QXS1	PLEC	Plectin	Acetyl [K28; K29; K4006]
Q99KK9	HARS2	Histidine--tRNA ligase, mitochondrial	Acetyl [K443]
Q3TEA8	HP1BP3	Heterochromatin protein 1-binding protein 3	Acetyl [K283; K302]
P54227	STMN1	Stathmin	Acetyl [K52; K53; K119; K128]
Q9Z1K5	ARIH1	E3 ubiquitin-protein ligase ARIH1	Acetyl [K140; K142; K520; K522]
Q3UNZ8	CRYZL2	Quinone oxidoreductase-like protein 2	Acetyl [K325]
A0A5F8MPX1	KAT6A	Histone acetyltransferase	Acetyl [K863; K866]
Q8K298	ANLN	Anillin	Acetyl [K785]
Q3U6P5	HNRNPC	RRM domain-containing protein	Acetyl [K170; K176]
Q68FL4	AHCYL2	Putative adenosylhomocysteinase 3	Acetyl [K191; K329; K330; K367; K369; K385; K515; K561; K569; K570; K602; K607]
Q8C483	SARS	Seryl-tRNA synthetase	Acetyl [K55]
Q7TNE1	SUGCT	Succinate--hydroxymethylglutarate CoA-transferase	Acetyl [K436]
Q3UKP5	XAB2	Uncharacterized protein	Acetyl [K794]
A2AEX6	FHL1	Four and a half LIM domains protein 1	Acetyl [K283]
A6H630	ARMT1	Damage-control phosphatase ARMT1	Acetyl [K40]
A2A5Y4	KANSL1	KAT8 regulatory NSL complex subunit 1	Acetyl [K180]
Q60749	KHDRBS1	KH domain-containing, RNA-binding, signal transduction-associated protein 1	Acetyl [K21]
A0A140T8R5	JADE3	Protein Jade-3	Acetyl [K33; K36]
A2AGH6	MED12	Mediator of RNA polymerase II transcription subunit 12	Acetyl [K1800]
Q8VEJ9	VPS4A	Vacuolar protein sorting-associated protein 4A	Acetyl [K23; K51]
Q9CX86	HNRNPA0	Heterogeneous nuclear ribonucleoprotein A0	Acetyl [K159]
P11031	SUB1	Activated RNA polymerase II transcriptional coactivator p15	Acetyl [K38; K39]
Q8BH66	ATL1	Atlastin-1	Acetyl [K285; K287]
Q9D8S5	SRSF5	Serine/arginine-rich-splicing factor 5	Acetyl [K181]
Q9D823	RPL37	60S ribosomal protein L37	Acetyl [K10]
P83870	PHF5A	PHD finger-like domain-containing protein 5A	Acetyl [K95]

## Sheet: mapped uniprot, CST Pro 570
Accession	Gene name	Protein name	AcK sites
Q3THU8	SLC25A3	Phosphate carrier protein, mitochondrial	Acetyl [K94; K96; K204; K213; K229; K247; K308; K350; K351]
P99029	PRDX5	Peroxiredoxin-5, mitochondrial	Acetyl [K70; K71; K79; K81; K112; K114]
P62827	RAN	GTP-binding nuclear protein Ran	Acetyl [K37; K38; K99; K123; K127; K134; K141; K142; K152]
Q3UFJ3	PDHA1	Pyruvate dehydrogenase E1 component subunit alpha	Acetyl [K39; K40; K63; K77; K83; K85; K149; K244; K267; K313; K321; K385]
A0A1B0GSX0	LDHA	L-lactate dehydrogenase	Acetyl [K184; K257; K272; K274]
Q99KI0	ACO2	Aconitate hydratase, mitochondrial	Acetyl [K50; K138; K228; K309; K401; K409; K411; K462; K465; K517; K520; K521; K523; K549; K591; K605; K689; K700; K723; K730; K736; K739; K743]
P19096	FASN	Fatty acid synthase	Acetyl [K49; K70; K235; K326; K776; K786; K993; K1697; K1817; K1840; K2187; K2399; K2427; K2429]
S4R1M2	SAFB	Scaffold attachment factor B1	Acetyl [K83; K84; K316]
F8VPR5	CREBBP	Histone acetyltransferase	Acetyl [K1217; K1377; K1584; K1587; K1588; K1592; K1593; K1596; K1598; K1628; K1712; K1742; K1745; K1763; K1798; K1800; K1832; K1938]
O70435	PSMA3	Proteasome subunit alpha type-3	Acetyl [K65]
O08749	DLD	Dihydrolipoyl dehydrogenase, mitochondrial	Acetyl [K66; K72; K104; K122; K127; K132; K143; K146; K159; K166; K273; K277; K334; K346; K410; K417; K420; K430; K445; K505]
Q5EBQ0	VDAC3	Voltage-dependent anion-selective channel protein 3	Acetyl [K20; K28; K32; K34; K62; K64; K110; K111; K175; K225; K257]
Q571M2	HSPA4	Heat shock 70 kDa protein 4 (Fragment)	Acetyl [K132; K141; K149; K282; K338; K339; K360; K439; K510; K518; K565; K807; K823]
G5E924	HNRNPL	Heterogeneous nuclear ribonucleoprotein L (Fragment)	Acetyl [K253; K258; K266; K291]
Q3U6C7	SUCLA2	Succinate-CoA ligase subunit beta (Fragment)	Acetyl [K85; K95; K96; K115; K146; K222; K223; K281; K375; K376]
P35700	PRDX1	Peroxiredoxin-1	Acetyl [K16; K35; K37; K92; K93; K168; K178; K185; K190; K192; K197]
P97807	FH	Fumarate hydratase, mitochondrial	Acetyl [K63; K77; K170; K180; K202; K218; K220; K474]
Q8CAQ8	IMMT	MICOS complex subunit Mic60	Acetyl [K268; K269; K296; K298; K342; K343; K435; K639]
Q61026	NCOA2	Nuclear receptor coactivator 2	Acetyl [K31; K780; K785]
Q3TVV6	HNRNPU	Uncharacterized protein	Acetyl [K21; K22; K176; K181; K307; K328; K492; K519; K520; K611; K789]
A3KGU9	SPTAN1	Spectrin alpha chain, non-erythrocytic 1	Acetyl [K81; K84; K227; K229; K335; K418; K592; K594; K613; K637; K646; K661; K662; K718; K719; K756; K757; K824; K825; K862; K864; K871; K930; K931; K1082; K1193; K1252; K1274; K1311; K1313; K1596; K1635; K1703; K1704; K1720; K1741; K1755; K1786; K1833; K1834; K1916; K1928; K1943; K1944; K1955; K1957; K2005; K2052; K2068; K2103; K2104; K2189; K2210; K2359; K2375; K2430; K2447; K2452; K2478]
Q3UM20	NONO	Uncharacterized protein	Acetyl [K5; K111; K247; K340; K471]
P09411	PGK1	Phosphoglycerate kinase 1	Acetyl [K15; K30; K48; K75; K131; K184; K191; K192; K272; K322; K323; K353; K382; K388]
Q5M9P3	RPS19	40S ribosomal protein S19 (Fragment)	Acetyl [K29; K30; K149; K150]
P05202	GOT2	Aspartate aminotransferase, mitochondrial	Acetyl [K59; K73; K82; K90; K94; K122; K159; K185; K234; K235; K279; K296; K302; K309; K338; K345; K363; K364; K387; K404; K430]
P20029	HSPA5	Endoplasmic reticulum chaperone BiP	Acetyl [K97; K114; K214; K548; K618; K620]
O35295	PURB	Transcriptional activator protein Pur-beta	Acetyl [K49; K82; K132; K279]
Q9CZU6	CS	Citrate synthase, mitochondrial	Acetyl [K52; K103; K215; K321; K327; K366; K370; K375; K393; K395; K450]
Q9CPP6	NDUFA5	NADH dehydrogenase [ubiquinone] 1 alpha subcomplex subunit 5	Acetyl [K36; K40]
P14733	LMNB1	Lamin-B1	Acetyl [K110; K124; K125; K135; K272; K458; K533]
Q3TF74	CORO1C	Coronin	Acetyl [K19; K212; K418; K419]
Q3TJN6	SNX5	Sorting nexin	Acetyl [K365]
Q3UH19	MAPT	Microtubule-associated protein	Acetyl [K243; K256; K269; K270; K287; K300; K306; K358; K359; K374]
Q91WS0	CISD1	CDGSH iron-sulfur domain-containing protein 1	Acetyl [K68; K89; K104; K105; K106]
Q9CQZ6	NDUFB3	NADH dehydrogenase [ubiquinone] 1 beta subcomplex subunit 3	Acetyl [K29; K40; K41]
P14824	ANXA6	Annexin A6	Acetyl [K63; K306; K370; K406; K579; K580]
P09671	SOD2	Superoxide dismutase [Mn], mitochondrial	Acetyl [K53; K68; K89; K108; K122; K130; K202; K222]
Q3TQP7	ACAT1	Uncharacterized protein	Acetyl [K80; K84; K121; K187; K199; K200; K242; K248; K254; K263; K265; K335; K340]
Q7TPR4	ACTN1	Alpha-actinin-1	Acetyl [K162; K398; K436; K492; K563; K577; K684]
Q545G0	PSMB3	Proteasome subunit beta	Acetyl [K77]
P20108	PRDX3	Thioredoxin-dependent peroxide reductase, mitochondrial	Acetyl [K92; K94]
Q8R4N0	CLYBL	Citramalyl-CoA lyase, mitochondrial	Acetyl [K55; K56; K59; K64; K80; K81]
Q9WTP7	AK3	GTP:AMP phosphotransferase AK3, mitochondrial	Acetyl [K29; K34; K80; K171; K189; K190]
Q8BWF0	ALDH5A1	Succinate-semialdehyde dehydrogenase, mitochondrial	Acetyl [K123; K136; K139; K172; K174; K289; K347; K353; K354; K382; K399]
Q99J39	MLYCD	Malonyl-CoA decarboxylase, mitochondrial	Acetyl [K385]
B2RWI2	LACTB	Lactamase, beta	Acetyl [K226; K227; K288; K301; K383; K384; K473; K474]
Q62261	SPTBN1	Spectrin beta chain, non-erythrocytic 1	Acetyl [K102; K105; K124; K224; K226; K264; K288; K302; K355; K394; K497; K593; K784; K785; K821; K1099; K1108; K1120; K1156; K1352; K1354; K1478; K1525; K1526; K1632; K1633; K1809; K1815; K1878; K1884; K1913; K1939; K1989; K1998; K2176; K2257; K2268; K2269; K2343; K2361]
Q3UPA3	GDI2	Rab GDP dissociation inhibitor (Fragment)	Acetyl [K121; K231; K232; K288; K336; K355; K376; K485; K489; K502]
Q9Z1P6	NDUFA7	NADH dehydrogenase [ubiquinone] 1 alpha subcomplex subunit 7	Acetyl [K33; K40; K48; K92; K93; K102]
Q71RI9	KYAT3	Kynurenine--oxoglutarate transaminase 3	Acetyl [K117; K420; K427]
Q9D8N0	EEF1G	Elongation factor 1-gamma	Acetyl [K136; K147; K275; K294; K434]
P63038	HSPD1	60 kDa heat shock protein, mitochondrial	Acetyl [K72; K75; K91; K130; K156; K157; K191; K192; K202; K233; K249; K250; K352; K359; K389; K417; K469; K473; K481]
Q9EQ20	ALDH6A1	Methylmalonate-semialdehyde dehydrogenase [acylating], mitochondrial	Acetyl [K47; K52; K55; K76; K87; K330; K331; K364]
Q8BMS1	HADHA	Trifunctional enzyme subunit alpha, mitochondrial	Acetyl [K60; K129; K350; K351; K353; K406; K569; K570; K644; K646; K759; K760]
Q3TGW0	ACTR3	Actin-like protein 3	Acetyl [K264; K265; K317]
Q9DCS3	MECR	Enoyl-[acyl-carrier-protein] reductase, mitochondrial	Acetyl [K61; K210; K267]
P52503	NDUFS6	NADH dehydrogenase [ubiquinone] iron-sulfur protein 6, mitochondrial	Acetyl [K41; K90; K97; K100; K112]
Q3UMR5	MCU	Calcium uniporter protein, mitochondrial	Acetyl [K163; K218; K331]
Q3TN29	PNPT1	Polynucleotide phosphorylase 1	Acetyl [K306; K357; K591]
Q8CDZ5	NUP133	Nucleoporin_C domain-containing protein	Acetyl [K745; K786]
Q6A0D0	PRDX6	MKIAA0106 protein (Fragment)	Acetyl [K59; K66; K100; K109; K144; K145; K176; K185; K186; K202]
Q99MR8	MCCC1	Methylcrotonoyl-CoA carboxylase subunit alpha, mitochondrial	Acetyl [K555; K577; K717]
Q91VT4	CBR4	3-oxoacyl-[acyl-carrier-protein] reductase	Acetyl [K151; K194; K195]
Q3U3N7	ST13	STI1 domain-containing protein	Acetyl [K152; K185]
Q60932	VDAC1	Voltage-dependent anion-selective channel protein 1	Acetyl [K33; K41; K45; K47; K74; K109; K122; K123; K128; K132; K187; K237; K249; K265; K269]
P63017	HSPA8	Heat shock cognate 71 kDa protein	Acetyl [K56; K71; K88; K102; K126; K187; K188; K246; K248; K328; K507; K524; K526; K531; K539; K550; K597; K601]
P68368	TUBA4A	Tubulin alpha-4A chain	Acetyl [K40; K60; K96; K163; K164; K280; K304; K311; K326; K336; K352; K370; K394; K401; K430]
Q60520	SIN3A	Paired amphipathic helix protein Sin3a	Acetyl [K876]
Q60930	VDAC2	Voltage-dependent anion-selective channel protein 2	Acetyl [K32; K40; K46; K73; K75; K121; K122; K248; K268; K278]
D3Z7P3	GLS	Glutaminase kidney isoform, mitochondrial	Acetyl [K163; K169; K284; K294; K401; K403; K661; K668]
E9PYH2	ACOT7	Cytosolic acyl coenzyme A thioester hydrolase	Acetyl [K82; K161; K172; K344; K366; K373]
Q99LB7	SARDH	Sarcosine dehydrogenase, mitochondrial	Acetyl [K803; K816]
Q3UAG2	PGD	6-phosphogluconate dehydrogenase, decarboxylating	Acetyl [K38; K316; K317]
Q3UID0	SMARCC2	SWI/SNF complex subunit SMARCC2	Acetyl [K326; K595; K597; K800; K801; K933]
Q8QZS1	HIBCH	3-hydroxyisobutyryl-CoA hydrolase, mitochondrial	Acetyl [K220; K249; K251; K352; K359]
P62983	RPS27A	Ubiquitin-40S ribosomal protein S27a	Acetyl [K6; K27; K29; K63; K107; K152; K156]
Q5SVF7	NIPSNAP1	NIPSNAP domain-containing protein	Acetyl [K65; K66; K141; K143; K146; K191; K193]
Q8R0L9	TADA3	Transcriptional adapter 3	Acetyl [K97; K100; K109]
Q3TGZ3	IDH3G	Isocitrate dehydrogenase [NAD] subunit, mitochondrial	Acetyl [K74; K149; K206]
P48722	HSPA4L	Heat shock 70 kDa protein 4L	Acetyl [K53; K194; K272; K422; K436; K437; K539; K556; K774]
Q9CXW4	RPL11	60S ribosomal protein L11	Acetyl [K52]
A0A0R4J023	AUH	Methylglutaconyl-CoA hydratase, mitochondrial	Acetyl [K75; K80; K94; K97; K98; K119; K135; K186]
P26443	GLUD1	Glutamate dehydrogenase 1, mitochondrial	Acetyl [K84; K90; K187; K191; K200; K211; K212; K363; K365; K390; K415; K457; K477; K480; K503; K527; K545]
Q99L13	HIBADH	3-hydroxyisobutyrate dehydrogenase, mitochondrial	Acetyl [K55; K59; K75; K78; K94; K144; K241]
Q99LC3	NDUFA10	NADH dehydrogenase [ubiquinone] 1 alpha subcomplex subunit 10, mitochondrial	Acetyl [K70; K72; K84; K122; K181; K191; K242; K243; K280; K285]
P54071	IDH2	Isocitrate dehydrogenase [NADP], mitochondrial	Acetyl [K80; K127; K133; K155; K166; K180; K193; K199; K243; K263; K272; K275; K282; K442]
P63101	YWHAZ	14-3-3 protein zeta/delta	Acetyl [K3; K9; K11; K27; K49; K68; K74; K85; K115; K120; K122; K138; K139; K157; K158]
B2MWM9	CALR	Calreticulin	Acetyl [K62; K64; K98; K111; K159; K248; K375]
P38647	HSPA9	Stress-70 protein, mitochondrial	Acetyl [K121; K135; K138; K143; K159; K187; K288; K291; K345; K360; K467; K468; K600; K610; K612]
Q3UKH3	ACAA2	Uncharacterized protein	Acetyl [K13; K137; K240; K241; K269; K270]
Q71LX8	HSP90AB1	Heat shock protein 84b	Acetyl [K95; K148; K180; K186; K204; K306; K347; K348; K399; K402; K435; K550; K551; K552; K559; K623; K624]
P17751	TPI1	Triosephosphate isomerase	Acetyl [K6; K14; K69; K175; K188; K194; K219]
P05063	ALDOC	Fructose-bisphosphate aldolase C	Acetyl [K42; K108; K147; K153; K200; K230; K243; K330]
Q9CQ75	NDUFA2	NADH dehydrogenase [ubiquinone] 1 alpha subcomplex subunit 2	Acetyl [K13; K45; K46; K64; K75]
P68369	TUBA1A	Tubulin alpha-1A chain	Acetyl [K60; K96; K163; K164; K280; K304; K311; K326; K336; K338; K370; K394; K401; K430]
Q7TMM9	TUBB2A	Tubulin beta-2A chain	Acetyl [K19; K58; K103; K122; K174; K297; K336; K350; K379]
Q91YT0	NDUFV1	NADH dehydrogenase [ubiquinone] flavoprotein 1, mitochondrial	Acetyl [K64; K104; K302; K375]
Q8BH95	ECHS1	Enoyl-CoA hydratase, mitochondrial	Acetyl [K41; K43; K101; K115; K282]
Q76MZ3	PPP2R1A	Serine/threonine-protein phosphatase 2A 65 kDa regulatory subunit A alpha isoform	Acetyl [K133; K255; K280; K342; K467; K468; K472; K542]
Q9DB77	UQCRC2	Cytochrome b-c1 complex subunit 2, mitochondrial	Acetyl [K66; K92; K98; K159; K162; K183; K250; K252; K375; K377; K429; K430; K435]
Q6PGB6	NAA50	N-alpha-acetyltransferase 50	Acetyl [K34]
H7BX01	OPA1	Dynamin-like 120 kDa protein, form S1	Acetyl [K597; K614; K810; K941; K942; K978]
P45952	ACADM	Medium-chain specific acyl-CoA dehydrogenase, mitochondrial	Acetyl [K79]
Q3UGC8	PCCA	Propanoyl-CoA:carbon dioxide ligase subunit alpha	Acetyl [K128; K129; K150; K274; K381]
P29341	PABPC1	Polyadenylate-binding protein 1	Acetyl [K104; K299; K606]
Q91ZJ5	UGP2	UTP--glucose-1-phosphate uridylyltransferase	Acetyl [K52; K53; K127; K319; K438]
Q9DCM2	GSTK1	Glutathione S-transferase kappa 1	Acetyl [K93; K94; K158; K165]
Q3U136	WDR1	Uncharacterized protein (Fragment)	Acetyl [K148; K215; K289]
Q8K411	PITRM1	Presequence protease, mitochondrial	Acetyl [K305; K494; K848; K942; K945; K1012; K1036]
P51881	SLC25A5	ADP/ATP translocase 2	Acetyl [K23; K33; K43; K92; K94; K96; K105; K155; K163; K166; K272]
P50396	GDI1	Rab GDP dissociation inhibitor alpha	Acetyl [K137; K221; K269; K309; K435]
P47934	CRAT	Carnitine O-acetyltransferase	Acetyl [K268; K270; K390; K395; K397]
P62259	YWHAE	14-3-3 protein epsilon	Acetyl [K12; K28; K29; K50; K69; K73; K78; K106; K118; K123; K125]
Q60864	STIP1	Stress-induced-phosphoprotein 1	Acetyl [K100; K169; K222; K223; K246; K317; K325; K337; K338; K364; K366; K381; K388; K446; K486; K523]
Q3UD06	ATP5C1	ATP synthase subunit gamma	Acetyl [K39; K55; K64; K88; K90; K112; K115; K138; K154]
Q8BKZ9	PDHX	Pyruvate dehydrogenase protein X component, mitochondrial	Acetyl [K194; K295; K314; K379]
A5GZX3	GLO1	Lactoylglutathione lyase	Acetyl [K140; K148]
Q8VCW8	ACSF2	Medium-chain acyl-CoA ligase ACSF2, mitochondrial	Acetyl [K179; K182; K206]
Q3TVK4	CAPZB	F-actin-capping protein subunit beta	Acetyl [K223; K252; K254; K259; K267]
I6L9I7	CBX3	Cbx3 protein	Acetyl [K44]
Q9JM76	ARPC3	Actin-related protein 2/3 complex subunit 3	Acetyl [K56; K61; K155; K158]
Q5SW83	ACTR2	Uncharacterized protein	Acetyl [K118; K299]
Q641P0	ACTR3B	Actin-related protein 3B	Acetyl [K317]
Q3U4U6	CCT3	T-complex protein 1 subunit gamma	Acetyl [K15; K44; K248; K249; K353; K354]
P10126	EEF1A1	Elongation factor 1-alpha 1	Acetyl [K5; K20; K36; K41; K165; K179; K180; K392]
Q9D6J6	NDUFV2	NADH dehydrogenase [ubiquinone] flavoprotein 2, mitochondrial	Acetyl [K60]
Q148P2	OXSM	3-oxoacyl-[acyl-carrier-protein] synthase, mitochondrial	Acetyl [K109; K138; K174]
P08249	MDH2	Malate dehydrogenase, mitochondrial	Acetyl [K78; K157; K165; K185; K203; K215; K239; K241; K281; K296; K297; K301; K307; K328; K329; K335; K338]
P61358	RPL27	60S ribosomal protein L27	Acetyl [K27; K59; K98]
Q3TIC8	UQCRC1	Uncharacterized protein	Acetyl [K85; K102; K163; K248]
Q63943	MEF2D	Myocyte-specific enhancer factor 2D	Acetyl [K250; K504]
P40124	CAP1	Adenylyl cyclase-associated protein 1	Acetyl [K37; K70; K80; K326; K327; K375; K376; K411; K421; K432]
A0A1L1SV25	ACTN4	Alpha-actinin-4	Acetyl [K182; K418; K456; K593]
Q3U561	RPL10A	Ribosomal protein	Acetyl [K91; K92; K130]
Q8K2B3	SDHA	Succinate dehydrogenase [ubiquinone] flavoprotein subunit, mitochondrial	Acetyl [K179; K182; K250; K335; K423; K480; K498; K517; K538; K547; K550; K608; K624; K633; K636]
Q91VD9	NDUFS1	NADH-ubiquinone oxidoreductase 75 kDa subunit, mitochondrial	Acetyl [K84; K108; K110; K170; K298; K467; K543; K709]
Q3U7Z6	PGAM1	Phosphoglycerate mutase	Acetyl [K39; K61; K100; K106; K113; K138; K157; K228]
P80313	CCT7	T-complex protein 1 subunit eta	Acetyl [K137; K144; K145; K172; K230; K320; K366; K368]
Q8BMD8	SLC25A24	Calcium-binding mitochondrial carrier protein SCaMC-1	Acetyl [K318; K330; K331; K334]
A0A1L1STE6	IDH3A	Isocitrate dehydrogenase [NAD] subunit, mitochondrial	Acetyl [K118; K195; K218; K232; K344; K354; K357; K361; K368]
Q497Z6	HMGB1	High mobility group protein 1	Acetyl [K30; K43; K44; K127; K128; K141]
Q9CY27	TECR	Very-long-chain enoyl-CoA reductase	Acetyl [K38]
Q60597	OGDH	2-oxoglutarate dehydrogenase, mitochondrial	Acetyl [K74; K251; K401; K402; K697; K860; K961; K970; K999; K1000]
P26516	PSMD7	26S proteasome non-ATPase regulatory subunit 7	Acetyl [K45; K46; K103; K113]
Q3UJW9	AKR1A1	Alcohol dehydrogenase [NADP(+)]	Acetyl [K34; K127; K263]
Q9D9V3	ECHDC1	Ethylmalonyl-CoA decarboxylase	Acetyl [K123; K136; K232]
Q9D6Y7	MSRA	Mitochondrial peptide methionine sulfoxide reductase	Acetyl [K183]
P46460	NSF	Vesicle-fusing ATPase	Acetyl [K44; K198; K200; K251; K283; K462; K529; K699; K701]
Q9CZS1	ALDH1B1	Aldehyde dehydrogenase X, mitochondrial	Acetyl [K53; K54]
Q4VWZ5	DBI	Acyl-CoA-binding protein	Acetyl [K62; K81; K99; K103; K130; K131]
P19157	GSTP1	Glutathione S-transferase P 1	Acetyl [K82; K103; K116; K209]
Q6KAR6	EXOC3	Exocyst complex component 3	Acetyl [K38]
Q3TDN8	BPHL	AB hydrolase-1 domain-containing protein	Acetyl [K82; K94; K95; K199; K279]
Q9Z1Z0	USO1	General vesicular transport factor p115	Acetyl [K656]
O35459	ECH1	Delta(3,5)-Delta(2,4)-dienoyl-CoA isomerase, mitochondrial	Acetyl [K76; K94; K316]
Q8R016	BLMH	Bleomycin hydrolase	Acetyl [K163; K184; K279; K391]
Q9JHI5	IVD	Isovaleryl-CoA dehydrogenase, mitochondrial	Acetyl [K56; K76; K239; K240]
P26883	FKBP1A	Peptidyl-prolyl cis-trans isomerase FKBP1A	Acetyl [K35; K36; K48; K53]
Q3TJG6	PTGES3	CS domain-containing protein	Acetyl [K33; K35; K65; K67]
Q8K1M6	DNM1L	Dynamin-1-like protein	Acetyl [K75; K139; K685]
Q9D051	PDHB	Pyruvate dehydrogenase E1 component subunit beta, mitochondrial	Acetyl [K52; K173; K188; K227; K354; K355]
Q62348	TSN	Translin	Acetyl [K187]
Q3UPU8	ACAA1A	Uncharacterized protein	Acetyl [K173; K237; K238]
Q9CQA3	SDHB	Succinate dehydrogenase [ubiquinone] iron-sulfur subunit, mitochondrial	Acetyl [K43; K57; K82; K269; K270; K276]
Q8K019	BCLAF1	Bcl-2-associated transcription factor 1	Acetyl [K182; K419]
Q6P5F9	XPO1	Exportin-1	Acetyl [K693]
Q3UWQ9	HMGCS1	3-hydroxy-3-methylglutaryl coenzyme A synthase	Acetyl [K100; K102; K206; K273; K409]
Q3TF87	DARS	Aspartate--tRNA ligase, cytoplasmic	Acetyl [K40]
Q810A7	DDX42	ATP-dependent RNA helicase DDX42	Acetyl [K709]
P38060	HMGCL	Hydroxymethylglutaryl-CoA lyase, mitochondrial	Acetyl [K48]
P11983	TCP1	T-complex protein 1 subunit alpha	Acetyl [K73; K153; K317; K365; K400; K541]
Q8CC13	AP1B1	AP complex subunit beta	Acetyl [K12; K318; K322; K891]
P97315	CSRP1	Cysteine and glycine-rich protein 1	Acetyl [K41; K42; K59; K91; K108; K137; K141; K161; K168; K173]
Q9CVB6	ARPC2	Actin-related protein 2/3 complex subunit 2	Acetyl [K77; K117; K157; K158; K269]
Q91VM9	PPA2	Inorganic pyrophosphatase 2, mitochondrial	Acetyl [K117; K211; K219; K220; K254; K256]
F6Z1R4	CLTC	Clathrin heavy chain 1 (Fragment)	Acetyl [K35; K50; K63; K64; K143; K148]
Q3V117	ACLY	ATP-citrate synthase	Acetyl [K64; K97; K166; K272; K468; K469; K538; K540; K554; K962; K964; K968; K978; K1077]
Q7TMK9	SYNCRIP	Heterogeneous nuclear ribonucleoprotein Q	Acetyl [K100; K282; K283]
Q99N15	HSD17B10	17beta-hydroxysteroid dehydrogenase type 10/short chain L-3-hydroxyacyl-CoA dehydrogenase	Acetyl [K28; K52; K53]
F8WI37	KMT2C	[Histone H3]-lysine(4) N-trimethyltransferase	Acetyl [K2863]
Q3TK29	TRAP1	HATPase_c domain-containing protein	Acetyl [K260; K334; K433; K434]
F8WHW6	PIP5K1C	Phosphatidylinositol 4-phosphate 5-kinase type-1 gamma	Acetyl [K56; K57; K134]
Q9CQ62	DECR1	2,4-dienoyl-CoA reductase [(3E)-enoyl-CoA-producing], mitochondrial	Acetyl [K244; K246]
P24549	ALDH1A1	Aldehyde dehydrogenase 1A1	Acetyl [K36; K37; K260; K348; K362; K363; K419]
A0A5F8MPN8	MDH1	Malate dehydrogenase	Acetyl [K107; K110; K118; K125; K142; K164; K179; K199; K201; K236]
Q9CW03	SMC3	Structural maintenance of chromosomes protein 3	Acetyl [K105; K106]
Q3UC13	BCKDK	Protein-serine/threonine kinase	Acetyl [K184; K192]
A0A0A0MQF6	GAPDH	Glyceraldehyde-3-phosphate dehydrogenase	Acetyl [K85; K96; K163; K186; K218; K239; K275; K278; K283; K284]
Q9WUM5	SUCLG1	Succinate--CoA ligase [ADP/GDP-forming] subunit alpha, mitochondrial	Acetyl [K48; K54; K57; K81; K94; K182; K192; K193]
A0A6I8MX27	LDHB	L-lactate dehydrogenase	Acetyl [K23; K91; K127; K156; K244; K246; K279; K308; K310]
Q921G7	ETFDH	Electron transfer flavoprotein-ubiquinone oxidoreductase, mitochondrial	Acetyl [K131; K152; K283; K284; K356; K425]
P51859	HDGF	Hepatoma-derived growth factor	Acetyl [K19; K105; K106; K125; K126]
Q5SX53	SLC25A11	Uncharacterized protein	Acetyl [K73; K162; K260]
P48036	ANXA5	Annexin A5	Acetyl [K95; K307]
Q3UK83	HNRNPA1	Helix-destabilizing protein	Acetyl [K52; K105; K106; K351]
Q3U536	NPM1	Nucleophosmin	Acetyl [K32; K141; K150; K154; K155; K265; K271]
A2AQN4	ACSS2	Propionate--CoA ligase	Acetyl [K222; K431]
Q62425	NDUFA4	Cytochrome c oxidase subunit NDUFA4	Acetyl [K10; K56; K64; K74; K76]
P10639	TXN	Thioredoxin	Acetyl [K39; K94]
Q80SW1	AHCYL1	S-adenosylhomocysteine hydrolase-like protein 1	Acetyl [K108; K246; K247; K284; K286; K302; K359; K389; K432; K478; K486; K487; K519; K524]
Q6A0F1	CCT8	CCT-theta (Fragment)	Acetyl [K314; K446; K447; K483]
P06745	GPI	Glucose-6-phosphate isomerase	Acetyl [K25; K89; K130; K142; K241; K252; K254; K366; K481]
Q9CQV8	YWHAB	14-3-3 protein beta/alpha	Acetyl [K11; K13; K51; K70; K122; K124; K159; K160]
Q3U367	ALDH9A1	4-trimethylaminobutyraldehyde dehydrogenase	Acetyl [K368; K392]
Q9QUM9	PSMA6	Proteasome subunit alpha type-6	Acetyl [K54; K55; K102; K181; K182]
Q8BW75	MAOB	Amine oxidase [flavin-containing] B	Acetyl [K52]
B2CY77	RPSA	Laminin receptor (Fragment)	Acetyl [K52]
Q9CQF3	NUDT21	Cleavage and polyadenylation specificity factor subunit 5	Acetyl [K23]
E9Q1T1	CAMK2D	Calcium/calmodulin-dependent protein kinase	Acetyl [K57; K69; K147; K259; K268; K292; K293; K479]
Q3TJF2	OLA1	Obg-like ATPase 1	Acetyl [K190; K223]
Q8K370	ACAD10	Acyl-CoA dehydrogenase family member 10	Acetyl [K843; K1056]
Q9CQ65	MTAP	S-methyl-5'-thioadenosine phosphorylase	Acetyl [K51]
E9PXY8	USP7	Ubiquitin carboxyl-terminal hydrolase 7	Acetyl [K923; K955]
D3Z3R4	PBRM1	Protein polybromo-1 (Fragment)	Acetyl [K25; K403; K404; K500]
Q9CQR2	RPS21	40S ribosomal protein S21	Acetyl [K51]
P53395	DBT	Lipoamide acyltransferase component of branched-chain alpha-keto acid dehydrogenase complex, mitochondrial	Acetyl [K265; K295; K440]
Q5BLJ7	RPS13	40S ribosomal protein S13	Acetyl [K9]
P19783	COX4I1	Cytochrome c oxidase subunit 4 isoform 1, mitochondrial	Acetyl [K29; K63; K143; K164; K168; K169]
Q3UAJ1	PPIA	Peptidyl-prolyl cis-trans isomerase	Acetyl [K31; K49; K82; K125; K131]
Q80ZS3	MRPS26	28S ribosomal protein S26, mitochondrial	Acetyl [K185]
Q9JHU4	DYNC1H1	Cytoplasmic dynein 1 heavy chain 1	Acetyl [K504; K620; K732; K954; K2102; K2700; K3264; K3725; K4095; K4439; K4440]
Q9DBP5	CMPK1	UMP-CMP kinase	Acetyl [K106]
P18760	CFL1	Cofilin-1	Acetyl [K30; K31; K44; K45; K92; K112; K114; K132; K144]
P48771	COX7A2	Cytochrome c oxidase subunit 7A2, mitochondrial	Acetyl [K46]
P07901	HSP90AA1	Heat shock protein HSP 90-alpha	Acetyl [K100; K153; K185; K191; K328; K408; K411; K444; K486; K490; K500; K559; K560; K561; K568; K632; K633]
Q9CPY7	LAP3	Cytosol aminopeptidase	Acetyl [K103; K221; K237; K455]
Q9Z277	BAZ1B	Tyrosine-protein kinase BAZ1B	Acetyl [K410; K1331]
Q3UA53	PPA1	Inorganic diphosphatase	Acetyl [K74; K75]
Q5EBP9	TRIM28	Tripartite motif-containing 28	Acetyl [K214; K262]
Q9CQY3	ATP5L	Uncharacterized protein	Acetyl [K24; K35; K54; K55; K61; K66]
P63037	DNAJA1	DnaJ homolog subfamily A member 1	Acetyl [K23; K24; K296]
Q61425	HADH	Hydroxyacyl-coenzyme A dehydrogenase, mitochondrial	Acetyl [K75; K81; K127; K185; K206; K312]
Q9R0P5	DSTN	Destrin	Acetyl [K19; K30; K31; K44; K45; K112; K114; K132]
E9PVY8	MACF1	Microtubule-actin cross-linking factor 1	Acetyl [K5012; K6227]
Q8R5L1	C1QBP	Complement component 1 Q subcomponent-binding protein, mitochondrial	Acetyl [K92; K93; K176; K177]
B3DFI8	CISD3	Cisd3 protein (Fragment)	Acetyl [K186]
Q99KR7	PPIF	Peptidyl-prolyl cis-trans isomerase F, mitochondrial	Acetyl [K66; K72; K90; K174; K181; K182; K189]
P40142	TKT	Transketolase	Acetyl [K6; K114; K144; K204; K232; K241]
Q542X7	CCT2	CCT-beta	Acetyl [K191; K203; K204; K272; K274; K284]
Q6ZPT2	LARS	Leucyl-tRNA synthetase (Fragment)	Acetyl [K582]
Q66JR7	PGM1	Pgm2 protein (Fragment)	Acetyl [K36; K262; K263; K447]
Q9CQR4	ACOT13	Acyl-coenzyme A thioesterase 13	Acetyl [K43; K123; K127]
Q8BIJ6	IARS2	Isoleucine--tRNA ligase, mitochondrial	Acetyl [K104; K106; K194; K196; K241; K538; K540; K725; K781]
P24270	CAT	Catalase	Acetyl [K237; K430; K480]
Q64511	TOP2B	DNA topoisomerase 2-beta	Acetyl [K1414]
E9QNN1	DHX9	DEAH box protein 9	Acetyl [K1027]
Q3ULD5	MCCC2	Methylcrotonoyl-CoA carboxylase beta chain, mitochondrial	Acetyl [K70; K151; K152; K433]
Q99JY0	HADHB	Trifunctional enzyme subunit beta, mitochondrial	Acetyl [K189; K191; K202; K278; K333]
Q9DCW4	ETFB	Electron transfer flavoprotein subunit beta	Acetyl [K11; K248]
Q01853	VCP	Transitional endoplasmic reticulum ATPase	Acetyl [K18; K386; K502; K565]
Q3TTM6	PMPCA	Alpha-MPP	Acetyl [K242; K298; K472; K477]
Q9CXD6	MCUR1	Mitochondrial calcium uniporter regulator 1	Acetyl [K253; K260; K272; K273]
Q3U0V1	KHSRP	Far upstream element-binding protein 2	Acetyl [K110; K204]
Q67FY2	BCL9L	B-cell CLL/lymphoma 9-like protein	Acetyl [K49; K73; K108; K110]
Q6NZJ6	EIF4G1	Eukaryotic translation initiation factor 4 gamma 1	Acetyl [K601]
Q3TI05	CCT6A	Chaperonin containing Tcp1, subunit 6a (Zeta)	Acetyl [K199; K251; K381]
P23116	EIF3A	Eukaryotic translation initiation factor 3 subunit A	Acetyl [K75]
Q6ZQ61	MATR3	MKIAA0723 protein (Fragment)	Acetyl [K479; K530; K560; K561; K716; K822; K834]
Q8R0F8	FAHD1	Acylpyruvase FAHD1, mitochondrial	Acetyl [K83; K116; K140]
Q925J9	MED1	Mediator of RNA polymerase II transcription subunit 1	Acetyl [K994; K1311; K1313]
A0A0A0MQ68	GCDH	Glutaryl-CoA dehydrogenase, mitochondrial	Acetyl [K380]
Q8VDN2	ATP1A1	Sodium/potassium-transporting ATPase subunit alpha-1	Acetyl [K21; K22; K45; K54; K162; K212; K354; K359; K377; K444; K473; K476; K494; K605; K612; K625; K671; K698; K726; K727; K773; K774; K950; K952]
P51660	HSD17B4	Peroxisomal multifunctional enzyme type 2	Acetyl [K84]
Q61102	ABCB7	Iron-sulfur clusters transporter ABCB7, mitochondrial	Acetyl [K216; K499; K500; K511]
Q99LB2	DHRS4	Dehydrogenase/reductase SDR family member 4	Acetyl [K106; K159; K204; K217]
P70670	NACA	Nascent polypeptide-associated complex subunit alpha, muscle-specific form	Acetyl [K2072]
P58252	EEF2	Elongation factor 2	Acetyl [K32; K571; K572]
Q3TXS7	PSMD1	26S proteasome non-ATPase regulatory subunit 1	Acetyl [K720; K803; K807; K838]
Q9DC69	NDUFA9	NADH dehydrogenase [ubiquinone] 1 alpha subcomplex subunit 9, mitochondrial	Acetyl [K175; K370]
Q3UWT6	PSMA2	Proteasome subunit alpha type	Acetyl [K53; K171]
O70172	PIP4K2A	Phosphatidylinositol 5-phosphate 4-kinase type-2 alpha	Acetyl [K73; K89; K91; K140; K160; K161; K252; K253; K395]
Q3TJG2	NDUFAB1	Acyl carrier protein	Acetyl [K88; K92; K151; K152]
Q69Z91	ACSS1	Acetyl-coenzyme A synthetase (Fragment)	Acetyl [K374]
Q8BGT5	GPT2	Alanine aminotransferase 2	Acetyl [K203; K414; K415]
Q04207	RELA	Transcription factor p65	Acetyl [K122; K123]
A0A1S6GWH5	UBA1	Ubiquitin-activating enzyme E1	Acetyl [K356; K664; K806; K890]
P62137	PPP1CA	Serine/threonine-protein phosphatase PP1-alpha catalytic subunit	Acetyl [K26; K141; K147; K238; K260]
A6ZI44	ALDOA	Fructose-bisphosphate aldolase	Acetyl [K96; K153; K162; K201; K254; K284; K297; K376; K384; K396]
D3Z7Q5	PDCD5	Programmed cell death protein 5	Acetyl [K142]
P62774	MTPN	Myotrophin	Acetyl [K24; K66; K114]
Q3UZG3	HNRNPA3	Uncharacterized protein	Acetyl [K73; K126; K127; K199; K200]
Q3TH64	CYB5B	Cytochrome b5 heme-binding domain-containing protein	Acetyl [K101]
Q3UJ20	ENO2	2-phospho-D-glycerate hydro-lyase	Acetyl [K64; K103; K105; K193; K335; K343; K406]
Q99LC5	ETFA	Electron transfer flavoprotein subunit alpha, mitochondrial	Acetyl [K59; K69; K85; K206]
Q3U1C2	RUVBL1	RuvB-like helicase	Acetyl [K456]
P99024	TUBB5	Tubulin beta-5 chain	Acetyl [K19; K58; K103; K122; K174; K297; K336; K350; K379]
Q9CQ69	UQCRQ	Cytochrome b-c1 complex subunit 8	Acetyl [K33; K82]
Q3UNI8	DDT	D-dopachrome tautomerase	Acetyl [K110; K111]
P61922	ABAT	4-aminobutyrate aminotransferase, mitochondrial	Acetyl [K231; K279; K318; K357; K358; K452; K460]
Q3TIQ3	PITPNA	Uncharacterized protein (Fragment)	Acetyl [K147; K190; K214; K242; K279; K295]
Q8C338	IDH1	Isocitrate dehydrogenase [NADP]	Acetyl [K81; K87; K115; K224; K236; K406; K408]
Q3UHW9	CFL2	ADF-H domain-containing protein	Acetyl [K44; K92; K112; K114]
Q9CQB4	UQCRB	Cytochrome b-c1 complex subunit 7	Acetyl [K19; K83; K88; K110; K111]
P62702	RPS4X	40S ribosomal protein S4, X isoform	Acetyl [K62; K63]
P08228	SOD1	Superoxide dismutase [Cu-Zn]	Acetyl [K24; K123; K137]
Q3V1Z7	DDX1	ATP-dependent RNA helicase DDX1	Acetyl [K268; K281; K399; K516]
Q3UB60	PPID	PPIase cyclophilin-type domain-containing protein	Acetyl [K102; K111; K174; K331; K332]
Q8VDD5	MYH9	Myosin-9	Acetyl [K199; K576; K1022; K1024; K1352; K1525; K1724]
Q99L45	EIF2S2	Eukaryotic translation initiation factor 2 subunit 2	Acetyl [K322]
Q9WU79	PRODH	Proline dehydrogenase 1, mitochondrial	Acetyl [K356; K367; K368; K485]
Q99JB2	STOML2	Stomatin-like protein 2, mitochondrial	Acetyl [K145; K221; K222]
E9QMB7	NAA30	N-alpha-acetyltransferase 30	Acetyl [K235]
O08997	ATOX1	Copper transport protein ATOX1	Acetyl [K38; K39]
P09055	ITGB1	Integrin beta-1	Acetyl [K784]
Q8BFR5	TUFM	Elongation factor Tu, mitochondrial	Acetyl [K88; K135; K169; K234; K297; K342]
B2RWS6	EP300	Histone acetyltransferase p300	Acetyl [K1339; K1541; K1545; K1548; K1549; K1553; K1554; K1557; K1559; K1589; K1673; K1759; K1761; K1793]
Q3UDS4	SQOR	Pyr_redox_2 domain-containing protein	Acetyl [K365]
Q07417	ACADS	Short-chain specific acyl-CoA dehydrogenase, mitochondrial	Acetyl [K72; K73]
O70251	EEF1B	Elongation factor 1-beta	Acetyl [K60; K129; K130; K185; K186]
Q9Z2I8	SUCLG2	Succinate--CoA ligase [GDP-forming] subunit beta, mitochondrial	Acetyl [K74; K424; K425]
Q921D4	MED6	Mediator of RNA polymerase II transcription subunit 6	Acetyl [K236; K241]
P80315	CCT4	T-complex protein 1 subunit delta	Acetyl [K21; K319; K321]
Q61074	PPM1G	Protein phosphatase 1G	Acetyl [K380; K516]
P27773	PDIA3	Protein disulfide-isomerase A3	Acetyl [K129; K130; K225; K226; K296; K362; K460; K461; K496]
P62897	CYCS	Cytochrome c, somatic	Acetyl [K28; K54; K56; K73; K74; K87; K88; K89; K100; K101]
Q9DBF1	ALDH7A1	Alpha-aminoadipic semialdehyde dehydrogenase	Acetyl [K94; K96; K375]
Q4KL76	HSPE1	10 kDa heat shock protein, mitochondrial	Acetyl [K56; K80; K86]
Q3V141	PAPOLA	Polynucleotide adenylyltransferase (Fragment)	Acetyl [K644]
P09103	P4HB	Protein disulfide-isomerase	Acetyl [K108]
P99028	UQCRH	Cytochrome b-c1 complex subunit 6, mitochondrial	Acetyl [K40; K83; K86]
Q9D2G2	DLST	Dihydrolipoyllysine-residue succinyltransferase component of 2-oxoglutarate dehydrogenase complex, mitochondrial	Acetyl [K155; K165; K268; K273; K274; K354]
B2RY90	ISOC2A	Isoc2a protein	Acetyl [K178]
A0A0R4J083	ACADL	Long-chain specific acyl-CoA dehydrogenase, mitochondrial	Acetyl [K42; K43; K92; K322; K358]
P32020	SCP2	Sterol carrier protein 2	Acetyl [K438; K453; K454; K479; K491; K492; K544; K546]
Q9WV55	VAPA	Vesicle-associated membrane protein-associated protein A	Acetyl [K50; K125; K180]
F6ZDS4	TPR	Nucleoprotein TPR	Acetyl [K551; K787; K797]
Q6ZQ38	CAND1	Cullin-associated NEDD8-dissociated protein 1	Acetyl [K51; K60; K574; K586; K620]
Q3UC02	RPS11	40S ribosomal protein S11	Acetyl [K20; K30; K32; K38; K45; K58; K59; K79; K107]
Q8BMF4	DLAT	Dihydrolipoyllysine-residue acetyltransferase component of pyruvate dehydrogenase complex, mitochondrial	Acetyl [K357; K358; K457; K461; K631; K632]
Q9D4H1	EXOC2	Exocyst complex component 2	Acetyl [K354]
Q3UH59	MYH10	Myosin-10	Acetyl [K240; K479; K620; K1058; K1060; K1414; K1415; K1486; K1569; K1768; K1846]
P08113	HSP90B1	Endoplasmin	Acetyl [K95; K161; K404; K405; K682; K683]
Q3UJP8	GART	Trifunctional purine biosynthetic protein adenosine-3	Acetyl [K162]
Q9DAR7	DCPS	m7GpppX diphosphatase	Acetyl [K137; K141; K253]
A0A0R4J0Q5	LMNB2	Lamin-B2	Acetyl [K484]
H3BKH6	ESD	S-formylglutathione hydrolase	Acetyl [K40; K260]
P48678	LMNA	Prelamin-A/C	Acetyl [K155; K270; K457]
P00493	HPRT1	Hypoxanthine-guanine phosphoribosyltransferase	Acetyl [K103; K213]
H3BL37	TCOF1	Treacle protein	Acetyl [K153; K251; K327; K438; K442]
P30416	FKBP4	Peptidyl-prolyl cis-trans isomerase FKBP4	Acetyl [K390]
O88696	CLPP	ATP-dependent Clp protease proteolytic subunit, mitochondrial	Acetyl [K196; K198; K207]
Q99PP7	TRIM33	E3 ubiquitin-protein ligase TRIM33	Acetyl [K784; K966; K968; K1142]
Q61553	FSCN1	Fascin	Acetyl [K41; K42; K74; K471]
Q3TFE5	DHX15	RNA helicase	Acetyl [K17; K18; K491]
B2M1R6	HNRNPK	Heterogeneous nuclear ribonucleoprotein K	Acetyl [K34; K115; K139; K142; K174]
Q61699	HSPH1	Heat shock protein 105 kDa	Acetyl [K53; K68; K194; K234; K272; K351]
P50171	HSD17B8	(3R)-3-hydroxyacyl-CoA dehydrogenase	Acetyl [K66]
Q8BTM8	FLNA	Filamin-A	Acetyl [K700; K2000]
Q9CXW3	CACYBP	Calcyclin-binding protein	Acetyl [K86; K147]
E9QNY8	SACS	Sacsin	Acetyl [K945; K947]
O88569	HNRNPA2B1	Heterogeneous nuclear ribonucleoproteins A2/B1	Acetyl [K59; K112; K113]
Q9Z2D6	MECP2	Methyl-CpG-binding protein 2	Acetyl [K210; K284; K285; K304; K305; K447; K449]
Q6P8I4	PCNP	PEST proteolytic signal-containing nuclear protein	Acetyl [K29; K64; K152]
Q99P72	RTN4	Reticulon-4	Acetyl [K760; K762; K1036; K1074; K1141]
Q8CHI8	EP400	E1A-binding protein p400	Acetyl [K732]
P47791	GSR	Glutathione reductase, mitochondrial	Acetyl [K88; K89; K167; K168]
Q5SWR1	AP2B1	AP complex subunit beta	Acetyl [K26; K282; K283; K318; K322; K733; K735; K892; K931]
O88532	ZFR	Zinc finger RNA-binding protein	Acetyl [K495; K496; K509]
P70349	HINT1	Adenosine 5'-monophosphoramidase HINT1	Acetyl [K57; K58; K91]
Q3V0Z8	DDX5	DEAD box protein 5 (Fragment)	Acetyl [K107; K108; K115; K272; K426]
Q9D0D3	MTPAP	Poly(A) RNA polymerase, mitochondrial	Acetyl [K89; K90; K177]
P47738	ALDH2	Aldehyde dehydrogenase, mitochondrial	Acetyl [K370; K371; K377]
Q8K009	ALDH1L2	Mitochondrial 10-formyltetrahydrofolate dehydrogenase	Acetyl [K227; K228]
A0A5F8MPK9	SACM1L	Phosphatidylinositol-3-phosphatase SAC1	Acetyl [K435; K483]
G5E8T9	HAGH	Hydroxyacylglutathione hydrolase, mitochondrial	Acetyl [K114; K117]
P63242	EIF5A	Eukaryotic translation initiation factor 5A-1	Acetyl [K47; K67; K68; K85]
A0A1B0GR11	TALDO1	Transaldolase	Acetyl [K248; K249; K264; K366; K382]
Q8C0D7	ING4	Inhibitor of growth protein 4	Acetyl [K114; K127; K129; K146; K148; K156]
Q99LX0	PARK7	Parkinson disease protein 7 homolog	Acetyl [K130]
Q3TXE5	CANX	Uncharacterized protein	Acetyl [K218; K234; K235]
P09405	NCL	Nucleolin	Acetyl [K70; K71; K79; K80; K87; K88; K96; K109; K110; K124; K125; K429; K478; K522; K569; K702; K703]
Q922B1	MACROD1	ADP-ribose glycohydrolase MACROD1	Acetyl [K207; K209; K293; K295]
Q2VPQ9	MEAF6	Chromatin modification-related protein MEAF6	Acetyl [K69; K74; K151]
Q9Z1F9	UBA2	SUMO-activating enzyme subunit 2	Acetyl [K621; K622]
P50544	ACADVL	Very long-chain specific acyl-CoA dehydrogenase, mitochondrial	Acetyl [K277]
Q3V3R1	MTHFD1L	Monofunctional C1-tetrahydrofolate synthase, mitochondrial	Acetyl [K167; K220; K221; K726; K919; K920]
Q569Z6	THRAP3	Thyroid hormone receptor-associated protein 3	Acetyl [K346; K398; K476; K555]
A2A7S7	YARS	Tyrosine--tRNA ligase	Acetyl [K182; K183; K463; K466]
A2A9M4	DOCK7	Dedicator of cytokinesis protein 7	Acetyl [K1952]
Q60598	CTTN	Src substrate cortactin	Acetyl [K110]
A0A0A0MQ73	KMT2D	[Histone H3]-lysine(4) N-trimethyltransferase	Acetyl [K3071]
A0A286YDV7	NOLC1	Nucleolar and coiled-body phosphoprotein 1 (Fragment)	Acetyl [K77; K167; K509; K510]
Q9JJ28	FLII	Protein flightless-1 homolog	Acetyl [K458]
Q66JR8	PTMS	Ptms protein	Acetyl [K47; K67; K68; K124; K201]
Q8VIJ6	SFPQ	Splicing factor, proline- and glutamine-rich	Acetyl [K203; K209]
P97496	SMARCC1	SWI/SNF complex subunit SMARCC1	Acetyl [K128; K353; K909]
P68254	YWHAQ	14-3-3 protein theta	Acetyl [K9; K11; K49; K68; K74; K120; K122; K139; K157; K158]
F6W687	HMGN2	Non-histone chromosomal protein HMG-17 (Fragment)	Acetyl [K112]
Q544Z3	HNRNPAB	S1 protein D2	Acetyl [K271]
B2RTB0	PDAP1	PDGFA associated protein 1	Acetyl [K172]
Q3UA54	PTMA	Uncharacterized protein (Fragment)	Acetyl [K164; K165]
Q3U319	RNF40	E3 ubiquitin-protein ligase BRE1B	Acetyl [K20]
Q64525	HIST2H2BB	Histone H2B type 2-B	Acetyl [K12; K13; K16; K17; K21; K24; K44; K86; K109]
P54822	ADSL	Adenylosuccinate lyase	Acetyl [K295]
P62631	EEF1A2	Elongation factor 1-alpha 2	Acetyl [K5; K20; K36; K41; K165; K179; K180; K439]
Q5NC81	NME1	Nucleoside diphosphate kinase	Acetyl [K26; K31; K124]
Q8C2Q3	RBM14	RNA-binding protein 14	Acetyl [K164]
G5E866	SF3B1	Splicing factor 3B subunit 1	Acetyl [K333]
Q8BYL4	YARS2	Tyrosine--tRNA ligase, mitochondrial	Acetyl [K362]
Q6ZWV7	RPL35	60S ribosomal protein L35	Acetyl [K43]
P28656	NAP1L1	Nucleosome assembly protein 1-like 1	Acetyl [K82; K116]
O70494	SP3	Transcription factor Sp3	Acetyl [K595]
Q9R0L7	AKAP8L	A-kinase anchor protein 8-like	Acetyl [K363]
Q8CIM8	INTS4	Integrator complex subunit 4	Acetyl [K27]
Q3ULZ3	PSAT1	Phosphoserine aminotransferase	Acetyl [K127; K318]
Q8R123	FLAD1	FAD synthase	Acetyl [K283; K284]
Q9QYR9	ACOT2	Acyl-coenzyme A thioesterase 2, mitochondrial	Acetyl [K83; K379]
Q9CWF2	TUBB2B	Tubulin beta-2B chain	Acetyl [K19; K58; K103; K122; K174; K297; K336; K350; K379]
Q6P5D8	SMCHD1	Structural maintenance of chromosomes flexible hinge domain-containing protein 1	Acetyl [K1988]
Q9CZL5	PCBD2	Pterin-4-alpha-carbinolamine dehydratase 2	Acetyl [K120; K131]
Q91W43	GLDC	Glycine dehydrogenase (decarboxylating), mitochondrial	Acetyl [K519; K653]
P32067	SSB	Lupus La protein homolog	Acetyl [K105; K109; K174; K327]
D3Z041	ACSL1	Long-chain-fatty-acid--CoA ligase 1	Acetyl [K387]
Q9JHW2	NIT2	Omega-amidase NIT2	Acetyl [K68; K249; K262]
Q91YP0	L2HGDH	L-2-hydroxyglutarate dehydrogenase, mitochondrial	Acetyl [K71; K105; K174; K175]
Q3TXQ4	NPC2	Epididymal secretory protein E1	Acetyl [K116]
Q54AH9	HBB-B2	Beta-2-globin (Fragment)	Acetyl [K95]
Q8CAK1	IBA57	Putative transferase CAF17 homolog, mitochondrial	Acetyl [K222]
P34022	RANBP1	Ran-specific GTPase-activating protein	Acetyl [K150]
P60521	GABARAPL2	Gamma-aminobutyric acid receptor-associated protein-like 2	Acetyl [K46]
P97823	LYPLA1	Acyl-protein thioesterase 1	Acetyl [K105]
Q9CWJ9	ATIC	Bifunctional purine biosynthesis protein ATIC	Acetyl [K223; K358; K406; K477]
Q99PT1	ARHGDIA	Rho GDP-dissociation inhibitor 1	Acetyl [K141; K178]
Q6ZQF7	JADE2	E3 ubiquitin-protein ligase Jade-2	Acetyl [K32; K38]
Q6DI58	RPL12	Rpl12 protein (Fragment)	Acetyl [K133; K134]
Q8K341	ATAT1	Alpha-tubulin N-acetyltransferase 1	Acetyl [K162]
Q3U3J1	BCKDHA	2-oxoisovalerate dehydrogenase subunit alpha	Acetyl [K446]
Q4FZE6	RPS7	40S ribosomal protein S7	Acetyl [K90]
Q9JMA1	USP14	Ubiquitin carboxyl-terminal hydrolase 14	Acetyl [K62]
Q62446	FKBP3	Peptidyl-prolyl cis-trans isomerase FKBP3	Acetyl [K56; K70]
P52825	CPT2	Carnitine O-palmitoyltransferase 2, mitochondrial	Acetyl [K239]
P17665	COX7C	Cytochrome c oxidase subunit 7C, mitochondrial	Acetyl [K25]
A0A1S6GWJ8	HNRNPM	Uncharacterized protein	Acetyl [K148; K777]
Q9DCM0	ETHE1	Persulfide dioxygenase ETHE1, mitochondrial	Acetyl [K172]
Q3T9B4	REXO2	Exonuclease domain-containing protein	Acetyl [K148; K149; K160]
Q8BGC4	ZADH2	Prostaglandin reductase-3	Acetyl [K35]
Q9CRB9	CHCHD3	MICOS complex subunit Mic19	Acetyl [K63; K173]
Q3UTB8	GRPEL1	GrpE protein homolog	Acetyl [K157]
Q3UL54	RSL1D1	Uncharacterized protein	Acetyl [K423; K424]
Q3TDN2	FAF2	FAS-associated factor 2	Acetyl [K167]
Q3U2K8	AGFG2	Arf-GAP domain and FG repeat-containing protein 2	Acetyl [K174]
O88986	GCAT	2-amino-3-ketobutyrate coenzyme A ligase, mitochondrial	Acetyl [K184; K365; K366]
Q542G9	ANXA2	Annexin	Acetyl [K227]
P11352	GPX1	Glutathione peroxidase 1	Acetyl [K62]
D3YZC8	BRD8	Bromodomain-containing protein 8	Acetyl [K554]
Q920R0	ALS2	Alsin	Acetyl [K527; K529]
Q5RKZ7	MOCS1	Molybdenum cofactor biosynthesis protein 1	Acetyl [K528]
Q9DCL9	PAICS	Multifunctional protein ADE2	Acetyl [K110]
Q7TMF4	PCCB	Propionyl Coenzyme A carboxylase, beta polypeptide	Acetyl [K62; K103]
Q9D8W7	OCIAD2	OCIA domain-containing protein 2	Acetyl [K29]
P27659	RPL3	60S ribosomal protein L3	Acetyl [K143; K356]
Q64514	TPP2	Tripeptidyl-peptidase 2	Acetyl [K697; K1229]
E9Q5L3	ACADSB	Short/branched chain-specific acyl-CoA dehydrogenase, mitochondrial	Acetyl [K248]
Q3UCF0	PSMA4	Proteasome subunit alpha type	Acetyl [K199]
Q99PV8	BCL11B	B-cell lymphoma/leukemia 11B	Acetyl [K676]
O55142	RPL35A	60S ribosomal protein L35a	Acetyl [K15; K45]
A0A0A6YX26	RPL31	60S ribosomal protein L31	Acetyl [K31; K39; K40]
Q3THK3	GTF2F1	General transcription factor IIF subunit 1	Acetyl [K421]
B1AX58	PLS3	Plastin-3	Acetyl [K344; K554]
F8VPM7	ERC1	ELKS/Rab6-interacting/CAST family member 1	Acetyl [K706; K707]
Q8CH25	SLTM	SAFB-like transcription modulator	Acetyl [K1021]
P61759	VBP1	Prefoldin subunit 3	Acetyl [K58; K60; K69; K70]
D3YWJ3	RPS2	40S ribosomal protein S2	Acetyl [K211; K212]
Q545N8	PMM2	Phosphomannomutase	Acetyl [K145; K146]
Q3U900	RPN1	Dolichyl-diphosphooligosaccharide--protein glycosyltransferase subunit 1	Acetyl [K539]
Q543N3	LASP1	LIM and SH3 domain protein 1	Acetyl [K23; K27]
D3Z357	NSD3	Histone-lysine N-methyltransferase NSD3	Acetyl [K800]
P54775	PSMC4	26S proteasome regulatory subunit 6B	Acetyl [K409; K418]
P97351	RPS3A	40S ribosomal protein S3a	Acetyl [K27; K144; K145]
Q8JZN5	ACAD9	Complex I assembly factor ACAD9, mitochondrial	Acetyl [K104; K166; K168]
Q8K4P0	WDR33	pre-mRNA 3' end processing protein WDR33	Acetyl [K46]
A1A4A7	PGAM5	Pgam5 protein (Fragment)	Acetyl [K76; K77; K95]
Q9DCT8	CRIP2	Cysteine-rich protein 2	Acetyl [K31; K144; K200]
Q04750	TOP1	DNA topoisomerase 1	Acetyl [K174]
Q91ZE0	TMLHE	Trimethyllysine dioxygenase, mitochondrial	Acetyl [K142]
G3UY93	VARS	Valyl-tRNA synthetase (Fragment)	Acetyl [K644]
Q9D8E6	RPL4	60S ribosomal protein L4	Acetyl [K106]
P55200	KMT2A	Histone-lysine N-methyltransferase 2A	Acetyl [K3459]
Q925I1	ATAD3	ATPase family AAA domain-containing protein 3	Acetyl [K512; K513]
Q9R1T2	SAE1	SUMO-activating enzyme subunit 1	Acetyl [K199; K212; K213]
O09106	HDAC1	Histone deacetylase 1	Acetyl [K412]
Q3U4S9	ARCN1	Coatomer subunit delta	Acetyl [K335]
Q9QZ88	VPS29	Vacuolar protein sorting-associated protein 29	Acetyl [K21]
Q8CG76	AKR7A2	Aflatoxin B1 aldehyde reductase member 2	Acetyl [K136]
A2AFQ0	HUWE1	HECT-type E3 ubiquitin transferase	Acetyl [K2268]
P10605	CTSB	Cathepsin B	Acetyl [K223]
Q6P8J2	SAT2	Thialysine N-epsilon-acetyltransferase	Acetyl [K135]
Q9CXW2	MRPS22	28S ribosomal protein S22, mitochondrial	Acetyl [K332]
Q8BTI8	SRRM2	Serine/arginine repetitive matrix protein 2	Acetyl [K1183; K2556]
Q9ERK4	CSE1L	Exportin-2	Acetyl [K158]
Q3TUQ5	PNN	Pinin	Acetyl [K20]
Q8BMS4	COQ3	Ubiquinone biosynthesis O-methyltransferase, mitochondrial	Acetyl [K197]
F6XI62	RPL7	60S ribosomal protein L7 (Fragment)	Acetyl [K88; K101; K204]
A0A0R4J0P1	ACAD8	Isobutyryl-CoA dehydrogenase, mitochondrial	Acetyl [K229; K230]
Q9ERU9	RANBP2	E3 SUMO-protein ligase RanBP2	Acetyl [K2938]
A0A6Q6PUT5	PRPF40A	Pre-mRNA-processing factor 40 homolog A (Fragment)	Acetyl [K204]
Q3UK56	RPS3	40S ribosomal protein S3	Acetyl [K75]
O35129	PHB2	Prohibitin-2	Acetyl [K216; K250]
P26041	MSN	Moesin	Acetyl [K79; K253; K254; K262; K263]
Q6ZPS9	PDCD6IP	MKIAA1375 protein (Fragment)	Acetyl [K678]
Q3UEQ9	AASS	Lysine ketoglutarate reductase	Acetyl [K780]
Q3UUI3	THEM4	Acyl-coenzyme A thioesterase THEM4	Acetyl [K65]
Q8C5X6	FEN1	Flap endonuclease 1	Acetyl [K375]
P97461	RPS5	40S ribosomal protein S5	Acetyl [K191; K192]
Q3U9N8	IMPDH2	Inosine-5'-monophosphate dehydrogenase	Acetyl [K511]
Q9DB15	MRPL12	39S ribosomal protein L12, mitochondrial	Acetyl [K165; K166]
Q8QZY1	EIF3L	Eukaryotic translation initiation factor 3 subunit L	Acetyl [K301; K302]
Q6Q899	DDX58	Antiviral innate immune response receptor RIG-I	Acetyl [K859; K860]
Q571A2	CUL2	MKIAA4106 protein (Fragment)	Acetyl [K117; K118]
A2AP31	NDUFB6	Complex I-B17	Acetyl [K63]
Q9CYR0	SSBP1	Single-stranded DNA-binding protein, mitochondrial	Acetyl [K103; K104]
Q569Z5	DDX46	Probable ATP-dependent RNA helicase DDX46	Acetyl [K271; K272]
E9PYL2	PRR12	Proline-rich protein 12	Acetyl [K1214]
Q9EPQ8	TCF20	Transcription factor 20	Acetyl [K1295]
Q3TN31	PSMA7	Proteasome subunit alpha type	Acetyl [K115]
Q8C1W9	NAP1L4	Uncharacterized protein	Acetyl [K105]
Q8R2P8	KARS	Lysine--tRNA ligase	Acetyl [K202]
O09174	AMACR	Alpha-methylacyl-CoA racemase	Acetyl [K57]
Q3TLH4	PRRC2C	Protein PRRC2C	Acetyl [K485]
Q8CHT0	ALDH4A1	Delta-1-pyrroline-5-carboxylate dehydrogenase, mitochondrial	Acetyl [K92; K357; K364; K401]
P12787	COX5A	Cytochrome c oxidase subunit 5A, mitochondrial	Acetyl [K109; K111]
G3X8T2	ZC3H18	Zinc finger CCCH domain-containing protein 18	Acetyl [K671]
Q9JI39	ABCB10	ATP-binding cassette sub-family B member 10, mitochondrial	Acetyl [K604]
Q9WVA4	TAGLN2	Transgelin-2	Acetyl [K78; K79]
P99027	RPLP2	60S acidic ribosomal protein P2	Acetyl [K94]
O88456	CAPNS1	Calpain small subunit 1	Acetyl [K173; K174; K180]
A6H6H4	TMSB10	Thymosin beta	Acetyl [K39]
H7BX95	SRSF1	Serine/arginine-rich splicing factor 1	Acetyl [K179]
Q3TRW3	SND1	Staphylococcal nuclease domain-containing protein	Acetyl [K513]
Q3T9S3	SET	SET translocation	Acetyl [K82]
Q3TWH2	NNT	Proton-translocating NAD(P)(+) transhydrogenase	Acetyl [K70]
P56395	CYB5A	Cytochrome b5	Acetyl [K19]
Q9Z0X1	AIFM1	Apoptosis-inducing factor 1, mitochondrial	Acetyl [K592]
Q3TZ32	AARS	Alanine--tRNA ligase	Acetyl [K235]
A0A0R4J1S2	PRPF40B	Pre-mRNA-processing factor 40 homolog B	Acetyl [K840]
Q9CSH3	DIS3	Exosome complex exonuclease RRP44	Acetyl [K952; K953]
P24369	PPIB	Peptidyl-prolyl cis-trans isomerase B	Acetyl [K89; K215]
Q99J57	MAT2A	S-adenosylmethionine synthase	Acetyl [K351]
Q91XU0	WRNIP1	ATPase WRNIP1	Acetyl [K70]
A0A338P6D0	HMGA1	High mobility group protein HMG-I/HMG-Y	Acetyl [K15]
Q5SQX6	CYFIP2	Cytoplasmic FMR1-interacting protein 2	Acetyl [K141; K178; K182; K750]
Q3U6Q1	WBP11	Uncharacterized protein	Acetyl [K316]
Q80UT7	RPL7A	60S ribosomal protein L7a (Fragment)	Acetyl [K154; K155]
Q3U5L3	SNX2	Sorting nexin-2	Acetyl [K447]
Q03958	PFDN6	Prefoldin subunit 6	Acetyl [K88]
Q99KR3	LACTB2	Endoribonuclease LACTB2	Acetyl [K282; K283]
Q3UGB5	DAZAP1	DAZ-associated protein 1	Acetyl [K57]
Q561N4	UBE2L3	Ubiquitin-conjugating enzyme E2L 3	Acetyl [K20]
Q99J99	MPST	3-mercaptopyruvate sulfurtransferase	Acetyl [K230]
Q9D1J3	SARNP	SAP domain-containing ribonucleoprotein	Acetyl [K119; K120]
F8VQ93	PHIP	PH-interacting protein	Acetyl [K1399]
P52196	TST	Thiosulfate sulfurtransferase	Acetyl [K175]
Q3UC49	FECH	Ferrochelatase	Acetyl [K251]
Q64727	VCL	Vinculin	Acetyl [K768]
Q3UUH0	ASL	Uncharacterized protein	Acetyl [K192]
Q61926	MYB	Myb protein	Acetyl [K440]
Q02248	CTNNB1	Catenin beta-1	Acetyl [K180; K181]
B9EIU1	EPRS	Glutamyl-tRNA synthetase	Acetyl [K497; K498]
A0A0R4J008	HDAC2	Histone deacetylase 2	Acetyl [K32]
E9Q7G0	NUMA1	Nuclear mitotic apparatus protein 1	Acetyl [K1553]
Q3UL48	EZR	FERM domain-containing protein	Acetyl [K79; K253; K254; K262; K263]
Q545C1	TIAL1	Uncharacterized protein	Acetyl [K153]
Q8R1B4	EIF3C	Eukaryotic translation initiation factor 3 subunit C	Acetyl [K330]
B2RY56	RBM25	RNA-binding protein 25	Acetyl [K457]
Q3U186	RARS2	Probable arginine--tRNA ligase, mitochondrial	Acetyl [K557]
P24527	LTA4H	Leukotriene A-4 hydrolase	Acetyl [K337]
Q9R0P4	SMAP	Small acidic protein	Acetyl [K49; K50]
Q3TI61	PSMD2	26S proteasome non-ATPase regulatory subunit 2	Acetyl [K141]
P97471	SMAD4	Mothers against decapentaplegic homolog 4	Acetyl [K45; K46]
A2AN08	UBR4	E3 ubiquitin-protein ligase UBR4	Acetyl [K2206]
