# Supplementary material for: A comprehensive mouse brain acetylome-the cellular-specific distribution of acetylated brain proteins
Source: Front Cell Neurosci. 2022 Aug 30;16:980815. doi: 10.3389/fncel.2022.980815 (PMC9468461; doi:10.3389/fncel.2022.980815)
Supplement: Supplementary Table 5 — Rank of 1170 overlapped proteins and acetylated proteins. [file Table_5.xlsx]

## Sheet: Sheet1
Accession	Gene names	Protein names	Summed intensity of Protein	Summed intensity of Acetylated protein	Ranked by protein intensity	Ranked by acetylated protein intensity
Q8R0A7	Kiaa0513	Uncharacterized protein KIAA0513	3726.4	664656478578	666	1
Q3UFJ3	Pdha1	Pyruvate dehydrogenase E1 component subunit alpha, somatic form, mitochondrial	32826	2.84018e+09	174	2
P05202	Got2	Aspartate aminotransferase, mitochondrial	64551	2.55072e+09	93	3
Q60771	Cldn11	Claudin-11	29303	1.76786e+09	195	4
Q3TYV5	Cnp	2,3-cyclic-nucleotide 3-phosphodiesterase	93551	1.35932e+09	55	5
P08249	Mdh2	Malate dehydrogenase, mitochondrial	318940	8.87726e+08	9	6
Q3TQP7	Acat1	Acetyl-CoA acetyltransferase, mitochondrial	38875	7.33955e+08	155	7
P26443	Glud1	Glutamate dehydrogenase 1, mitochondrial	51574	7.25593e+08	118	8
B1GX81	Pak3	Serine/threonine-protein kinase PAK 3	470.22	689886757	1016	9
O08749	Dld	Dihydrolipoyl dehydrogenase, mitochondrial	34747	6.50553e+08	167	10
Q9WTP7	Ak3	GTP:AMP phosphotransferase AK3, mitochondrial	4361.5	6.39569e+08	636	11
P99029	Prdx5	Peroxiredoxin-5, mitochondrial	147830	6.32497e+08	28	12
P51881	Slc25a5	ADP/ATP translocase 2;ADP/ATP translocase 2, N-terminally processed	55085	6.01814e+08	109	13
Q60932	Vdac1	Voltage-dependent anion-selective channel protein 1	106140	5.86892e+08	48	14
Q04447	Ckb	Creatine kinase B-type	404450	5.8379e+08	6	15
P09671	Sod2	Superoxide dismutase [Mn], mitochondrial	21574	5.58793e+08	250	16
Q99KI0	Aco2	Aconitate hydratase, mitochondrial	91558	5.37271e+08	56	17
A0A0G2JGX4	Atp1a3	Sodium/potassium-transporting ATPase subunit alpha-3	141370	4.83769e+08	31	18
A6ZI44	Aldoa	Fructose-bisphosphate aldolase A	117490	4.64459e+08	42	19
P68510	Ywhah	14-3-3 protein eta	31108	4.16938e+08	183	20
Q9DB77	Uqcrc2	Cytochrome b-c1 complex subunit 2, mitochondrial	41030	3.47175e+08	147	21
P63101	Ywhaz	14-3-3 protein zeta/delta	202550	3.11947e+08	20	22
P62259	Ywhae	14-3-3 protein epsilon	427500	3.09557e+08	4	23
P52480	Pkm	Pyruvate kinase PKM	169710	2.86894e+08	25	24
Q3U6C7	Sucla2	Succinyl-CoA ligase [ADP-forming] subunit beta, mitochondrial	24447	2.73325e+08	225	25
E9QKR0	Gnb2	Guanine nucleotide-binding protein G(I)/G(S)/G(T) subunit beta-2	115410	2.60403e+08	43	26
Q80SW1	Ahcyl1	Putative adenosylhomocysteinase 2	20112	2.60403e+08	265	27
Q80TN1	Camk2a	Calcium/calmodulin-dependent protein kinase type II subunit alpha	172150	2.50322e+08	24	28
P09405	Ncl	Nucleolin	4874.4	2.38264e+08	610	29
O08553	Dpysl2	Dihydropyrimidinase-related protein 2	344770	2.33763e+08	7	30
P68369	Tuba1a	Tubulin alpha-1A chain;Tubulin alpha-3 chain	807720	2.26967e+08	1	31
A3KGU9	Sptan1	Spectrin alpha chain, non-erythrocytic 1	68551	2.26967e+08	84	32
P18760	Cfl1	Cofilin-1	232640	2.26895e+08	15	33
P48962	Slc25a4	ADP/ATP translocase 1	133320	2.19623e+08	33	34
O08599	Stxbp1	Syntaxin-binding protein 1	228320	2.07973e+08	16	35
Q542T4	Mbp	Myelin basic protein	408350	2.04921e+08	5	36
Q3UMR5	Mcu	Calcium uniporter protein, mitochondrial	2131.5	2.04873e+08	777	37
Q9D0M3	Cyc1	Cytochrome c1, heme protein, mitochondrial	32579	198476921	175	38
Q3TIC8	Uqcrc1	Cytochrome b-c1 complex subunit 1, mitochondrial	68319	1.94367e+08	85	39
Q3U536	Npm1	Nucleophosmin	13925	1.89165e+08	358	40
P63017	Hspa8	Heat shock cognate 71 kDa protein	152080	1.73026e+08	26	41
P61264	Stx1b	Syntaxin-1B	118530	1.6993e+08	40	42
P18872	Gnao1	Guanine nucleotide-binding protein G(o) subunit alpha	290590	1.67195e+08	12	43
P68254	Ywhaq	14-3-3 protein theta	65975	1.64581e+08	89	44
P63038	Hspd1	60 kDa heat shock protein, mitochondrial	38502	1.59495e+08	157	45
Q8BMS1	Hadha	Trifunctional enzyme subunit alpha, mitochondrial;Long-chain enoyl-CoA hydratase;Long chain 3-hydroxyacyl-CoA dehydrogenase	10938	1.54613e+08	425	46
Q548L4	Gad2	Glutamate decarboxylase 2	7582.8	1.47376e+08	510	47
P54071	Idh2	Isocitrate dehydrogenase [NADP], mitochondrial	9442.7	1.45451e+08	453	48
A0A0A6YY91	Ncam1	Neural cell adhesion molecule 1	29352	1.42451e+08	194	49
Q5EBQ0	Vdac3	Voltage-dependent anion-selective channel protein 3	16426	1.33758e+08	315	50
Q8K2B3	Sdha	Succinate dehydrogenase [ubiquinone] flavoprotein subunit, mitochondrial	21443	1.32286e+08	252	51
Q8CHT0	Aldh4a1	Delta-1-pyrroline-5-carboxylate dehydrogenase, mitochondrial	485.95	1.26811e+08	1009	52
Q60930	Vdac2	Voltage-dependent anion-selective channel protein 2	65794	1.2349e+08	90	53
P38647	Hspa9	Stress-70 protein, mitochondrial	14794	1.23152e+08	344	54
Q3UD06	Atp5c1	ATP synthase subunit gamma, mitochondrial	50063	1.22788e+08	119	55
Q9CQE1	Nipsnap3b	Protein NipSnap homolog 3B	316.14	1.20893e+08	1051	56
Q3TSQ1	Atp1b1	Sodium/potassium-transporting ATPase subunit beta-1	240770	1.20116e+08	14	57
A0A5F8MPN8	Mdh1	Malate dehydrogenase, cytoplasmic	103010	1.16755e+08	50	58
Q8VCW8	Acsf2	Acyl-CoA synthetase family member 2, mitochondrial	1731.5	1.16638e+08	817	59
Q3V117	Acly	ATP-citrate synthase	7674.2	1.16399e+08	504	60
Q62261	Sptbn1	Spectrin beta chain, non-erythrocytic 1	41811	1.15858e+08	140	61
Q9CZU6	Cs	Citrate synthase, mitochondrial	63730	1.14317e+08	94	62
Q9EQ20	Aldh6a1	Methylmalonate-semialdehyde dehydrogenase [acylating], mitochondrial	9571.4	1.12502e+08	449	63
Q3U7Z6	Pgam1	Phosphoglycerate mutase 1	224820	1.10836e+08	17	64
Q8R4N0	Clybl	Citrate lyase subunit beta-like protein, mitochondrial	671.4	1.09206e+08	967	65
E9QN59	Mapk10	Mitogen-activated protein kinase 10	1799.9	1.06222e+08	812	66
Q99N15	Hsd17b10	3-hydroxyacyl-CoA dehydrogenase type-2	5273.1	1.0353e+08	591	67
A0A1L1STE6	Idh3a	Isocitrate dehydrogenase [NAD] subunit alpha, mitochondrial	49022	1.02669e+08	121	68
Q8BMF4	Dlat	Dihydrolipoyllysine-residue acetyltransferase component of pyruvate dehydrogenase complex, mitochondrial	37886	1.00305e+08	160	69
P68368	Tuba4a	Tubulin alpha-4A chain	150500	9.9955e+07	27	70
P10126	Eef1a1	Elongation factor 1-alpha 1	42703	9.74457e+07	137	71
Q8BVI4	Qdpr	Dihydropteridine reductase	22239	9.60476e+07	247	72
Q9CPP6	Ndufa5	NADH dehydrogenase [ubiquinone] 1 alpha subcomplex subunit 5	16294	9.38355e+07	319	73
Q91ZZ3	Sncb	Beta-synuclein	22387	9.16322e+07	246	74
P50516	Atp6v1a	V-type proton ATPase catalytic subunit A	70469	9.11175e+07	81	75
Q3TDN8	Bphl	Valacyclovir hydrolase	6485	9.10302e+07	544	76
Q91WS0	Cisd1	CDGSH iron-sulfur domain-containing protein 1	68684	9.09774e+07	83	77
Q76MZ3	Ppp2r1a	Serine/threonine-protein phosphatase 2A 65 kDa regulatory subunit A alpha isoform	45856	8.827e+07	129	78
Q3UYM8	Plp1	Myelin proteolipid protein	805920	8.75927e+07	2	79
G5E829	Atp2b1	Plasma membrane calcium-transporting ATPase 1	14136	8.68402e+07	356	80
G5E924	Hnrnpl	Heterogeneous nuclear ribonucleoprotein L	15138	8.47575e+07	337	81
Q7TMM9	Tubb2a	Tubulin beta-2A chain	322000	8.41758e+07	8	82
P62827	Ran	GTP-binding nuclear protein Ran;GTP-binding nuclear protein Ran, testis-specific isoform	41109	8.41416e+07	146	83
Q3UYK6	Slc1a2	Excitatory amino acid transporter 2	54648	8.32049e+07	112	84
Q91V61	Sfxn3	Sideroflexin-3	25209	8.3068e+07	221	85
P61922	Abat	4-aminobutyrate aminotransferase, mitochondrial	41442	8.15763e+07	143	86
P17710	Hk1	Hexokinase-1	52344	7.89244e+07	117	87
Q7TMB8	Cyfip1	Cytoplasmic FMR1-interacting protein 1	221.93	7.66356e+07	1073	88
Q9D8N0	Eef1g	Elongation factor 1-gamma	20222	7.65469e+07	263	89
Q3UKH3	Acaa2	3-ketoacyl-CoA thiolase, mitochondrial	4412.8	7.50177e+07	631	90
Q8VDN2	Atp1a1	Sodium/potassium-transporting ATPase subunit alpha-1	20348	7.41753e+07	261	91
Q6A0D0	Prdx6	Peroxiredoxin-6	81322	7.01001e+07	66	92
Q8C5H8	Nadk2	NAD kinase 2, mitochondrial	461.79	6.57162e+07	1022	93
A0A668KM31	Amph	Amphiphysin	32845	6.46748e+07	173	94
A0A0R4J023	Auh	Methylglutaconyl-CoA hydratase, mitochondrial	5697.4	6.35784e+07	576	95
Q9D2P8	Mobp	Myelin-associated oligodendrocyte basic protein	6925.2	6.28515e+07	525	96
Q8K596	Slc8a2		4158.3	62525252	644	97
Q99LC3	Ndufa10	NADH dehydrogenase [ubiquinone] 1 alpha subcomplex subunit 10, mitochondrial	19941	6.25168e+07	268	98
Q5SX53	Slc25a11	Mitochondrial 2-oxoglutarate/malate carrier protein	8667.1	6.20363e+07	478	99
P99028	Uqcrh	Cytochrome b-c1 complex subunit 6, mitochondrial	58817	6.17743e+07	102	100
Q545N7	Ckmt1	Creatine kinase U-type, mitochondrial	88494	6.1347e+07	60	101
Q3UJ20	Eno2	Gamma-enolase	136330	6.08709e+07	32	102
Q5SVJ0	Camk2b	Calcium/calmodulin-dependent protein kinase type II subunit beta	43784	6.03599e+07	135	103
P35700	Prdx1	Peroxiredoxin-1	73110	5.98673e+07	75	104
Q5SVF7	Nipsnap1	Protein NipSnap homolog 1	14127	5.94401e+07	357	105
P19096	Fasn	Fatty acid synthase;[Acyl-carrier-protein] S-acetyltransferase;[Acyl-carrier-protein] S-malonyltransferase;3-oxoacyl-[acyl-carrier-protein] synthase;3-oxoacyl-[acyl-carrier-protein] reductase;3-hydroxyacyl-[acyl-carrier-protein] dehydratase;Enoyl-[acyl-carrier-protein] reductase;Oleoyl-[acyl-carrier-protein] hydrolase	3964.7	5.80115e+07	649	106
Q8QZS1	Hibch	3-hydroxyisobutyryl-CoA hydrolase, mitochondrial	2612.5	5.79628e+07	735	107
E9PYH2	Acot7	Cytosolic acyl coenzyme A thioester hydrolase	41452	5.73455e+07	142	108
Q9JJY3	Smpd3	Sphingomyelin phosphodiesterase 3	915.93	57075069	926	109
Q8BMF3	Me3	NADP-dependent malic enzyme, mitochondrial	696.93	5.67683e+07	960	110
Q9JHI5	Ivd	Isovaleryl-CoA dehydrogenase, mitochondrial	2520.6	5.63695e+07	745	111
Q9D0M5	Dynll2	Dynein light chain 2, cytoplasmic	118300	5.61771e+07	41	112
A0A1Y7VMN0	Rock2	Rho-associated protein kinase 2	1502.7	5.60466e+07	842	113
O88935	Syn1	Synapsin-1	127540	5.53927e+07	36	114
Q3TYC2	Ntm	Neurotrimin	17814	5.51666e+07	291	115
P09411	Pgk1	Phosphoglycerate kinase 1	105710	5.49504e+07	49	116
P62897	Cycs	Cytochrome c, somatic	74374	5.44139e+07	74	117
P46460	Nsf	Vesicle-fusing ATPase	82938	5.43603e+07	64	118
Q3TVV6	Hnrnpu	Heterogeneous nuclear ribonucleoprotein U	9584	5.25197e+07	447	119
Q3UZG3	Hnrnpa3	Heterogeneous nuclear ribonucleoprotein A3	46574	5.1881e+07	127	120
Q3THU8	Slc25a3	Phosphate carrier protein, mitochondrial	17402	5.0595e+07	297	121
Q91VM9	Ppa2	Inorganic pyrophosphatase 2, mitochondrial	4813.7	5.04073e+07	611	122
Q3TVK4	Capzb	F-actin-capping protein subunit beta	22585	4.98576e+07	240	123
Q7TSJ2	Map6	Microtubule-associated protein 6	22422	4.90935e+07	244	124
Q9D051	Pdhb	Pyruvate dehydrogenase E1 component subunit beta, mitochondrial	68187	4.7479e+07	86	125
P13020	Gsn	Gelsolin	636.5	4.687e+07	979	126
Q8C605	Pfkp	ATP-dependent 6-phosphofructokinase, platelet type	20751	4.68179e+07	258	127
Q61699	Hsph1	Heat shock protein 105 kDa	9752	4.61392e+07	442	128
D3Z7P3	Gls	Glutaminase kidney isoform, mitochondrial	15167	4.56783e+07	336	129
Q4VWZ5	Dbi	Acyl-CoA-binding protein	54636	4.51525e+07	113	130
Q60597	Ogdh	2-oxoglutarate dehydrogenase, mitochondrial	16661	4.51199e+07	307	131
A0A1S6GWG6	Atp6v1b2	V-type proton ATPase subunit B, brain isoform	62392	4.42984e+07	95	132
Q3UH19	Mapt	Microtubule-associated protein tau	23848	4.39123e+07	231	133
Q7TPR4	Actn1	Alpha-actinin-1	39206	4.25988e+07	154	134
Q5SWR1	Ap2b1	AP-2 complex subunit beta	37443	4.19305e+07	161	135
Q3UAJ1	Ppia	Peptidyl-prolyl cis-trans isomerase A;Peptidyl-prolyl cis-trans isomerase A, N-terminally processed	293550	4.18318e+07	11	136
Q5M9N9	Prdx2	Peroxiredoxin-2	82723	4.06504e+07	65	137
P97807	Fh	Fumarate hydratase, mitochondrial	18260	4.03655e+07	286	138
B2RRX1	Actb	Actin, cytoplasmic 1;Actin, cytoplasmic 1, N-terminally processed	0	4.00742e+07	1163	139
Q3UPA3	Gdi2	Rab GDP dissociation inhibitor beta	40174	3.98913e+07	151	140
Q9D2G2	Dlst	Dihydrolipoyllysine-residue succinyltransferase component of 2-oxoglutarate dehydrogenase complex, mitochondrial	16521	3.93745e+07	311	141
Q571M2	Hspa4	Heat shock 70 kDa protein 4	22415	3.93142e+07	245	142
Q8CAK1	Iba57	Putative transferase CAF17 homolog, mitochondrial	260.45	3.84775e+07	1063	143
Q8BWF0	Aldh5a1	Succinate-semialdehyde dehydrogenase, mitochondrial	14674	3.79928e+07	346	144
A0A6I8MX27	Ldhb	L-lactate dehydrogenase B chain	145570	3.78209e+07	29	145
P17426	Ap2a1	AP-2 complex subunit alpha-1	30181	3.78176e+07	188	146
A0A1L1SV25	Actn4	Alpha-actinin-4	6635.8	3.73779e+07	538	147
Q4VAE8	Ndufb4	NADH dehydrogenase [ubiquinone] 1 beta subcomplex subunit 4	32927	3.63589e+07	172	148
Q91VD9	Ndufs1	NADH-ubiquinone oxidoreductase 75 kDa subunit, mitochondrial	24610	3.59211e+07	224	149
P05201	Got1	Aspartate aminotransferase, cytoplasmic	109550	3.56797e+07	45	150
Q3TGW0	Actr3	Actin-related protein 3	47338	3.55082e+07	124	151
A8IP69	Ywhag	14-3-3 protein gamma;14-3-3 protein gamma, N-terminally processed	124370	3.49896e+07	37	152
P40142	Tkt	Transketolase	39797	3.49535e+07	152	153
P35235	Ptpn11	Tyrosine-protein phosphatase non-receptor type 11	1450.7	3.44559e+07	851	154
P07901	Hsp90aa1	Heat shock protein HSP 90-alpha	75758	3.44381e+07	71	155
D5L240	Atp2b2	Plasma membrane calcium-transporting ATPase 2	19581	3.40865e+07	274	156
Q9JKK7	Tmod2	Tropomodulin-2	15926	3.39003e+07	326	157
A0A668KLC6	Map2	Microtubule-associated protein 2	39469	3.37377e+07	153	158
P05063	Aldoc	Fructose-bisphosphate aldolase C	102720	3.37102e+07	51	159
H7BX01	Opa1	Dynamin-like 120 kDa protein, mitochondrial;Dynamin-like 120 kDa protein, form S1	7772.4	3.34022e+07	501	160
Q99KR7	Ppif	Peptidyl-prolyl cis-trans isomerase F, mitochondrial	0	3.27652e+07	1152	161
S4R2F3	Ank2	Ankyrin-2	7831.3	3.23029e+07	498	162
Q3TH69	Ap2m1	AP-2 complex subunit mu	25986	3.21792e+07	216	163
Q3UJW9	Akr1a1	Alcohol dehydrogenase [NADP(+)]	11224	3.1765e+07	414	164
Q9CY27	Tecr	Very-long-chain enoyl-CoA reductase	1525.2	3.16918e+07	837	165
P08553	Nefm	Neurofilament medium polypeptide	54836	3.16186e+07	111	166
Q921G7	Etfdh	Electron transfer flavoprotein-ubiquinone oxidoreductase, mitochondrial	1894.7	3.13435e+07	802	167
P12382	Pfkl	ATP-dependent 6-phosphofructokinase, liver type	13485	3.1105e+07	363	168
Q91X97	Ncald	Neurocalcin-delta	10479	3.08924e+07	429	169
Q9D6J6	Ndufv2	NADH dehydrogenase [ubiquinone] flavoprotein 2, mitochondrial	26891	3.06509e+07	211	170
P99024	Tubb5	Tubulin beta-5 chain	44482	3.01786e+07	134	171
Q61644	Pacsin1	Protein kinase C and casein kinase substrate in neurons protein 1	35649	3.01297e+07	165	172
P42125	Eci1	Enoyl-CoA delta isomerase 1, mitochondrial	6254.8	2.99473e+07	556	173
P19783	Cox4i1	Cytochrome c oxidase subunit 4 isoform 1, mitochondrial	71921	2.99332e+07	80	174
P00920	Ca2	Carbonic anhydrase 2	41442	2.96547e+07	144	175
Q9R0P5	Dstn	Destrin	31633	2.93514e+07	179	176
Q60864	Stip1	Stress-induced-phosphoprotein 1	18971	2.93068e+07	282	177
A0A0R4J2C2	Syt2	Synaptotagmin-2	4362.6	2.9197e+07	635	178
E9Q3L2	Pi4ka		444.17	2.91225e+07	1025	179
P26883	Fkbp1a	Peptidyl-prolyl cis-trans isomerase FKBP1A	179780	2.89715e+07	23	180
Q3V0Z8	Ddx5	Probable ATP-dependent RNA helicase DDX5	9148.5	2.89076e+07	466	181
Q8BYI9	Tnr	Tenascin-R	28964	2.88034e+07	197	182
Q8C0M9	Asrgl1	Isoaspartyl peptidase/L-asparaginase;Isoaspartyl peptidase/L-asparaginase alpha chain;Isoaspartyl peptidase/L-asparaginase beta chain	13838	2.86534e+07	359	183
Q91YT0	Ndufv1	NADH dehydrogenase [ubiquinone] flavoprotein 1, mitochondrial	27490	2.86237e+07	208	184
Q69ZW4	Ap2a2	AP-2 complex subunit alpha-2	24933	2.86132e+07	223	185
Q9EQF6	Dpysl5	Dihydropyrimidinase-related protein 5	19486	2.83782e+07	275	186
Q8C6E9	Pura	Transcriptional activator protein Pur-alpha	38461	2.81092e+07	158	187
P47791	Gsr	Glutathione reductase, mitochondrial	1306.1	2.80931e+07	868	188
Q99PT1	Arhgdia	Rho GDP-dissociation inhibitor 1	76708	2.8092e+07	69	189
Q9CPY7	Lap3	Cytosol aminopeptidase	5916.7	27848415	567	190
P08551	Nefl	Neurofilament light polypeptide	56008	2.78004e+07	107	191
Q3TJG6	Ptges3	Prostaglandin E synthase 3	16356	2.77535e+07	317	192
Q5SW83	Actr2	Actin-related protein 2	25889	2.70515e+07	217	193
Q8C243	Ctsd	Cathepsin D	11075	2.67595e+07	423	194
Q03517	Scg2	Secretogranin-2;Secretoneurin;Manserin	1810.8	2.67555e+07	810	195
Q9CQJ8	Ndufb9	NADH dehydrogenase [ubiquinone] 1 beta subcomplex subunit 9	17374	2.66195e+07	299	196
Q9WUM5	Suclg1	Succinyl-CoA ligase [ADP/GDP-forming] subunit alpha, mitochondrial	11512	2.6563e+07	411	197
Q497P1	Stx1a	Syntaxin-1A	67339	2.65629e+07	88	198
P47857	Pfkm	ATP-dependent 6-phosphofructokinase, muscle type	34167	2.65291e+07	169	199
Q6ZPE2	Sbf1	Myotubularin-related protein 5	745.11	2.65287e+07	949	200
P47708	Rph3a	Rabphilin-3A	10141	2.65189e+07	437	201
Q8CIF2	Aldh1l1	Cytosolic 10-formyltetrahydrofolate dehydrogenase	8288.2	2.62544e+07	487	202
Q9D6F9	Tubb4a	Tubulin beta-4A chain	98812	2.61347e+07	54	203
O54734	Ddost	Dolichyl-diphosphooligosaccharide--protein glycosyltransferase 48 kDa subunit	962.6	26072375	913	204
B2M1R6	Hnrnpk	Heterogeneous nuclear ribonucleoprotein K	18183	2.56912e+07	287	205
Q3TJG2	Ndufab1	Acyl carrier protein, mitochondrial	29162	2.55555e+07	196	206
P46660	Ina	Alpha-internexin	58552	2.54929e+07	103	207
F6Z1R4	Cltc	Clathrin heavy chain 1	106770	2.54699e+07	47	208
P14231	Atp1b2	Sodium/potassium-transporting ATPase subunit beta-2	45858	2.53142e+07	128	209
Q9CQV8	Ywhab	14-3-3 protein beta/alpha;14-3-3 protein beta/alpha, N-terminally processed	70208	2.45896e+07	82	210
Q61074	Ppm1g	Protein phosphatase 1G	307.36	2.43569e+07	1053	211
A0A338P6I6	Dlg4	Disks large homolog 4	11099	2.4224e+07	422	212
Q9CQA3	Sdhb	Succinate dehydrogenase [ubiquinone] iron-sulfur subunit, mitochondrial	14510	2.41756e+07	349	213
A2AS98	Nckap1	Nck-associated protein 1	4262.3	2.41638e+07	639	214
A0A0J9YUN4	Dnm1	Dynamin-1	90648	2.39631e+07	58	215
Q68FL4	Ahcyl2	Putative adenosylhomocysteinase 3	1279.4	2.38474e+07	871	216
Q548L6	Gad1	Glutamate decarboxylase 1	3909.5	2.3822e+07	656	217
P17751	Tpi1	Triosephosphate isomerase	181910	2.37713e+07	22	218
Q9WVL0	Gstz1	Maleylacetoacetate isomerase	1854.4	2.27997e+07	806	219
Q2UZW7	Mapre3	Microtubule-associated protein RP/EB family member 3	12917	2.26857e+07	379	220
Q3UGC8	Pcca	Propionyl-CoA carboxylase alpha chain, mitochondrial	1990.9	2.23672e+07	792	221
Q3U4U6	Cct3	T-complex protein 1 subunit gamma	16419	2.23021e+07	316	222
Q3UK83	Hnrnpa1	Heterogeneous nuclear ribonucleoprotein A1;Heterogeneous nuclear ribonucleoprotein A1, N-terminally processed	7044.7	2.23013e+07	522	223
O70172	Pip4k2a	Phosphatidylinositol 5-phosphate 4-kinase type-2 alpha	1637.9	2.22963e+07	829	224
Q3TQ70	Gnb1	Guanine nucleotide-binding protein G(I)/G(S)/G(T) subunit beta-1	210160	2.21838e+07	18	225
P80313	Cct7	T-complex protein 1 subunit eta	6300.8	2.2122e+07	553	226
Q6ZQ49	Atp1a2	Sodium/potassium-transporting ATPase subunit alpha-2	36731	2.18457e+07	163	227
P63168	Dynll1	Dynein light chain 1, cytoplasmic	9633	2.13616e+07	445	228
Q9JJV2	Pfn2	Profilin-2	31315	2.12567e+07	182	229
Q9DBF1	Aldh7a1	Alpha-aminoadipic semialdehyde dehydrogenase	8072.9	2.08155e+07	492	230
Q99L13	Hibadh	3-hydroxyisobutyrate dehydrogenase, mitochondrial	11674	2.03896e+07	405	231
E9Q828	Atp2b4	Calcium-transporting ATPase	3033.5	1.95838e+07	711	232
Q569Z6	Thrap3	Thyroid hormone receptor-associated protein 3	248.43	1.95704e+07	1066	233
Q3UHL1	Camkv	CaM kinase-like vesicle-associated protein	25835	1.95514e+07	218	234
D3Z4J3	Myo5a	Unconventional myosin-Va	6352.4	1.95083e+07	551	235
Q8BFZ3	Actbl2	Beta-actin-like protein 2	100340	1.94003e+07	52	236
Q8C338	Idh1	Isocitrate dehydrogenase [NADP] cytoplasmic	6618.3	1.92995e+07	539	237
P47738	Aldh2	Aldehyde dehydrogenase, mitochondrial	15629	1.91645e+07	329	238
P50396	Gdi1	Rab GDP dissociation inhibitor alpha	123530	1.90672e+07	38	239
Q91XV3	Basp1	Brain acid soluble protein 1	129980	1.89438e+07	35	240
P28663	Napb	Beta-soluble NSF attachment protein	43361	1.87387e+07	136	241
Q8BH59	Slc25a12	Calcium-binding mitochondrial carrier protein Aralar1	23038	1.86375e+07	236	242
P62743	Ap2s1	AP-2 complex subunit sigma	24048	18584059	230	243
Q3UWQ9	Hmgcs1	Hydroxymethylglutaryl-CoA synthase, cytoplasmic	564.05	1.82846e+07	990	244
B0QZN5	Vamp2	Vesicle-associated membrane protein 2	197080	1.82823e+07	21	245
A0A1S6GWI4	Ndufs5	NADH dehydrogenase [ubiquinone] iron-sulfur protein 5;NADH dehydrogenase [ubiquinone] iron-sulfur protein 5, N-terminally processed	44559	1.82117e+07	133	246
P08414	Camk4	Calcium/calmodulin-dependent protein kinase type IV	999.5	1.80668e+07	910	247
Q8C1T5	Napg	Gamma-soluble NSF attachment protein	23624	1.78998e+07	232	248
Q9R0Q6	Arpc1a	Actin-related protein 2/3 complex subunit 1A	18785	1.78481e+07	283	249
Q9Z1B3	Plcb1	1-phosphatidylinositol 4,5-bisphosphate phosphodiesterase beta-1	14266	1.78412e+07	351	250
P59999	Arpc4	Actin-related protein 2/3 complex subunit 4	17179	1.7838e+07	301	251
Q9CVB6	Arpc2	Actin-related protein 2/3 complex subunit 2	12839	1.76868e+07	381	252
P54822	Adsl	Adenylosuccinate lyase	151.38	1.75533e+07	1101	253
Q3UC02	Rps11	40S ribosomal protein S11	3958.7	1.75329e+07	651	254
Q3TFE5	Dhx15	Pre-mRNA-splicing factor ATP-dependent RNA helicase DHX15	146.66	1.72245e+07	1105	255
D3Z656	Synj1	Synaptojanin-1	10208	1.68036e+07	436	256
A2ALV3	Sh3gl2	Endophilin-A1	61228	1.67955e+07	96	257
Q8VDQ8	Sirt2	NAD-dependent protein deacetylase sirtuin-2	28836	1.66172e+07	198	258
A2ARP8	Map1a	Microtubule-associated protein 1A;MAP1A heavy chain;MAP1 light chain LC2	19419	1.6586e+07	276	259
Q9WUR2	Eci2	Enoyl-CoA delta isomerase 2, mitochondrial	502.66	1.65826e+07	1006	260
Q8CGY8	Ogt	UDP-N-acetylglucosamine--peptide N-acetylglucosaminyltransferase 110 kDa subunit	3507.8	1.65578e+07	675	261
Q3U0V1	Khsrp	Far upstream element-binding protein 2	3381.9	1.64406e+07	684	262
P40124	Cap1	Adenylyl cyclase-associated protein 1	25273	1.64198e+07	220	263
Q9WU79	Prodh	Proline dehydrogenase 1, mitochondrial	150.6	1.62759e+07	1102	264
Q99LB2	Dhrs4	Dehydrogenase/reductase SDR family member 4	353.37	1.62636e+07	1041	265
Q542X7	Cct2	T-complex protein 1 subunit beta	12770	1.62337e+07	382	266
Q542G9	Anxa2	Annexin A2	848.98	1.62143e+07	936	267
P10852	Slc3a2	4F2 cell-surface antigen heavy chain	15370	1.57613e+07	332	268
E9QPX3	Ndufs4	NADH dehydrogenase [ubiquinone] iron-sulfur protein 4, mitochondrial	17170	1.55281e+07	302	269
Q9CZS1	Aldh1b1	Aldehyde dehydrogenase X, mitochondrial	2338.2	1.55261e+07	766	270
Q9QUM9	Psma6	Proteasome subunit alpha type-6	6511.2	1.54323e+07	542	271
Q6R0H7	Gnas	Guanine nucleotide-binding protein G(s) subunit alpha isoforms short;Guanine nucleotide-binding protein G(s) subunit alpha isoforms XLas	7863.4	1.539e+07	496	272
Q3TJB4	Sh3gl1	Endophilin-A2	1056.8	1.53269e+07	899	273
A0A1B0GRV0	Bpnt1	3(2),5-bisphosphate nucleotidase 1	5255.8	1.51306e+07	592	274
Q8VCT3	Rnpep	Aminopeptidase B	1050.2	1.50898e+07	902	275
E0CYV0	Pcmt1	Protein-L-isoaspartate(D-aspartate) O-methyltransferase	21803	1.48869e+07	249	276
P51863	Atp6v0d1	V-type proton ATPase subunit d 1	67775	1.48658e+07	87	277
Q71LX8	Hsp90ab1	Heat shock protein HSP 90-beta	91486	1.4792e+07	57	278
P62631	Eef1a2	Elongation factor 1-alpha 2	59443	14791733	100	279
Q8BIJ6	Iars2	Isoleucine--tRNA ligase, mitochondrial	2063.2	1.46435e+07	785	280
Q3TJ01	Rtcb	tRNA-splicing ligase RtcB homolog	7657.6	1.45009e+07	505	281
Q3UYH9	Pygb	Glycogen phosphorylase, brain form	27148	1.44811e+07	209	282
B2RWI2	Lactb	Serine beta-lactamase-like protein LACTB, mitochondrial	45.612	1.44754e+07	1132	283
E9PVY8	Macf1	Microtubule-actin cross-linking factor 1	168.32	1.44439e+07	1095	284
Q9Z1G4	Atp6v0a1	V-type proton ATPase 116 kDa subunit a isoform 1	28386	1.42686e+07	201	285
Q9CQB4	Uqcrb	Cytochrome b-c1 complex subunit 7	58995	1.40899e+07	101	286
Q69ZN0	Gda	Guanine deaminase	45065	1.39995e+07	130	287
Q3UH59	Myh10	Myosin-10	6685.3	1.38967e+07	534	288
P12960	Cntn1	Contactin-1	31724	1.38552e+07	178	289
B6ZHD0	Epb41l2	Band 4.1-like protein 2	3040	1.38522e+07	708	290
Q64332	Syn2	Synapsin-2	119220	1.3801e+07	39	291
E9Q1T1	Camk2d	Calcium/calmodulin-dependent protein kinase type II subunit delta	4966	1.37033e+07	606	292
Q9CQ62	Decr1	2,4-dienoyl-CoA reductase, mitochondrial	2584.4	1.33161e+07	740	294
B2RQQ7	Cdc42bpb	Serine/threonine-protein kinase MRCK beta	754.29	1.33161e+07	947	293
Q6P9K9	Nrxn3	Neurexin-3	694.6	1.30423e+07	961	295
Q9DAR7	Dcps	m7GpppX diphosphatase	505.26	1.30423e+07	1004	296
P49615	Cdk5	Cyclin-dependent-like kinase 5	9321.1	1.29268e+07	455	298
Q3THP1	Dpp3	Dipeptidyl peptidase 3	683.68	1.29268e+07	964	297
Q8BH80	Vapb	Vesicle-associated membrane protein-associated protein B	12360	1.28647e+07	391	299
P60879	Snap25	Synaptosomal-associated protein 25	89662	1.28134e+07	59	300
Q6P1J1	Crmp1	Dihydropyrimidinase-related protein 1	58277	1.27902e+07	104	301
Q9JKC6	Cend1	Cell cycle exit and neuronal differentiation protein 1	224.03	1.27837e+07	1072	302
O08997	Atox1	Copper transport protein ATOX1	13186	1.27387e+07	376	303
Q9Z1F9	Uba2	SUMO-activating enzyme subunit 2	204.65	1.26739e+07	1082	304
Q80TH1	Dlg3	Disks large homolog 3	3481.6	1.26384e+07	679	305
Q9ES97	Rtn3	Reticulon-3	13699	1.25634e+07	361	306
P62137	Ppp1ca	Serine/threonine-protein phosphatase PP1-alpha catalytic subunit	3294.8	1.25335e+07	688	307
Q3TVM1	Sf3a1	Splicing factor 3A subunit 1	382.74	1.24092e+07	1035	308
Q9CZW4	Acsl3	Long-chain-fatty-acid--CoA ligase 3	172.36	1.23985e+07	1094	309
O55023	Impa1	Inositol monophosphatase 1	22886	1.22857e+07	237	310
P60904	Dnajc5	DnaJ homolog subfamily C member 5	7646.5	1.22346e+07	506	311
Q3UBZ3	Capza2	F-actin-capping protein subunit alpha-2	22481	1.21664e+07	242	312
Q8K411	Pitrm1	Presequence protease, mitochondrial	42.2	1.21437e+07	1135	313
Q3UID0	Smarcc2	SWI/SNF complex subunit SMARCC2;SWI/SNF complex subunit SMARCC1	219.97	1.20639e+07	1074	314
Q3TL58	Skp1	S-phase kinase-associated protein 1	30476	1.20225e+07	185	315
Q9CQF3	Nudt21	Cleavage and polyadenylation specificity factor subunit 5	539.27	1.20169e+07	995	316
Q3UM20	Nono	Non-POU domain-containing octamer-binding protein	6778.1	1.2013e+07	530	317
P48722	Hspa4l	Heat shock 70 kDa protein 4L	9638.2	1.19805e+07	444	318
Q8BG39	Sv2b	Synaptic vesicle glycoprotein 2B	14596	1.18528e+07	347	319
Q8CAQ8	Immt	MICOS complex subunit Mic60	11158	1.18362e+07	419	320
Q8CG76	Akr7a2	Aflatoxin B1 aldehyde reductase member 2	879.7	1.18212e+07	932	321
B1AZP2	Dlgap4	Disks large-associated protein 4	726.81	1.1718e+07	953	322
Q3U9P7	Oxct1	Succinyl-CoA:3-ketoacid coenzyme A transferase 1, mitochondrial	14954	1.16697e+07	340	323
Q9JHU4	Dync1h1	Cytoplasmic dynein 1 heavy chain 1	10219	1.16316e+07	435	324
Q9DCW4	Etfb	Electron transfer flavoprotein subunit beta	22432	1.15446e+07	243	325
A0A068BFR3	Rab11b	Ras-related protein Rab-11B;Ras-related protein Rab-11A	17809	1.14454e+07	292	326
Q3U3T6	Stk24	Serine/threonine-protein kinase 24;Serine/threonine-protein kinase 24 35 kDa subunit;Serine/threonine-protein kinase 24 12 kDa subunit;Serine/threonine-protein kinase 26;Serine/threonine-protein kinase 25	2067.5	1.13787e+07	784	327
A0A0A6YW36	Rgs7	Regulator of G-protein signaling 7	7761.2	1.13519e+07	503	328
Q99P72	Rtn4	Reticulon-4	12509	1.13184e+07	388	329
P70349	Hint1	Histidine triad nucleotide-binding protein 1	54259	1.1252e+07	114	330
Q9WUB3	Pygm	Glycogen phosphorylase, muscle form	3920.3	1.12131e+07	654	331
P14733	Lmnb1	Lamin-B1	2711.8	1.12028e+07	724	332
P28656	Nap1l1	Nucleosome assembly protein 1-like 1	18999	1.11551e+07	279	333
Q5F2D0	Acsl6	Long-chain-fatty-acid--CoA ligase 6	8701.5	1.11424e+07	477	334
Q9Z268	Rasal1	RasGAP-activating-like protein 1	2879.9	1.10989e+07	717	335
Q9Z2D6	Mecp2	Methyl-CpG-binding protein 2	1419.1	1.10366e+07	854	336
Q6ZQ38	Cand1	Cullin-associated NEDD8-dissociated protein 1	11730	1.10364e+07	404	337
Q62425	Ndufa4	Cytochrome c oxidase subunit NDUFA4	81174	1.09784e+07	67	338
P01831	Thy1	Thy-1 membrane glycoprotein	203730	1.09502e+07	19	339
P11404	Fabp3	Fatty acid-binding protein, heart	16568	1.09157e+07	309	340
Q61206	Pafah1b2	Platelet-activating factor acetylhydrolase IB subunit beta	41675	1.09133e+07	141	341
O88569	Hnrnpa2b1	Heterogeneous nuclear ribonucleoproteins A2/B1	41818	1.09094e+07	139	342
P10649	Gstm1	Glutathione S-transferase Mu 1	72737	1.0857e+07	77	343
Q3U367	Aldh9a1	4-trimethylaminobutyraldehyde dehydrogenase	2489.3	1.07316e+07	748	344
Q99J36	Thumpd1	THUMP domain-containing protein 1	72.816	1.06972e+07	1125	345
Q9Z1Z0	Uso1	General vesicular transport factor p115	859.41	1.06366e+07	935	346
Q3UPL0	Sec31a	Protein transport protein Sec31A	367.13	1.06158e+07	1039	347
Q99JY0	Hadhb	Trifunctional enzyme subunit beta, mitochondrial;3-ketoacyl-CoA thiolase	4569.7	1.04604e+07	617	348
P20917	Mag	Myelin-associated glycoprotein	12749	1.03459e+07	384	349
Q9CXJ4	Abcb8	ATP-binding cassette sub-family B member 8, mitochondrial	0	1.02554e+07	1150	350
Q66JR8	Ptms	Parathymosin	109190	1.01724e+07	46	351
P10630	Eif4a2	Eukaryotic initiation factor 4A-II;Eukaryotic initiation factor 4A-II, N-terminally processed	24128	1.0092e+07	229	352
E9PWE8	Dpysl3	Dihydropyrimidinase-related protein 3	23529	1.00908e+07	234	353
Q8VEK0	Tmem30a	Cell cycle control protein 50A	583.21	1.00654e+07	989	354
Q3TF74	Coro1c	Coronin-1C	7530.3	1.00647e+07	511	355
A0A0R4J083	Acadl	Long-chain specific acyl-CoA dehydrogenase, mitochondrial	7054.5	1.0033e+07	521	356
A0A1B0GR11	Taldo1	Transaldolase	9533.2	9.98205e+06	450	357
A0A5F8MPR1	Epb41l3	Band 4.1-like protein 3;Band 4.1-like protein 3, N-terminally processed	20044	9.9611e+06	266	358
Q99MR8	Mccc1	Methylcrotonoyl-CoA carboxylase subunit alpha, mitochondrial	1506.6	9.95999e+06	839	359
Q546G4	Alb	Serum albumin	31484	9.78962e+06	181	360
Q62348	Tsn	Translin	4744.8	9.73564e+06	614	361
D3Z3R4	Pbrm1	Protein polybromo-1	143.13	9.71919e+06	1107	362
P32020	Scp2	Non-specific lipid-transfer protein	1493.7	9.68523e+06	844	363
Q9CYT6	Cap2	Adenylyl cyclase-associated protein 2	9292.5	9.64396e+06	458	364
Q3UNI8	Ddt	D-dopachrome decarboxylase	30277	9.54922e+06	187	365
Q3TGZ3	Idh3g	Isocitrate dehydrogenase [NAD] subunit gamma 1, mitochondrial	29761	9.54712e+06	192	366
P52503	Ndufs6	NADH dehydrogenase [ubiquinone] iron-sulfur protein 6, mitochondrial	8350	9.47e+06	486	367
Q3URG1	Tppp	Tubulin polymerization-promoting protein	88030	9.43341e+06	61	368
Q8BKZ9	Pdhx	Pyruvate dehydrogenase protein X component, mitochondrial	6637.5	9.42683e+06	537	369
Q3TLP8	Rac1	Ras-related C3 botulinum toxin substrate 1	75530	9.42273e+06	72	370
Q61425	Hadh	Hydroxyacyl-coenzyme A dehydrogenase, mitochondrial	3845.9	9.37228e+06	661	371
A0A0R4J0Q5	Lmnb2	Lamin-B2	560.13	9.36164e+06	992	372
Q9ERD7	Tubb3	Tubulin beta-3 chain	77840	9.34884e+06	68	373
Q3UYL0	Ak4	Adenylate kinase 4, mitochondrial	2916.8	9336264	716	374
A0A0G2JFT8	Rufy3	Protein RUFY3	6768.3	9.33038e+06	531	375
Q8BKX1	Baiap2	Brain-specific angiogenesis inhibitor 1-associated protein 2	12126	9.32384e+06	395	376
Q80TP8	Csde1	Cold shock domain-containing protein E1	378.56	9.27619e+06	1037	377
Q497Z6	Hmgb1	High mobility group protein B1	31905	9.21428e+06	177	378
P45952	Acadm	Medium-chain specific acyl-CoA dehydrogenase, mitochondrial	921.02	9.15563e+06	924	379
E9QLK9	Snap91	Clathrin coat assembly protein AP180	40448	9.09944e+06	149	380
Q3U136	Wdr1	WD repeat-containing protein 1	23327	9.06336e+06	235	381
Q3TIQ3	Pitpna	Phosphatidylinositol transfer protein alpha isoform	9082.4	8.92236e+06	467	382
P62746	Rhob	Rho-related GTP-binding protein RhoB	19583	8.89972e+06	273	383
Q3U7C0	Afg3l2	AFG3-like protein 2	112.42	8.87618e+06	1114	384
A5GZX3	Glo1	Lactoylglutathione lyase	21559	8.83929e+06	251	385
Q66JR7	Pgm1	Phosphoglucomutase-1	11847	8.8153e+06	400	386
Q3U561	Rpl10a	60S ribosomal protein L10a	9824.7	8.80484e+06	440	387
P46096	Syt1	Synaptotagmin-1	53487	8.76535e+06	115	388
P56391	Cox6b1	Cytochrome c oxidase subunit 6B1	131500	8.75053e+06	34	389
B1AWV9	Slc4a10	Sodium-driven chloride bicarbonate exchanger	2094	8.72544e+06	782	390
Q9JIS5	Sv2a	Synaptic vesicle glycoprotein 2A	13187	8667448	375	391
Q3TMJ8	Map2k1	Dual specificity mitogen-activated protein kinase kinase 1	11864	8.62439e+06	399	392
A0A1S6GWI0	Ndufa8	NADH dehydrogenase [ubiquinone] 1 alpha subcomplex subunit 8	44822	8.61226e+06	132	393
P06837	Gap43	Neuromodulin	6369.6	8.59943e+06	550	394
Q91ZJ5	Ugp2	UTP--glucose-1-phosphate uridylyltransferase	4046.7	8.53013e+06	646	395
Q3TGC5	Pebp1	Phosphatidylethanolamine-binding protein 1;Hippocampal cholinergic neurostimulating peptide	294590	8.43213e+06	10	396
Q64514	Tpp2	Tripeptidyl-peptidase 2	1833.2	8.39444e+06	808	397
A2AQR0	Gpd2	Glycerol-3-phosphate dehydrogenase, mitochondrial	18390	8.29224e+06	285	398
Q6DI58	Rpl12	60S ribosomal protein L12	14928	8277523	341	399
A1A4A7	Pgam5	Serine/threonine-protein phosphatase PGAM5, mitochondrial	341.87	8.27493e+06	1044	400
Q9CQ69	Uqcrq	Cytochrome b-c1 complex subunit 8	5085.3	8.27073e+06	601	401
A0A1S6GWJ8	Hnrnpm	Heterogeneous nuclear ribonucleoprotein M	2431.9	8.16913e+06	758	402
Q543U3	Slc1a3	Excitatory amino acid transporter 1	46799	8.16017e+06	126	403
Q6P8I4	Pcnp	PEST proteolytic signal-containing nuclear protein	1493.3	8.07268e+06	845	404
K4DI58	Cadm3	Cell adhesion molecule 3	31490	8.04602e+06	180	405
Q3TN61	Rhoa	Transforming protein RhoA;Rho-related GTP-binding protein RhoC	19232	8.02715e+06	277	406
P27773	Pdia3	Protein disulfide-isomerase A3	18183	8.01861e+06	288	407
Q9WV55	Vapa	Vesicle-associated membrane protein-associated protein A	16571	7.99037e+06	308	408
O08539	Bin1	Myc box-dependent-interacting protein 1	19213	7.9777e+06	278	409
A0A1D5RMH7	Psd3	PH and SEC7 domain-containing protein 3	3094.8	7.96502e+06	703	410
Q3U3N7	St13	Hsc70-interacting protein	16327	7.95351e+06	318	411
Q9CQ75	Ndufa2	NADH dehydrogenase [ubiquinone] 1 alpha subcomplex subunit 2	3977.1	7.91102e+06	648	412
Q0VBD0	Itgb8	Integrin beta	187.42	7.86167e+06	1088	413
Q5SRX1	Tom1l2	TOM1-like protein 2	10118	7.81978e+06	438	414
Q8BME1	Pgm3	Phosphoacetylglucosamine mutase	674.96	7.81102e+06	966	415
Q3TYK4	Prkar1a	cAMP-dependent protein kinase type I-alpha regulatory subunit;cAMP-dependent protein kinase type I-alpha regulatory subunit, N-terminally processed	2696.3	7.76177e+06	728	416
Q64487	Ptprd	Receptor-type tyrosine-protein phosphatase delta	666.86	7.75979e+06	971	417
Q91V41	Rab14	Ras-related protein Rab-14	24299	7.74056e+06	228	418
Q9D023	Mpc2	Mitochondrial pyruvate carrier 2	4112.5	7.73746e+06	645	419
Q8R5L1	C1qbp	Complement component 1 Q subcomponent-binding protein, mitochondrial	20724	7.68026e+06	259	420
Q3V3N6	Cops2	COP9 signalosome complex subunit 2	2705.2	7.65066e+06	725	421
G3X8R0	Reep5	Receptor expression-enhancing protein 5	1481.3	7.6304e+06	847	422
Q80VD1	Fam98b	Protein FAM98B	478.8	7.55663e+06	1012	423
P06745	Gpi	Glucose-6-phosphate isomerase	57427	7.54264e+06	105	424
Q9Z2Y3	Homer1	Homer protein homolog 1	11322	7.44168e+06	413	425
Q8BFR5	Tufm	Elongation factor Tu, mitochondrial	19941	7.40895e+06	269	426
Q61490	Alcam	CD166 antigen	8933.2	7.40136e+06	470	427
B2RQQ5	Map1b	Microtubule-associated protein 1B;MAP1B heavy chain;MAP1 light chain LC1	14996	7.40013e+06	339	428
B1AWD9	Clta	Clathrin light chain A	13481	7.39776e+06	364	429
Q9JMA1	Usp14	Ubiquitin carboxyl-terminal hydrolase 14	3119.7	7.39669e+06	699	430
Q925I1	Atad3	ATPase family AAA domain-containing protein 3	682.1	7.34926e+06	965	431
P03995	Gfap	Glial fibrillary acidic protein	29868	7.28374e+06	191	432
Q8BVQ5	Ppme1	Protein phosphatase methylesterase 1	9216.1	7.21725e+06	461	433
Q3V2D0	Lonp1	Lon protease homolog, mitochondrial	1315	7.1458e+06	867	434
E9PV14	Epb41l1	Band 4.1-like protein 1	8842	7.0587e+06	474	435
Q3ULD5	Mccc2	Methylcrotonoyl-CoA carboxylase beta chain, mitochondrial	256.04	6.94859e+06	1064	436
Q3UV17	Krt76	Keratin, type II cytoskeletal 2 oral	14.58	6.92018e+06	1146	437
P84086	Cplx2	Complexin-2	142060	6.90146e+06	30	438
P97315	Csrp1	Cysteine and glycine-rich protein 1	42400	6.89817e+06	138	439
P20029	Hspa5	78 kDa glucose-regulated protein	21386	6.86623e+06	253	440
G3XA53	Omg	Oligodendrocyte-myelin glycoprotein	11630	6.82564e+06	408	441
P11983	Tcp1	T-complex protein 1 subunit alpha	8075.4	6.82435e+06	491	442
Q925N0	Sfxn5	Sideroflexin-5	6531.4	6.79614e+06	540	443
Q7TMF3	Ndufa12	NADH dehydrogenase [ubiquinone] 1 alpha subcomplex subunit 12	19797	6.7575e+06	271	444
Q3TXE5	Canx	Calnexin	12062	6.70379e+06	396	445
Q99J99	Mpst	3-mercaptopyruvate sulfurtransferase	2410.5	6.686e+06	760	446
Q9Z2I8	Suclg2	Succinyl-CoA ligase [GDP-forming] subunit beta, mitochondrial	535.16	6.67561e+06	996	447
Q58E70	Tpm3	Tropomyosin alpha-3 chain	37209	6.66815e+06	162	448
Q9R0P9	Uchl1	Ubiquitin carboxyl-terminal hydrolase isozyme L1	40222	6646454	150	449
Q6P5U7	Nwd2	NACHT and WD repeat domain-containing protein 2	109.5	6.61455e+06	1117	450
B2RSY3	Hepacam	Hepatocyte cell adhesion molecule	4811.2	6.57036e+06	612	451
O35295	Purb	Transcriptional activator protein Pur-beta	2529.8	6.56477e+06	744	452
P38060	Hmgcl	Hydroxymethylglutaryl-CoA lyase, mitochondrial	451.5	6.5548e+06	1024	453
P24549	Aldh1a1	Retinal dehydrogenase 1	4656.5	6496895	615	454
Q3TXS7	Psmd1	26S proteasome non-ATPase regulatory subunit 1	2058.1	6.47678e+06	787	455
Q4KMM3	Oxr1	Oxidation resistance protein 1	9175.2	6.46538e+06	464	456
Q8CHP8	Pgp	Phosphoglycolate phosphatase	7238.3	6.42869e+06	517	457
G3UZM4	Cadm2	Cell adhesion molecule 2	28733	6.42409e+06	199	458
Q9JM76	Arpc3	Actin-related protein 2/3 complex subunit 3	11653	6.39221e+06	406	459
Q14BB9	Map6d1	MAP6 domain-containing protein 1	1470.1	6.38397e+06	848	460
Q5M9P3	Rps19	40S ribosomal protein S19	6446.7	6.36684e+06	547	461
O55234	Psmb5	Proteasome subunit beta type-5	3218.8	6343122	692	462
A0A571BG39	Srcin1	SRC kinase signaling inhibitor 1	5439	6.33584e+06	584	463
Q9JHW2	Nit2	Omega-amidase NIT2	607.93	6.28778e+06	985	464
P61358	Rpl27	60S ribosomal protein L27	7142.4	6.28169e+06	519	465
Q01853	Vcp	Transitional endoplasmic reticulum ATPase	40851	6.17359e+06	148	466
B2MWM9	Calr	Calreticulin	18998	6.14732e+06	280	467
Q9DCT8	Crip2	Cysteine-rich protein 2	13244	6.06491e+06	374	468
B0V2P5	Dmxl2	DmX-like protein 2	3576.7	6.05531e+06	671	469
Q9CX34	Sugt1	Suppressor of G2 allele of SKP1 homolog	3149.5	6.00963e+06	697	470
A0A0R4J138	Arsb	Arylsulfatase B	405.65	5.92273e+06	1031	471
P17665	Cox7c	Cytochrome c oxidase subunit 7C, mitochondrial	6679.4	5.89071e+06	535	472
Q9Z1P6	Ndufa7	NADH dehydrogenase [ubiquinone] 1 alpha subcomplex subunit 7	2438	5.86158e+06	755	473
A0A0A0MQF6	Gapdh	Glyceraldehyde-3-phosphate dehydrogenase	248030	5.8503e+06	13	474
P49813	Tmod1	Tropomodulin-1	946.78	5.83159e+06	918	475
P50518	Atp6v1e1	V-type proton ATPase subunit E 1	38287	5.78858e+06	159	476
Q9Z1G3	Atp6v1c1	V-type proton ATPase subunit C 1	19986	5.76952e+06	267	477
Q9DCM0	Ethe1	Persulfide dioxygenase ETHE1, mitochondrial	1201	5.76118e+06	880	478
Q9CXX1	Napa	Alpha-soluble NSF attachment protein	13702	5.75478e+06	360	479
Q9DBL7	Coasy	Bifunctional coenzyme A synthase;Phosphopantetheine adenylyltransferase;Dephospho-CoA kinase	820.05	5714233	938	480
Q9JJK2	Lancl2	LanC-like protein 2	8608.3	5.67136e+06	480	481
B7ZWM6	Sorbs2	Sorbin and SH3 domain-containing protein 2	709.87	5.65249e+06	956	482
Q8CB16	Palm	Paralemmin-1	13317	5.63683e+06	368	483
Q9CS84	Nrxn1	Neurexin-1	1015.8	5.59849e+06	908	484
Q4FJL2	Rtn1	Reticulon-1	25169	5.57733e+06	222	485
Q9CWS0	Ddah1	N(G),N(G)-dimethylarginine dimethylaminohydrolase 1	29660	5566876	193	486
Q3TIK0	Pafah1b1	Platelet-activating factor acetylhydrolase IB subunit alpha	9313.9	5.48957e+06	457	487
P80315	Cct4	T-complex protein 1 subunit delta	6011	5.4662e+06	562	488
Q9ERS2	Ndufa13	NADH dehydrogenase [ubiquinone] 1 alpha subcomplex subunit 13	15928	5.45754e+06	325	489
P32067	Ssb	Lupus La protein homolog	668.99	5.37047e+06	969	490
P24472	Gsta4	Glutathione S-transferase A4	7020.2	5.33286e+06	523	491
Q810U4	Nrcam	Neuronal cell adhesion molecule	5945.6	5.31885e+06	565	492
Q3ULZ3	Psat1	Phosphoserine aminotransferase	10648	5.26253e+06	427	493
A2ALS4	Rap1gap	Rap1 GTPase-activating protein 1	3808.1	5.23748e+06	662	494
P08228	Sod1	Superoxide dismutase [Cu-Zn]	86597	5.23608e+06	63	495
A0A5F8MPK9	Sacm1l	Phosphatidylinositide phosphatase SAC1	183.72	5.14398e+06	1090	496
Q99JB2	Stoml2	Stomatin-like protein 2, mitochondrial	1364.8	5.12482e+06	861	497
Q8K1M6	Dnm1l	Dynamin-1-like protein	15747	5.11707e+06	327	498
B2RX08	Sptb	Spectrin beta chain, erythrocytic	708.28	5108544	957	499
Q8R2Y0	Abhd6	Monoacylglycerol lipase ABHD6	338.66	5.09149e+06	1047	500
Q3V1Z7	Ddx1	ATP-dependent RNA helicase DDX1	3747.9	5.09037e+06	664	501
P29341	Pabpc1	Polyadenylate-binding protein 1	5172.6	5.086e+06	599	502
Q3UUI3	Them4	Acyl-coenzyme A thioesterase THEM4	4525.7	5026452	623	503
Q8BTI8	Srrm2	Serine/arginine repetitive matrix protein 2	156.33	4.99661e+06	1099	504
Q6P5F9	Xpo1	Exportin-1	841.34	4.97634e+06	937	505
P48774	Gstm5	Glutathione S-transferase Mu 5	13463	4.97436e+06	365	506
Q3T9L1	Coro1a	Coronin-1A	17733	4.95496e+06	294	507
Q8BH30	Kpna6	Importin subunit alpha-7;Importin subunit alpha-5;Importin subunit alpha-5, N-terminally processed	512.81	4.92474e+06	1001	508
Q3UHT7	Erc2	ERC protein 2	2095.4	4.92237e+06	781	509
H3BKH6	Esd	S-formylglutathione hydrolase	12925	4.92226e+06	378	510
A0A1B0GSX0	Ldha	L-lactate dehydrogenase A chain	57090	4.87937e+06	106	511
K7Q751	Ptk2	Focal adhesion kinase 1	99.952	4.87374e+06	1119	512
O88696	Clpp	ATP-dependent Clp protease proteolytic subunit, mitochondrial	2205.6	4.84985e+06	773	513
Q61102	Abcb7	ATP-binding cassette sub-family B member 7, mitochondrial	187.04	4.83664e+06	1089	514
A0A1L1SQ51	Tln2	Talin-2	1022.3	4.80992e+06	906	515
Q08642	Padi2	Protein-arginine deiminase type-2	231.76	4.80061e+06	1069	516
Q80Z24	Negr1	Neuronal growth regulator 1	2031.7	4.77814e+06	789	517
Q8CC13	Ap1b1	AP-1 complex subunit beta-1	7789.1	4.72342e+06	500	518
Q9DC69	Ndufa9	NADH dehydrogenase [ubiquinone] 1 alpha subcomplex subunit 9, mitochondrial	14480	4.71416e+06	350	519
Q3TI05	Cct6a	T-complex protein 1 subunit zeta	14158	4.7138e+06	355	520
Q3TVK3	Dnpep	Aspartyl aminopeptidase	3110.5	4.71355e+06	700	521
Q91V14	Slc12a5	Solute carrier family 12 member 5	16512	4.68353e+06	313	522
I6L9I7	Cbx3	Chromobox protein homolog 3	5402.4	4.65329e+06	587	523
Q8K354	Cbr3	Carbonyl reductase [NADPH] 3	292.78	4.65055e+06	1055	524
Q5DTI2	Atp2a2	Sarcoplasmic/endoplasmic reticulum calcium ATPase 2	19881	4.65052e+06	270	525
P35802	Gpm6a	Neuronal membrane glycoprotein M6-a	53280	4.61845e+06	116	526
Q62277	Syp	Synaptophysin	87652	4.59325e+06	62	527
P62774	Mtpn	Myotrophin	44940	4.5584e+06	131	528
P08113	Hsp90b1	Endoplasmin	7897	4.55385e+06	495	529
Q3V2H3	Snx12	Sorting nexin-12	2460.8	4.48042e+06	752	530
Q3TYJ0	Stub1	STIP1 homology and U box-containing protein 1	806.9	4.47638e+06	940	531
O70589	Cask	Peripheral plasma membrane protein CASK	2869.7	4.44557e+06	718	532
Q9CQD1	Rab5a	Ras-related protein Rab-5A	11646	4.43676e+06	407	533
Q3UB60	Ppid	Peptidyl-prolyl cis-trans isomerase D	6914.1	4.41871e+06	526	534
Q9CQR4	Acot13	Acyl-coenzyme A thioesterase 13;Acyl-coenzyme A thioesterase 13, N-terminally processed	2128.9	4.4146e+06	778	535
P54823	Ddx6	Probable ATP-dependent RNA helicase DDX6	1207	4.41388e+06	879	536
A0A1D5RM85	Rpl18a	60S ribosomal protein L18a	1367.5	4.41153e+06	859	537
Q3UHW9	Cfl2	Cofilin-2	10532	4.37944e+06	428	538
P12849	Prkar1b	cAMP-dependent protein kinase type I-beta regulatory subunit	3099	4.32008e+06	701	539
O88532	Zfr	Zinc finger RNA-binding protein	72.591	4.29821e+06	1126	540
E0CZ72	Kif2a	Kinesin-like protein KIF2A	2456.3	4.29315e+06	753	541
B2L107	Vsnl1	Visinin-like protein 1	76149	4.22395e+06	70	542
Q3V100	Mpi	Mannose-6-phosphate isomerase	1957.1	4.21611e+06	795	543
Q6ZQ61	Matr3	Matrin-3	15311	4.2051e+06	333	544
Q8K1M3	Prkar2a	cAMP-dependent protein kinase type II-alpha regulatory subunit	8925.8	4.14782e+06	471	545
Q69ZS6	Sv2c	Synaptic vesicle glycoprotein 2C	643.85	4.12827e+06	977	546
P97300	Nptn	Neuroplastin	48364	4.11424e+06	123	547
Q9CR68	Uqcrfs1	Cytochrome b-c1 complex subunit Rieske, mitochondrial;Cytochrome b-c1 complex subunit 11	27592	4.09308e+06	207	548
A0A2I3BPW0	Ndrg2	Protein NDRG2	38577	4.06911e+06	156	549
Q3V250	Pdk3	[Pyruvate dehydrogenase (acetyl-transferring)] kinase isozyme 3, mitochondrial	783.62	4.05932e+06	942	550
Q8R1B5	Cplx3	Complexin-3	1080.1	4.04639e+06	893	551
O88441	Mtx2	Metaxin-2	8410.8	4.0429e+06	484	552
Q8BGT5	Gpt2	Alanine aminotransferase 2	1408.1	4.03387e+06	855	553
E0CXB9	Ctnna2	Catenin alpha-2	5793.9	4.0265e+06	573	554
Q9WUM3	Coro1b	Coronin-1B	3137.4	4.01429e+06	698	555
Q3TTM6	Pmpca	Mitochondrial-processing peptidase subunit alpha	28.429	3.97096e+06	1140	556
Q8BGD5	Cpt1c	Carnitine O-palmitoyltransferase 1, brain isoform	201.72	3.92318e+06	1083	557
Q6NS52	Dgkb	Diacylglycerol kinase beta	929.35	3.91892e+06	923	558
Q99KW9	Itfg1	T-cell immunomodulatory protein	1224.1	3917146	877	559
Q9QXS1	Plec	Plectin	2825.7	3.91486e+06	720	560
P63321	Rala	Ras-related protein Ral-A	17798	3.90374e+06	293	561
E9QNN1	Dhx9	ATP-dependent RNA helicase A	1723.6	3.90023e+06	819	562
Q3UM45	Ppp1r7	Protein phosphatase 1 regulatory subunit 7	12630	3.89341e+06	386	563
Q9WV34	Mpp2	MAGUK p55 subfamily member 2	7764	3.88949e+06	502	564
Q6ZQ08	Cnot1	CCR4-NOT transcription complex subunit 1	104.85	3.86081e+06	1118	565
P48678	Lmna	Prelamin-A/C;Lamin-A/C	3190.6	3.85706e+06	695	566
Q3UIH7	Rabggta	Geranylgeranyl transferase type-2 subunit alpha	1182.9	3.85355e+06	883	567
P12787	Cox5a	Cytochrome c oxidase subunit 5A, mitochondrial	61129	3.84051e+06	97	568
Q9JIA1	Lgi1	Leucine-rich glioma-inactivated protein 1	10942	3.82931e+06	424	569
Q9CRB6	Tppp3	Tubulin polymerization-promoting protein family member 3	11121	3.82823e+06	420	570
Q6NXW0	Akt3	RAC-gamma serine/threonine-protein kinase;RAC-alpha serine/threonine-protein kinase;RAC-beta serine/threonine-protein kinase	273.38	3.82535e+06	1059	571
P63330	Ppp2ca	Serine/threonine-protein phosphatase 2A catalytic subunit alpha isoform	27068	3.81622e+06	210	572
B9EIU1	Eprs	Bifunctional glutamate/proline--tRNA ligase;Glutamate--tRNA ligase;Proline--tRNA ligase	451.54	3.80945e+06	1023	573
Q9CWF2	Tubb2b	Tubulin beta-2B chain	916.58	3.80133e+06	925	574
P19157	Gstp1	Glutathione S-transferase P 1;Glutathione S-transferase P 2	60360	3.80086e+06	98	575
B2RXQ5	Prex1	Phosphatidylinositol 3,4,5-trisphosphate-dependent Rac exchanger 1 protein;Neuroepithelial cell-transforming gene 1 protein;Pleckstrin homology domain-containing family G member 5;Phosphatidylinositol 3,4,5-trisphosphate-dependent Rac exchanger 2 protein	43.032	3.75431e+06	1134	576
B2RY90	Isoc2a	Isochorismatase domain-containing protein 2A, mitochondrial	1391.6	3.74338e+06	858	577
Q9Z140	Cpne6	Copine-6	12750	3.74249e+06	383	578
P60840	Ensa	Alpha-endosulfine	703.04	3.70797e+06	959	579
O35685	Nudc	Nuclear migration protein nudC	2073.6	3.68389e+06	783	580
Q9D1X6	Ly6h	Lymphocyte antigen 6H	19739	3.64379e+06	272	581
P31648	Slc6a1	Sodium- and chloride-dependent GABA transporter 1	16022	3.62977e+06	323	582
O88456	Capns1	Calpain small subunit 1	2252.7	3.59376e+06	770	583
A0A0R4J117	Igsf8	Immunoglobulin superfamily member 8	14248	3.55635e+06	353	584
P0DN34	Ndufb1	NADH dehydrogenase [ubiquinone] 1 beta subcomplex subunit 1	22837	3.54754e+06	239	585
F8WIA1	Clip1	CAP-Gly domain-containing linker protein 1	345.16	3.54224e+06	1043	586
B1AX58	Pls3	Plastin-3	2121.2	3.53834e+06	779	587
E9Q7X7	Nrxn2		159.38	3.53167e+06	1096	588
Q3UTB8	Grpel1	GrpE protein homolog 1, mitochondrial	1336.5	3.51311e+06	865	589
P61089	Ube2n	Ubiquitin-conjugating enzyme E2 N	27805	3.51197e+06	203	590
P10639	Txn	Thioredoxin	47034	3.50994e+06	125	591
P31650	Slc6a11	Sodium- and chloride-dependent GABA transporter 3	9368.9	3.46453e+06	454	592
Q3TWN8	Aldh18a1	Delta-1-pyrroline-5-carboxylate synthase;Glutamate 5-kinase;Gamma-glutamyl phosphate reductase	29.757	3461151	1139	593
Q3U890	Hars	Histidine--tRNA ligase, cytoplasmic	2471.4	3.43441e+06	750	594
Q9QYB8	Add2	Beta-adducin	11793	3.42719e+06	402	595
Q9CR61	Ndufb7	NADH dehydrogenase [ubiquinone] 1 beta subcomplex subunit 7	13296	3.40708e+06	369	596
Q7TMF4	Pccb	Propionyl-CoA carboxylase beta chain, mitochondrial	1944	3.39936e+06	797	597
Q9CQ54	Ndufc2	NADH dehydrogenase [ubiquinone] 1 subunit C2	20885	3.39089e+06	256	598
P20060	Hexb	Beta-hexosaminidase subunit beta	1064.7	3.37376e+06	895	599
Q8C266	Rab5c	Ras-related protein Rab-5C	3921.6	3.36047e+06	653	600
Q5SYD0	Myo1d	Unconventional myosin-Id;Unconventional myosin-Ig	15.061	3.3576e+06	1145	601
Q9QUP5	Hapln1	Hyaluronan and proteoglycan link protein 1	3964.3	3.35379e+06	650	602
Q3V3R1	Mthfd1l	Monofunctional C1-tetrahydrofolate synthase, mitochondrial	391.72	3.32539e+06	1032	603
P63085	Mapk1	Mitogen-activated protein kinase 1	24363	3.32345e+06	227	604
Q99LX0	Park7	Protein deglycase DJ-1	35224	3.32315e+06	166	605
Q9CPS6	Hint3	Histidine triad nucleotide-binding protein 3	2017.3	3.30789e+06	791	606
Q63844	Mapk3	Mitogen-activated protein kinase 3	4976.1	3.2804e+06	605	607
J3QK20	Cacnb4	Voltage-dependent L-type calcium channel subunit beta-4	2433	3.26793e+06	757	608
V9GXM1	Arfgap1	ADP-ribosylation factor GTPase-activating protein 1	3027.5	3.23959e+06	712	609
Q9QYB1	Clic4	Chloride intracellular channel protein 4	1867.1	3.23599e+06	804	610
F8VQE9	Agap3	Arf-GAP with GTPase, ANK repeat and PH domain-containing protein 3	2577.9	3.23044e+06	742	611
A0A0R4J0P1	Acad8	Isobutyryl-CoA dehydrogenase, mitochondrial	473.81	3.21399e+06	1014	612
Q91WD5	Ndufs2	NADH dehydrogenase [ubiquinone] iron-sulfur protein 2, mitochondrial	15994	3.20977e+06	324	613
Q06138	Cab39	Calcium-binding protein 39	3063.6	3.20674e+06	705	614
P11031	Sub1	Activated RNA polymerase II transcriptional coactivator p15	6904.4	3.16888e+06	527	615
Q61151	Ppp2r5e	Serine/threonine-protein phosphatase 2A 56 kDa regulatory subunit epsilon isoform	1197	3.16242e+06	881	616
Q8K0S0	Phyhip	Phytanoyl-CoA hydroxylase-interacting protein	9208.9	3.13012e+06	463	617
Q3TK29	Trap1	Heat shock protein 75 kDa, mitochondrial	532.43	3.0813e+06	997	618
Q5I0T8	Rpl19	60S ribosomal protein L19	4334.5	3.07954e+06	637	619
Q3TD08	Ndrg1	Protein NDRG1	4545	3.07524e+06	620	620
Q3UN66	Prkcg	Protein kinase C gamma type	13274	3.0293e+06	370	621
P28184	Mt3	Metallothionein-3	0	3.01142e+06	1165	622
Q99PL6	Ubxn6	UBX domain-containing protein 6	2514.7	2.98666e+06	746	623
P62983	Rps27a	Ubiquitin-40S ribosomal protein S27a;Ubiquitin;40S ribosomal protein S27a;Ubiquitin-60S ribosomal protein L40;Ubiquitin;60S ribosomal protein L40;Polyubiquitin-B;Ubiquitin;Polyubiquitin-C;Ubiquitin;Ubiquitin-related 1;Ubiquitin-related 2	36571	2.97895e+06	164	624
Q8BT90	Rps17	40S ribosomal protein S17	7803.4	2.93015e+06	499	625
P63037	Dnaja1	DnaJ homolog subfamily A member 1	3671.8	2.92657e+06	668	626
H3BJW3	Cpsf6	Cleavage and polyadenylation specificity factor subunit 6	1506.3	2.92204e+06	840	627
Q3TJF2	Ola1	Obg-like ATPase 1	6106.6	2.92043e+06	559	628
Q8VDD5	Myh9	Myosin-9	1157.8	2.90173e+06	885	629
Q61553	Fscn1	Fascin	28197	2.9012e+06	202	630
Q3TS44	Psma1	Proteasome subunit alpha type-1	11187	2.89471e+06	417	631
P48771	Cox7a2	Cytochrome c oxidase subunit 7A2, mitochondrial	4184	2.88977e+06	643	632
A2AI21	Grin1	Glutamate receptor ionotropic, NMDA 1	615.64	2.86587e+06	984	633
P62702	Rps4x	40S ribosomal protein S4, X isoform	3952.7	2.86214e+06	652	634
A0A087WPX3	Nfasc	Neurofascin	12667	2.8497e+06	385	635
F6ZDS4	Tpr	Nucleoprotein TPR	60.472	2.84682e+06	1127	636
O88741	Gdap1	Ganglioside-induced differentiation-associated protein 1	8468.3	2.84427e+06	483	637
Q571F3	Necap1	Adaptin ear-binding coat-associated protein 1	11624	2.81244e+06	409	638
Q9DD18	Dtd1	D-tyrosyl-tRNA(Tyr) deacylase 1	8107.4	2.80249e+06	490	639
D3Z670	Ndufa3	NADH dehydrogenase [ubiquinone] 1 alpha subcomplex subunit 3	12046	2.78767e+06	397	640
Q8CHG1	Dclk1	Serine/threonine-protein kinase DCLK1	9172.2	2.77701e+06	465	641
Q9CPU4	Mgst3	Microsomal glutathione S-transferase 3	2238.5	2.76738e+06	771	642
H7BX95	Srsf1	Serine/arginine-rich splicing factor 1	6765	2.76366e+06	532	643
P70663	Sparcl1	SPARC-like protein 1	1592.5	2.71946e+06	832	644
Q5EBP9	Trim28	Transcription intermediary factor 1-beta	2472.9	2.69771e+06	749	645
Q5FWB6	Rplp0	60S acidic ribosomal protein P0	7504.5	2.69188e+06	512	646
Q3UK56	Rps3	40S ribosomal protein S3	10361	2.69082e+06	432	647
Q99JF8	Psip1	PC4 and SFRS1-interacting protein	2154.6	2.6841e+06	775	648
P11352	Gpx1	Glutathione peroxidase 1	2609.6	2.66373e+06	736	649
Q3UAP1	Preb	Prolactin regulatory element-binding protein	252.92	2.65835e+06	1065	650
Q3UXP2	Ruvbl2	RuvB-like 2	1019.6	2.64397e+06	907	651
B9EJA4	Clasp2	CLIP-associating protein 2	1063.9	2.6405e+06	897	652
O35381	Anp32a	Acidic leucine-rich nuclear phosphoprotein 32 family member A	21982	2.6217e+06	248	653
O35129	Phb2	Prohibitin-2	12964	2.60561e+06	377	654
Q8K232	Add1	Alpha-adducin	25426	2.59194e+06	219	655
A0A2R8VK70	Cd47	Leukocyte surface antigen CD47	5142.2	2.57548e+06	600	656
A0A0A1HAM8	Marcks	Myristoylated alanine-rich C-kinase substrate	3875.9	2.55846e+06	659	657
P31324	Prkar2b	cAMP-dependent protein kinase type II-beta regulatory subunit	26432	2.55474e+06	214	658
P48036	Anxa5	Annexin A5	16204	2.54234e+06	320	659
Q9CWJ9	Atic	Bifunctional purine biosynthesis protein PURH;Phosphoribosylaminoimidazolecarboxamide formyltransferase;IMP cyclohydrolase	4492	2.54052e+06	626	660
Q7TMK9	Syncrip	Heterogeneous nuclear ribonucleoprotein Q	4467.1	2.48634e+06	628	661
Q3TDS7	Capn5	Calpain-5	374.38	2.4822e+06	1038	662
Q9D6U8	Fam162a	Protein FAM162A	1366.8	2.47509e+06	860	663
Q544Z3	Hnrnpab	Heterogeneous nuclear ribonucleoprotein A/B	7634.9	2.47461e+06	507	664
P35980	Rpl18	60S ribosomal protein L18	9317.8	2.46624e+06	456	665
Q0PD63	Rab3a	Ras-related protein Rab-3A	99576	2.40471e+06	53	666
Q6GQS1	Slc25a23	Calcium-binding mitochondrial carrier protein SCaMC-3	276.07	2.39956e+06	1057	667
Q80TZ3	Dnajc6	Putative tyrosine-protein phosphatase auxilin	5466.2	2.396e+06	583	668
O88737	Bsn	Protein bassoon	5006.8	2.38702e+06	602	669
Q8BGT8	Phyhipl	Phytanoyl-CoA hydroxylase-interacting protein-like	11601	2.37355e+06	410	670
B9EKR1	Ptprz1	Receptor-type tyrosine-protein phosphatase zeta	4882.9	2.36574e+06	609	671
Q3UL48	Ezr	Ezrin	1050.6	2.35933e+06	901	672
Q9JI91	Actn2	Alpha-actinin-2	1699.1	2.33669e+06	823	673
Q8R5H6	Wasf1	Wiskott-Aldrich syndrome protein family member 1	9214.4	2.323e+06	462	674
Q8CCT4	Tceal5	Transcription elongation factor A protein-like 5;Transcription elongation factor A protein-like 3	3859.4	2.32286e+06	660	675
Q8CBY8	Dctn4	Dynactin subunit 4	2139.8	2.31858e+06	776	676
Q9DC07	Nebl	LIM zinc-binding domain-containing Nebulette	2402.9	2.31212e+06	762	677
Q3UWT6	Psma2	Proteasome subunit alpha type-2	5734.1	2.30182e+06	575	678
P80316	Cct5	T-complex protein 1 subunit epsilon	13687	2.29232e+06	362	679
Q542T7	Rab3c	Ras-related protein Rab-3C	14534	2.28572e+06	348	680
P68404	Prkcb	Protein kinase C beta type	8729.2	2.27813e+06	476	681
Q3U6U7	Wars	Tryptophan--tRNA ligase, cytoplasmic;T1-TrpRS;T2-TrpRS	6436.9	2276764	548	682
Q9D8E6	Rpl4	60S ribosomal protein L4	6275.8	2273604	554	683
P19246	Nefh	Neurofilament heavy polypeptide	6492.5	2.26531e+06	543	684
Q6A0F1	Cct8	T-complex protein 1 subunit theta	13259	2.26195e+06	372	685
A0A1S6GWH2	Ddx39b	Spliceosome RNA helicase Ddx39b;ATP-dependent RNA helicase DDX39A	7354.9	2.26152e+06	514	686
Q9Z0H8	Clip2	CAP-Gly domain-containing linker protein 2	468.07	2.25965e+06	1019	687
P58252	Eef2	Elongation factor 2	15578	2.24784e+06	330	688
E9Q0J5	Kif21a	Kinesin-like protein KIF21A	1894.9	2.2457e+06	801	689
Q0PD53	Rab6b	Ras-related protein Rab-6B	55015	2.23603e+06	110	690
A3KN68	Ptprn2	Receptor-type tyrosine-protein phosphatase N2	540.2	2.23352e+06	994	691
Q3UII2	Cd82	CD82 antigen	1123.4	2.23015e+06	888	692
P07310	Ckm	Creatine kinase M-type	0	2.21908e+06	1168	693
Q3TNL1	G6pdx	Glucose-6-phosphate 1-dehydrogenase X	1819.2	2.21227e+06	809	694
Q5XG69	Fam169a	Soluble lamin-associated protein of 75 kDa	629.14	2.21074e+06	980	695
P53395	Dbt	Lipoamide acyltransferase component of branched-chain alpha-keto acid dehydrogenase complex, mitochondrial	1143.7	2.1931e+06	887	696
P68372	Tubb4b	Tubulin beta-4B chain	768130	2.17378e+06	3	697
A2A432	Cul4b	Cullin-4B	191.23	2.17216e+06	1085	698
Q6ZPT2	Lars	Leucine--tRNA ligase, cytoplasmic	233.22	2.16788e+06	1068	699
Q8BVE3	Atp6v1h	V-type proton ATPase subunit H	29938	2.16723e+06	190	700
G3X975	Cars2	Probable cysteine--tRNA ligase, mitochondrial	0	2.15363e+06	1155	701
P70441	Slc9a3r1	Na(+)/H(+) exchange regulatory cofactor NHE-RF1	3527.4	2.15242e+06	674	702
E9Q8Z8	Ctnnd1	Catenin delta-1	180.66	2.14889e+06	1092	703
Q641P0	Actr3b	Actin-related protein 3B	5858.4	2.12305e+06	570	704
Q60676	Ppp5c	Serine/threonine-protein phosphatase 5	2237	2.10919e+06	772	705
Q8BH44	Coro2b	Coronin-2B	2406.8	2.10103e+06	761	706
Q5RJI5	Brsk1	Serine/threonine-protein kinase BRSK1	72.937	2.08981e+06	1124	707
Q5NC81	Nme1	Nucleoside diphosphate kinase A	115300	2.07598e+06	44	708
Q3U4H0	Mapre1	Microtubule-associated protein RP/EB family member 1	5693.8	2.07075e+06	578	709
Q9CPQ1	Cox6c	Cytochrome c oxidase subunit 6C	27657	2.06373e+06	204	710
Q3UPA1	Gna11	Guanine nucleotide-binding protein subunit alpha-11	2700.8	2.05169e+06	726	711
A0A286YCB8	Camk2g	Calcium/calmodulin-dependent protein kinase type II subunit gamma	9493.1	2.04962e+06	452	712
P58871	Tnks1bp1	182 kDa tankyrase-1-binding protein	148.17	2.03068e+06	1103	713
Q99JI4	Psmd6	26S proteasome non-ATPase regulatory subunit 6	1183.9	2.02731e+06	882	714
B2RTB0	Pdap1	28 kDa heat- and acid-stable phosphoprotein	4531.8	2.02199e+06	622	715
A0JNY3	Gphn	Gephyrin;Molybdopterin adenylyltransferase;Molybdopterin molybdenumtransferase	4309.4	2.00197e+06	638	716
Q9D1M0	Sec13	Protein SEC13 homolog	1456.2	1.99665e+06	850	717
Q8BH55	Thnsl1	Threonine synthase-like 1	0	1.98131e+06	1156	718
Q3U6P5	Hnrnpc	Heterogeneous nuclear ribonucleoproteins C1/C2	3635.8	1.95736e+06	670	719
Q00PI9	Hnrnpul2	Heterogeneous nuclear ribonucleoprotein U-like protein 2	3241.3	1.94327e+06	691	720
Q9EPU0	Upf1	Regulator of nonsense transcripts 1	214.25	1.94026e+06	1077	721
A2AG50	Map7d2	MAP7 domain-containing protein 2	628.43	1.93169e+06	981	722
P45878	Fkbp2	Peptidyl-prolyl cis-trans isomerase FKBP2	4996.2	1.91978e+06	603	723
Q6IRU5	Cltb	Clathrin light chain B	9283.8	1.90953e+06	459	724
Q9Z0E0	Ncdn	Neurochondrin	24364	1.90578e+06	226	725
J3QNK8	Abi1	Abl interactor 1	8386	1.90566e+06	485	726
Q6NZL0	Soga3	Protein SOGA3	1293.7	1.90149e+06	869	727
Q9CQR2	Rps21	40S ribosomal protein S21	4391.5	1.8949e+06	632	728
Q91XF0	Pnpo	Pyridoxine-5-phosphate oxidase	468.51	1.88804e+06	1017	729
P28474	Adh5	Alcohol dehydrogenase class-3	8990.3	1.87539e+06	469	730
Q99LC5	Etfa	Electron transfer flavoprotein subunit alpha, mitochondrial	7182.3	1.87122e+06	518	731
F8WHW6	Pip5k1c	Phosphatidylinositol 4-phosphate 5-kinase type-1 gamma	7594.7	1.86941e+06	509	732
Q9D8S5	Srsf5	Serine/arginine-rich splicing factor 5	1755.7	1.85278e+06	813	733
P08752	Gnai2	Guanine nucleotide-binding protein G(i) subunit alpha-2	26840	1846841	212	734
B2CY77	Rpsa	40S ribosomal protein SA	18046	1843528	290	735
A2AN96	Rbbp9	Putative hydrolase RBBP9	6477	1.83537e+06	546	736
Q3UA53	Ppa1	Inorganic pyrophosphatase	16759	1.81998e+06	306	737
Q8BFU3	Rnf214	RING finger protein 214	0	1.81577e+06	1157	738
Q9WVA4	Tagln2	Transgelin-2	601.12	1.77257e+06	987	739
G5E884	Pak1	Serine/threonine-protein kinase PAK 1	7979.4	1.75392e+06	494	740
A6H6H4	Tmsb10	Thymosin beta-10	0	1.73576e+06	1159	741
Q3TDN2	Faf2	FAS-associated factor 2	491.22	1.72904e+06	1008	742
F6XI62	Rpl7	60S ribosomal protein L7	5651.8	1.71868e+06	581	743
P97390	Vps45	Vacuolar protein sorting-associated protein 45	1240.2	1.7112e+06	875	744
Q3UPX0	Crym	Ketimine reductase mu-crystallin	60036	1.70451e+06	99	745
Q3TPZ5	Dctn2	Dynactin subunit 2	20294	1.68782e+06	262	746
P97370	Atp1b3	Sodium/potassium-transporting ATPase subunit beta-3	3733.2	1.68211e+06	665	747
P34022	Ranbp1	Ran-specific GTPase-activating protein	13450	1.68125e+06	366	748
Q8CI32	Bag5	BAG family molecular chaperone regulator 5	0	1.67753e+06	1153	749
O55042	Snca	Alpha-synuclein	72875	1.6701e+06	76	750
Q3U3J1	Bckdha	2-oxoisovalerate dehydrogenase subunit alpha, mitochondrial	520.6	1.65964e+06	999	751
Q3UXN3	Cars	Cysteine--tRNA ligase, cytoplasmic	293.85	1.65582e+06	1054	752
Q3TKJ1	Bcat1	Branched-chain-amino-acid aminotransferase, cytosolic	3883.2	1.65567e+06	658	753
A0A6I8MWZ8	Mtx1	Metaxin-1	1054.5	1.63707e+06	900	754
Q3U4S9	Arcn1	Coatomer subunit delta	982.18	1.6279e+06	911	755
Q8JZU2	Slc25a1	Tricarboxylate transport protein, mitochondrial	882.89	1.62279e+06	931	756
Q3U011	Gltp	Glycolipid transfer protein	6858.7	1.61881e+06	528	757
P24270	Cat	Catalase	207.3	1.59161e+06	1080	758
Q80T41	Gabbr2	Gamma-aminobutyric acid type B receptor subunit 2	16.159	1.59116e+06	1144	759
Q9DBP6	Wbp2	WW domain-binding protein 2	3207.2	1.58171e+06	693	760
P51660	Hsd17b4	Peroxisomal multifunctional enzyme type 2;(3R)-hydroxyacyl-CoA dehydrogenase;Enoyl-CoA hydratase 2	816.16	1.58131e+06	939	761
Q5NCI4	Pgam2	Phosphoglycerate mutase 2	0	1581040	1169	762
J3QPG5	Psap	Prosaposin	21299	1.56415e+06	254	763
P61759	Vbp1	Prefoldin subunit 3	2436.4	1.56401e+06	756	764
Q544F6	Cotl1	Coactosin-like protein	14229	1.5599e+06	354	765
Q61481	Pde1a	Calcium/calmodulin-dependent 3,5-cyclic nucleotide phosphodiesterase 1A	2618.5	1.5522e+06	734	766
P55264	Adk	Adenosine kinase	7615.2	1.54376e+06	508	767
E9PZ43	Map4	Microtubule-associated protein 4	3205.3	1.53988e+06	694	768
P50544	Acadvl	Very long-chain specific acyl-CoA dehydrogenase, mitochondrial	798.22	1.52149e+06	941	769
Q8R016	Blmh	Bleomycin hydrolase	1658	1.5109e+06	828	770
Q8R3P0	Aspa	Aspartoacylase	1013.1	1.5061e+06	909	771
Q8BJH2	Add3	Gamma-adducin	3471	1.50392e+06	682	772
Q11011	Npepps	Puromycin-sensitive aminopeptidase	14254	1.50209e+06	352	773
Q3UDC3	Tom1	Target of Myb protein 1	341.27	1.50068e+06	1045	774
O08788	Dctn1	Dynactin subunit 1	5855.8	1.482e+06	572	775
Q8VEJ9	Vps4a	Vacuolar protein sorting-associated protein 4A;Vacuolar protein sorting-associated protein 4B;Fidgetin-like protein 1	669.59	1.47667e+06	968	776
Q9D2M8	Ube2v2	Ubiquitin-conjugating enzyme E2 variant 2	0	1.47164e+06	1149	777
Q3TPL8	Slc2a3	Solute carrier family 2, facilitated glucose transporter member 3	22536	1.47101e+06	241	778
Q8C1W9	Nap1l4	Nucleosome assembly protein 1-like 4	8845.8	1.46699e+06	473	779
Q3UAG2	Pgd	6-phosphogluconate dehydrogenase, decarboxylating	3301.1	1.46564e+06	687	780
H7BWY8	Tsr2	Pre-rRNA-processing protein TSR2 homolog	0	1.46505e+06	1154	781
Q8VIJ6	Sfpq	Splicing factor, proline- and glutamine-rich	12258	1.45826e+06	393	782
Q9EPN1	Nbea	Neurobeachin	757.19	1434527	946	783
Q3U2K8	Agfg2	Arf-GAP domain and FG repeat-containing protein 2	216.85	1.42488e+06	1075	784
A0A0R4IZY0	Thop1	Thimet oligopeptidase	3485	1.42411e+06	678	785
Q8JZW4	Cpne5	Copine-5;Copine-8	1210.3	1.41858e+06	878	786
E9PYD5	Tcea1	Transcription elongation factor A protein 1	0	1.41811e+06	1167	787
Q9D154	Serpinb1a	Leukocyte elastase inhibitor A	2967.2	1.40825e+06	715	788
Q8R127	Sccpdh	Saccharopine dehydrogenase-like oxidoreductase	1918.1	1.39686e+06	799	789
Q9DBS2	Tprg1l	Tumor protein p63-regulated gene 1-like protein	2676.3	1.39624e+06	730	790
Q8BKP1	Tpd52l2	Tumor protein D54	4559.6	1.38835e+06	619	791
Q8VE33	Gdap1l1	Ganglioside-induced differentiation-associated protein 1-like 1	5695.4	1.38016e+06	577	792
Q80YN3	Bcas1	Breast carcinoma-amplified sequence 1 homolog	2823.8	1.37885e+06	721	793
Q3UDZ1	Rhog	Rho-related GTP-binding protein RhoG	5857.4	1.37566e+06	571	794
P62881	Gnb5	Guanine nucleotide-binding protein subunit beta-5	10357	1.37441e+06	433	795
E9PXY8	Usp7	Ubiquitin carboxyl-terminal hydrolase 7	480.57	1.37397e+06	1010	796
A2AEG6	Gpm6b	Neuronal membrane glycoprotein M6-b	16564	1.36188e+06	310	797
Q3TJN6	Snx5	Sorting nexin-5	747.74	1.35463e+06	948	798
Q3UNH4	Gprin1	G protein-regulated inducer of neurite outgrowth 1	2667.2	1.34674e+06	731	799
P56395	Cyb5a	Cytochrome b5	5321.1	1.34517e+06	589	800
Q60598	Cttn	Src substrate cortactin	6515.2	1.34025e+06	541	801
Q8C483	Sars	Serine--tRNA ligase, cytoplasmic	9584	1.33533e+06	448	802
Q9QZX7	Srr	Serine racemase	15014	1.33374e+06	338	803
Q3UHB1	Nt5dc3	5-nucleotidase domain-containing protein 3	438.65	1.3318e+06	1028	804
P97823	Lypla1	Acyl-protein thioesterase 1	940.47	1.32972e+06	920	805
G3UXW9	Gps1	COP9 signalosome complex subunit 1	1399.8	1.32808e+06	857	806
P27671	Rasgrf1	Ras-specific guanine nucleotide-releasing factor 1	267.82	1.32001e+06	1061	807
Q3UA54	Ptma	Prothymosin alpha;Prothymosin alpha, N-terminally processed;Thymosin alpha	894.3	1.31908e+06	930	808
Q8C878	Uba3	NEDD8-activating enzyme E1 catalytic subunit	953.61	1.31783e+06	917	809
O54901	Cd200	OX-2 membrane glycoprotein	15632	1.31335e+06	328	810
O08917	Flot1	Flotillin-1	6212.2	1.30978e+06	557	811
Q62446	Fkbp3	Peptidyl-prolyl cis-trans isomerase FKBP3	1362.5	1.30166e+06	862	812
Q9ERK4	Cse1l	Exportin-2	20114	1.29967e+06	264	813
O88712	Ctbp1	C-terminal-binding protein 1	17018	1.29745e+06	303	814
Q5SUR0	Pfas	Phosphoribosylformylglycinamidine synthase	0	1.29604e+06	1160	815
E9PU87	Sik3	Serine/threonine-protein kinase SIK3	339.7	1.29137e+06	1046	816
Q52L78	Cryab	Alpha-crystallin B chain	5215.2	1.28283e+06	594	817
A1L2Z3	Emc1	ER membrane protein complex subunit 1	273.69	1.2748e+06	1058	818
Q571A2	Cul2	Cullin-2	465.19	1.27463e+06	1020	819
A0A1S6GWH5	Uba1	Ubiquitin-like modifier-activating enzyme 1	33782	1.2645e+06	171	820
I7HJQ9	Mtmr1	Myotubularin-related protein 1	206.76	1.25895e+06	1081	821
F7CZ64	Cacng8	Voltage-dependent calcium channel gamma-8 subunit	2575.2	1249007	743	822
G5E8T9	Hagh	Hydroxyacylglutathione hydrolase, mitochondrial	4382.8	1.24397e+06	633	823
Q64010	Crk	Adapter molecule crk	5917.8	1.24219e+06	566	824
Q3ULJ0	Gpd1l	Glycerol-3-phosphate dehydrogenase 1-like protein	6269.8	1.2363e+06	555	825
Q8BKC5	Ipo5	Importin-5	1064.3	1.23367e+06	896	826
A2AGQ4	Madd	MAP kinase-activating death domain protein	659.82	1.21899e+06	973	827
Q64727	Vcl	Vinculin	930.1	1.20216e+06	922	828
Q3UFX6	Mgll	Monoglyceride lipase	8225.9	1.19893e+06	488	829
O54774	Ap3d1	AP-3 complex subunit delta-1	2697.9	1.18943e+06	727	830
E9Q5K9	Ythdc1	YTH domain-containing protein 1	0	1.18909e+06	1170	831
Q3U1C2	Ruvbl1	RuvB-like 1	1809	1.18783e+06	811	832
P49443	Ppm1a	Protein phosphatase 1A	5209.4	1.17283e+06	595	833
Q9DCJ1	Mlst8	Target of rapamycin complex subunit LST8	652.38	1.17064e+06	976	834
P54227	Stmn1	Stathmin	31106	1.16413e+06	184	835
Q02248	Ctnnb1	Catenin beta-1	5513.3	1.16377e+06	582	836
Q9CXW4	Rpl11	60S ribosomal protein L11	8032.7	1.15423e+06	493	837
Q8BL66	Eea1	Early endosome antigen 1	351.58	1.15109e+06	1042	838
E9QP94	Ccdc136	Coiled-coil domain-containing protein 136	511.49	1.1393e+06	1002	839
P12023	App	Amyloid beta A4 protein;N-APP;Soluble APP-alpha;Soluble APP-beta;C99;Beta-amyloid protein 42;Beta-amyloid protein 40;C83;P3(42);P3(40);C80;Gamma-secretase C-terminal fragment 59;Gamma-secretase C-terminal fragment 57;Gamma-secretase C-terminal fragment 50;C31	1352.4	1.13348e+06	863	840
Q3UHJ0	Aak1	AP2-associated protein kinase 1	14901	1.13339e+06	343	841
Q9D1J3	Sarnp	SAP domain-containing ribonucleoprotein	1658.7	1.12722e+06	827	842
Q2M3X8	Phactr1	Phosphatase and actin regulator 1	3000.7	1.11883e+06	714	843
Q9Z0Y1	Dctn3	Dynactin subunit 3	3909.5	1.11877e+06	655	844
Q9WTL7	Lypla2	Acyl-protein thioesterase 2	9821.1	1.1183e+06	441	845
Q9D898	Arpc5l	Actin-related protein 2/3 complex subunit 5-like protein	14909	1.11419e+06	342	846
P70670	Naca	Nascent polypeptide-associated complex subunit alpha;Nascent polypeptide-associated complex subunit alpha, muscle-specific form	21043	1.11232e+06	255	847
Q8R1Q8	Dync1li1	Cytoplasmic dynein 1 light intermediate chain 1	7445.9	1.10879e+06	513	848
Q3U8S0	Ap3s1	AP-3 complex subunit sigma-1	1683	1.10463e+06	824	849
Q69ZX3	Myh11	Myosin-11	35.802	1.08696e+06	1137	850
P11881	Itpr1	Inositol 1,4,5-trisphosphate receptor type 1	191.72	1.07658e+06	1084	851
E9Q455	Tpm1	Tropomyosin alpha-1 chain	7286.4	1.06471e+06	516	852
Q8K212	Pacs1	Phosphofurin acidic cluster sorting protein 1	3158.1	1.06189e+06	696	853
P28667	Marcksl1	MARCKS-related protein	1661.1	1.05187e+06	826	854
Q9CRB9	Chchd3	MICOS complex subunit Mic19	3478.9	1.05103e+06	680	855
Q99J08	Sec14l2	SEC14-like protein 2	472.64	1.04966e+06	1015	856
B2RSV4	Sf3b3	Splicing factor 3B subunit 3	210.48	1.04619e+06	1078	857
Q69Z98	Brsk2	Serine/threonine-protein kinase BRSK2	710.39	1.04446e+06	955	858
Q8BW75	Maob	Amine oxidase [flavin-containing] B	2062.2	1.04366e+06	786	859
Q3TVT6	Pcyox1	Prenylcysteine oxidase	945.02	1.03752e+06	919	860
Q545G0	Psmb3	Proteasome subunit beta type-3	3758.9	1.02717e+06	663	861
Q9QXS6	Dbn1	Drebrin	11762	1.0256e+06	403	862
A0A0A6YX26	Rpl31	60S ribosomal protein L31	8738.1	1.02478e+06	475	863
Q8K1X5	Ehd1	EH domain-containing protein 1	1490.4	1.00977e+06	846	864
Q6ZPQ6	Pitpnm2	Membrane-associated phosphatidylinositol transfer protein 2	146.52	1006029	1106	865
A0A494B945	Rab1b	Ras-related protein Rab-1B	20568	998817	260	866
Q9QZB7	Actr10	Actin-related protein 10	958.18	998592	914	867
P51859	Hdgf	Hepatoma-derived growth factor	4991.6	995396	604	868
P97461	Rps5	40S ribosomal protein S5;40S ribosomal protein S5, N-terminally processed	4431.5	991412	630	869
P60766	Cdc42	Cell division control protein 42 homolog	18993	990570	281	870
O35927	Ctnnd2	Catenin delta-2	1901.5	972355	800	871
Q5BLJ7	Rps13	40S ribosomal protein S13	9588.3	957319	446	872
P24527	Lta4h	Leukotriene A-4 hydrolase	4195.9	937315	642	873
Q9CQK2	Rps24	40S ribosomal protein S24	5184.3	925835	598	874
Q3TRJ1	Vps35	Vacuolar protein sorting-associated protein 35	4896.2	922392	607	875
P09103	P4hb	Protein disulfide-isomerase	7083.1	922333	520	876
Q8CGF6	Wdr47	WD repeat-containing protein 47	1597.6	916704	831	877
Q8K274	Fn3krp	Ketosamine-3-kinase	338.6	913717	1048	878
P27659	Rpl3	60S ribosomal protein L3	158.08	904655	1098	879
P05480	Src	Neuronal proto-oncogene tyrosine-protein kinase Src	868.21	893577	934	880
Q80XI4	Pip4k2b	Phosphatidylinositol 5-phosphate 4-kinase type-2 beta	5990	882083	563	881
Q8VDK1	Nit1	Nitrilase homolog 1	910.92	879545	929	882
Q3UZG4	Aimp1	Aminoacyl tRNA synthase complex-interacting multifunctional protein 1;Endothelial monocyte-activating polypeptide 2	4564.2	878556	618	883
Q3TI61	Psmd2	26S proteasome non-ATPase regulatory subunit 2	2423.3	868896	759	884
Q3UGB5	Dazap1	DAZ-associated protein 1	3046.1	858574	706	885
W6PPR4	Ank3	Ankyrin-3	1887.3	851772	803	886
Q99L45	Eif2s2	Eukaryotic translation initiation factor 2 subunit 2	956.69	837966	916	887
Q8BVK3	Uap1l1	UDP-N-acetylhexosamine pyrophosphorylase-like protein 1	771.91	828411	944	888
Q9JK42	Pdk2	[Pyruvate dehydrogenase (acetyl-transferring)] kinase isozyme 2, mitochondrial	147.15	815699	1104	889
P56375	Acyp2	Acylphosphatase-2	667.1	804785	970	890
J3QJW3	Cadps	Calcium-dependent secretion activator 1	11118	804068	421	891
Q80V08	Rpl17	60S ribosomal protein L17	1100.1	803833	890	892
A2A7S7	Yars	Tyrosine--tRNA ligase, cytoplasmic;Tyrosine--tRNA ligase, cytoplasmic, N-terminally processed	2444.4	799042	754	893
Q8R2P8	Kars	Lysine--tRNA ligase	1986.4	799042	793	894
O89023	Tpp1	Tripeptidyl-peptidase 1	2345.8	795946	765	895
F8VPM7	Erc1	ELKS/Rab6-interacting/CAST family member 1	0	795946	1151	896
Q6P1Y9	Exoc1	Exocyst complex component 1	687.74	792666	963	897
Q91VE0	Slc27a4	Long-chain fatty acid transport protein 4	468.12	783900	1018	898
Q3TGQ3	Ctnna1	Catenin alpha-1	0	780818	1166	899
Q1MWP8	Ehd4	EH domain-containing protein 4	231.47	774581	1070	900
E9Q3E2	Synpo	Synaptopodin	4487.8	765972	627	901
Q6PD28	Ppp2r5b		868.28	764199	933	902
C9K0Z0	Gria2	Glutamate receptor 2	3645.7	761893	669	903
Q9R1V6	Adam22	Disintegrin and metalloproteinase domain-containing protein 22	4214	755245	641	904
Q561N4	Ube2l3	Ubiquitin-conjugating enzyme E2 L3	34110	751017	170	905
Q9R0Y5	Ak1	Adenylate kinase isoenzyme 1	49968	745184	120	906
P61164	Actr1a	Alpha-centractin	5678.2	745059	579	907
Q9CXW3	Cacybp	Calcyclin-binding protein	9050.8	742274	468	908
Q8BJU0	Sgta	Small glutamine-rich tetratricopeptide repeat-containing protein alpha	5191.5	740258	597	909
Q3U9A8	Sh3bgrl	SH3 domain-binding glutamic acid-rich-like protein	3285.5	738074	689	910
A0A338P6D0	Hmga1	High mobility group protein HMG-I/HMG-Y	1399.9	735075	856	911
Q9DCL9	Paics	Multifunctional protein ADE2;Phosphoribosylaminoimidazole-succinocarboxamide synthase;Phosphoribosylaminoimidazole carboxylase	1926.4	733608	798	912
Q8CGB9	Ide	Insulin-degrading enzyme	158.4	732437	1097	913
Q8BGC4	Zadh2	Zinc-binding alcohol dehydrogenase domain-containing protein 2	1180	731807	884	914
Q4VAG4	Rpl22	60S ribosomal protein L22	16514	731113	312	915
F8WHL2	Copa	Coatomer subunit alpha;Xenin;Proxenin	363.25	727132	1040	916
Q91XU3	Pip4k2c	Phosphatidylinositol 5-phosphate 4-kinase type-2 gamma	2581.9	726630	741	917
P60761	Nrgn	Neurogranin;NEUG(55-78)	522.73	726223	998	918
Q61990	Pcbp2	Poly(rC)-binding protein 2	13441	723928	367	919
F6ZYH6	Gabrb3	Gamma-aminobutyric acid receptor subunit beta-3	1964.1	722997	794	920
A0A1W2P7A1	Rps12	40S ribosomal protein S12	18679	721840	284	921
B2RU82	Slc30a9	Zinc transporter 9	181.46	720868	1091	922
Q6ZWV7	Rpl35	60S ribosomal protein L35	658.44	718433	974	923
P56399	Usp5	Ubiquitin carboxyl-terminal hydrolase 5	17633	717291	295	924
Q6NZJ6	Eif4g1	Eukaryotic translation initiation factor 4 gamma 1	189.56	716626	1087	925
P60521	Gabarapl2	Gamma-aminobutyric acid receptor-associated protein-like 2	5225.5	702109	593	926
A2AFQ0	Huwe1	E3 ubiquitin-protein ligase HUWE1	30.945	699540	1138	927
P57746	Atp6v1d	V-type proton ATPase subunit D	16039	697544	322	928
D3Z7Q5	Pdcd5	Programmed cell death protein 5	6309.8	695852	552	929
G3XA35	Vcan	Versican core protein	1565.6	695689	834	930
Q3UK27	Nae1	NEDD8-activating enzyme E1 regulatory subunit	1271.2	694572	872	931
A0A286YCI8	Sorbs1	Sorbin and SH3 domain-containing protein 1	23.23	693719	1142	932
P24369	Ppib	Peptidyl-prolyl cis-trans isomerase B	4610.3	690549	616	933
J3QNU6	Arrb1	Beta-arrestin-1	1702	682249	822	934
E9Q7G0	Numa1		18.542	681906	1143	935
A0A3B2WCL5	Ranbp3	Ran-binding protein 3	45.054	680041	1133	936
P36536	Sar1a	GTP-binding protein SAR1a	0	676640	1164	937
Q3U5N4	Adprh	[Protein ADP-ribosylarginine] hydrolase	240.83	675998	1067	938
Q9DCS9	Ndufb10	NADH dehydrogenase [ubiquinone] 1 beta subcomplex subunit 10	41363	671951	145	939
B2RRX2	Ppp3ca	Serine/threonine-protein phosphatase 2B catalytic subunit alpha isoform	72425	669984	78	940
Q9CX56	Psmd8	26S proteasome non-ATPase regulatory subunit 8	732.84	669393	952	941
Q3TFF0	Dnaja2	DnaJ homolog subfamily A member 2	3015.7	667619	713	942
K3W4S4	Mapk8ip3	C-Jun-amino-terminal kinase-interacting protein 3	113.15	663523	1113	943
Q921J2	Rheb	GTP-binding protein Rheb	742.43	663417	950	944
O55033	Nck2	Cytoplasmic protein NCK2	688.89	662479	962	945
Q9DB15	Mrpl12	39S ribosomal protein L12, mitochondrial	1718.4	660142	820	946
Q8K2C9	Hacd3	Very-long-chain (3R)-3-hydroxyacyl-CoA dehydratase 3	4791.3	660079	613	947
Q9CX86	Hnrnpa0	Heterogeneous nuclear ribonucleoprotein A0	4218.5	657018	640	948
Q7TMQ1	Gja1	Gap junction alpha-1 protein	5421.7	650280	586	949
Q8BH66	Atl1	Atlastin-1	3042.4	648203	707	950
Q9D8W7	Ociad2	OCIA domain-containing protein 2	1073.8	647191	894	951
P56213	Gfer	FAD-linked sulfhydryl oxidase ALR	562.84	644155	991	952
Q3UPU8	Acaa1a	3-ketoacyl-CoA thiolase A, peroxisomal;3-ketoacyl-CoA thiolase B, peroxisomal	2847.5	639021	719	953
Q9JMF3	Gng13	Guanine nucleotide-binding protein G(I)/G(S)/G(O) subunit gamma-13	3901.4	635922	657	954
Q8C2Q7	Hnrnph1	Heterogeneous nuclear ribonucleoprotein H;Heterogeneous nuclear ribonucleoprotein H, N-terminally processed	8633	630116	479	955
Q9QZ88	Vps29	Vacuolar protein sorting-associated protein 29	2597.1	627731	738	956
Q8C854	Myef2	Myelin expression factor 2	2389.3	627148	764	957
Q7TN29	Smap2	Stromal membrane-associated protein 2	3469.1	620197	683	958
A0A338P6J0	Dlg2	Disks large homolog 2	5193.5	618286	596	959
Q3U900	Rpn1	Dolichyl-diphosphooligosaccharide--protein glycosyltransferase subunit 1	3564.1	614196	673	960
A0A0R4J2B2	Kctd12	BTB/POZ domain-containing protein KCTD12	5652.4	613414	580	961
D3YWJ3	Rps2	40S ribosomal protein S2	2607.4	607033	737	962
P63040	Cplx1	Complexin-1	9246.9	603333	460	963
A0A1S6GWG3	Adrm1	Proteasomal ubiquitin receptor ADRM1	1494.1	592345	843	964
Q543N3	Lasp1	LIM and SH3 domain protein 1	11207	585706	415	965
Q9D892	Itpa	Inosine triphosphate pyrophosphatase	3473.4	579124	681	966
A0A2I3BQV5	Xpo7	Exportin-7	510.11	578932	1003	967
Q3UCF0	Psma4	Proteasome subunit alpha type-4	3092.8	578820	704	968
P54775	Psmc4	26S protease regulatory subunit 6B	2628	578736	733	969
Q0VF59	Dlgap2	Disks large-associated protein 2	118.16	577747	1111	970
Q52L50	Rap1b	Ras-related protein Rap-1b	5276.6	562450	590	971
Q08331	Calb2	Calretinin	17562	560196	296	972
P97351	Rps3a	40S ribosomal protein S3a	6161.1	554526	558	973
A0A087WP80	Lsamp	Limbic system-associated membrane protein	8536.8	546570	481	974
B2RUC7	Strap	Serine-threonine kinase receptor-associated protein	4465.2	546508	629	975
Q922J6	Tspan2	Tetraspanin-2	1090	537004	891	976
Q3UX10	Tubal3	Tubulin alpha chain-like 3	3702.2	534521	667	977
P15105	Glul	Glutamine synthetase	55738	533725	108	978
Q3TIU8	Abce1	ATP-binding cassette sub-family E member 1	0	532753	1162	979
Q921I1	Tf	Serotransferrin	4542.9	529366	621	980
D3Z5K8	Shank2	SH3 and multiple ankyrin repeat domains protein 2	659.98	525956	972	981
Q3UEB3	Puf60	Poly(U)-binding-splicing factor PUF60	273.33	524685	1060	982
Q99J57	Mat2a	S-adenosylmethionine synthase isoform type-2	4363.1	524342	634	983
P63213	Gng2	Guanine nucleotide-binding protein G(I)/G(S)/G(O) subunit gamma-2	65687	523281	91	984
D3Z230	Inpp4a	Type I inositol 3,4-bisphosphate 4-phosphatase	1057.5	518533	898	985
G3UW85	Erh	Enhancer of rudimentary homolog	5977	518470	564	986
Q9EST5	Anp32b	Acidic leucine-rich nuclear phosphoprotein 32 family member B	2760	517913	723	987
Q3UC49	Fech	Ferrochelatase, mitochondrial	963.35	515429	912	988
G3X9V4	Grin2b	Glutamate receptor ionotropic, NMDA 2B	491.54	513468	1007	989
Q91XL9	Osbpl1a	Oxysterol-binding protein-related protein 1	736.19	511482	951	990
Q9CPV4	Glod4	Glyoxalase domain-containing protein 4	11183	506273	418	991
P63028	Tpt1	Translationally-controlled tumor protein	32184	504791	176	992
Q497I3	Fabp5	Fatty acid-binding protein, epidermal	22876	502478	238	993
A2AWI7	Sh3glb2	Endophilin-B2	12287	501749	392	994
P61957	Sumo2	Small ubiquitin-related modifier 2;Small ubiquitin-related modifier 3	14693	496192	345	995
A0A0R4J1N0	Dpysl4	Dihydropyrimidinase-related protein 4	17276	492416	300	996
A0A498WGM0	Syt7	Synaptotagmin-7	1446.3	487718	852	997
Q8BJX0	Psmb2	Proteasome subunit beta type-2	0	487311	1148	998
Q3TXV4	Rab31	Ras-related protein Rab-31;Ras-related protein Rab-22A	591.51	484739	988	999
E9PYN1	Cadm1	Cell adhesion molecule 1	3998.1	482594	647	1000
Q8R1B4	Eif3c	Eukaryotic translation initiation factor 3 subunit C	209.45	479185	1079	1001
A0A571BG95	Abr	Active breakpoint cluster region-related protein	3355.2	478582	686	1002
Q80WU9	Ptpn5	Tyrosine-protein phosphatase non-receptor type 5	378.64	478450	1036	1003
Q3U5L3	Snx2	Sorting nexin-2	3039.3	477352	709	1004
P30416	Fkbp4	Peptidyl-prolyl cis-trans isomerase FKBP4;Peptidyl-prolyl cis-trans isomerase FKBP4, N-terminally processed	3095.4	475676	702	1005
Q99JG2	Gpr37l1	Prosaposin receptor GPR37L1	387.04	457327	1033	1006
A0A0A6YWG7	Rapgef2	Rap guanine nucleotide exchange factor 2	386.86	456456	1034	1007
Q8C2Q3	Rbm14	RNA-binding protein 14	1147.7	455544	886	1008
E9Q401	Ryr2	Ryanodine receptor 2	140.89	453927	1108	1009
Q3TUI9	Psma5	Proteasome subunit alpha type-5	23582	453255	233	1010
Q8R071	Itpka	Inositol-trisphosphate 3-kinase A	4894	450496	608	1011
P18572	Bsg	Basigin	8481.9	449660	482	1012
Q571J7	Ppp2r2a	Serine/threonine-protein phosphatase 2A 55 kDa regulatory subunit B alpha isoform	12625	449180	387	1013
P52196	Tst	Thiosulfate sulfurtransferase	6069.5	445169	560	1014
Q8JZN5	Acad9	Acyl-CoA dehydrogenase family member 9, mitochondrial	1241.5	443899	874	1015
Q5DTY9	Kctd16	BTB/POZ domain-containing protein KCTD16	1082.4	443247	892	1016
P35123	Usp4	Ubiquitin carboxyl-terminal hydrolase 4	127.78	437593	1109	1017
P60487	Pdxp	Pyridoxal phosphate phosphatase	16776	436501	305	1018
Q8R326	Pspc1	Paraspeckle component 1	2035.1	433193	788	1019
Q8BLR2	Cpne4	Copine-4	48.251	432396	1130	1020
P35585	Ap1m1	AP-1 complex subunit mu-1	3285.3	428166	690	1021
Q68ED7	Crtc1	CREB-regulated transcription coactivator 1	479.9	427529	1011	1022
Q6ZQI3	Mlec	Malectin	914.88	423558	927	1023
Q8BJY1	Psmd5	26S proteasome non-ATPase regulatory subunit 5	1741.7	421848	815	1024
Q80UT7	Rpl7a	60S ribosomal protein L7a	2399.5	415433	763	1025
Q61753	Phgdh	D-3-phosphoglycerate dehydrogenase	17399	414618	298	1026
Q5M9M4	Rps15a	40S ribosomal protein S15a	3565.9	412134	672	1027
O70435	Psma3	Proteasome subunit alpha type-3	10278	411996	434	1028
G5E866	Sf3b1	Splicing factor 3B subunit 1	84.965	410240	1122	1029
Q6ZPS9	Pdcd6ip	Programmed cell death 6-interacting protein	1605.7	409492	830	1030
A2AEX6	Fhl1	Four and a half LIM domains protein 1	2636.2	407484	732	1031
Q3UZH3	Mthfd1	C-1-tetrahydrofolate synthase, cytoplasmic;Methylenetetrahydrofolate dehydrogenase;Methenyltetrahydrofolate cyclohydrolase;Formyltetrahydrofolate synthetase;C-1-tetrahydrofolate synthase, cytoplasmic, N-terminally processed	935.68	407385	921	1032
Q8BIZ1	Anks1b	Ankyrin repeat and sterile alpha motif domain-containing protein 1B	2489.8	406266	747	1033
Q8BTM8	Flna	Filamin-A	92.7	405770	1121	1034
Q3TN31	Psma7	Proteasome subunit alpha type-7;Proteasome subunit alpha type-7-like	6479.4	402656	545	1035
Q9D880	Timm50	Mitochondrial import inner membrane translocase subunit TIM50	474.12	401771	1013	1036
Q3UGR5	Hdhd2	Haloacid dehalogenase-like hydrolase domain-containing protein 2	15189	399934	335	1037
Q3TUQ5	Pnn	Pinin	52.488	399277	1129	1038
Q9D4H1	Exoc2	Exocyst complex component 2	190.21	395850	1086	1039
Q8C167	Prepl	Prolyl endopeptidase-like	1670	387729	825	1040
Q3UVN5	Nsfl1c	NSFL1 cofactor p47	9882.6	387405	439	1041
P00493	Hprt1	Hypoxanthine-guanine phosphoribosyltransferase	26133	385037	215	1042
Q8BGH2	Samm50	Sorting and assembly machinery component 50 homolog	5906.9	379477	569	1043
Q8R5H1	Usp15	Ubiquitin carboxyl-terminal hydrolase 15	93.509	379040	1120	1044
P14824	Anxa6	Annexin A6	10447	378234	431	1045
E9PUA3	Iqsec1	IQ motif and SEC7 domain-containing protein 1	2462	377139	751	1046
E9Q5L3	Acadsb	Short/branched chain specific acyl-CoA dehydrogenase, mitochondrial	214.32	372365	1076	1047
Q0PD50	Rab8a	Ras-related protein Rab-8A	1229.7	370425	876	1048
P28658	Atxn10	Ataxin-10	705.04	368174	958	1049
P61082	Ube2m	NEDD8-conjugating enzyme Ubc12	9708.7	366116	443	1050
Q3TG12	Farsb	Phenylalanine--tRNA ligase beta subunit	1952.3	365078	796	1051
O70251	Eef1b	Elongation factor 1-beta	12186	363232	394	1052
Q543X6	Map2k4	Dual specificity mitogen-activated protein kinase kinase 4	3507.3	360104	676	1053
P08226	Apoe	Apolipoprotein E	12411	359589	390	1054
Q8BFZ9	Erlin2	Erlin-2	2591	355310	739	1055
Q9ES28	Arhgef7	Rho guanine nucleotide exchange factor 7	652.73	352335	975	1056
Q80Y14	Glrx5	Glutaredoxin-related protein 5, mitochondrial	0	352071	1158	1057
Q8QZT2	Ccsap	Centriole, cilia and spindle-associated protein	1460	351548	849	1058
Q8BH95	Echs1	Enoyl-CoA hydratase, mitochondrial	10458	350666	430	1059
Q3TEX7	Mfn2	Mitofusin-2	621.15	350531	982	1060
Q3UHD6	Snx27	Sorting nexin-27	1339.1	346585	864	1061
Q3UK24	Wdr37	WD repeat-containing protein 37	2332.6	345831	767	1062
Q8R001	Mapre2	Microtubule-associated protein RP/EB family member 2	11982	337308	398	1063
P63087	Ppp1cc	Serine/threonine-protein phosphatase PP1-gamma catalytic subunit	6735	336847	533	1064
Q3UUH0	Asl	Argininosuccinate lyase	1517.6	335099	838	1065
P62858	Rps28	40S ribosomal protein S28	16075	330465	321	1066
E9PZ16	Hspg2	Basement membrane-specific heparan sulfate proteoglycan core protein;Endorepellin;LG3 peptide	78.864	329759	1123	1067
Q9JMD0	Znf207	BUB3-interacting and GLEBS motif-containing protein ZNF207	767.37	324424	945	1068
Q03717	Kcnb1	Potassium voltage-gated channel subfamily B member 1	116.61	320015	1112	1069
Q9QYX7	Pclo	Protein piccolo	1113.1	318255	889	1070
Q5DTH1	Ube3a	Ubiquitin-protein ligase E3A	313.23	307939	1052	1071
Q6P069	Sri	Sorcin	1742.9	301075	814	1072
Q5SQX6	Cyfip2	Cytoplasmic FMR1-interacting protein 2	5424.8	297998	585	1073
Q3UXI9	Ilf2	Interleukin enhancer-binding factor 2	3374.7	294416	685	1074
Q3TH64	Cyb5b	Cytochrome b5 type B	28535	293322	200	1075
P63046	Sult4a1	Sulfotransferase 4A1	2023.9	292265	790	1076
P62911	Rpl32	60S ribosomal protein L32	912.04	291063	928	1077
P23116	Eif3a	Eukaryotic translation initiation factor 3 subunit A	319.64	288546	1050	1078
Q8C7M3	Trim9	E3 ubiquitin-protein ligase TRIM9	329.27	285810	1049	1079
Q8BK30	Ndufv3	NADH dehydrogenase [ubiquinone] flavoprotein 3, mitochondrial	558.5	284568	993	1080
Q4FZE6	Rps7	40S ribosomal protein S7	13258	283359	373	1081
O70443	Gnaz	Guanine nucleotide-binding protein G(z) subunit alpha	15447	279844	331	1082
Q5U458	Dnajc11	DnaJ homolog subfamily C member 11	1857.8	277018	805	1083
Q6ZWY7	Pfdn5	Prefoldin subunit 5	2331.1	275346	768	1084
P59648	Fxyd7	FXYD domain-containing ion transport regulator 7	16859	273815	304	1085
Q3UQL2	Cops3	COP9 signalosome complex subunit 3	2765.9	271722	722	1086
Q3TLX1	Nampt	Nicotinamide phosphoribosyltransferase	465.04	269609	1021	1087
Q63810	Ppp3r1	Calcineurin subunit B type 1	64953	266196	92	1088
P97797	Sirpa	Tyrosine-protein phosphatase non-receptor type substrate 1	11191	264646	416	1089
Q9D1D4	Tmed10	Transmembrane emp24 domain-containing protein 10	441.12	264627	1027	1090
Q3V1Q3	Adcy2	Adenylate cyclase type 2;Adenylate cyclase type 4;Adenylate cyclase type 6	53.167	263600	1128	1091
Q8BW96	Camk1d	Calcium/calmodulin-dependent protein kinase type 1D	5787.8	261385	574	1092
Q8K0U4	Hspa12a	Heat shock 70 kDa protein 12A	18062	257678	289	1093
Q6ZQ77	Hip1r	Huntingtin-interacting protein 1-related protein	110.43	257287	1116	1094
A0A1L1STE4	Ilf3	Interleukin enhancer-binding factor 3	410.18	251176	1030	1095
Q9EPL8	Ipo7	Importin-7	1503.2	233903	841	1096
Q02819	Nucb1	Nucleobindin-1	417.98	231862	1029	1097
P10605	Ctsb	Cathepsin B;Cathepsin B light chain;Cathepsin B heavy chain	8148.5	230432	489	1098
Q9QYA2	Tomm40	Mitochondrial import receptor subunit TOM40 homolog	225.76	229829	1071	1099
G3UY93	Vars	Valine--tRNA ligase	1422.1	229180	853	1100
A0A286YDM6	Kcnma1	Calcium-activated potassium channel subunit alpha-1	110.89	222757	1115	1101
F6SEU4	Syngap1	Ras/Rap GTPase-activating protein SynGAP	7340.8	219124	515	1102
Q62426	Cstb	Cystatin-B	12869	219040	380	1103
D3Z0M6	Dync1i1	Cytoplasmic dynein 1 intermediate chain 1	2689.5	217164	729	1104
Q3UJP8	Gart	Trifunctional purine biosynthetic protein adenosine-3;Phosphoribosylamine--glycine ligase;Phosphoribosylformylglycinamidine cyclo-ligase;Phosphoribosylglycinamide formyltransferase	1527.4	216804	836	1105
A0A571BES1	Ap3b2	AP-3 complex subunit beta-2	1712.8	211390	821	1106
E9PWX1	Dpp6	Dipeptidyl aminopeptidase-like protein 6	6425	208607	549	1107
O88704	Hcn1	Potassium/sodium hyperpolarization-activated cyclic nucleotide-gated channel 1	263.27	208600	1062	1108
Q9Z0X1	Aifm1	Apoptosis-inducing factor 1, mitochondrial	1734.7	208367	816	1109
M0QWP1	Agrn	Agrin;Agrin N-terminal 110 kDa subunit;Agrin C-terminal 110 kDa subunit;Agrin C-terminal 90 kDa fragment;Agrin C-terminal 22 kDa fragment	47.5	198131	1131	1110
Q8C8N2	Scai	Protein SCAI	1287.9	197292	870	1111
A7VJ98	Gmfb	Glia maturation factor beta	13262	197149	371	1112
A0A087WQS2	Bzw1	Basic leucine zipper and W2 domain-containing protein 1	502.88	192176	1005	1113
P39447	Tjp1	Tight junction protein ZO-1	10.583	190363	1147	1114
B2RSH2	Gnai1	Guanine nucleotide-binding protein G(i) subunit alpha-1	11338	185874	412	1115
Q9CRY7	Gdpd1	Glycerophosphodiester phosphodiesterase domain-containing protein 1	1541.5	178822	835	1116
D3Z041	Acsl1	Long-chain-fatty-acid--CoA ligase 1	442.1	178332	1026	1117
Q3THG2	Psmd11	26S proteasome non-ATPase regulatory subunit 11	1844.6	176403	807	1118
A2AP31	Ndufb6	NADH dehydrogenase [ubiquinone] 1 beta subcomplex subunit 6	9518.6	168188	451	1119
Q9DBP5	Cmpk1	UMP-CMP kinase	27611	167288	206	1120
O08532	Cacna2d1	Voltage-dependent calcium channel subunit alpha-2/delta-1;Voltage-dependent calcium channel subunit alpha-2-1;Voltage-dependent calcium channel subunit delta-1	5386.2	166096	588	1121
A2AN37	Uck1	Uridine-cytidine kinase 1	154.72	165052	1100	1122
Q3TLE2	Fermt2	Fermitin family homolog 2	619.55	163378	983	1123
Q64442	Sord	Sorbitol dehydrogenase	772.05	162400	943	1124
Q9DCT2	Ndufs3	NADH dehydrogenase [ubiquinone] iron-sulfur protein 3, mitochondrial	30428	156818	186	1125
P62317	Snrpd2	Small nuclear ribonucleoprotein Sm D2	957.34	154131	915	1126
O54946	Dnajb6	DnaJ homolog subfamily B member 6	2158.1	152657	774	1127
Q5EBJ4	Ermn	Ermin	1025.1	146417	905	1128
P99027	Rplp2	60S acidic ribosomal protein P2	74395	144785	73	1129
A2AN08	Ubr4	E3 ubiquitin-protein ligase UBR4	122.63	141846	1110	1130
Q9WV98	Timm9	Mitochondrial import inner membrane translocase subunit Tim9	26790	141796	213	1131
Q91XH5	Spr	Sepiapterin reductase	5912.5	134278	568	1132
Q91VW3	Sh3bgrl3	SH3 domain-binding glutamic acid-rich-like protein 3	16464	133759	314	1133
Q6ZWU9	Rps27	40S ribosomal protein S27;40S ribosomal protein S27-like	4518.4	132068	624	1134
Q91Z61	Diras1	GTP-binding protein Di-Ras1	717.63	130154	954	1135
P10518	Alad	Delta-aminolevulinic acid dehydratase	2100.4	127802	780	1136
Q9JHU9	Isyna1	Inositol-3-phosphate synthase 1	637.18	120942	978	1137
A0A668KM61	Slc4a4	Electrogenic sodium bicarbonate cotransporter 1	6647.5	119984	536	1138
E9QLL2	Dnm3	Dynamin-3	6063.5	106213	561	1139
P84104	Srsf3	Serine/arginine-rich splicing factor 3	6849.8	95182.9	529	1140
P05132	Prkaca	cAMP-dependent protein kinase catalytic subunit alpha	11803	92331.2	401	1141
Q3TRW3	Snd1	Staphylococcal nuclease domain-containing protein 1	602.31	89798.8	986	1142
C7G3P1	Ppfia3	Liprin-alpha-3	3039.1	88585	710	1143
Q6PFD5	Dlgap3	Disks large-associated protein 3	520.39	88482.3	1000	1144
Q3TZ32	Aars	Alanine--tRNA ligase, cytoplasmic	3497.8	83098.2	677	1145
Q3TF87	Dars	Aspartate--tRNA ligase, cytoplasmic	2265.5	77108	769	1146
Q9QYS2	Grm3	Metabotropic glutamate receptor 3	1583.4	77108	833	1147
Q9JJZ2	Tuba8	Tubulin alpha-8 chain	1335.4	75485	866	1148
Q60749	Khdrbs1	KH domain-containing, RNA-binding, signal transduction-associated protein 1	1257.5	75485	873	1149
Q91YJ2	Snx4	Sorting nexin-4	1031	72539.8	903	1150
Q3U9N8	Impdh2	Inosine-5-monophosphate dehydrogenase 2	176.03	72539.8	1093	1151
Q66L47	Gnal	Guanine nucleotide-binding protein G(olf) subunit alpha	1026.7	70961.7	904	1152
P62073	Timm10	Mitochondrial import inner membrane translocase subunit Tim10	0	70961.7	1161	1153
B0QZW1	Gria3	Glutamate receptor 3	283.98	69163	1056	1154
Q3U505	Rpn2	Dolichyl-diphosphooligosaccharide--protein glycosyltransferase subunit 2	1724.6	65847	818	1155
Q80TT4	Tomm70a	Mitochondrial import receptor subunit TOM70	10755	64643	426	1156
P12658	Calb1	Calbindin	27646	63382.6	205	1157
Q3T9S3	Set	Protein SET	20880	3773	257	1158
N0E4C0	Csnk2b	Casein kinase II subunit beta	6933.3	2342	524	1159
Q80TB8	Vat1l	Synaptic vesicle membrane protein VAT-1 homolog-like	12469	653	389	1160
P63325	Rps10	40S ribosomal protein S10	8860	323	472	1161
P20108	Prdx3	Thioredoxin-dependent peroxide reductase, mitochondrial	15196	75	334	1162
Q9CQY3	Atp5l	ATP synthase subunit g, mitochondrial	34179	67	168	1163
Q3TLH4	Prrc2c	Protein PRRC2C	42.084	42.084	1136	1164
P70399	Tp53bp1	Tumor suppressor p53-binding protein 1	24.978	24.978	1141	1165
P16054	Prkce	Protein kinase C epsilon type	4510.6	6	625	1166
P63242	Eif5a	Eukaryotic translation initiation factor 5A-1;Eukaryotic translation initiation factor 5A-2	48474	5	122	1167
Q9R1Q8	Tagln3	Transgelin-3	30173	4	189	1168
P56959	Fus	RNA-binding protein FUS	7837.5	4	497	1169
Q4KL76	Hspe1	10 kDa heat shock protein, mitochondrial	71958	3	79	1170
