# Supplementary material for: A comprehensive mouse brain acetylome-the cellular-specific distribution of acetylated brain proteins
Source: Front Cell Neurosci. 2022 Aug 30;16:980815. doi: 10.3389/fncel.2022.980815 (PMC9468461; doi:10.3389/fncel.2022.980815)
Supplement: Supplementary Table 6 — Manual annotation of mouse brain acetylome. [file Table_6.xlsx]

## Sheet: Manual annotation
Accessions	Gene_name	Protein Descriptions	categories	AcK sites
A0A0R4IZY0	Thop1	Thimet oligopeptidase	Biosynthesis and degradation	Acetyl [K2; K229]
A0A0R4J0S3	Rtn4ip1	Reticulon-4-interacting protein 1, mitochondrial	Biosynthesis and degradation	Acetyl [K53]
A0A0R4J138	Arsb	Arylsulfatase B	Biosynthesis and degradation	Acetyl [K218; K339; K341]
A0A140LI58	Ppp1r14a	Protein phosphatase 1 regulatory subunit 14A	Biosynthesis and degradation	Acetyl [K32]
A0A1B0GRV0	Bpnt1	3'(2'),5'-bisphosphate nucleotidase 1	Biosynthesis and degradation	Acetyl [K49; K259; K260]
A0A1B0GSX0	Ldha	L-lactate dehydrogenase	Biosynthesis and degradation	Acetyl [K184; K257; K272; K274]
A0A1Y7VN19	Dhrs7	Dehydrogenase/reductase SDR family member 7 (Fragment)	Biosynthesis and degradation	Acetyl [K345]
A0A6I8MX27	Ldhb	L-lactate dehydrogenase	Biosynthesis and degradation	Acetyl [K23; K91; K127; K156; K244; K246; K279; K308; K310]
A2AN37	Uck1	Uridine-cytidine kinase	Biosynthesis and degradation	Acetyl [K272]
A5GZX3	Glo1	Lactoylglutathione lyase	Biosynthesis and degradation	Acetyl [K140; K148]
B1AT82	Prpsap1	Phosphoribosyl pyrophosphate synthase-associated protein 1	Biosynthesis and degradation	Acetyl [K53]
B2RRE7	Otud4	OTU domain-containing protein 4	Biosynthesis and degradation	Acetyl [K342; K343]
B2RY90	Isoc2a	Isoc2a protein	Biosynthesis and degradation	Acetyl [K178]
E0CYV0	Pcmt1	Protein-L-isoaspartate O-methyltransferase	Biosynthesis and degradation	Acetyl [K171; K182; K183]
E9PZD8	Cp	Ceruloplasmin	Biosynthesis and degradation	Acetyl [K820]
E9PZF0	Gm20390	Nucleoside diphosphate kinase	Biosynthesis and degradation	Acetyl [K154; K159; K159; K159; K159; K173; K173; K243]
F8VPN4	Agl	4-alpha-glucanotransferase	Biosynthesis and degradation	Acetyl [K1351]
G3UXL2	Prps1l3	Ribose-phosphate diphosphokinase	Biosynthesis and degradation	Acetyl [K176; K194]
G5E8T9	Hagh	Hydroxyacylglutathione hydrolase, mitochondrial	Biosynthesis and degradation	Acetyl [K114; K117]
H3BKH6	Esd	S-formylglutathione hydrolase	Biosynthesis and degradation	Acetyl [K40; K260]
O08749	Dld	Dihydrolipoyl dehydrogenase, mitochondrial	Biosynthesis and degradation	Acetyl [K66; K72; K104; K122; K127; K132; K143; K146; K159; K166; K273; K277; K334; K346; K410; K417; K420; K430; K445; K505]
O35435	Dhodh	Dihydroorotate dehydrogenase (quinone), mitochondrial	Biosynthesis and degradation	Acetyl [K185]
O55023	Impa1	Inositol monophosphatase 1	Biosynthesis and degradation	Acetyl [K28; K49; K59; K61; K260]
P00493	Hprt1	Hypoxanthine-guanine phosphoribosyltransferase	Biosynthesis and degradation	Acetyl [K103; K213]
P00920	Ca2	Carbonic anhydrase 2	Biosynthesis and degradation	Acetyl [K111; K112; K126; K167; K251]
P05201	Got1	Aspartate aminotransferase, cytoplasmic	Biosynthesis and degradation	Acetyl [K166; K290; K396]
P08228	Sod1	Superoxide dismutase [Cu-Zn]	Biosynthesis and degradation	Acetyl [K24; K123; K137]
P09671	Sod2	Superoxide dismutase [Mn], mitochondrial	Biosynthesis and degradation	Acetyl [K53; K68; K89; K108; K122; K130; K202; K222]
P10639	Txn	Thioredoxin	Biosynthesis and degradation	Acetyl [K39; K94]
P10649	Gstm1	Glutathione S-transferase Mu 1	Biosynthesis and degradation	Acetyl [K31; K50; K83; K152]
P11352	Gpx1	Glutathione peroxidase 1	Biosynthesis and degradation	Acetyl [K62]
P15105	Glul	Glutamine synthetase	Biosynthesis and degradation	Acetyl [K25; K103; K276; K279; K372]
P19157	Gstp1	Glutathione S-transferase P 1	Biosynthesis and degradation	Acetyl [K82; K103; K116; K209]
P24270	Cat	Catalase	Biosynthesis and degradation	Acetyl [K237; K430; K480]
P24472	Gsta4	Glutathione S-transferase A4	Biosynthesis and degradation	Acetyl [K195; K196]
P24549	Aldh1a1	Aldehyde dehydrogenase 1A1	Biosynthesis and degradation	Acetyl [K36; K37; K260; K348; K362; K363; K419]
P28650	Adss1	Adenylosuccinate synthetase isozyme 1	Biosynthesis and degradation	Acetyl [K18; K448]
P35700	Prdx1	Peroxiredoxin-1	Biosynthesis and degradation	Acetyl [K16; K35; K37; K92; K93; K168; K178; K185; K190; K192; K197]
P48774	Gstm5	Glutathione S-transferase Mu 5	Biosynthesis and degradation	Acetyl [K34; K53]
P52760	Rida	2-iminobutanoate/2-iminopropanoate deaminase	Biosynthesis and degradation	Acetyl [K60]
P54822	Adsl	Adenylosuccinate lyase	Biosynthesis and degradation	Acetyl [K295]
P63046	Sult4a1	Sulfotransferase 4A1	Biosynthesis and degradation	Acetyl [K270]
P63300	Selenow	Selenoprotein W	Biosynthesis and degradation	Acetyl [K23]
P70349	Hint1	Adenosine 5'-monophosphoramidase HINT1	Biosynthesis and degradation	Acetyl [K57; K58; K91]
Q08642	Padi2	Protein-arginine deiminase type-2	Biosynthesis and degradation	Acetyl [K51; K74; K333; K532]
Q3TJF2	Ola1	Obg-like ATPase 1	Biosynthesis and degradation	Acetyl [K190; K223]
Q3TKJ1	Bcat1	Branched-chain-amino-acid aminotransferase	Biosynthesis and degradation	Acetyl [K215; K368]
Q3TVK3	Dnpep	Aspartyl aminopeptidase	Biosynthesis and degradation	Acetyl [K23; K358]
Q3TWN8	Aldh18a1	Delta-1-pyrroline-5-carboxylate synthase	Biosynthesis and degradation	Acetyl [K347; K348]
Q3U367	Aldh9a1	4-trimethylaminobutyraldehyde dehydrogenase	Biosynthesis and degradation	Acetyl [K368; K392]
Q3U3I1	Car4	Carbonic anhydrase	Biosynthesis and degradation	Acetyl [K239]
Q3UEQ9	Aass	Lysine ketoglutarate reductase	Biosynthesis and degradation	Acetyl [K780]
Q3UGA8	Ppat	Amidophosphoribosyltransferase	Biosynthesis and degradation	Acetyl [K60; K371]
Q3UGR5	Hdhd2	Haloacid dehalogenase-like hydrolase domain-containing protein 2	Biosynthesis and degradation	Acetyl [K50]
Q3UL36	Arglu1	Arginine and glutamate-rich protein 1	Biosynthesis and degradation	Acetyl [K256]
Q3ULZ3	Psat1	Phosphoserine aminotransferase	Biosynthesis and degradation	Acetyl [K127; K318]
Q3UM45	Ppp1r7	Protein phosphatase 1 regulatory subunit 7	Biosynthesis and degradation	Acetyl [K102; K134; K135]
Q3UNZ8	Cryzl2	Quinone oxidoreductase-like protein 2	Biosynthesis and degradation	Acetyl [K325]
Q3V100	Mpi	Mannose-6-phosphate isomerase	Biosynthesis and degradation	Acetyl [K218]
Q4KMM3	Oxr1	Oxidation resistance protein 1	Biosynthesis and degradation	Acetyl [K59; K216; K549; K579; K580; K851; K852]
Q545N8	Pmm2	Phosphomannomutase	Biosynthesis and degradation	Acetyl [K145; K146]
Q548L4	Gad2	Glutamate decarboxylase	Biosynthesis and degradation	Acetyl [K172; K286; K287; K323; K396; K534]
Q548L6	Gad1	Glutamate decarboxylase	Biosynthesis and degradation	Acetyl [K59; K271; K294; K295; K404]
Q5M9N9	Prdx2	Prdx2 protein	Biosynthesis and degradation	Acetyl [K119; K177; K184; K191; K196]
Q5NC81	Nme1	Nucleoside diphosphate kinase	Biosynthesis and degradation	Acetyl [K26; K31; K124]
Q5SUR0	Pfas	Phosphoribosylformylglycinamidine synthase	Biosynthesis and degradation	Acetyl [K279; K280]
Q5SYD0	Myo1d	Unconventional myosin-Id	Biosynthesis and degradation	Acetyl [K524; K676; K975; K976]
Q61753	Phgdh	D-3-phosphoglycerate dehydrogenase	Biosynthesis and degradation	Acetyl [K364]
Q64442	Sord	Sorbitol dehydrogenase	Biosynthesis and degradation	Acetyl [K134]
Q6A0D0	Prdx6	MKIAA0106 protein (Fragment)	Biosynthesis and degradation	Acetyl [K59; K66; K100; K109; K144; K145; K176; K185; K186; K202]
Q6NVE9	Pptc7	Protein phosphatase PTC7 homolog	Biosynthesis and degradation	Acetyl [K248]
Q6NXW0	Akt3	Non-specific serine/threonine protein kinase	Biosynthesis and degradation	Acetyl [K416; K417]
Q6P0X6	Glrx2	Glrx2 protein (Fragment)	Biosynthesis and degradation	Acetyl [K140]
Q71RI9	Kyat3	Kynurenine--oxoglutarate transaminase 3	Biosynthesis and degradation	Acetyl [K117; K420; K427]
Q7TNL5	Ppp2r5d	Serine/threonine-protein phosphatase 2A 56 kDa regulatory subunit	Biosynthesis and degradation	Acetyl [K225; K226]
Q7TPD1	Fbxo11	F-box only protein 11	Biosynthesis and degradation	Acetyl [K145]
Q7TSH2	Phkb	Phosphorylase b kinase regulatory subunit beta	Biosynthesis and degradation	Acetyl [K635; K824]
Q80VP9	Asphd2	Aspartate beta-hydroxylase domain-containing protein 2	Biosynthesis and degradation	Acetyl [K109]
Q80WU9	Ptpn5	Protein-tyrosine-phosphatase (Fragment)	Biosynthesis and degradation	Acetyl [K345]
Q8BGT5	Gpt2	Alanine aminotransferase 2	Biosynthesis and degradation	Acetyl [K203; K414; K415]
Q8BH55	Thnsl1	Threonine synthase-like 1	Biosynthesis and degradation	Acetyl [K221]
Q8BME1	Pgm3	Phosphoacetylglucosamine mutase	Biosynthesis and degradation	Acetyl [K205; K350; K354]
Q8BMF4	Dlat	Dihydrolipoyllysine-residue acetyltransferase component of pyruvate dehydrogenase complex, mitochondrial	Biosynthesis and degradation	Acetyl [K357; K358; K457; K461; K631; K632]
Q8BVI4	Qdpr	Dihydropteridine reductase	Biosynthesis and degradation	Acetyl [K93; K95; K99; K121; K164]
Q8BVQ5	Ppme1	Protein phosphatase methylesterase 1	Biosynthesis and degradation	Acetyl [K30; K121]
Q8BW75	Maob	Amine oxidase [flavin-containing] B	Biosynthesis and degradation	Acetyl [K52]
Q8C0M9	Asrgl1	Isoaspartyl peptidase/L-asparaginase	Biosynthesis and degradation	Acetyl [K53; K181]
Q8C167	Prepl	Prolyl endopeptidase-like	Biosynthesis and degradation	Acetyl [K237]
Q8CC88	Vwa8	von Willebrand factor A domain-containing protein 8	Biosynthesis and degradation	Acetyl [K640; K745]
Q8CG72	Adprs	ADP-ribose glycohydrolase ARH3	Biosynthesis and degradation	Acetyl [K115; K116; K137]
Q8CG76	Akr7a2	Aflatoxin B1 aldehyde reductase member 2	Biosynthesis and degradation	Acetyl [K136]
Q8CGB9	Ide	Insulin-degrading enzyme	Biosynthesis and degradation	Acetyl [K527; K656]
Q8CIF2	Aldh1l1	10-formyltetrahydrofolate dehydrogenase	Biosynthesis and degradation	Acetyl [K21; K35; K128; K129; K205; K206; K656; K660; K668; K669; K733; K735]
Q8K274	Fn3krp	Ketosamine-3-kinase	Biosynthesis and degradation	Acetyl [K115]
Q8K354	Cbr3	Carbonyl reductase [NADPH] 3	Biosynthesis and degradation	Acetyl [K157]
Q8R016	Blmh	Bleomycin hydrolase	Biosynthesis and degradation	Acetyl [K163; K184; K279; K391]
Q8R123	Flad1	FAD synthase	Biosynthesis and degradation	Acetyl [K283; K284]
Q8R127	Sccpdh	Saccharopine dehydrogenase-like oxidoreductase	Biosynthesis and degradation	Acetyl [K228]
Q8R2Y0	Abhd6	Monoacylglycerol lipase ABHD6	Biosynthesis and degradation	Acetyl [K96; K126]
Q8R3P0	Aspa	Aspartoacylase	Biosynthesis and degradation	Acetyl [K305]
Q8VCT3	Rnpep	Aminopeptidase B	Biosynthesis and degradation	Acetyl [K581; K600; K602]
Q91VT4	Cbr4	3-oxoacyl-[acyl-carrier-protein] reductase	Biosynthesis and degradation	Acetyl [K151; K194; K195]
Q91WT9	Cbs	Cystathionine beta-synthase	Biosynthesis and degradation	Acetyl [K208]
Q91XF0	Pnpo	Pyridoxine-5'-phosphate oxidase	Biosynthesis and degradation	Acetyl [K163]
Q91XH5	Spr	Sepiapterin reductase	Biosynthesis and degradation	Acetyl [K227]
Q91YL3	Uckl1	Uridine-cytidine kinase-like 1	Biosynthesis and degradation	Acetyl [K510]
Q922B1	Macrod1	ADP-ribose glycohydrolase MACROD1	Biosynthesis and degradation	Acetyl [K207; K209; K293; K295]
Q99L27	Gmpr2	GMP reductase 2	Biosynthesis and degradation	Acetyl [K323]
Q99LB2	Dhrs4	Dehydrogenase/reductase SDR family member 4	Biosynthesis and degradation	Acetyl [K106; K159; K204; K217]
Q99LD8	Ddah2	N(G),N(G)-dimethylarginine dimethylaminohydrolase 2	Biosynthesis and degradation	Acetyl [K51]
Q99PL6	Ubxn6	UBX domain-containing protein 6	Biosynthesis and degradation	Acetyl [K358]
Q9CPS6	Hint3	Adenosine 5'-monophosphoramidase HINT3	Biosynthesis and degradation	Acetyl [K73; K74]
Q9CPU4	Mgst3	Microsomal glutathione S-transferase 3	Biosynthesis and degradation	Acetyl [K37; K111]
Q9CQ65	Mtap	S-methyl-5'-thioadenosine phosphorylase	Biosynthesis and degradation	Acetyl [K51]
Q9CS42	Prps2	Ribose-phosphate pyrophosphokinase 2	Biosynthesis and degradation	Acetyl [K176; K194]
Q9CWJ9	Atic	Bifunctional purine biosynthesis protein ATIC	Biosynthesis and degradation	Acetyl [K223; K358; K406; K477]
Q9CWS0	Ddah1	N(G),N(G)-dimethylarginine dimethylaminohydrolase 1	Biosynthesis and degradation	Acetyl [K144; K175]
Q9D2G2	Dlst	Dihydrolipoyllysine-residue succinyltransferase component of 2-oxoglutarate dehydrogenase complex, mitochondrial	Biosynthesis and degradation	Acetyl [K155; K165; K268; K273; K274; K354]
Q9D7X8	Ggct	Gamma-glutamylcyclotransferase	Biosynthesis and degradation	Acetyl [K159]
Q9D853	Eef1akmt2	EEF1A lysine methyltransferase 2	Biosynthesis and degradation	Acetyl [K235]
Q9D939	Sult1c2	Sulfotransferase 1C2	Biosynthesis and degradation	Acetyl [K96]
Q9D9V3	Echdc1	Ethylmalonyl-CoA decarboxylase	Biosynthesis and degradation	Acetyl [K123; K136; K232]
Q9DB60	Prxl2b	Prostamide/prostaglandin F synthase	Biosynthesis and degradation	Acetyl [K15; K106; K157]
Q9DBF1	Aldh7a1	Alpha-aminoadipic semialdehyde dehydrogenase	Biosynthesis and degradation	Acetyl [K94; K96; K375]
Q9DBL7	Coasy	Bifunctional coenzyme A synthase	Biosynthesis and degradation	Acetyl [K378]
Q9DBP5	Cmpk1	UMP-CMP kinase	Biosynthesis and degradation	Acetyl [K106]
Q9DCM2	Gstk1	Glutathione S-transferase kappa 1	Biosynthesis and degradation	Acetyl [K93; K94; K158; K165]
Q9DCT1	Akr1e2	1,5-anhydro-D-fructose reductase	Biosynthesis and degradation	Acetyl [K185; K186]
Q9EQQ9	Oga	Protein O-GlcNAcase	Biosynthesis and degradation	Acetyl [K289]
Q9JHW2	Nit2	Omega-amidase NIT2	Biosynthesis and degradation	Acetyl [K68; K249; K262]
Q9QZX7	Srr	Serine racemase	Biosynthesis and degradation	Acetyl [K56; K96; K221]
Q9R0L7	Akap8l	A-kinase anchor protein 8-like	Biosynthesis and degradation	Acetyl [K363]
Q9WVL0	Gstz1	Maleylacetoacetate isomerase	Biosynthesis and degradation	Acetyl [K95; K177; K191]
Q9WVQ5	Apip	Methylthioribulose-1-phosphate dehydratase	Biosynthesis and degradation	Acetyl [K205]
A0A286YDP0	Cetn3	Centrin-3 (Fragment)	Cell cycle	Acetyl [K128]
A0AUV1	H2ac12	Histone H2A (Fragment)	Cell cycle	Acetyl [K5; K9; K95; K118; K119]
A0JLV3	Hist1h2bj	Histone H2B (Fragment)	Cell cycle	Acetyl [K3; K9; K10; K13; K14; K18; K21; K41; K83; K106]
D3YUJ3	Ccnyl1	Cyclin Y-like 1	Cell cycle	Acetyl [K338]
E9Q6J5	Bod1l	Biorientation of chromosomes in cell division protein 1-like 1	Cell cycle	Acetyl [K534; K2845]
E9Q7G0	Numa1	Nuclear mitotic apparatus protein 1	Cell cycle	Acetyl [K1553]
O35381	Anp32a	Acidic leucine-rich nuclear phosphoprotein 32 family member A	Cell cycle	Acetyl [K99; K110; K111]
P07903	Ercc1	DNA excision repair protein ERCC-1	Cell cycle	Acetyl [K97]
P0C0S6	H2az1	Histone H2A.Z	Cell cycle	Acetyl [K8; K12; K14; K116]
P15864	H1-2	Histone H1.2	Cell cycle	Acetyl [K63; K64; K168]
P27661	H2ax	Histone H2AX	Cell cycle	Acetyl [K134]
P43274	H1-4	Histone H1.4	Cell cycle	Acetyl [K63; K64; K168]
P43275	H1-1	Histone H1.1	Cell cycle	Acetyl [K65; K66; K121]
P49615	Cdk5	Cyclin-dependent-like kinase 5	Cell cycle	Acetyl [K20; K33; K56; K74; K75]
P60766	Cdc42	Cell division control protein 42 homolog	Cell cycle	Acetyl [K107; K144; K163]
P60840	Ensa	Alpha-endosulfine	Cell cycle	Acetyl [K47; K74; K76]
P62806	H4c1	Histone H4	Cell cycle	Acetyl [K6; K9; K13; K17; K78; K92]
P70399	Tp53bp1	TP53-binding protein 1	Cell cycle	Acetyl [K1664]
P84244	H3-3a	Histone H3.3	Cell cycle	Acetyl [K10; K15; K19; K24; K28; K37; K57; K80]
Q04750	Top1	DNA topoisomerase 1	Cell cycle	Acetyl [K174]
Q3TEA8	Hp1bp3	Heterochromatin protein 1-binding protein 3	Cell cycle	Acetyl [K283; K302]
Q3THW5	H2az2	Histone H2A.V	Cell cycle	Acetyl [K8; K12; K14; K116]
Q3UKC1	Tax1bp1	Tax1-binding protein 1 homolog	Cell cycle	Acetyl [K288]
Q61074	Ppm1g	Protein phosphatase 1G	Cell cycle	Acetyl [K380; K516]
Q64475	H2bc3	Histone H2B type 1-B	Cell cycle	Acetyl [K12; K13; K16; K17; K21; K24; K44; K86; K109]
Q64511	Top2b	DNA topoisomerase 2-beta	Cell cycle	Acetyl [K1414]
Q64525	Hist2h2bb	Histone H2B type 2-B	Cell cycle	Acetyl [K12; K13; K16; K17; K21; K24; K44; K86; K109]
Q65Z40	Wapl	Wings apart-like protein homolog	Cell cycle	Acetyl [K222]
Q6A006	Tox4	TOX high mobility group box family member 4 (Fragment)	Cell cycle	Acetyl [K215; K216]
Q6GSS7	Hist2h2aa1	Histone H2A type 2-A	Cell cycle	Acetyl [K96; K119; K120]
Q6P8I4	Pcnp	PEST proteolytic signal-containing nuclear protein	Cell cycle	Acetyl [K29; K64; K152]
Q8BLH7	Hirip3	HIRA-interacting protein 3	Cell cycle	Acetyl [K71]
Q8C5X6	Fen1	Flap endonuclease 1	Cell cycle	Acetyl [K375]
Q8R1M2	H2aj	Histone H2A.J	Cell cycle	Acetyl [K6; K10; K96; K119; K120]
Q8VEK0	Tmem30a	Cell cycle control protein 50A	Cell cycle	Acetyl [K212; K215]
Q91XU0	Wrnip1	ATPase WRNIP1	Cell cycle	Acetyl [K70]
Q921L4	LOC665622	Histone H2B	Cell cycle	Acetyl [K12; K13; K16; K17; K21; K24; K44; K86; K109; K135]
Q9D2U9	H2bu2	H2B.U histone 2	Cell cycle	Acetyl [K12; K13; K16; K17; K21; K24; K86; K109]
Q9D6U8	Fam162a	Protein FAM162A	Cell cycle	Acetyl [K63; K69; K70]
Q9EQ28	Pold3	DNA polymerase delta subunit 3	Cell cycle	Acetyl [K429]
Q9EQC8	Prcc	Papillary Renal Cell carcinoma (Translocation-associated)	Cell cycle	Acetyl [K250]
Q9EST5	Anp32b	Acidic leucine-rich nuclear phosphoprotein 32 family member B	Cell cycle	Acetyl [K110]
Q9JKC6	Cend1	Cell cycle exit and neuronal differentiation protein 1	Cell cycle	Acetyl [K12; K16; K38; K41; K61; K62]
Q9WVM3	Anapc7	Anaphase-promoting complex subunit 7	Cell cycle	Acetyl [K229; K230]
A0A087WPX3	Nfasc	Neurofascin	Cytoskeleton and celladhension	Acetyl [K123; K299; K534]
A0A0A6YY91	Ncam1	Neural cell adhesion molecule 1 (Fragment)	Cytoskeleton and celladhension	Acetyl [K75; K79; K251; K262; K268; K320; K501; K517; K612; K636; K658]
A0A0G2JFT8	Rufy3	Protein RUFY3	Cytoskeleton and celladhension	Acetyl [K455; K470; K472]
A0A0J9YUL3	Septin11	Septin	Cytoskeleton and celladhension	Acetyl [K170; K171; K184; K190; K195; K272; K315; K326; K336; K337; K397; K398; K418; K419]
A0A0J9YUN4	Dnm1	Dynamin GTPase	Cytoskeleton and celladhension	Acetyl [K257; K315; K393; K445; K571; K598]
A0A0R4J0Q5	Lmnb2	Lamin-B2	Cytoskeleton and celladhension	Acetyl [K484]
A0A0R4J1N0	Dpysl4	Dihydropyrimidinase-related protein 4	Cytoskeleton and celladhension	Acetyl [K41; K289]
A0A1L1SQ51	Tln2	Talin-2	Cytoskeleton and celladhension	Acetyl [K692; K1950]
A0A1L1SQR4	Dock6	Dedicator of cytokinesis protein 6	Cytoskeleton and celladhension	Acetyl [K1935]
A0A1L1STC6	Syne1	Nesprin-1	Cytoskeleton and celladhension	Acetyl [K30; K5789]
A0A1L1SV25	Actn4	Alpha-actinin-4	Cytoskeleton and celladhension	Acetyl [K182; K418; K456; K593]
A0A1Y7VMN0	Rock2	Rho-associated protein kinase 2 (Fragment)	Cytoskeleton and celladhension	Acetyl [K66; K224; K323; K349; K355; K469; K613]
A0A2R8VK70	Cd47	Integrin-associated protein	Cytoskeleton and celladhension	Acetyl [K128]
A0A571BE69	Septin3	Neuronal-specific septin-3	Cytoskeleton and celladhension	Acetyl [K586; K588; K743]
A0A5F8MPR1	Epb41l3	Band 4.1-like protein 3	Cytoskeleton and celladhension	Acetyl [K89; K158; K302; K321; K334; K435; K520; K521; K600; K847]
A0A668KLC6	Map2	Microtubule-associated protein	Cytoskeleton and celladhension	Acetyl [K615; K616; K621; K771; K838; K960; K1278; K1658; K1669; K1687; K1795; K1804; K1805; K1833; K1859; K1860; K1869; K1874]
A0A811BIT5	CLDN25	Claudin-25	Cytoskeleton and celladhension	Acetyl [K86]
A0JNY3	Gphn	Molybdopterin molybdenumtransferase	Cytoskeleton and celladhension	Acetyl [K148; K149]
A2A9M4	Dock7	Dedicator of cytokinesis protein 7	Cytoskeleton and celladhension	Acetyl [K1952]
A2AG50	Map7d2	MAP7 domain-containing protein 2	Cytoskeleton and celladhension	Acetyl [K298]
A2ARP8	Map1a	Microtubule-associated protein 1A	Cytoskeleton and celladhension	Acetyl [K312; K520; K547; K550; K920; K1654; K1757; K1764; K2324]
A2AS98	Nckap1	Nck-associated protein 1	Cytoskeleton and celladhension	Acetyl [K57; K207; K649; K650; K892; K901; K911]
A3KGU9	Sptan1	Spectrin alpha chain, non-erythrocytic 1	Cytoskeleton and celladhension	Acetyl [K81; K84; K227; K229; K335; K418; K592; K594; K613; K637; K646; K661; K662; K718; K719; K756; K757; K824; K825; K862; K864; K871; K930; K931; K1082; K1193; K1252; K1274; K1311; K1313; K1596; K1635; K1703; K1704; K1720; K1741; K1755; K1786; K1833; K1834; K1916; K1928; K1943; K1944; K1955; K1957; K2005; K2052; K2068; K2103; K2104; K2189; K2210; K2359; K2375; K2430; K2447; K2452; K2478]
A6H669	Bbs4	Bardet-Biedl syndrome 4 (Human)	Cytoskeleton and celladhension	Acetyl [K20]
A6H6H4	Tmsb10	Thymosin beta	Cytoskeleton and celladhension	Acetyl [K39]
A7VJ98	Gmfb	Glia maturation factor	Cytoskeleton and celladhension	Acetyl [K74]
B1AQ77	Krt15	Keratin, type I cytoskeletal 15	Cytoskeleton and celladhension	Acetyl [K115]
B1AQZ0	Septin8	Septin-8	Cytoskeleton and celladhension	Acetyl [K98; K173; K174; K187; K193; K198; K251; K275; K360; K369; K381]
B1AX58	Pls3	Plastin-3	Cytoskeleton and celladhension	Acetyl [K344; K554]
B2L107	Vsnl1	Visinin-like protein 1	Cytoskeleton and celladhension	Acetyl [K28; K74]
B2RQQ5	Map1b	Microtubule-associated protein 1B	Cytoskeleton and celladhension	Acetyl [K366; K429; K1904; K1941; K2374; K2435]
B2RRX1	Actb	Actin, beta	Cytoskeleton and celladhension	Acetyl [K50; K61; K113; K213; K291; K326; K328]
B2RTP7	Krt2	Krt2 protein	Cytoskeleton and celladhension	Acetyl [K295]
B2RX08	Sptb	Spectrin beta chain	Cytoskeleton and celladhension	Acetyl [K124; K224; K226; K490; K497; K569]
B6ZHD0	Epb41l2	Erythrocyte protein band 4.1-like 2	Cytoskeleton and celladhension	Acetyl [K229; K392; K405; K507]
B7ZP20	Ankfy1	Ankyrin repeat and FYVE domain containing 1	Cytoskeleton and celladhension	Acetyl [K937]
B9EKC3	Arhgap5	Rho GTPase activating protein 5	Cytoskeleton and celladhension	Acetyl [K298]
C7G3P1	Ppfia3	MKIAA0654 protein (Fragment)	Cytoskeleton and celladhension	Acetyl [K361]
D3Z0M6	Dync1i1	Cytoplasmic dynein 1 intermediate chain 1	Cytoskeleton and celladhension	Acetyl [K286]
D3Z4E5	Dctn6	Dynactin subunit 6	Cytoskeleton and celladhension	Acetyl [K183; K184]
D3Z4J3	Myo5a	Unconventional myosin-Va	Cytoskeleton and celladhension	Acetyl [K289; K618; K760; K871; K1207; K1219; K1357]
D3Z5K8	Shank2	SH3 and multiple ankyrin repeat domains protein 2	Cytoskeleton and celladhension	Acetyl [K996]
E0CXB9	Ctnna2	Alpha N-catenin	Cytoskeleton and celladhension	Acetyl [K132; K693; K695; K707; K749; K759; K760; K920]
E0CZ72	Kif2a	Kinesin-like protein	Cytoskeleton and celladhension	Acetyl [K101; K259; K261]
E9PUI5	Fnbp1l	Formin-binding protein 1-like	Cytoskeleton and celladhension	Acetyl [K467]
E9PV14	Epb41l1	Band 4.1-like protein 1	Cytoskeleton and celladhension	Acetyl [K115; K259; K291; K498; K514]
E9PVY8	Macf1	Microtubule-actin cross-linking factor 1	Cytoskeleton and celladhension	Acetyl [K5012; K6227]
E9PWE8	Dpysl3	Dihydropyrimidinase-related protein 3	Cytoskeleton and celladhension	Acetyl [K367; K371; K503; K536]
E9PX29	Sptbn4	Spectrin beta chain	Cytoskeleton and celladhension	Acetyl [K132; K296; K1849]
E9PYN1	Cadm1	Cell adhesion molecule 1	Cytoskeleton and celladhension	Acetyl [K444]
E9PZ16	Hspg2	Basement membrane-specific heparan sulfate proteoglycan core protein	Cytoskeleton and celladhension	Acetyl [K1795; K1797]
E9PZ43	Map4	Microtubule-associated protein	Cytoskeleton and celladhension	Acetyl [K462; K463; K789]
E9Q0J5	Kif21a	Kinesin-like protein KIF21A	Cytoskeleton and celladhension	Acetyl [K671; K749]
E9Q1G8	Septin7	Septin	Cytoskeleton and celladhension	Acetyl [K195; K208; K209; K221; K235; K238; K239; K260]
E9Q455	Tpm1	Tropomyosin alpha-1 chain	Cytoskeleton and celladhension	Acetyl [K184; K195]
E9Q7X7	Nrxn2	Neurexin-2	Cytoskeleton and celladhension	Acetyl [K457]
E9Q8Z8	Ctnnd1	Catenin delta-1	Cytoskeleton and celladhension	Acetyl [K517]
E9QLL2	Dnm3	Dynamin GTPase	Cytoskeleton and celladhension	Acetyl [K87; K393; K594]
E9QM99	Dock10	Dedicator of cytokinesis protein 10	Cytoskeleton and celladhension	Acetyl [K672]
F8WIA1	Clip1	CAP-Gly domain-containing linker protein 1	Cytoskeleton and celladhension	Acetyl [K1287]
G3UZM4	Cadm2	Cell adhesion molecule 2 (Fragment)	Cytoskeleton and celladhension	Acetyl [K161; K253; K430]
G3XA35	Vcan	Versican core protein	Cytoskeleton and celladhension	Acetyl [K119; K347]
G3XA53	Omg	Oligodendrocyte-myelin glycoprotein	Cytoskeleton and celladhension	Acetyl [K145]
G5E8J3	Wdr11	WD repeat-containing protein 11	Cytoskeleton and celladhension	Acetyl [K1109]
G5E8S8	Mpp7	MAGUK p55 subfamily member 7	Cytoskeleton and celladhension	Acetyl [K441]
H7BX01	Opa1	Dynamin-like 120 kDa protein, form S1	Cytoskeleton and celladhension	Acetyl [K597; K614; K810; K941; K942; K978]
I7HJQ9	Mtmr1	Phosphatidylinositol-3,5-bisphosphate 3-phosphatase	Cytoskeleton and celladhension	Acetyl [K141; K241]
K4DI58	Cadm3	Cell adhesion molecule 3	Cytoskeleton and celladhension	Acetyl [K107; K164; K249; K400; K425]
O08539	Bin1	Myc box-dependent-interacting protein 1	Cytoskeleton and celladhension	Acetyl [K53; K164; K189; K570]
O08553	Dpysl2	Dihydropyrimidinase-related protein 2	Cytoskeleton and celladhension	Acetyl [K20; K254; K258; K293; K297; K390; K423; K451; K480; K511; K520]
O08788	Dctn1	Dynactin subunit 1	Cytoskeleton and celladhension	Acetyl [K518; K519; K978; K979]
O35927	Ctnnd2	Catenin delta-2	Cytoskeleton and celladhension	Acetyl [K371]
O54901	Cd200	OX-2 membrane glycoprotein	Cytoskeleton and celladhension	Acetyl [K54; K66; K67]
O55042	Snca	Alpha-synuclein	Cytoskeleton and celladhension	Acetyl [K21; K43; K58; K96; K97]
O88741	Gdap1	Ganglioside-induced differentiation-associated protein 1	Cytoskeleton and celladhension	Acetyl [K172; K173; K188; K190]
P03995	Gfap	Glial fibrillary acidic protein	Cytoskeleton and celladhension	Acetyl [K92; K276; K353; K402]
P04104	Krt1	Keratin, type II cytoskeletal 1	Cytoskeleton and celladhension	Acetyl [K284; K296; K297]
P06837	Gap43	Neuromodulin	Cytoskeleton and celladhension	Acetyl [K30; K37; K80; K81; K199; K206; K208]
P08551	Nefl	Neurofilament light polypeptide	Cytoskeleton and celladhension	Acetyl [K268; K272; K282; K294]
P08553	Nefm	Neurofilament medium polypeptide	Cytoskeleton and celladhension	Acetyl [K53; K166; K261; K291; K296; K599; K602; K622; K704; K751; K788; K789; K807]
P09055	Itgb1	Integrin beta-1	Cytoskeleton and celladhension	Acetyl [K784]
P13020	Gsn	Gelsolin	Cytoskeleton and celladhension	Acetyl [K582; K726]
P13541	Myh3	Myosin-3	Cytoskeleton and celladhension	Acetyl [K720]
P14733	Lmnb1	Lamin-B1	Cytoskeleton and celladhension	Acetyl [K110; K124; K125; K135; K272; K458; K533]
P14824	Anxa6	Annexin A6	Cytoskeleton and celladhension	Acetyl [K63; K306; K370; K406; K579; K580]
P18760	Cfl1	Cofilin-1	Cytoskeleton and celladhension	Acetyl [K30; K31; K44; K45; K92; K112; K114; K132; K144]
P19246	Nefh	Neurofilament heavy polypeptide	Cytoskeleton and celladhension	Acetyl [K435; K943]
P20917	Mag	Myelin-associated glycoprotein	Cytoskeleton and celladhension	Acetyl [K75; K575]
P26041	Msn	Moesin	Cytoskeleton and celladhension	Acetyl [K79; K253; K254; K262; K263]
P28658	Atxn10	Ataxin-10	Cytoskeleton and celladhension	Acetyl [K384]
P28667	Marcksl1	MARCKS-related protein	Cytoskeleton and celladhension	Acetyl [K106]
P36536	Sar1a	GTP-binding protein SAR1a	Cytoskeleton and celladhension	Acetyl [K146]
P39447	Tjp1	Tight junction protein ZO-1	Cytoskeleton and celladhension	Acetyl [K183]
P40124	Cap1	Adenylyl cyclase-associated protein 1	Cytoskeleton and celladhension	Acetyl [K37; K70; K80; K326; K327; K375; K376; K411; K421; K432]
P42208	Septin2	Septin-2	Cytoskeleton and celladhension	Acetyl [K174; K190]
P46660	Ina	Alpha-internexin	Cytoskeleton and celladhension	Acetyl [K88; K111; K288; K290; K369; K447; K448]
P48036	Anxa5	Annexin A5	Cytoskeleton and celladhension	Acetyl [K95; K307]
P48678	Lmna	Prelamin-A/C	Cytoskeleton and celladhension	Acetyl [K155; K270; K457]
P49813	Tmod1	Tropomodulin-1	Cytoskeleton and celladhension	Acetyl [K191]
P54227	Stmn1	Stathmin	Cytoskeleton and celladhension	Acetyl [K52; K53; K119; K128]
P59764	Dock4	Dedicator of cytokinesis protein 4	Cytoskeleton and celladhension	Acetyl [K65]
P59999	Arpc4	Actin-related protein 2/3 complex subunit 4	Cytoskeleton and celladhension	Acetyl [K128; K130]
P60487	Pdxp	Chronophin	Cytoskeleton and celladhension	Acetyl [K52]
P61164	Actr1a	Alpha-centractin	Cytoskeleton and celladhension	Acetyl [K32]
P62737	Acta2	Actin, aortic smooth muscle	Cytoskeleton and celladhension	Acetyl [K52; K63; K86; K115; K215; K328; K330]
P62746	Rhob	Rho-related GTP-binding protein RhoB	Cytoskeleton and celladhension	Acetyl [K118; K119; K162; K164]
P62827	Ran	GTP-binding nuclear protein Ran	Cytoskeleton and celladhension	Acetyl [K37; K38; K99; K123; K127; K134; K141; K142; K152]
P63028	Tpt1	Translationally-controlled tumor protein	Cytoskeleton and celladhension	Acetyl [K107]
P63168	Dynll1	Dynein light chain 1, cytoplasmic	Cytoskeleton and celladhension	Acetyl [K9; K36; K43; K71]
P68368	Tuba4a	Tubulin alpha-4A chain	Cytoskeleton and celladhension	Acetyl [K40; K60; K96; K163; K164; K280; K304; K311; K326; K336; K352; K370; K394; K401; K430]
P68369	Tuba1a	Tubulin alpha-1A chain	Cytoskeleton and celladhension	Acetyl [K60; K96; K163; K164; K280; K304; K311; K326; K336; K338; K370; K394; K401; K430]
P68372	Tubb4b	Tubulin beta-4B chain	Cytoskeleton and celladhension	Acetyl [K19; K58; K103; K122; K174; K297; K336; K350; K379]
P70335	Rock1	Rho-associated protein kinase 1	Cytoskeleton and celladhension	Acetyl [K50]
P70441	Slc9a3r1	Na(+)/H(+) exchange regulatory cofactor NHE-RF1	Cytoskeleton and celladhension	Acetyl [K235; K236]
P83887	Tubg1	Tubulin gamma-1 chain	Cytoskeleton and celladhension	Acetyl [K301]
P97300	Nptn	Neuroplastin	Cytoskeleton and celladhension	Acetyl [K226; K243; K259]
P98203	Arvcf	Armadillo repeat protein deleted in velo-cardio-facial syndrome homolog	Cytoskeleton and celladhension	Acetyl [K395]
P99024	Tubb5	Tubulin beta-5 chain	Cytoskeleton and celladhension	Acetyl [K19; K58; K103; K122; K174; K297; K336; K350; K379]
Q02248	Ctnnb1	Catenin beta-1	Cytoskeleton and celladhension	Acetyl [K180; K181]
Q0VBD0	Itgb8	Integrin beta-8	Cytoskeleton and celladhension	Acetyl [K310]
Q14BB9	Map6d1	MAP6 domain-containing protein 1	Cytoskeleton and celladhension	Acetyl [K137]
Q2M3X8	Phactr1	Phosphatase and actin regulator 1	Cytoskeleton and celladhension	Acetyl [K66; K121]
Q2UZW7	Mapre3	Microtubule-associated protein	Cytoskeleton and celladhension	Acetyl [K76; K83; K84; K148; K167; K229]
Q32P04	Krt5	Keratin 5	Cytoskeleton and celladhension	Acetyl [K251; K258; K398]
Q3T9L1	Coro1a	Coronin	Cytoskeleton and celladhension	Acetyl [K132; K461]
Q3TF74	Coro1c	Coronin	Cytoskeleton and celladhension	Acetyl [K19; K212; K418; K419]
Q3TGQ3	Ctnna1	Uncharacterized protein	Cytoskeleton and celladhension	Acetyl [K120; K681; K683; K695]
Q3TGW0	Actr3	Actin-like protein 3	Cytoskeleton and celladhension	Acetyl [K264; K265; K317]
Q3TIK0	Pafah1b1	Platelet-activating factor acetylhydrolase IB subunit alpha	Cytoskeleton and celladhension	Acetyl [K45; K53; K54; K88; K368]
Q3TLE2	Fermt2	PH domain-containing protein	Cytoskeleton and celladhension	Acetyl [K408]
Q3TPZ5	Dctn2	Uncharacterized protein	Cytoskeleton and celladhension	Acetyl [K218; K296]
Q3TVK4	Capzb	F-actin-capping protein subunit beta	Cytoskeleton and celladhension	Acetyl [K223; K252; K254; K259; K267]
Q3TYC2	Ntm	Uncharacterized protein	Cytoskeleton and celladhension	Acetyl [K81; K257; K279]
Q3U136	Wdr1	Uncharacterized protein (Fragment)	Cytoskeleton and celladhension	Acetyl [K148; K215; K289]
Q3U4H0	Mapre1	APC-binding protein EB1	Cytoskeleton and celladhension	Acetyl [K83]
Q3UBZ3	Capza2	F-actin-capping protein subunit alpha	Cytoskeleton and celladhension	Acetyl [K91; K97; K146; K147; K268]
Q3UGZ4	Sptbn2	Spectrin beta chain	Cytoskeleton and celladhension	Acetyl [K105; K229; K291; K358; K397; K500; K1478; K1909]
Q3UH19	Mapt	Microtubule-associated protein	Cytoskeleton and celladhension	Acetyl [K243; K256; K269; K270; K287; K300; K306; K358; K359; K374]
Q3UH59	Myh10	Myosin-10	Cytoskeleton and celladhension	Acetyl [K240; K479; K620; K1058; K1060; K1414; K1415; K1486; K1569; K1768; K1846]
Q3UHW9	Cfl2	ADF-H domain-containing protein	Cytoskeleton and celladhension	Acetyl [K44; K92; K112; K114]
Q3UL48	Ezr	FERM domain-containing protein	Cytoskeleton and celladhension	Acetyl [K79; K253; K254; K262; K263]
Q3UPX0	Crym	Ketimine reductase mu-crystallin	Cytoskeleton and celladhension	Acetyl [K54]
Q3URG1	Tppp	Uncharacterized protein	Cytoskeleton and celladhension	Acetyl [K77; K130; K184; K205]
Q3UV17	Krt76	Keratin, type II cytoskeletal 2 oral	Cytoskeleton and celladhension	Acetyl [K351; K353]
Q3UX10	Tubal3	Tubulin alpha chain-like 3	Cytoskeleton and celladhension	Acetyl [K401; K408; K409]
Q52L78	Cryab	Alpha(B)-crystallin	Cytoskeleton and celladhension	Acetyl [K103; K174; K175]
Q542G9	Anxa2	Annexin	Cytoskeleton and celladhension	Acetyl [K227]
Q542T4	Mbp	Myelin basic protein	Cytoskeleton and celladhension	Acetyl [K52; K57; K62; K83; K98; K115; K129]
Q543N3	Lasp1	LIM and SH3 domain protein 1	Cytoskeleton and celladhension	Acetyl [K23; K27]
Q544F6	Cotl1	Cotl1 protein	Cytoskeleton and celladhension	Acetyl [K72]
Q58E70	Tpm3	Tpm3 protein	Cytoskeleton and celladhension	Acetyl [K125; K184; K195; K223; K225]
Q5DTT1	Nexmif	Neurite extension and migration factor	Cytoskeleton and celladhension	Acetyl [K1182]
Q5EBJ4	Ermn	Ermin	Cytoskeleton and celladhension	Acetyl [K167]
Q5SX50	Pfn1	Profilin	Cytoskeleton and celladhension	Acetyl [K126]
Q60598	Cttn	Src substrate cortactin	Cytoskeleton and celladhension	Acetyl [K110]
Q60771	Cldn11	Claudin-11	Cytoskeleton and celladhension	Acetyl [K116; K203]
Q61206	Pafah1b2	Platelet-activating factor acetylhydrolase IB subunit alpha2	Cytoskeleton and celladhension	Acetyl [K86]
Q61553	Fscn1	Fascin	Cytoskeleton and celladhension	Acetyl [K41; K42; K74; K471]
Q61738	Itga7	Integrin alpha-7	Cytoskeleton and celladhension	Acetyl [K935]
Q62165	Dag1	Dystroglycan 1	Cytoskeleton and celladhension	Acetyl [K879]
Q62261	Sptbn1	Spectrin beta chain, non-erythrocytic 1	Cytoskeleton and celladhension	Acetyl [K102; K105; K124; K224; K226; K264; K288; K302; K355; K394; K497; K593; K784; K785; K821; K1099; K1108; K1120; K1156; K1352; K1354; K1478; K1525; K1526; K1632; K1633; K1809; K1815; K1878; K1884; K1913; K1939; K1989; K1998; K2176; K2257; K2268; K2269; K2343; K2361]
Q64010	Crk	Adapter molecule crk	Cytoskeleton and celladhension	Acetyl [K282]
Q641P0	Actr3b	Actin-related protein 3B	Cytoskeleton and celladhension	Acetyl [K317]
Q64727	Vcl	Vinculin	Cytoskeleton and celladhension	Acetyl [K768]
Q69ZN0	Gda	Guanine deaminase (Fragment)	Cytoskeleton and celladhension	Acetyl [K86; K94; K234; K292; K353; K355]
Q69ZX3	Myh11	MKIAA0866 protein (Fragment)	Cytoskeleton and celladhension	Acetyl [K1461; K1544]
Q6NY15	Tsga10	Testis-specific gene 10 protein	Cytoskeleton and celladhension	Acetyl [K279; K280]
Q6P1J1	Crmp1	Crmp1 protein	Cytoskeleton and celladhension	Acetyl [K368; K372; K504; K601; K625; K634; K639]
Q6P9K9	Nrxn3	Neurexin-3	Cytoskeleton and celladhension	Acetyl [K411]
Q6ZPE2	Sbf1	Myotubularin-related protein 5	Cytoskeleton and celladhension	Acetyl [K476; K488; K1770; K1771]
Q6ZQ77	Hip1r	MKIAA0655 protein (Fragment)	Cytoskeleton and celladhension	Acetyl [K879]
Q78J03	Msrb2	Methionine-R-sulfoxide reductase B2, mitochondrial	Cytoskeleton and celladhension	Acetyl [K95; K96]
Q7TMM9	Tubb2a	Tubulin beta-2A chain	Cytoskeleton and celladhension	Acetyl [K19; K58; K103; K122; K174; K297; K336; K350; K379]
Q7TPR4	Actn1	Alpha-actinin-1	Cytoskeleton and celladhension	Acetyl [K162; K398; K436; K492; K563; K577; K684]
Q7TQ95	Lnpk	Endoplasmic reticulum junction formation protein lunapark	Cytoskeleton and celladhension	Acetyl [K425]
Q7TSJ2	Map6	Microtubule-associated protein 6	Cytoskeleton and celladhension	Acetyl [K174; K193; K300; K406; K441; K444; K447; K470; K662; K739; K750; K796]
Q80TF3	Pcdh19	Protocadherin-19	Cytoskeleton and celladhension	Acetyl [K1138]
Q80TH1	Dlg3	MKIAA1232 protein (Fragment)	Cytoskeleton and celladhension	Acetyl [K586; K850; K862]
Q80UG5	Septin9	Septin-9	Cytoskeleton and celladhension	Acetyl [K488]
Q80VC9	Camsap3	Calmodulin-regulated spectrin-associated protein 3	Cytoskeleton and celladhension	Acetyl [K635]
Q80YX1	Tnc	Tenascin	Cytoskeleton and celladhension	Acetyl [K2056]
Q80Z24	Negr1	Neuronal growth regulator 1	Cytoskeleton and celladhension	Acetyl [K92; K209; K210]
Q810U4	Nrcam	Neuronal cell adhesion molecule	Cytoskeleton and celladhension	Acetyl [K67; K529]
Q8BFZ3	Actbl2	Beta-actin-like protein 2	Cytoskeleton and celladhension	Acetyl [K51; K292; K329]
Q8BH44	Coro2b	Coronin-2B	Cytoskeleton and celladhension	Acetyl [K38; K471]
Q8BHE8	Maip1	m-AAA protease-interacting protein 1, mitochondrial	Cytoskeleton and celladhension	Acetyl [K180; K276]
Q8BIZ1	Anks1b	Ankyrin repeat and sterile alpha motif domain-containing protein 1B	Cytoskeleton and celladhension	Acetyl [K1086]
Q8BJH2	Add3	Aldolase_II domain-containing protein	Cytoskeleton and celladhension	Acetyl [K363; K504; K664; K665]
Q8BKX1	Baiap2	Brain-specific angiogenesis inhibitor 1-associated protein 2	Cytoskeleton and celladhension	Acetyl [K36; K142; K143; K206; K351]
Q8BTM8	Flna	Filamin-A	Cytoskeleton and celladhension	Acetyl [K700; K2000]
Q8BYI9	Tnr	Tenascin-R	Cytoskeleton and celladhension	Acetyl [K424; K643; K1301; K1327]
Q8C854	Myef2	Myelin expression factor 2	Cytoskeleton and celladhension	Acetyl [K512]
Q8CAQ8	Immt	MICOS complex subunit Mic60	Cytoskeleton and celladhension	Acetyl [K268; K269; K296; K298; K342; K343; K435; K639]
Q8CBY8	Dctn4	Dynactin subunit 4	Cytoskeleton and celladhension	Acetyl [K18; K19; K302]
Q8CHF1	mKIAA0531	Kinesin-like protein (Fragment)	Cytoskeleton and celladhension	Acetyl [K861]
Q8CHG1	Dclk1	MKIAA0369 protein (Fragment)	Cytoskeleton and celladhension	Acetyl [K106; K107; K284]
Q8K232	Add1	Adducin 1 (Alpha)	Cytoskeleton and celladhension	Acetyl [K21; K143; K288; K727; K728]
Q8K298	Anln	Anillin	Cytoskeleton and celladhension	Acetyl [K785]
Q8K341	Atat1	Alpha-tubulin N-acetyltransferase 1	Cytoskeleton and celladhension	Acetyl [K162]
Q8QZT2	Ccsap	Centriole, cilia and spindle-associated protein	Cytoskeleton and celladhension	Acetyl [K160; K163]
Q8R001	Mapre2	Microtubule-associated protein RP/EB family member 2	Cytoskeleton and celladhension	Acetyl [K118; K224]
Q8R1Q8	Dync1li1	Cytoplasmic dynein 1 light intermediate chain 1	Cytoskeleton and celladhension	Acetyl [K94; K95; K428; K429]
Q8R5H6	Wasf1	Wiskott-Aldrich syndrome protein family member 1	Cytoskeleton and celladhension	Acetyl [K174; K182]
Q8VDD5	Myh9	Myosin-9	Cytoskeleton and celladhension	Acetyl [K199; K576; K1022; K1024; K1352; K1525; K1724]
Q8VE33	Gdap1l1	Ganglioside-induced differentiation-associated protein 1-like 1	Cytoskeleton and celladhension	Acetyl [K213; K215; K231; K232; K290]
Q8VHE6	Dnah5	Dynein axonemal heavy chain 5	Cytoskeleton and celladhension	Acetyl [K2810]
Q91XW9	Pcdhgc5	Pcdhgc5 protein	Cytoskeleton and celladhension	Acetyl [K922]
Q91ZZ3	Sncb	Beta-synuclein	Cytoskeleton and celladhension	Acetyl [K21; K43; K57; K84; K85]
Q921J2	Rheb	GTP-binding protein Rheb	Cytoskeleton and celladhension	Acetyl [K161]
Q99NF3	Cep41	Centrosomal protein of 41 kDa	Cytoskeleton and celladhension	Acetyl [K215; K220; K370]
Q99PT1	Arhgdia	Rho GDP-dissociation inhibitor 1	Cytoskeleton and celladhension	Acetyl [K141; K178]
Q9CRB6	Tppp3	Tubulin polymerization-promoting protein family member 3	Cytoskeleton and celladhension	Acetyl [K76; K77; K85; K144]
Q9CS84	Nrxn1	Neurexin-1	Cytoskeleton and celladhension	Acetyl [K451]
Q9CVB6	Arpc2	Actin-related protein 2/3 complex subunit 2	Cytoskeleton and celladhension	Acetyl [K77; K117; K157; K158; K269]
Q9CWF2	Tubb2b	Tubulin beta-2B chain	Cytoskeleton and celladhension	Acetyl [K19; K58; K103; K122; K174; K297; K336; K350; K379]
Q9CYT6	Cap2	Adenylyl cyclase-associated protein 2	Cytoskeleton and celladhension	Acetyl [K329; K330; K378; K379]
Q9D0M5	Dynll2	Dynein light chain 2, cytoplasmic	Cytoskeleton and celladhension	Acetyl [K5; K9; K31; K36; K43; K71]
Q9D2P8	Mobp	Myelin-associated oligodendrocyte basic protein	Cytoskeleton and celladhension	Acetyl [K36; K48; K55; K56; K67; K79; K95; K97; K104; K113]
Q9D6F9	Tubb4a	Tubulin beta-4A chain	Cytoskeleton and celladhension	Acetyl [K19; K103; K174; K297; K336; K350; K379]
Q9D7N9	Apmap	Adipocyte plasma membrane-associated protein	Cytoskeleton and celladhension	Acetyl [K178]
Q9D898	Arpc5l	Actin-related protein 2/3 complex subunit 5-like protein	Cytoskeleton and celladhension	Acetyl [K69; K133]
Q9DBS5	Klc4	Kinesin light chain 4	Cytoskeleton and celladhension	Acetyl [K382]
Q9DC07	Nebl	LIM zinc-binding domain-containing Nebulette	Cytoskeleton and celladhension	Acetyl [K23; K85]
Q9DCJ1	Mlst8	Target of rapamycin complex subunit LST8	Cytoskeleton and celladhension	Acetyl [K305]
Q9EQF6	Dpysl5	Dihydropyrimidinase-related protein 5	Cytoskeleton and celladhension	Acetyl [K13; K115; K504; K505; K546]
Q9ERD7	Tubb3	Tubulin beta-3 chain	Cytoskeleton and celladhension	Acetyl [K19; K58; K122; K154; K174; K297; K336; K379]
Q9ES28	Arhgef7	Rho guanine nucleotide exchange factor 7	Cytoskeleton and celladhension	Acetyl [K421]
Q9JHU4	Dync1h1	Cytoplasmic dynein 1 heavy chain 1	Cytoskeleton and celladhension	Acetyl [K504; K620; K732; K954; K2102; K2700; K3264; K3725; K4095; K4439; K4440]
Q9JI91	Actn2	Alpha-actinin-2	Cytoskeleton and celladhension	Acetyl [K443; K689; K864]
Q9JJV2	Pfn2	Profilin-2	Cytoskeleton and celladhension	Acetyl [K69; K70; K91; K116; K126; K133]
Q9JJZ2	Tuba8	Tubulin alpha-8 chain	Cytoskeleton and celladhension	Acetyl [K96; K370; K394; K401]
Q9JKK7	Tmod2	Tropomodulin-2	Cytoskeleton and celladhension	Acetyl [K13; K229; K230; K288; K336]
Q9JM76	Arpc3	Actin-related protein 2/3 complex subunit 3	Cytoskeleton and celladhension	Acetyl [K56; K61; K155; K158]
Q9JMD0	Znf207	BUB3-interacting and GLEBS motif-containing protein ZNF207	Cytoskeleton and celladhension	Acetyl [K31]
Q9QXS1	Plec	Plectin	Cytoskeleton and celladhension	Acetyl [K28; K29; K4006]
Q9QXS6	Dbn1	Drebrin	Cytoskeleton and celladhension	Acetyl [K173; K185; K186]
Q9QYB8	Add2	Beta-adducin	Cytoskeleton and celladhension	Acetyl [K136; K357; K715; K716]
Q9QZB7	Actr10	Actin-related protein 10	Cytoskeleton and celladhension	Acetyl [K221]
Q9R0P5	Dstn	Destrin	Cytoskeleton and celladhension	Acetyl [K19; K30; K31; K44; K45; K112; K114; K132]
Q9R0Q6	Arpc1a	Actin-related protein 2/3 complex subunit 1A	Cytoskeleton and celladhension	Acetyl [K36; K37; K63]
Q9R1T4	Septin6	Septin-6	Cytoskeleton and celladhension	Acetyl [K171; K172; K191; K196; K316; K327; K337; K338; K367; K397; K420]
Q9WUM3	Coro1b	Coronin-1B	Cytoskeleton and celladhension	Acetyl [K21]
Q9WV34	Mpp2	MAGUK p55 subfamily member 2	Cytoskeleton and celladhension	Acetyl [K316; K317]
Q9Z0H8	Clip2	CAP-Gly domain-containing linker protein 2	Cytoskeleton and celladhension	Acetyl [K860]
Q9Z0Y1	Dctn3	Dynactin subunit 3	Cytoskeleton and celladhension	Acetyl [K50]
Q9Z2Q6	Septin5	Septin-5	Cytoskeleton and celladhension	Acetyl [K17; K22; K361; K363]
A0A0A0MQ68	Gcdh	Glutaryl-CoA dehydrogenase, mitochondrial	Fatty acid metabolism	Acetyl [K380]
A0A0R4J083	Acadl	Long-chain specific acyl-CoA dehydrogenase, mitochondrial	Fatty acid metabolism	Acetyl [K42; K43; K92; K322; K358]
A0A494B9F8	Prelid3a	PRELI domain-containing protein 3A (Fragment)	Fatty acid metabolism	Acetyl [K64]
B2RWI2	Lactb	Lactamase, beta	Fatty acid metabolism	Acetyl [K226; K227; K288; K301; K383; K384; K473; K474]
B5TVM2	Ildr2	Immunoglobulin-like domain-containing receptor 2	Fatty acid metabolism	Acetyl [K72]
D3Z041	Acsl1	Long-chain-fatty-acid--CoA ligase 1	Fatty acid metabolism	Acetyl [K387]
E9PYH2	Acot7	Cytosolic acyl coenzyme A thioester hydrolase	Fatty acid metabolism	Acetyl [K82; K161; K172; K344; K366; K373]
E9Q5L3	Acadsb	Short/branched chain-specific acyl-CoA dehydrogenase, mitochondrial	Fatty acid metabolism	Acetyl [K248]
E9QLB2	Lyplal1	Lysophospholipase-like protein 1	Fatty acid metabolism	Acetyl [K221; K223]
J3QPG5	Psap	Prosaposin	Fatty acid metabolism	Acetyl [K446; K447; K458]
O09174	Amacr	Alpha-methylacyl-CoA racemase	Fatty acid metabolism	Acetyl [K57]
O35459	Ech1	Delta(3,5)-Delta(2,4)-dienoyl-CoA isomerase, mitochondrial	Fatty acid metabolism	Acetyl [K76; K94; K316]
P08226	Apoe	Apolipoprotein E	Fatty acid metabolism	Acetyl [K173]
P11404	Fabp3	Fatty acid-binding protein, heart	Fatty acid metabolism	Acetyl [K15; K97]
P19096	Fasn	Fatty acid synthase	Fatty acid metabolism	Acetyl [K49; K70; K235; K326; K776; K786; K993; K1697; K1817; K1840; K2187; K2399; K2427; K2429]
P24527	Lta4h	Leukotriene A-4 hydrolase	Fatty acid metabolism	Acetyl [K337]
P32020	Scp2	Sterol carrier protein 2	Fatty acid metabolism	Acetyl [K438; K453; K454; K479; K491; K492; K544; K546]
P38060	Hmgcl	Hydroxymethylglutaryl-CoA lyase, mitochondrial	Fatty acid metabolism	Acetyl [K48]
P42125	Eci1	Enoyl-CoA delta isomerase 1, mitochondrial	Fatty acid metabolism	Acetyl [K48; K222; K255; K283]
P45952	Acadm	Medium-chain specific acyl-CoA dehydrogenase, mitochondrial	Fatty acid metabolism	Acetyl [K79]
P47934	Crat	Carnitine O-acetyltransferase	Fatty acid metabolism	Acetyl [K268; K270; K390; K395; K397]
P50544	Acadvl	Very long-chain specific acyl-CoA dehydrogenase, mitochondrial	Fatty acid metabolism	Acetyl [K277]
P51660	Hsd17b4	Peroxisomal multifunctional enzyme type 2	Fatty acid metabolism	Acetyl [K84]
P52825	Cpt2	Carnitine O-palmitoyltransferase 2, mitochondrial	Fatty acid metabolism	Acetyl [K239]
P97823	Lypla1	Acyl-protein thioesterase 1	Fatty acid metabolism	Acetyl [K105]
Q07417	Acads	Short-chain specific acyl-CoA dehydrogenase, mitochondrial	Fatty acid metabolism	Acetyl [K72; K73]
Q148P2	Oxsm	3-oxoacyl-[acyl-carrier-protein] synthase, mitochondrial	Fatty acid metabolism	Acetyl [K109; K138; K174]
Q3TJG2	Ndufab1	Acyl carrier protein	Fatty acid metabolism	Acetyl [K88; K92; K151; K152]
Q3TYL3	Opcml	Uncharacterized protein	Fatty acid metabolism	Acetyl [K74; K220; K222]
Q3UFX6	Mgll	Hydrolase_4 domain-containing protein	Fatty acid metabolism	Acetyl [K36]
Q3UGC8	Pcca	Propanoyl-CoA:carbon dioxide ligase subunit alpha	Fatty acid metabolism	Acetyl [K128; K129; K150; K274; K381]
Q3UPU8	Acaa1a	Uncharacterized protein	Fatty acid metabolism	Acetyl [K173; K237; K238]
Q3URE1	Acsf3	Malonate--CoA ligase ACSF3, mitochondrial	Fatty acid metabolism	Acetyl [K306]
Q3UUI3	Them4	Acyl-coenzyme A thioesterase THEM4	Fatty acid metabolism	Acetyl [K65]
Q3UWQ9	Hmgcs1	3-hydroxy-3-methylglutaryl coenzyme A synthase	Fatty acid metabolism	Acetyl [K100; K102; K206; K273; K409]
Q497I3	Fabp5	Fatty acid binding protein 5, epidermal	Fatty acid metabolism	Acetyl [K55]
Q4VWZ5	Dbi	Acyl-CoA-binding protein	Fatty acid metabolism	Acetyl [K62; K81; K99; K103; K130; K131]
Q5F2D0	Acsl6	Uncharacterized protein	Fatty acid metabolism	Acetyl [K138; K153; K411; K619; K652; K653]
Q61425	Hadh	Hydroxyacyl-coenzyme A dehydrogenase, mitochondrial	Fatty acid metabolism	Acetyl [K75; K81; K127; K185; K206; K312]
Q66JR2	Stard10	Stard10 protein (Fragment)	Fatty acid metabolism	Acetyl [K316]
Q7TMF4	Pccb	Propionyl Coenzyme A carboxylase, beta polypeptide	Fatty acid metabolism	Acetyl [K62; K103]
Q8BGD5	Cpt1c	Carnitine O-palmitoyltransferase 1, brain isoform	Fatty acid metabolism	Acetyl [K634]
Q8BH95	Echs1	Enoyl-CoA hydratase, mitochondrial	Fatty acid metabolism	Acetyl [K41; K43; K101; K115; K282]
Q8BMS1	Hadha	Trifunctional enzyme subunit alpha, mitochondrial	Fatty acid metabolism	Acetyl [K60; K129; K350; K351; K353; K406; K569; K570; K644; K646; K759; K760]
Q8K2C9	Hacd3	Very-long-chain (3R)-3-hydroxyacyl-CoA dehydratase 3	Fatty acid metabolism	Acetyl [K84; K85]
Q8K370	Acad10	Acyl-CoA dehydrogenase family member 10	Fatty acid metabolism	Acetyl [K843; K1056]
Q8VCW8	Acsf2	Medium-chain acyl-CoA ligase ACSF2, mitochondrial	Fatty acid metabolism	Acetyl [K179; K182; K206]
Q91VE0	Slc27a4	Long-chain fatty acid transport protein 4	Fatty acid metabolism	Acetyl [K173]
Q91XL9	Osbpl1a	Oxysterol-binding protein-related protein 1	Fatty acid metabolism	Acetyl [K682]
Q99J08	Sec14l2	SEC14-like protein 2	Fatty acid metabolism	Acetyl [K253]
Q99J39	Mlycd	Malonyl-CoA decarboxylase, mitochondrial	Fatty acid metabolism	Acetyl [K385]
Q99JB2	Stoml2	Stomatin-like protein 2, mitochondrial	Fatty acid metabolism	Acetyl [K145; K221; K222]
Q99JY0	Hadhb	Trifunctional enzyme subunit beta, mitochondrial	Fatty acid metabolism	Acetyl [K189; K191; K202; K278; K333]
Q9CQ62	Decr1	2,4-dienoyl-CoA reductase [(3E)-enoyl-CoA-producing], mitochondrial	Fatty acid metabolism	Acetyl [K244; K246]
Q9CY27	Tecr	Very-long-chain enoyl-CoA reductase	Fatty acid metabolism	Acetyl [K38]
Q9CZW4	Acsl3	Fatty acid CoA ligase Acsl3	Fatty acid metabolism	Acetyl [K507; K509; K541]
Q9DCS3	Mecr	Enoyl-[acyl-carrier-protein] reductase, mitochondrial	Fatty acid metabolism	Acetyl [K61; K210; K267]
Q9EQ20	Aldh6a1	Methylmalonate-semialdehyde dehydrogenase [acylating], mitochondrial	Fatty acid metabolism	Acetyl [K47; K52; K55; K76; K87; K330; K331; K364]
Q9WTL7	Lypla2	Acyl-protein thioesterase 2	Fatty acid metabolism	Acetyl [K108; K190; K203]
Q9WUR2	Eci2	Enoyl-CoA delta isomerase 2	Fatty acid metabolism	Acetyl [K90; K158; K159]
A0A0G2JGX4	Atp1a3	Sodium/potassium-transporting ATPase subunit alpha	Ion channel	Acetyl [K39; K40; K48; K70; K165; K215; K357; K362; K380; K437; K447; K461; K471; K490; K511; K608; K615; K628; K674; K701; K729; K730; K746; K776; K777; K953; K955]
A0A0R5RP28	Scn2a	Sodium channel protein	Ion channel	Acetyl [K550]
A0A286YDM6	Kcnma1	BK channel	Ion channel	Acetyl [K1160]
A0A668KLB7	Clic5	Chloride intracellular channel protein	Ion channel	Acetyl [K361]
A2A7F6	Clcn6	Chloride channel protein	Ion channel	Acetyl [K662; K664]
A2AI21	Grin1	Glutamate receptor	Ion channel	Acetyl [K207; K564; K565]
B0QZW1	Gria3	Glutamate receptor	Ion channel	Acetyl [K787; K861]
C9K0Y7	Gria4	Glutamate receptor	Ion channel	Acetyl [K783]
C9K0Z0	Gria2	Glutamate receptor	Ion channel	Acetyl [K782; K850]
D5L240	Atp2b2	Calcium-transporting ATPase	Ion channel	Acetyl [K47; K77; K363; K389; K500; K633; K634; K784; K796; K829; K830; K944]
E9Q2I1	Clcn3	Chloride channel protein	Ion channel	Acetyl [K723]
E9Q401	Ryr2	Ryanodine receptor 2	Ion channel	Acetyl [K1141]
E9Q828	Atp2b4	Calcium-transporting ATPase	Ion channel	Acetyl [K75; K247; K248; K467; K613; K750; K762; K795; K796; K910; K1118]
F6ZYH6	Gabrb3	Gamma-aminobutyric acid receptor subunit beta-3	Ion channel	Acetyl [K159]
G3X9V4	Grin2b	Glutamate receptor	Ion channel	Acetyl [K221; K222]
J3QK20	Cacnb4	Voltage-dependent L-type calcium channel subunit beta-4	Ion channel	Acetyl [K174; K500]
O08532	Cacna2d1	Voltage-dependent calcium channel subunit alpha-2/delta-1	Ion channel	Acetyl [K842]
O88704	Hcn1	Potassium/sodium hyperpolarization-activated cyclic nucleotide-gated channel 1	Ion channel	Acetyl [K35]
P14231	Atp1b2	Sodium/potassium-transporting ATPase subunit beta-2	Ion channel	Acetyl [K147; K276]
P31648	Slc6a1	Sodium- and chloride-dependent GABA transporter 1	Ion channel	Acetyl [K26; K28]
P31650	Slc6a11	Sodium- and chloride-dependent GABA transporter 3	Ion channel	Acetyl [K570; K590; K610; K612]
P60521	Gabarapl2	Gamma-aminobutyric acid receptor-associated protein-like 2	Ion channel	Acetyl [K46]
P97370	Atp1b3	Sodium/potassium-transporting ATPase subunit beta-3	Ion channel	Acetyl [K219; K242; K243]
Q03717	Kcnb1	Potassium voltage-gated channel subfamily B member 1	Ion channel	Acetyl [K822]
Q0VF55	Atp2b3	Calcium-transporting ATPase	Ion channel	Acetyl [K80; K322; K335; K363; K474; K607; K608; K770; K803; K804]
Q3TSQ1	Atp1b1	Sodium/potassium-transporting ATPase subunit beta	Ion channel	Acetyl [K13; K14; K21; K22; K85; K96; K118; K134; K173; K179; K217; K222; K224; K278; K289]
Q3YAB3	Kcnip2	Kv channel-interacting protein 2	Ion channel	Acetyl [K115]
Q5DU41	Lrrc8b	Volume-regulated anion channel subunit LRRC8B	Ion channel	Acetyl [K582; K583]
Q5EBQ0	Vdac3	Voltage-dependent anion-selective channel protein 3	Ion channel	Acetyl [K20; K28; K32; K34; K62; K64; K110; K111; K175; K225; K257]
Q60930	Vdac2	Voltage-dependent anion-selective channel protein 2	Ion channel	Acetyl [K32; K40; K46; K73; K75; K121; K122; K248; K268; K278]
Q60932	Vdac1	Voltage-dependent anion-selective channel protein 1	Ion channel	Acetyl [K33; K41; K45; K47; K74; K109; K122; K123; K128; K132; K187; K237; K249; K265; K269]
Q6P069	Sri	Sorcin	Ion channel	Acetyl [K146]
Q6PHZ8	Kcnip4	Kv channel-interacting protein 4	Ion channel	Acetyl [K95]
Q6ZQ49	Atp1a2	Sodium/potassium-transporting ATPase subunit alpha (Fragment)	Ion channel	Acetyl [K35; K36; K37; K47; K48; K56; K173; K223; K365; K370; K388; K424; K445; K455; K498; K615; K622; K635; K681; K708; K736; K737; K783; K784; K960; K962]
Q80T41	Gabbr2	Gamma-aminobutyric acid type B receptor subunit 2	Ion channel	Acetyl [K854]
Q80WG5	Lrrc8a	Volume-regulated anion channel subunit LRRC8A	Ion channel	Acetyl [K588; K589]
Q8K596	Slc8a2	Sodium/calcium exchanger 2	Ion channel	Acetyl [K348; K618]
Q8VDN2	Atp1a1	Sodium/potassium-transporting ATPase subunit alpha-1	Ion channel	Acetyl [K21; K22; K45; K54; K162; K212; K354; K359; K377; K444; K473; K476; K494; K605; K612; K625; K671; K698; K726; K727; K773; K774; K950; K952]
Q91V14	Slc12a5	Solute carrier family 12 member 5	Ion channel	Acetyl [K691; K1085]
Q9QYB1	Clic4	Chloride intracellular channel protein 4	Ion channel	Acetyl [K130; K249]
A0A0A0MQF6	Gapdh	Glyceraldehyde-3-phosphate dehydrogenase	Mitochondria and Energy	Acetyl [K85; K96; K163; K186; K218; K239; K275; K278; K283; K284]
A0A0M3HEQ0	Txnrd2	Thioredoxin-disulfide reductase	Mitochondria and Energy	Acetyl [K97; K140; K156; K288; K340]
A0A0R4J023	Auh	Methylglutaconyl-CoA hydratase, mitochondrial	Mitochondria and Energy	Acetyl [K75; K80; K94; K97; K98; K119; K135; K186]
A0A0R4J094	Fahd2a	Fumarylacetoacetate hydrolase domain-containing 2A	Mitochondria and Energy	Acetyl [K107; K128; K233; K293; K294]
A0A0R4J0L6	Mrps35	28S ribosomal protein S35, mitochondrial	Mitochondria and Energy	Acetyl [K297]
A0A0R4J0P1	Acad8	Isobutyryl-CoA dehydrogenase, mitochondrial	Mitochondria and Energy	Acetyl [K229; K230]
A0A0R4J0T0	Hscb	Iron-sulfur cluster co-chaperone protein HscB	Mitochondria and Energy	Acetyl [K118]
A0A0R4J2A3	Tktl2	Transketolase-like protein 2	Mitochondria and Energy	Acetyl [K146]
A0A141CM32	ATP8	ATP synthase protein 8	Mitochondria and Energy	Acetyl [K48; K54]
A0A1B0GR11	Taldo1	Transaldolase	Mitochondria and Energy	Acetyl [K248; K249; K264; K366; K382]
A0A1L1STE6	Idh3a	Isocitrate dehydrogenase [NAD] subunit, mitochondrial	Mitochondria and Energy	Acetyl [K118; K195; K218; K232; K344; K354; K357; K361; K368]
A0A1S6GWG5	Mrps9	Uncharacterized protein	Mitochondria and Energy	Acetyl [K180]
A0A1S6GWI0	Ndufa8	Complex I-19kD	Mitochondria and Energy	Acetyl [K72; K166; K193; K196]
A0A1S6GWI4	Ndufs5	Complex I-15 kDa	Mitochondria and Energy	Acetyl [K93]
A0A5F8MPN8	Mdh1	Malate dehydrogenase	Mitochondria and Energy	Acetyl [K107; K110; K118; K125; K142; K164; K179; K199; K201; K236]
A2AIL4	Ndufaf6	NADH dehydrogenase (ubiquinone) complex I, assembly factor 6	Mitochondria and Energy	Acetyl [K271]
A2AP31	Ndufb6	Complex I-B17	Mitochondria and Energy	Acetyl [K63]
A2AQN4	Acss2	Propionate--CoA ligase	Mitochondria and Energy	Acetyl [K222; K431]
A2AQR0	Gpd2	Glycerol-3-phosphate dehydrogenase	Mitochondria and Energy	Acetyl [K94; K652]
A6ZI44	Aldoa	Fructose-bisphosphate aldolase	Mitochondria and Energy	Acetyl [K96; K153; K162; K201; K254; K284; K297; K376; K384; K396]
B1AXP6	Tomm5	Mitochondrial import receptor subunit TOM5 homolog	Mitochondria and Energy	Acetyl [K46; K47]
D3Z670	Ndufa3	Complex I-B9	Mitochondria and Energy	Acetyl [K10]
D3Z7P3	Gls	Glutaminase kidney isoform, mitochondrial	Mitochondria and Energy	Acetyl [K163; K169; K284; K294; K401; K403; K661; K668]
E9Q7L0	Ogdhl	Oxoglutarate dehydrogenase (succinyl-transferring)	Mitochondria and Energy	Acetyl [K865; K874; K919; K966; K1004]
E9QN59	Mapk10	Stress-activated protein kinase JNK	Mitochondria and Energy	Acetyl [K136; K221; K228; K376]
E9QPD7	Pcx	Pyruvate carboxylase	Mitochondria and Energy	Acetyl [K36; K40; K242; K298; K317; K320; K601]
E9QPX3	Ndufs4	NADH dehydrogenase [ubiquinone] iron-sulfur protein 4, mitochondrial	Mitochondria and Energy	Acetyl [K73; K150; K151; K158; K168]
G3X8S1	Dnajc19	Mitochondrial import inner membrane translocase subunit TIM14	Mitochondria and Energy	Acetyl [K42]
G3X8U9	Mapk8	Stress-activated protein kinase JNK	Mitochondria and Energy	Acetyl [K68; K153; K160; K308]
G5E8U5	Mrps10	28S ribosomal protein S10, mitochondrial	Mitochondria and Energy	Acetyl [K74]
K3W4M4	Naxd	ATP-dependent (S)-NAD(P)H-hydrate dehydratase	Mitochondria and Energy	Acetyl [K85; K86]
O35143	Atp5if1	ATPase inhibitor, mitochondrial	Mitochondria and Energy	Acetyl [K49; K83; K103]
O88696	Clpp	ATP-dependent Clp protease proteolytic subunit, mitochondrial	Mitochondria and Energy	Acetyl [K196; K198; K207]
O88986	Gcat	2-amino-3-ketobutyrate coenzyme A ligase, mitochondrial	Mitochondria and Energy	Acetyl [K184; K365; K366]
P05063	Aldoc	Fructose-bisphosphate aldolase C	Mitochondria and Energy	Acetyl [K42; K108; K147; K153; K200; K230; K243; K330]
P05202	Got2	Aspartate aminotransferase, mitochondrial	Mitochondria and Energy	Acetyl [K59; K73; K82; K90; K94; K122; K159; K185; K234; K235; K279; K296; K302; K309; K338; K345; K363; K364; K387; K404; K430]
P06745	Gpi	Glucose-6-phosphate isomerase	Mitochondria and Energy	Acetyl [K25; K89; K130; K142; K241; K252; K254; K366; K481]
P07310	Ckm	Creatine kinase M-type	Mitochondria and Energy	Acetyl [K15; K223; K242]
P08249	Mdh2	Malate dehydrogenase, mitochondrial	Mitochondria and Energy	Acetyl [K78; K157; K165; K185; K203; K215; K239; K241; K281; K296; K297; K301; K307; K328; K329; K335; K338]
P09411	Pgk1	Phosphoglycerate kinase 1	Mitochondria and Energy	Acetyl [K15; K30; K48; K75; K131; K184; K191; K192; K272; K322; K323; K353; K382; K388]
P0DN34	Ndufb1	NADH dehydrogenase [ubiquinone] 1 beta subcomplex subunit 1	Mitochondria and Energy	Acetyl [K40]
P12382	Pfkl	ATP-dependent 6-phosphofructokinase, liver type	Mitochondria and Energy	Acetyl [K386; K392; K469; K614; K726; K727]
P12787	Cox5a	Cytochrome c oxidase subunit 5A, mitochondrial	Mitochondria and Energy	Acetyl [K109; K111]
P16332	Mmut	Methylmalonyl-CoA mutase, mitochondrial	Mitochondria and Energy	Acetyl [K338; K341; K463; K600]
P17665	Cox7c	Cytochrome c oxidase subunit 7C, mitochondrial	Mitochondria and Energy	Acetyl [K25]
P17710	Hk1	Hexokinase-1	Mitochondria and Energy	Acetyl [K104; K247; K368; K389; K409; K485; K507; K537; K544; K545; K600; K794; K819; K820; K833; K884]
P19783	Cox4i1	Cytochrome c oxidase subunit 4 isoform 1, mitochondrial	Mitochondria and Energy	Acetyl [K29; K63; K143; K164; K168; K169]
P20060	Hexb	Beta-hexosaminidase subunit beta	Mitochondria and Energy	Acetyl [K506]
P20108	Prdx3	Thioredoxin-dependent peroxide reductase, mitochondrial	Mitochondria and Energy	Acetyl [K92; K94]
P26443	Glud1	Glutamate dehydrogenase 1, mitochondrial	Mitochondria and Energy	Acetyl [K84; K90; K187; K191; K200; K211; K212; K363; K365; K390; K415; K457; K477; K480; K503; K527; K545]
P28474	Adh5	Alcohol dehydrogenase class-3	Mitochondria and Energy	Acetyl [K107; K113; K338; K339]
P38647	Hspa9	Stress-70 protein, mitochondrial	Mitochondria and Energy	Acetyl [K121; K135; K138; K143; K159; K187; K288; K291; K345; K360; K467; K468; K600; K610; K612]
P40142	Tkt	Transketolase	Mitochondria and Energy	Acetyl [K6; K114; K144; K204; K232; K241]
P47738	Aldh2	Aldehyde dehydrogenase, mitochondrial	Mitochondria and Energy	Acetyl [K370; K371; K377]
P47791	Gsr	Glutathione reductase, mitochondrial	Mitochondria and Energy	Acetyl [K88; K89; K167; K168]
P47857	Pfkm	ATP-dependent 6-phosphofructokinase, muscle type	Mitochondria and Energy	Acetyl [K107; K372; K397; K615; K617]
P48771	Cox7a2	Cytochrome c oxidase subunit 7A2, mitochondrial	Mitochondria and Energy	Acetyl [K46]
P48962	Slc25a4	ADP/ATP translocase 1	Mitochondria and Energy	Acetyl [K23; K33; K43; K92; K94; K96; K163; K166; K263; K272]
P50171	Hsd17b8	(3R)-3-hydroxyacyl-CoA dehydrogenase	Mitochondria and Energy	Acetyl [K66]
P51881	Slc25a5	ADP/ATP translocase 2	Mitochondria and Energy	Acetyl [K23; K33; K43; K92; K94; K96; K105; K155; K163; K166; K272]
P52480	Pkm	Pyruvate kinase PKM	Mitochondria and Energy	Acetyl [K66; K89; K135; K136; K186; K188; K206; K207; K270; K305; K433; K475; K498]
P52503	Ndufs6	NADH dehydrogenase [ubiquinone] iron-sulfur protein 6, mitochondrial	Mitochondria and Energy	Acetyl [K41; K90; K97; K100; K112]
P53395	Dbt	Lipoamide acyltransferase component of branched-chain alpha-keto acid dehydrogenase complex, mitochondrial	Mitochondria and Energy	Acetyl [K265; K295; K440]
P54071	Idh2	Isocitrate dehydrogenase [NADP], mitochondrial	Mitochondria and Energy	Acetyl [K80; K127; K133; K155; K166; K180; K193; K199; K243; K263; K272; K275; K282; K442]
P55264	Adk	Adenosine kinase	Mitochondria and Energy	Acetyl [K50; K161; K162; K357]
P56135	Atp5mf	ATP synthase subunit f, mitochondrial	Mitochondria and Energy	Acetyl [K48]
P56213	Gfer	FAD-linked sulfhydryl oxidase ALR	Mitochondria and Energy	Acetyl [K176]
P56375	Acyp2	Acylphosphatase-2	Mitochondria and Energy	Acetyl [K48]
P56382	Atp5f1e	ATP synthase subunit epsilon, mitochondrial	Mitochondria and Energy	Acetyl [K21; K28; K44]
P56391	Cox6b1	Cytochrome c oxidase subunit 6B1	Mitochondria and Energy	Acetyl [K13; K62]
P56393	Cox7b	Cytochrome c oxidase subunit 7B, mitochondrial	Mitochondria and Energy	Acetyl [K36; K75]
P56395	Cyb5a	Cytochrome b5	Mitochondria and Energy	Acetyl [K19]
P56480	Atp5f1b	ATP synthase subunit beta, mitochondrial	Mitochondria and Energy	Acetyl [K124; K133; K159; K161; K198; K264; K426; K480; K489; K522]
P61922	Abat	4-aminobutyrate aminotransferase, mitochondrial	Mitochondria and Energy	Acetyl [K231; K279; K318; K357; K358; K452; K460]
P62073	Timm10	Mitochondrial import inner membrane translocase subunit Tim10	Mitochondria and Energy	Acetyl [K81]
P62897	Cycs	Cytochrome c, somatic	Mitochondria and Energy	Acetyl [K28; K54; K56; K73; K74; K87; K88; K89; K100; K101]
P63038	Hspd1	60 kDa heat shock protein, mitochondrial	Mitochondria and Energy	Acetyl [K72; K75; K91; K130; K156; K157; K191; K192; K202; K233; K249; K250; K352; K359; K389; K417; K469; K473; K481]
P97450	Atp5pf	ATP synthase-coupling factor 6, mitochondrial	Mitochondria and Energy	Acetyl [K46; K51; K53; K79; K84; K99; K105]
P97807	Fh	Fumarate hydratase, mitochondrial	Mitochondria and Energy	Acetyl [K63; K77; K170; K180; K202; K218; K220; K474]
P99028	Uqcrh	Cytochrome b-c1 complex subunit 6, mitochondrial	Mitochondria and Energy	Acetyl [K40; K83; K86]
P99029	Prdx5	Peroxiredoxin-5, mitochondrial	Mitochondria and Energy	Acetyl [K70; K71; K79; K81; K112; K114]
Q03265	Atp5f1a	ATP synthase subunit alpha, mitochondrial	Mitochondria and Energy	Acetyl [K132; K161; K167; K194; K230; K239; K240; K241; K252; K261; K305; K316; K498; K503; K506; K531; K539; K541]
Q04447	Ckb	Creatine kinase B-type	Mitochondria and Energy	Acetyl [K32; K107; K223; K242; K265; K267; K298; K304; K307; K313; K381]
Q06185	Atp5me	ATP synthase subunit e, mitochondrial	Mitochondria and Energy	Acetyl [K28; K34; K55; K71]
Q32MW3	Acot10	Acyl-coenzyme A thioesterase 10, mitochondrial	Mitochondria and Energy	Acetyl [K155; K292; K294; K423]
Q3T9B4	Rexo2	Exonuclease domain-containing protein	Mitochondria and Energy	Acetyl [K148; K149; K160]
Q3TEX7	Mfn2	Dynamin-type G domain-containing protein	Mitochondria and Energy	Acetyl [K463]
Q3TGZ3	Idh3g	Isocitrate dehydrogenase [NAD] subunit, mitochondrial	Mitochondria and Energy	Acetyl [K74; K149; K206]
Q3TH64	Cyb5b	Cytochrome b5 heme-binding domain-containing protein	Mitochondria and Energy	Acetyl [K101]
Q3THU8	Slc25a3	Phosphate carrier protein, mitochondrial	Mitochondria and Energy	Acetyl [K94; K96; K204; K213; K229; K247; K308; K350; K351]
Q3TIC8	Uqcrc1	Uncharacterized protein	Mitochondria and Energy	Acetyl [K85; K102; K163; K248]
Q3TJD4	Atp5pb	ATP synthase subunit b	Mitochondria and Energy	Acetyl [K144; K162; K191; K194; K210; K221; K225; K233; K238; K244; K248; K249]
Q3TK29	Trap1	HATPase_c domain-containing protein	Mitochondria and Energy	Acetyl [K260; K334; K433; K434]
Q3TLX1	Nampt	Nicotinamide phosphoribosyltransferase	Mitochondria and Energy	Acetyl [K330]
Q3TNL1	G6pdx	Glucose-6-phosphate 1-dehydrogenase	Mitochondria and Energy	Acetyl [K386]
Q3TPL8	Slc2a3	MFS domain-containing protein	Mitochondria and Energy	Acetyl [K216; K217]
Q3TQP7	Acat1	Uncharacterized protein	Mitochondria and Energy	Acetyl [K80; K84; K121; K187; K199; K200; K242; K248; K254; K263; K265; K335; K340]
Q3TTM6	Pmpca	Alpha-MPP	Mitochondria and Energy	Acetyl [K242; K298; K472; K477]
Q3TWH2	Nnt	Proton-translocating NAD(P)(+) transhydrogenase	Mitochondria and Energy	Acetyl [K70]
Q3U3J1	Bckdha	2-oxoisovalerate dehydrogenase subunit alpha	Mitochondria and Energy	Acetyl [K446]
Q3U6C7	Sucla2	Succinate-CoA ligase subunit beta (Fragment)	Mitochondria and Energy	Acetyl [K85; K95; K96; K115; K146; K222; K223; K281; K375; K376]
Q3U7Z6	Pgam1	Phosphoglycerate mutase	Mitochondria and Energy	Acetyl [K39; K61; K100; K106; K113; K138; K157; K228]
Q3U9P7	Oxct1	Succinyl-CoA:3-ketoacid-coenzyme A transferase	Mitochondria and Energy	Acetyl [K185; K446; K473; K480; K481]
Q3UA53	Ppa1	Inorganic diphosphatase	Mitochondria and Energy	Acetyl [K74; K75]
Q3UAG2	Pgd	6-phosphogluconate dehydrogenase, decarboxylating	Mitochondria and Energy	Acetyl [K38; K316; K317]
Q3UC13	Bckdk	Protein-serine/threonine kinase	Mitochondria and Energy	Acetyl [K184; K192]
Q3UD06	Atp5c1	ATP synthase subunit gamma	Mitochondria and Energy	Acetyl [K39; K55; K64; K88; K90; K112; K115; K138; K154]
Q3UDY1	Akr1b3	Aldo_ket_red domain-containing protein	Mitochondria and Energy	Acetyl [K62; K69; K243; K263; K306]
Q3UFJ3	Pdha1	Pyruvate dehydrogenase E1 component subunit alpha	Mitochondria and Energy	Acetyl [K39; K40; K63; K77; K83; K85; K149; K244; K267; K313; K321; K385]
Q3UJ20	Eno2	2-phospho-D-glycerate hydro-lyase	Mitochondria and Energy	Acetyl [K64; K103; K105; K193; K335; K343; K406]
Q3UJW9	Akr1a1	Alcohol dehydrogenase [NADP(+)]	Mitochondria and Energy	Acetyl [K34; K127; K263]
Q3UKH3	Acaa2	Uncharacterized protein	Mitochondria and Energy	Acetyl [K13; K137; K240; K241; K269; K270]
Q3ULD5	Mccc2	Methylcrotonoyl-CoA carboxylase beta chain, mitochondrial	Mitochondria and Energy	Acetyl [K70; K151; K152; K433]
Q3ULF4	Spg7	Paraplegin	Mitochondria and Energy	Acetyl [K704]
Q3ULJ0	Gpd1l	Glycerol-3-phosphate dehydrogenase 1-like protein	Mitochondria and Energy	Acetyl [K29; K33]
Q3UMR5	Mcu	Calcium uniporter protein, mitochondrial	Mitochondria and Energy	Acetyl [K163; K218; K331]
Q3URR8	Nubpl	Uncharacterized protein	Mitochondria and Energy	Acetyl [K246; K250]
Q3URS9	Ccdc51	Mitochondrial potassium channel	Mitochondria and Energy	Acetyl [K126]
Q3UYH9	Pygb	Alpha-1,4 glucan phosphorylase	Mitochondria and Energy	Acetyl [K42; K254; K370; K371; K438; K483; K552; K569; K811]
Q3UYL0	Ak4	Nucleoside-diphosphate kinase (Fragment)	Mitochondria and Energy	Acetyl [K307]
Q3UZ58	Fdxr	NADPH:adrenodoxin oxidoreductase, mitochondrial	Mitochondria and Energy	Acetyl [K61; K224]
Q3V117	Acly	ATP-citrate synthase	Mitochondria and Energy	Acetyl [K64; K97; K166; K272; K468; K469; K538; K540; K554; K962; K964; K968; K978; K1077]
Q3V250	Pdk3	Protein-serine/threonine kinase	Mitochondria and Energy	Acetyl [K43; K134; K136; K263]
Q3V2D0	Lonp1	Lon protease homolog, mitochondrial	Mitochondria and Energy	Acetyl [K137; K360; K522; K571; K572; K889]
Q3V3R1	Mthfd1l	Monofunctional C1-tetrahydrofolate synthase, mitochondrial	Mitochondria and Energy	Acetyl [K167; K220; K221; K726; K919; K920]
Q4KL76	Hspe1	10 kDa heat shock protein, mitochondrial	Mitochondria and Energy	Acetyl [K56; K80; K86]
Q4VAE8	Ndufb4	Complex I-B15 (Fragment)	Mitochondria and Energy	Acetyl [K57]
Q545N7	Ckmt1	Creatine kinase	Mitochondria and Energy	Acetyl [K59; K79; K140; K257; K276; K296; K332; K417]
Q54AC6	COX17	Cox17p	Mitochondria and Energy	Acetyl [K30; K31]
Q571M2	Hspa4	Heat shock 70 kDa protein 4 (Fragment)	Mitochondria and Energy	Acetyl [K132; K141; K149; K282; K338; K339; K360; K439; K510; K518; K565; K807; K823]
Q5FW97	EG433182	2-phospho-D-glycerate hydro-lyase	Mitochondria and Energy	Acetyl [K60; K71; K80; K81; K89; K92; K103; K105; K193; K202; K221; K228; K326; K343; K358; K420; K422]
Q5HZI3	Nmnat2	Nicotinamide nucleotide adenylyltransferase 2	Mitochondria and Energy	Acetyl [K251]
Q5NCI4	Pgam2	Phosphoglycerate mutase	Mitochondria and Energy	Acetyl [K100; K106; K113]
Q5SX53	Slc25a11	Uncharacterized protein	Mitochondria and Energy	Acetyl [K73; K162; K260]
Q60597	Ogdh	2-oxoglutarate dehydrogenase, mitochondrial	Mitochondria and Energy	Acetyl [K74; K251; K401; K402; K697; K860; K961; K970; K999; K1000]
Q61102	Abcb7	Iron-sulfur clusters transporter ABCB7, mitochondrial	Mitochondria and Energy	Acetyl [K216; K499; K500; K511]
Q62425	Ndufa4	Cytochrome c oxidase subunit NDUFA4	Mitochondria and Energy	Acetyl [K10; K56; K64; K74; K76]
Q66JR7	Pgm1	Pgm2 protein (Fragment)	Mitochondria and Energy	Acetyl [K36; K262; K263; K447]
Q69Z91	Acss1	Acetyl-coenzyme A synthetase (Fragment)	Mitochondria and Energy	Acetyl [K374]
Q6GQS1	Slc25a23	Calcium-binding mitochondrial carrier protein SCaMC-3	Mitochondria and Energy	Acetyl [K322]
Q6PE15	Abhd10	Palmitoyl-protein thioesterase ABHD10, mitochondrial	Mitochondria and Energy	Acetyl [K60; K92]
Q7TMF3	Ndufa12	NADH dehydrogenase [ubiquinone] 1 alpha subcomplex subunit 12	Mitochondria and Energy	Acetyl [K53; K145]
Q7TNE1	Sugct	Succinate--hydroxymethylglutarate CoA-transferase	Mitochondria and Energy	Acetyl [K436]
Q7TSQ8	Pdpr	Pyruvate dehydrogenase phosphatase regulatory subunit, mitochondrial	Mitochondria and Energy	Acetyl [K159; K160; K217; K218; K797; K853]
Q80TT4	Tomm70a	MKIAA0719 protein (Fragment)	Mitochondria and Energy	Acetyl [K96; K186; K206; K263; K451; K488; K594]
Q80U30	Clec16a	Protein CLEC16A	Mitochondria and Energy	Acetyl [K35]
Q80X81	Acat3	Acetyl-Coenzyme A acetyltransferase 3	Mitochondria and Energy	Acetyl [K180]
Q80Y14	Glrx5	Glutaredoxin-related protein 5, mitochondrial	Mitochondria and Energy	Acetyl [K152]
Q80ZS3	Mrps26	28S ribosomal protein S26, mitochondrial	Mitochondria and Energy	Acetyl [K185]
Q8BGH2	Samm50	Sorting and assembly machinery component 50 homolog	Mitochondria and Energy	Acetyl [K74]
Q8BH59	Slc25a12	Calcium-binding mitochondrial carrier protein Aralar1	Mitochondria and Energy	Acetyl [K169; K370; K377]
Q8BK30	Ndufv3	NADH dehydrogenase [ubiquinone] flavoprotein 3, mitochondrial	Mitochondria and Energy	Acetyl [K68]
Q8BKZ9	Pdhx	Pyruvate dehydrogenase protein X component, mitochondrial	Mitochondria and Energy	Acetyl [K194; K295; K314; K379]
Q8BMD8	Slc25a24	Calcium-binding mitochondrial carrier protein SCaMC-1	Mitochondria and Energy	Acetyl [K318; K330; K331; K334]
Q8BMF3	Me3	NADP-dependent malic enzyme, mitochondrial	Mitochondria and Energy	Acetyl [K119; K293; K359; K372; K454; K551; K558; K569; K571]
Q8BMS4	Coq3	Ubiquinone biosynthesis O-methyltransferase, mitochondrial	Mitochondria and Energy	Acetyl [K197]
Q8BWF0	Aldh5a1	Succinate-semialdehyde dehydrogenase, mitochondrial	Mitochondria and Energy	Acetyl [K123; K136; K139; K172; K174; K289; K347; K353; K354; K382; K399]
Q8C338	Idh1	Isocitrate dehydrogenase [NADP]	Mitochondria and Energy	Acetyl [K81; K87; K115; K224; K236; K406; K408]
Q8C5H8	Nadk2	NAD kinase 2, mitochondrial	Mitochondria and Energy	Acetyl [K64; K108; K314; K407]
Q8C605	Pfkp	ATP-dependent 6-phosphofructokinase	Mitochondria and Energy	Acetyl [K288; K293; K394; K407; K441; K485; K687; K699]
Q8CAK1	Iba57	Putative transferase CAF17 homolog, mitochondrial	Mitochondria and Energy	Acetyl [K222]
Q8CCZ4	Lias	Lipoyl synthase, mitochondrial	Mitochondria and Energy	Acetyl [K317]
Q8CHP8	Pgp	Glycerol-3-phosphate phosphatase	Mitochondria and Energy	Acetyl [K80; K300; K301]
Q8CHT0	Aldh4a1	Delta-1-pyrroline-5-carboxylate dehydrogenase, mitochondrial	Mitochondria and Energy	Acetyl [K92; K357; K364; K401]
Q8JZN5	Acad9	Complex I assembly factor ACAD9, mitochondrial	Mitochondria and Energy	Acetyl [K104; K166; K168]
Q8JZN7	Rhot2	Mitochondrial Rho GTPase 2	Mitochondria and Energy	Acetyl [K230; K511]
Q8JZU2	Slc25a1	Tricarboxylate transport protein, mitochondrial	Mitochondria and Energy	Acetyl [K160; K268]
Q8K009	Aldh1l2	Mitochondrial 10-formyltetrahydrofolate dehydrogenase	Mitochondria and Energy	Acetyl [K227; K228]
Q8K199	Cmc2	COX assembly mitochondrial protein 2 homolog	Mitochondria and Energy	Acetyl [K49]
Q8K1M6	Dnm1l	Dynamin-1-like protein	Mitochondria and Energy	Acetyl [K75; K139; K685]
Q8K2B3	Sdha	Succinate dehydrogenase [ubiquinone] flavoprotein subunit, mitochondrial	Mitochondria and Energy	Acetyl [K179; K182; K250; K335; K423; K480; K498; K517; K538; K547; K550; K608; K624; K633; K636]
Q8K2T1	Nmral1	NmrA-like family domain-containing protein 1	Mitochondria and Energy	Acetyl [K112; K240; K277]
Q8K4Z3	Naxe	NAD(P)H-hydrate epimerase	Mitochondria and Energy	Acetyl [K142; K263; K264]
Q8QZS1	Hibch	3-hydroxyisobutyryl-CoA hydrolase, mitochondrial	Mitochondria and Energy	Acetyl [K220; K249; K251; K352; K359]
Q8R0F8	Fahd1	Acylpyruvase FAHD1, mitochondrial	Mitochondria and Energy	Acetyl [K83; K116; K140]
Q8R1S0	Coq6	Ubiquinone biosynthesis monooxygenase COQ6, mitochondrial	Mitochondria and Energy	Acetyl [K219]
Q8R4N0	Clybl	Citramalyl-CoA lyase, mitochondrial	Mitochondria and Energy	Acetyl [K55; K56; K59; K64; K80; K81]
Q8VCE6	Nt5m	5'(3')-deoxyribonucleotidase, mitochondrial	Mitochondria and Energy	Acetyl [K129]
Q8VDC3	aco1	Citrate hydro-lyase	Mitochondria and Energy	Acetyl [K56; K396; K649]
Q8VE38	Oxnad1	Oxidoreductase NAD-binding domain-containing protein 1	Mitochondria and Energy	Acetyl [K78]
Q91V61	Sfxn3	Sideroflexin-3	Mitochondria and Energy	Acetyl [K85; K169]
Q91VA7	Idh3b	Isocitrate dehydrogenase [NAD] subunit, mitochondrial	Mitochondria and Energy	Acetyl [K107; K145; K151; K179; K198; K206; K207; K349; K350; K373]
Q91VD9	Ndufs1	NADH-ubiquinone oxidoreductase 75 kDa subunit, mitochondrial	Mitochondria and Energy	Acetyl [K84; K108; K110; K170; K298; K467; K543; K709]
Q91VM9	Ppa2	Inorganic pyrophosphatase 2, mitochondrial	Mitochondria and Energy	Acetyl [K117; K211; K219; K220; K254; K256]
Q91W43	Gldc	Glycine dehydrogenase (decarboxylating), mitochondrial	Mitochondria and Energy	Acetyl [K519; K653]
Q91WD5	Ndufs2	NADH dehydrogenase [ubiquinone] iron-sulfur protein 2, mitochondrial	Mitochondria and Energy	Acetyl [K73; K383; K437]
Q91YP0	L2hgdh	L-2-hydroxyglutarate dehydrogenase, mitochondrial	Mitochondria and Energy	Acetyl [K71; K105; K174; K175]
Q91YT0	Ndufv1	NADH dehydrogenase [ubiquinone] flavoprotein 1, mitochondrial	Mitochondria and Energy	Acetyl [K64; K104; K302; K375]
Q91ZE0	Tmlhe	Trimethyllysine dioxygenase, mitochondrial	Mitochondria and Energy	Acetyl [K142]
Q921G7	Etfdh	Electron transfer flavoprotein-ubiquinone oxidoreductase, mitochondrial	Mitochondria and Energy	Acetyl [K131; K152; K283; K284; K356; K425]
Q922Q1	Mtarc2	Mitochondrial amidoxime reducing component 2	Mitochondria and Energy	Acetyl [K66]
Q925N0	Sfxn5	Sideroflexin-5	Mitochondria and Energy	Acetyl [K60; K73; K91]
Q99KI0	Aco2	Aconitate hydratase, mitochondrial	Mitochondria and Energy	Acetyl [K50; K138; K228; K309; K401; K409; K411; K462; K465; K517; K520; K521; K523; K549; K591; K605; K689; K700; K723; K730; K736; K739; K743]
Q99L13	Hibadh	3-hydroxyisobutyrate dehydrogenase, mitochondrial	Mitochondria and Energy	Acetyl [K55; K59; K75; K78; K94; K144; K241]
Q99LB7	Sardh	Sarcosine dehydrogenase, mitochondrial	Mitochondria and Energy	Acetyl [K803; K816]
Q99LC3	Ndufa10	NADH dehydrogenase [ubiquinone] 1 alpha subcomplex subunit 10, mitochondrial	Mitochondria and Energy	Acetyl [K70; K72; K84; K122; K181; K191; K242; K243; K280; K285]
Q99LC5	Etfa	Electron transfer flavoprotein subunit alpha, mitochondrial	Mitochondria and Energy	Acetyl [K59; K69; K85; K206]
Q99MR8	Mccc1	Methylcrotonoyl-CoA carboxylase subunit alpha, mitochondrial	Mitochondria and Energy	Acetyl [K555; K577; K717]
Q99N15	Hsd17b10	17beta-hydroxysteroid dehydrogenase type 10/short chain L-3-hydroxyacyl-CoA dehydrogenase	Mitochondria and Energy	Acetyl [K28; K52; K53]
Q9CPP6	Ndufa5	NADH dehydrogenase [ubiquinone] 1 alpha subcomplex subunit 5	Mitochondria and Energy	Acetyl [K36; K40]
Q9CPQ1	Cox6c	Cytochrome c oxidase subunit 6C	Mitochondria and Energy	Acetyl [K68]
Q9CPW2	Fdx2	Ferredoxin-2, mitochondrial	Mitochondria and Energy	Acetyl [K172]
Q9CQ54	Ndufc2	NADH dehydrogenase [ubiquinone] 1 subunit C2	Mitochondria and Energy	Acetyl [K12; K104]
Q9CQ69	Uqcrq	Cytochrome b-c1 complex subunit 8	Mitochondria and Energy	Acetyl [K33; K82]
Q9CQ75	Ndufa2	NADH dehydrogenase [ubiquinone] 1 alpha subcomplex subunit 2	Mitochondria and Energy	Acetyl [K13; K45; K46; K64; K75]
Q9CQA3	Sdhb	Succinate dehydrogenase [ubiquinone] iron-sulfur subunit, mitochondrial	Mitochondria and Energy	Acetyl [K43; K57; K82; K269; K270; K276]
Q9CQB4	Uqcrb	Cytochrome b-c1 complex subunit 7	Mitochondria and Energy	Acetyl [K19; K83; K88; K110; K111]
Q9CQF4	Mtres1	Mitochondrial transcription rescue factor 1	Mitochondria and Energy	Acetyl [K158]
Q9CQJ8	Ndufb9	NADH dehydrogenase [ubiquinone] 1 beta subcomplex subunit 9	Mitochondria and Energy	Acetyl [K121]
Q9CQR4	Acot13	Acyl-coenzyme A thioesterase 13	Mitochondria and Energy	Acetyl [K43; K123; K127]
Q9CQY3	Atp5l	Uncharacterized protein	Mitochondria and Energy	Acetyl [K24; K35; K54; K55; K61; K66]
Q9CQY6	Uqcc2	Ubiquinol-cytochrome-c reductase complex assembly factor 2	Mitochondria and Energy	Acetyl [K69]
Q9CQZ6	Ndufb3	NADH dehydrogenase [ubiquinone] 1 beta subcomplex subunit 3	Mitochondria and Energy	Acetyl [K29; K40; K41]
Q9CR61	Ndufb7	NADH dehydrogenase [ubiquinone] 1 beta subcomplex subunit 7	Mitochondria and Energy	Acetyl [K97]
Q9CR68	Uqcrfs1	Cytochrome b-c1 complex subunit Rieske, mitochondrial	Mitochondria and Energy	Acetyl [K168]
Q9CRB9	Chchd3	MICOS complex subunit Mic19	Mitochondria and Energy	Acetyl [K63; K173]
Q9CWG8	Ndufaf7	Protein arginine methyltransferase NDUFAF7, mitochondrial	Mitochondria and Energy	Acetyl [K356]
Q9CXD6	Mcur1	Mitochondrial calcium uniporter regulator 1	Mitochondria and Energy	Acetyl [K253; K260; K272; K273]
Q9CXJ4	Abcb8	Mitochondrial potassium channel ATP-binding subunit	Mitochondria and Energy	Acetyl [K228; K245]
Q9CXW2	Mrps22	28S ribosomal protein S22, mitochondrial	Mitochondria and Energy	Acetyl [K332]
Q9CZN7	Shmt2	Serine hydroxymethyltransferase, mitochondrial	Mitochondria and Energy	Acetyl [K103; K181; K469; K474]
Q9CZS1	Aldh1b1	Aldehyde dehydrogenase X, mitochondrial	Mitochondria and Energy	Acetyl [K53; K54]
Q9CZU6	Cs	Citrate synthase, mitochondrial	Mitochondria and Energy	Acetyl [K52; K103; K215; K321; K327; K366; K370; K375; K393; K395; K450]
Q9D023	Mpc2	Mitochondrial pyruvate carrier 2	Mitochondria and Energy	Acetyl [K26; K27]
Q9D051	Pdhb	Pyruvate dehydrogenase E1 component subunit beta, mitochondrial	Mitochondria and Energy	Acetyl [K52; K173; K188; K227; K354; K355]
Q9D0M3	Cyc1	Cytochrome c1, heme protein, mitochondrial	Mitochondria and Energy	Acetyl [K325]
Q9D1H6	Ndufaf4	NADH dehydrogenase [ubiquinone] 1 alpha subcomplex assembly factor 4	Mitochondria and Energy	Acetyl [K16]
Q9D1H8	Mrpl53	39S ribosomal protein L53, mitochondrial	Mitochondria and Energy	Acetyl [K14]
Q9D1P0	Mrpl13	39S ribosomal protein L13, mitochondrial	Mitochondria and Energy	Acetyl [K114]
Q9D6F8	Glutaredoxin domain-containing protein OS=Mus musculus OX=10090	Glutaredoxin domain-containing protein	Mitochondria and Energy	Acetyl [K20]
Q9D6J6	Ndufv2	NADH dehydrogenase [ubiquinone] flavoprotein 2, mitochondrial	Mitochondria and Energy	Acetyl [K60]
Q9D6Y7	Msra	Mitochondrial peptide methionine sulfoxide reductase	Mitochondria and Energy	Acetyl [K183]
Q9D880	Timm50	Mitochondrial import inner membrane translocase subunit TIM50	Mitochondria and Energy	Acetyl [K64]
Q9D881	Cox5b-ps	Cytochrome c oxidase polypeptide Vb	Mitochondria and Energy	Acetyl [K57; K86; K121]
Q9DAT5	Trmu	Mitochondrial tRNA-specific 2-thiouridylase 1	Mitochondria and Energy	Acetyl [K106]
Q9DB10	Smdt1	Essential MCU regulator, mitochondrial	Mitochondria and Energy	Acetyl [K59]
Q9DB15	Mrpl12	39S ribosomal protein L12, mitochondrial	Mitochondria and Energy	Acetyl [K165; K166]
Q9DB20	Atp5po	ATP synthase subunit O, mitochondrial	Mitochondria and Energy	Acetyl [K51; K53; K54; K60; K70; K73; K84; K90; K97; K100; K162; K172; K176; K192; K199]
Q9DB73	Cyb5r1	NADH-cytochrome b5 reductase 1	Mitochondria and Energy	Acetyl [K167; K168]
Q9DB77	Uqcrc2	Cytochrome b-c1 complex subunit 2, mitochondrial	Mitochondria and Energy	Acetyl [K66; K92; K98; K159; K162; K183; K250; K252; K375; K377; K429; K430; K435]
Q9DC69	Ndufa9	NADH dehydrogenase [ubiquinone] 1 alpha subcomplex subunit 9, mitochondrial	Mitochondria and Energy	Acetyl [K175; K370]
Q9DCM0	Ethe1	Persulfide dioxygenase ETHE1, mitochondrial	Mitochondria and Energy	Acetyl [K172]
Q9DCS9	Ndufb10	NADH dehydrogenase [ubiquinone] 1 beta subcomplex subunit 10	Mitochondria and Energy	Acetyl [K134]
Q9DCT2	Ndufs3	NADH dehydrogenase [ubiquinone] iron-sulfur protein 3, mitochondrial	Mitochondria and Energy	Acetyl [K263]
Q9DCW4	Etfb	Electron transfer flavoprotein subunit beta	Mitochondria and Energy	Acetyl [K11; K248]
Q9DCX2	Atp5pd	ATP synthase subunit d, mitochondrial	Mitochondria and Energy	Acetyl [K32; K63; K72; K73; K78; K85; K95; K99; K117; K121; K148; K149]
Q9ERS2	Ndufa13	NADH dehydrogenase [ubiquinone] 1 alpha subcomplex subunit 13	Mitochondria and Energy	Acetyl [K7; K22]
Q9JHI5	Ivd	Isovaleryl-CoA dehydrogenase, mitochondrial	Mitochondria and Energy	Acetyl [K56; K76; K239; K240]
Q9JHU9	Isyna1	Inositol-3-phosphate synthase 1	Mitochondria and Energy	Acetyl [K393]
Q9JI39	Abcb10	ATP-binding cassette sub-family B member 10, mitochondrial	Mitochondria and Energy	Acetyl [K604]
Q9JK42	Pdk2	[Pyruvate dehydrogenase (acetyl-transferring)] kinase isozyme 2, mitochondrial	Mitochondria and Energy	Acetyl [K399]
Q9QX60	Dguok	Deoxyguanosine kinase, mitochondrial	Mitochondria and Energy	Acetyl [K135]
Q9QYA2	Tomm40	Mitochondrial import receptor subunit TOM40 homolog	Mitochondria and Energy	Acetyl [K107]
Q9QYR9	Acot2	Acyl-coenzyme A thioesterase 2, mitochondrial	Mitochondria and Energy	Acetyl [K83; K379]
Q9R0Y5	Ak1	Adenylate kinase isoenzyme 1	Mitochondria and Energy	Acetyl [K147; K148]
Q9WTP7	Ak3	GTP:AMP phosphotransferase AK3, mitochondrial	Mitochondria and Energy	Acetyl [K29; K34; K80; K171; K189; K190]
Q9WU79	Prodh	Proline dehydrogenase 1, mitochondrial	Mitochondria and Energy	Acetyl [K356; K367; K368; K485]
Q9WUB3	Pygm	Glycogen phosphorylase, muscle form	Mitochondria and Energy	Acetyl [K29; K30; K42; K438; K465; K466; K483; K787; K793]
Q9WUM5	Suclg1	Succinate--CoA ligase [ADP/GDP-forming] subunit alpha, mitochondrial	Mitochondria and Energy	Acetyl [K48; K54; K57; K81; K94; K182; K192; K193]
Q9WV98	Timm9	Mitochondrial import inner membrane translocase subunit Tim9	Mitochondria and Energy	Acetyl [K81]
Q9Z0X1	Aifm1	Apoptosis-inducing factor 1, mitochondrial	Mitochondria and Energy	Acetyl [K592]
Q9Z1P6	Ndufa7	NADH dehydrogenase [ubiquinone] 1 alpha subcomplex subunit 7	Mitochondria and Energy	Acetyl [K33; K40; K48; K92; K93; K102]
Q9Z2I8	Suclg2	Succinate--CoA ligase [GDP-forming] subunit beta, mitochondrial	Mitochondria and Energy	Acetyl [K74; K424; K425]
A0A023T778	Magohb	Mago nashi protein	Others	Acetyl [K43]
A0A068BFR3	Rab11b	RAS oncogene family protein	Others	Acetyl [K24]
A0A087WP80	Lsamp	Limbic system-associated membrane protein	Others	Acetyl [K94]
A0A0A6YW33	Gm6525	Predicted pseudogene 6525	Others	Acetyl [K38]
A0A0N4SVP8	Eif4a3l2	RNA helicase	Others	Acetyl [K382]
A0A0N4SVU1	Gm7298	Predicted gene 7298	Others	Acetyl [K145]
A0A0N4SW93	C2cd5	C2 domain-containing protein 5	Others	Acetyl [K39]
A0A0R4J117	Igsf8	Immunoglobulin superfamily member 8	Others	Acetyl [K192; K287]
A0A140LJ36	Gm45208	PRA1 family protein	Others	Acetyl [K273]
A0A158SIT8	Pelp1	Modulator of non-genomic activity of estrogen receptor	Others	Acetyl [K496]
A0A1B0GRP7	Plpbp	Pyridoxal phosphate homeostasis protein (Fragment)	Others	Acetyl [K123; K130; K131]
A0A1B0GS68	Gm45713	60S ribosomal protein L13a	Others	Acetyl [K434]
A0A1D5RL96	Btbd8	BTB/POZ domain-containing protein 8	Others	Acetyl [K1462; K1468]
A0A1D5RLT6	Gramd1b	Protein Aster-B	Others	Acetyl [K724]
A0A1L1STE4	Ilf3	Interleukin enhancer-binding factor 3	Others	Acetyl [K566; K787]
A0A1S6GWG6	Atp6v1b2	Vacuolar proton pump subunit B	Others	Acetyl [K110; K137; K138; K432; K489]
A0A1S6GWH2	Ddx39b	RNA helicase	Others	Acetyl [K91; K217; K243; K323; K389]
A0A1S6GWJ0	Osbpl9	Oxysterol-binding protein	Others	Acetyl [K663]
A0A1S6GWK5	Paxbp1	GCFC domain-containing protein	Others	Acetyl [K332]
A0A286YDV7	Nolc1	Nucleolar and coiled-body phosphoprotein 1 (Fragment)	Others	Acetyl [K77; K167; K509; K510]
A0A2I3BPQ5	Zc3h13	Zinc finger CCCH domain-containing protein 13	Others	Acetyl [K1320; K1449]
A0A2I3BQV5	Xpo7	Exportin-7	Others	Acetyl [K313; K339]
A0A2R8VHP3	Gm5478	Predicted pseudogene 5478	Others	Acetyl [K209; K221; K328]
A0A5F8MPK9	Sacm1l	Phosphatidylinositol-3-phosphatase SAC1	Others	Acetyl [K435; K483]
A0A668KM61	Slc4a4	Anion exchange protein	Others	Acetyl [K299]
A0PJK9	5730455P16Rik	Uncharacterized protein	Others	Acetyl [K177]
A1A4A7	Pgam5	Pgam5 protein (Fragment)	Others	Acetyl [K76; K77; K95]
A2A4P4	Gm27029	Predicted gene, 27029	Others	Acetyl [K366]
A2AEX6	Fhl1	Four and a half LIM domains protein 1	Others	Acetyl [K283]
A2AHT3	Kcnip3	Calsenilin isoform 4	Others	Acetyl [K129]
A2AJA9	Ajm1	Apical junction component 1 homolog	Others	Acetyl [K28]
A2AN96	Rbbp9	Retinoblastoma binding protein 9	Others	Acetyl [K28; K29]
A2API5	Lrp1b	Low-density lipoprotein receptor-related protein 1B	Others	Acetyl [K520]
A2AWI7	Sh3glb2	Endophilin-B2	Others	Acetyl [K173; K262]
A6H630	Armt1	Damage-control phosphatase ARMT1	Others	Acetyl [K40]
A8DUK4	Hbb-bs	Beta-globin	Others	Acetyl [K83; K96; K145]
B1GX81	Pak3	Beta-PAK	Others	Acetyl [K301; K302; K303; K454]
B2RQA0	Gm5124	EG331392 protein	Others	Acetyl [K76; K365; K366]
B2RTB0	Pdap1	PDGFA associated protein 1	Others	Acetyl [K172]
B2RUK2	Erbin	Erbb2 interacting protein	Others	Acetyl [K381]
B3DFI8	Cisd3	Cisd3 protein (Fragment)	Others	Acetyl [K186]
B7ZW89	Luzp1	Uncharacterized protein	Others	Acetyl [K362]
B9EIU3	Atrn	Attractin	Others	Acetyl [K152]
B9EJA4	Clasp2	Clasp2 protein	Others	Acetyl [K266; K267; K1152]
D3YWX2	Ylpm1	YLP motif-containing protein 1	Others	Acetyl [K268; K315]
D3Z7Q5	Pdcd5	Programmed cell death protein 5	Others	Acetyl [K142]
E9PY39	Gm20431	Predicted gene 20431	Others	Acetyl [K292]
E9Q284	Coil	Coilin	Others	Acetyl [K306]
E9Q7K1	Guk1	Guanylate kinase	Others	Acetyl [K156]
E9QAC6	Gm49486	Galectin	Others	Acetyl [K151]
E9QMK9	Dglucy	D-glutamate cyclase, mitochondrial	Others	Acetyl [K121]
E9QMW4	Uncharacterized protein C16orf96 homolog OS=Mus musculus OX=10090	Uncharacterized protein C16orf96 homolog	Others	Acetyl [K1062]
E9QNY8	Sacs	Sacsin	Others	Acetyl [K945; K947]
E9QP54	Ahi1	Jouberin	Others	Acetyl [K532]
E9QP94	Ccdc136	Coiled-coil domain-containing protein 136	Others	Acetyl [K364]
F6W687	Hmgn2	Non-histone chromosomal protein HMG-17 (Fragment)	Others	Acetyl [K112]
F7C0E4	Atxn7l1	Ataxin-7-like protein 1	Others	Acetyl [K135]
F8VPM7	Erc1	ELKS/Rab6-interacting/CAST family member 1	Others	Acetyl [K706; K707]
F8WIV2	Serpinb6a	Serine (or cysteine) peptidase inhibitor, clade B, member 6a	Others	Acetyl [K163; K164]
G3UW85	Erh	Enhancer of rudimentary homolog	Others	Acetyl [K60]
G3X8R0	Reep5	Receptor expression-enhancing protein	Others	Acetyl [K147]
G3X8T2	Zc3h18	Zinc finger CCCH domain-containing protein 18	Others	Acetyl [K671]
G3X956	Supt16	FACT complex subunit	Others	Acetyl [K674]
G3X9B7	Npas2	Neuronal PAS domain-containing protein 2	Others	Acetyl [K616]
G3X9T2	Zfp619	Zinc finger protein 619	Others	Acetyl [K552]
J3QJW3	Cadps	Calcium-dependent secretion activator 1	Others	Acetyl [K457; K488]
J3QNK8	Abi1	Abl interactor 1	Others	Acetyl [K43]
L7N466	Mthfsl	5-formyltetrahydrofolate cyclo-ligase	Others	Acetyl [K158]
M0QWP1	Agrn	Agrin	Others	Acetyl [K735]
O35129	Phb2	Prohibitin-2	Others	Acetyl [K216; K250]
O35685	Nudc	Nuclear migration protein nudC	Others	Acetyl [K68; K122; K123; K268; K269]
P10518	Alad	Delta-aminolevulinic acid dehydratase	Others	Acetyl [K184]
P10852	Slc3a2	4F2 cell-surface antigen heavy chain	Others	Acetyl [K159]
P18572	Bsg	Basigin	Others	Acetyl [K189]
P28184	Mt3	Metallothionein-3	Others	Acetyl [K19; K44]
P58871	Tnks1bp1	Tankyrase 1 binding protein 1	Others	Acetyl [K924; K946]
P97315	Csrp1	Cysteine and glycine-rich protein 1	Others	Acetyl [K41; K42; K59; K91; K108; K137; K141; K161; K168; K173]
P97930	Dtymk	Thymidylate kinase	Others	Acetyl [K59; K60]
Q02819	Nucb1	Nucleobindin-1	Others	Acetyl [K103; K176]
Q08331	Calb2	Calretinin	Others	Acetyl [K67]
Q0VAW6	8030462N17Rik	RIKEN cDNA 8030462N17 gene	Others	Acetyl [K155]
Q0VE82	Cpne7	Copine-7	Others	Acetyl [K268; K355]
Q102J0	Ctbs	Di-N-acetylchitobiase	Others	Acetyl [K303]
Q1MWP8	Ehd4	EH-domain containing 4-KJR (Fragment)	Others	Acetyl [K302; K378]
Q3TAH3	Npm3	Nucleoplasmin domain-containing protein	Others	Acetyl [K170]
Q3TC33	Ccdc127	Coiled-coil domain-containing protein 127	Others	Acetyl [K54]
Q3TCX3	Khdc4	KH homology domain-containing protein 4	Others	Acetyl [K551; K552]
Q3TD08	Ndrg1	N-myc downstream-regulated gene 1 protein	Others	Acetyl [K70; K220; K280]
Q3TDN8	Bphl	AB hydrolase-1 domain-containing protein	Others	Acetyl [K82; K94; K95; K199; K279]
Q3TDP3	Agpat5	PlsC domain-containing protein	Others	Acetyl [K279; K280]
Q3THP1	Dpp3	Dipeptidyl peptidase 3	Others	Acetyl [K209]
Q3TI79	Dkc1	Uncharacterized protein	Others	Acetyl [K80]
Q3TIQ3	Pitpna	Uncharacterized protein (Fragment)	Others	Acetyl [K147; K190; K214; K242; K279; K295]
Q3TIU8	Abce1	Uncharacterized protein	Others	Acetyl [K343; K344]
Q3TLH4	Prrc2c	Protein PRRC2C	Others	Acetyl [K485]
Q3TLX9	Smpdl3b	Acid sphingomyelinase-like phosphodiesterase	Others	Acetyl [K140]
Q3TN29	Pnpt1	Polynucleotide phosphorylase 1	Others	Acetyl [K306; K357; K591]
Q3TQI7	Telomere length and silencing protein 1 homolog OS=Mus musculus OX=10090	Telomere length and silencing protein 1 homolog	Others	Acetyl [K6]
Q3TRW3	Snd1	Staphylococcal nuclease domain-containing protein	Others	Acetyl [K513]
Q3TUQ5	Pnn	Pinin	Others	Acetyl [K20]
Q3U011	Gltp	GLTP domain-containing protein	Others	Acetyl [K66; K149]
Q3U125	Prxl2a	Peroxiredoxin-like 2 activated in M-CSF stimulated monocytes	Others	Acetyl [K137; K138]
Q3U536	Npm1	Nucleophosmin	Others	Acetyl [K32; K141; K150; K154; K155; K265; K271]
Q3U5N4	Adprh	Uncharacterized protein	Others	Acetyl [K90]
Q3U9A8	Sh3bgrl	SH3 domain-binding glutamic acid-rich-like protein	Others	Acetyl [K17; K18]
Q3U9N8	Impdh2	Inosine-5'-monophosphate dehydrogenase	Others	Acetyl [K511]
Q3UA54	Ptma	Uncharacterized protein (Fragment)	Others	Acetyl [K164; K165]
Q3UB60	Ppid	PPIase cyclophilin-type domain-containing protein	Others	Acetyl [K102; K111; K174; K331; K332]
Q3UC49	Fech	Ferrochelatase	Others	Acetyl [K251]
Q3UDS4	Sqor	Pyr_redox_2 domain-containing protein	Others	Acetyl [K365]
Q3UGB5	Dazap1	DAZ-associated protein 1	Others	Acetyl [K57]
Q3UIH7	Rabggta	Geranylgeranyl transferase type-2 subunit alpha	Others	Acetyl [K38; K105]
Q3UII2	Cd82	Tetraspanin	Others	Acetyl [K189; K190]
Q3UJP8	Gart	Trifunctional purine biosynthetic protein adenosine-3	Others	Acetyl [K162]
Q3UN60	Pals2	Mpp6 protein	Others	Acetyl [K295; K297]
Q3UNI8	Ddt	D-dopachrome tautomerase	Others	Acetyl [K110; K111]
Q3UPA1	Gna11	Uncharacterized protein	Others	Acetyl [K72]
Q3UUH0	Asl	Uncharacterized protein	Others	Acetyl [K192]
Q3UXI9	Ilf2	DZF domain-containing protein	Others	Acetyl [K59; K364]
Q3UZH3	Mthfd1	C-1-tetrahydrofolate synthase, cytoplasmic (Fragment)	Others	Acetyl [K58; K686]
Q3V0T8	Ggps1	Uncharacterized protein	Others	Acetyl [K244; K245]
Q3V141	Papola	Polynucleotide adenylyltransferase (Fragment)	Others	Acetyl [K644]
Q53X15	S100a8	Protein S100	Others	Acetyl [K31]
Q544Z3	Hnrnpab	S1 protein D2	Others	Acetyl [K271]
Q546G4	Alb	Serum albumin	Others	Acetyl [K44; K97; K117; K210; K229; K309; K413; K490; K499; K543; K545]
Q571F3	Necap1	MFLJ00061 protein (Fragment)	Others	Acetyl [K168; K169]
Q5DTI2	Atp2a2	P-type Ca(2+) transporter (Fragment)	Others	Acetyl [K519; K550; K558; K560; K588]
Q5QGZ6	Rai1	Retinoic acid induced 1	Others	Acetyl [K449; K971; K972; K1066; K1070; K1076]
Q5RKZ7	Mocs1	Molybdenum cofactor biosynthesis protein 1	Others	Acetyl [K528]
Q5SW83	Actr2	Uncharacterized protein	Others	Acetyl [K118; K299]
Q5SXY1	Specc1	Cytospin-B	Others	Acetyl [K451]
Q5XG69	Fam169a	Soluble lamin-associated protein of 75 kDa	Others	Acetyl [K338]
Q60803	Traf3	TNF receptor-associated factor 3	Others	Acetyl [K328]
Q60848	Hells	Lymphocyte-specific helicase	Others	Acetyl [K137]
Q61490	Alcam	CD166 antigen	Others	Acetyl [K152; K153]
Q62426	Cstb	Cystatin-B	Others	Acetyl [K89]
Q63918	Cavin2	Caveolae-associated protein 2	Others	Acetyl [K140]
Q68FL4	Ahcyl2	Putative adenosylhomocysteinase 3	Others	Acetyl [K191; K329; K330; K367; K369; K385; K515; K561; K569; K570; K602; K607]
Q69ZF3	Gba2	Non-lysosomal glucosylceramidase	Others	Acetyl [K909]
Q6NZL0	Soga3	Protein SOGA3	Others	Acetyl [K365; K459; K557; K669; K677]
Q6P8J2	Sat2	Thialysine N-epsilon-acetyltransferase	Others	Acetyl [K135]
Q6Q899	Ddx58	Antiviral innate immune response receptor RIG-I	Others	Acetyl [K859; K860]
Q6W8Q3	Pcp4l1	Purkinje cell protein 4-like protein 1	Others	Acetyl [K55]
Q6ZPS9	Pdcd6ip	MKIAA1375 protein (Fragment)	Others	Acetyl [K678]
Q6ZQ08	Cnot1	CCR4-NOT transcription complex subunit 1	Others	Acetyl [K1309]
Q6ZQ61	Matr3	MKIAA0723 protein (Fragment)	Others	Acetyl [K479; K530; K560; K561; K716; K822; K834]
Q6ZQ84	mKIAA0617	MKIAA0617 protein (Fragment)	Others	Acetyl [K483; K566; K766; K767]
Q6ZQG1	Nup205	MKIAA0225 protein (Fragment)	Others	Acetyl [K951]
Q6ZWY7	Pfdn5	Uncharacterized protein (Fragment)	Others	Acetyl [K61]
Q70KF4	Cmya5	Cardiomyopathy-associated protein 5	Others	Acetyl [K2060]
Q7TNE3	Spag7	Sperm-associated antigen 7	Others	Acetyl [K197]
Q80TS6	mKIAA0757	MKIAA0757 protein (Fragment)	Others	Acetyl [K374]
Q80U89	mKIAA0034	MKIAA0034 protein (Fragment)	Others	Acetyl [K88; K215; K255; K256; K377; K392; K460; K478; K516; K517; K647; K747; K752; K816; K861; K891; K1356; K1450; K1510; K1525; K1538; K1539; K1618]
Q80VD1	Fam98b	Protein FAM98B	Others	Acetyl [K245; K256; K299]
Q80YN3	Bcas1	Breast carcinoma-amplified sequence 1 homolog	Others	Acetyl [K313; K631]
Q8BFR4	Gns	N-acetylglucosamine-6-sulfatase	Others	Acetyl [K249]
Q8BFU3	Rnf214	RING finger protein 214	Others	Acetyl [K331]
Q8BGC4	Zadh2	Prostaglandin reductase-3	Others	Acetyl [K35]
Q8BGT8	Phyhipl	Phytanoyl-CoA hydroxylase-interacting protein-like	Others	Acetyl [K21; K88; K89]
Q8BHG2	Czib	CXXC motif containing zinc binding protein	Others	Acetyl [K66]
Q8BKP1	Tpd52l2	Tumor protein D54	Others	Acetyl [K70; K78]
Q8BLR2	Cpne4	Copine-4	Others	Acetyl [K278]
Q8BM79	Arsj	Sulfatase domain-containing protein	Others	Acetyl [K581]
Q8BVK3	Uap1l1	Uncharacterized protein (Fragment)	Others	Acetyl [K413]
Q8C1W9	Nap1l4	Uncharacterized protein	Others	Acetyl [K105]
Q8C3X2	Ccdc90b	Coiled-coil domain-containing protein 90B, mitochondrial	Others	Acetyl [K197; K198]
Q8CDZ5	Nup133	Nucleoporin_C domain-containing protein	Others	Acetyl [K745; K786]
Q8CGF6	Wdr47	WD repeat-containing protein 47	Others	Acetyl [K88; K329]
Q8CHY3	Dym	Dymeclin	Others	Acetyl [K13]
Q8JZU0	Nudt13	NAD(P)H pyrophosphatase NUDT13, mitochondrial	Others	Acetyl [K339; K340]
Q8JZW4	Cpne5	Copine-5	Others	Acetyl [K57]
Q8K0S0	Phyhip	Phytanoyl-CoA hydroxylase-interacting protein	Others	Acetyl [K43; K44; K165]
Q8K0U4	Hspa12a	Heat shock 70 kDa protein 12A	Others	Acetyl [K336]
Q8K1X5	Ehd1	EH-domain containing 1 (Fragment)	Others	Acetyl [K313; K329; K330]
Q8K212	Pacs1	Phosphofurin acidic cluster sorting protein 1	Others	Acetyl [K642]
Q8R043	Smim29	Small integral membrane protein 29	Others	Acetyl [K93]
Q8R071	Itpka	Inositol-trisphosphate 3-kinase A	Others	Acetyl [K207]
Q8R0A7	Kiaa0513	Uncharacterized protein KIAA0513	Others	Acetyl [K118; K120; K131; K223; K224]
Q8R5L1	C1qbp	Complement component 1 Q subcomponent-binding protein, mitochondrial	Others	Acetyl [K92; K93; K176; K177]
Q8VDK1	Nit1	Deaminated glutathione amidase	Others	Acetyl [K148]
Q91VB8	Hba-a1	Alpha globin 1	Others	Acetyl [K41; K57; K91]
Q91VW3	Sh3bgrl3	SH3 domain-binding glutamic acid-rich-like protein 3	Others	Acetyl [K18]
Q91WS0	Cisd1	CDGSH iron-sulfur domain-containing protein 1	Others	Acetyl [K68; K89; K104; K105; K106]
Q91Z61	Diras1	GTP-binding protein Di-Ras1	Others	Acetyl [K180]
Q921I1	Tf	Serotransferrin	Others	Acetyl [K134; K135; K299; K696]
Q922J6	Tspan2	Tetraspanin-2	Others	Acetyl [K133]
Q924L1	Letmd1	LETM1 domain-containing protein 1	Others	Acetyl [K209]
Q99J57	Mat2a	S-adenosylmethionine synthase	Others	Acetyl [K351]
Q99J99	Mpst	3-mercaptopyruvate sulfurtransferase	Others	Acetyl [K230]
Q99KR3	Lactb2	Endoribonuclease LACTB2	Others	Acetyl [K282; K283]
Q99KW9	Itfg1	T-cell immunomodulatory protein	Others	Acetyl [K419]
Q99LX0	Park7	Parkinson disease protein 7 homolog	Others	Acetyl [K130]
Q99PV8	Bcl11b	B-cell lymphoma/leukemia 11B	Others	Acetyl [K676]
Q9CPV4	Glod4	Glyoxalase domain-containing protein 4	Others	Acetyl [K170]
Q9CQE1	Nipsnap3b	Protein NipSnap homolog 3B	Others	Acetyl [K45; K48; K57; K89]
Q9CRY7	Gdpd1	Lysophospholipase D GDPD1	Others	Acetyl [K92]
Q9D0E3	Lysmd1	LysM and putative peptidoglycan-binding domain-containing protein 1	Others	Acetyl [K65]
Q9D154	Serpinb1a	Leukocyte elastase inhibitor A	Others	Acetyl [K79; K244; K245]
Q9D172	Gatd3	Glutamine amidotransferase-like class 1 domain-containing protein 3, mitochondrial	Others	Acetyl [K149; K217; K221; K231; K266]
Q9D1X6	Ly6h	UPAR/Ly6 domain-containing protein	Others	Acetyl [K101]
Q9D328	Tmem35a	Novel acetylcholine receptor chaperone	Others	Acetyl [K45]
Q9D4J1	Efhd1	EF-hand domain-containing protein D1	Others	Acetyl [K133]
Q9D6K7	Ttc33	Tetratricopeptide repeat protein 33	Others	Acetyl [K45]
Q9D8W7	Ociad2	OCIA domain-containing protein 2	Others	Acetyl [K29]
Q9DBS2	Tprg1l	Tumor protein p63-regulated gene 1-like protein	Others	Acetyl [K215; K216]
Q9DCL9	Paics	Multifunctional protein ADE2	Others	Acetyl [K110]
Q9DCT8	Crip2	Cysteine-rich protein 2	Others	Acetyl [K31; K144; K200]
Q9EQG9	Cert1	Ceramide transfer protein	Others	Acetyl [K48]
Q9ESM3	Hapln2	Hyaluronan and proteoglycan link protein 2	Others	Acetyl [K168]
Q9JJC6	Rilpl1	RILP-like protein 1	Others	Acetyl [K187]
Q9QUP5	Hapln1	Hyaluronan and proteoglycan link protein 1	Others	Acetyl [K342; K343]
Q9R0P4	Smap	Small acidic protein	Others	Acetyl [K49; K50]
Q9R1V6	Adam22	Disintegrin and metalloproteinase domain-containing protein 22	Others	Acetyl [K312; K593]
Q9WV95	Phlda3	Pleckstrin homology-like domain family A member 3	Others	Acetyl [K104]
Q9Z140	Cpne6	Copine-6	Others	Acetyl [K130; K197; K355]
A0A087WNT1	Eloc	Elongin-C	Protein degradation	Acetyl [K54]
A0A0R4J065	Atg4b	Cysteine protease	Protein degradation	Acetyl [K337]
A0A1S6GWG3	Adrm1	Uncharacterized protein	Protein degradation	Acetyl [K160]
A0A1S6GWH5	Uba1	Ubiquitin-activating enzyme E1	Protein degradation	Acetyl [K356; K664; K806; K890]
A2A432	Cul4b	Cullin-4B	Protein degradation	Acetyl [K112; K113]
A2AFQ0	Huwe1	HECT-type E3 ubiquitin transferase	Protein degradation	Acetyl [K2268]
A2AN08	Ubr4	E3 ubiquitin-protein ligase UBR4	Protein degradation	Acetyl [K2206]
E9PV45	Usp24	Ubiquitinyl hydrolase 1	Protein degradation	Acetyl [K1797]
E9PXY8	Usp7	Ubiquitin carboxyl-terminal hydrolase 7	Protein degradation	Acetyl [K923; K955]
G3UXW9	Gps1	COP9 signalosome complex subunit 1	Protein degradation	Acetyl [K283]
O35593	Psmd14	26S proteasome non-ATPase regulatory subunit 14	Protein degradation	Acetyl [K239]
O55234	Psmb5	Proteasome subunit beta type-5	Protein degradation	Acetyl [K91; K92]
O70435	Psma3	Proteasome subunit alpha type-3	Protein degradation	Acetyl [K65]
O88456	Capns1	Calpain small subunit 1	Protein degradation	Acetyl [K173; K174; K180]
O89023	Tpp1	Tripeptidyl-peptidase 1	Protein degradation	Acetyl [K372]
O89050	Mkln1	Muskelin	Protein degradation	Acetyl [K563]
P10605	Ctsb	Cathepsin B	Protein degradation	Acetyl [K223]
P17751	Tpi1	Triosephosphate isomerase	Protein degradation	Acetyl [K6; K14; K69; K175; K188; K194; K219]
P26516	Psmd7	26S proteasome non-ATPase regulatory subunit 7	Protein degradation	Acetyl [K45; K46; K103; K113]
P35123	Usp4	Ubiquitin carboxyl-terminal hydrolase 4	Protein degradation	Acetyl [K421; K611]
P52196	Tst	Thiosulfate sulfurtransferase	Protein degradation	Acetyl [K175]
P52483	Ube2e3	Ubiquitin-conjugating enzyme E2 E3	Protein degradation	Acetyl [K64]
P54775	Psmc4	26S proteasome regulatory subunit 6B	Protein degradation	Acetyl [K409; K418]
P56399	Usp5	Ubiquitin carboxyl-terminal hydrolase 5	Protein degradation	Acetyl [K406; K468; K842]
P61082	Ube2m	NEDD8-conjugating enzyme Ubc12	Protein degradation	Acetyl [K72]
P61089	Ube2n	Ubiquitin-conjugating enzyme E2 N	Protein degradation	Acetyl [K74; K92]
P61957	Sumo2	Small ubiquitin-related modifier 2	Protein degradation	Acetyl [K11]
P62869	Elob	Elongin-B	Protein degradation	Acetyl [K28]
P62983	Rps27a	Ubiquitin-40S ribosomal protein S27a	Protein degradation	Acetyl [K6; K27; K29; K63; K107; K152; K156]
P97868	Rbbp6	E3 ubiquitin-protein ligase RBBP6	Protein degradation	Acetyl [K324]
Q01853	Vcp	Transitional endoplasmic reticulum ATPase	Protein degradation	Acetyl [K18; K386; K502; K565]
Q11011	Npepps	Puromycin-sensitive aminopeptidase	Protein degradation	Acetyl [K337; K830]
Q3TDN2	Faf2	FAS-associated factor 2	Protein degradation	Acetyl [K167]
Q3THG2	Psmd11	PCI domain-containing protein	Protein degradation	Acetyl [K417]
Q3TI61	Psmd2	26S proteasome non-ATPase regulatory subunit 2	Protein degradation	Acetyl [K141]
Q3TL58	Skp1	S-phase kinase-associated protein 1	Protein degradation	Acetyl [K66; K128; K142; K163]
Q3TLQ5	Chmp4c	Uncharacterized protein	Protein degradation	Acetyl [K70]
Q3TN31	Psma7	Proteasome subunit alpha type	Protein degradation	Acetyl [K115]
Q3TS44	Psma1	Proteasome subunit alpha type	Protein degradation	Acetyl [K50; K61; K115]
Q3TUI9	Psma5	Proteasome subunit alpha type	Protein degradation	Acetyl [K187]
Q3TVT6	Pcyox1	Prenylcys_lyase domain-containing protein	Protein degradation	Acetyl [K100]
Q3TXQ4	Npc2	Epididymal secretory protein E1	Protein degradation	Acetyl [K116]
Q3TXS7	Psmd1	26S proteasome non-ATPase regulatory subunit 1	Protein degradation	Acetyl [K720; K803; K807; K838]
Q3TYJ0	Stub1	U-box domain-containing protein	Protein degradation	Acetyl [K204; K207]
Q3U319	Rnf40	E3 ubiquitin-protein ligase BRE1B	Protein degradation	Acetyl [K20]
Q3U7C0	Afg3l2	AAA domain-containing protein	Protein degradation	Acetyl [K192; K305; K307; K480; K600; K719]
Q3UCF0	Psma4	Proteasome subunit alpha type	Protein degradation	Acetyl [K199]
Q3UHT7	Erc2	ERC protein 2	Protein degradation	Acetyl [K554; K682; K683]
Q3UK27	Nae1	NEDD8-activating enzyme E1 regulatory subunit	Protein degradation	Acetyl [K253]
Q3UTB8	Grpel1	GrpE protein homolog	Protein degradation	Acetyl [K157]
Q3UWT6	Psma2	Proteasome subunit alpha type	Protein degradation	Acetyl [K53; K171]
Q545G0	Psmb3	Proteasome subunit beta	Protein degradation	Acetyl [K77]
Q561N4	Ube2l3	Ubiquitin-conjugating enzyme E2L 3	Protein degradation	Acetyl [K20]
Q571A2	Cul2	MKIAA4106 protein (Fragment)	Protein degradation	Acetyl [K117; K118]
Q5DTH1	Ube3a	MKIAA4216 protein (Fragment)	Protein degradation	Acetyl [K860]
Q5SRX1	Tom1l2	TOM1-like protein 2	Protein degradation	Acetyl [K106]
Q64514	Tpp2	Tripeptidyl-peptidase 2	Protein degradation	Acetyl [K697; K1229]
Q6DI58	Rpl12	Rpl12 protein (Fragment)	Protein degradation	Acetyl [K133; K134]
Q6PAV2	Herc4	Probable E3 ubiquitin-protein ligase HERC4	Protein degradation	Acetyl [K736; K739]
Q6ZQ38	Cand1	Cullin-associated NEDD8-dissociated protein 1	Protein degradation	Acetyl [K51; K60; K574; K586; K620]
Q6ZQF7	Jade2	E3 ubiquitin-protein ligase Jade-2	Protein degradation	Acetyl [K32; K38]
Q80U04	Pja2	E3 ubiquitin-protein ligase Praja-2	Protein degradation	Acetyl [K46]
Q80V08	Rpl17	60S ribosomal protein L17 (Fragment)	Protein degradation	Acetyl [K177]
Q8BFZ9	Erlin2	Erlin-2	Protein degradation	Acetyl [K199]
Q8BJX0	Psmb2	Proteasome subunit beta	Protein degradation	Acetyl [K169]
Q8BJY1	Psmd5	26S proteasome non-ATPase regulatory subunit 5	Protein degradation	Acetyl [K351]
Q8C243	Ctsd	Peptidase A1 domain-containing protein	Protein degradation	Acetyl [K343; K355]
Q8C7M3	Trim9	E3 ubiquitin-protein ligase TRIM9	Protein degradation	Acetyl [K359]
Q8C878	Uba3	NEDD8-activating enzyme E1 catalytic subunit	Protein degradation	Acetyl [K307; K409]
Q8CH72	Trim32	E3 ubiquitin-protein ligase TRIM32	Protein degradation	Acetyl [K361; K362]
Q8K215	Lyrm4	LYR motif-containing protein 4	Protein degradation	Acetyl [K21; K88]
Q8K411	Pitrm1	Presequence protease, mitochondrial	Protein degradation	Acetyl [K305; K494; K848; K942; K945; K1012; K1036]
Q8R5H1	Usp15	Ubiquitin carboxyl-terminal hydrolase 15	Protein degradation	Acetyl [K428]
Q91WE2	Psme3ip1	PSME3-interacting protein	Protein degradation	Acetyl [K157]
Q99J36	Thumpd1	THUMP domain-containing protein 1	Protein degradation	Acetyl [K19; K26]
Q99JI4	Psmd6	26S proteasome non-ATPase regulatory subunit 6	Protein degradation	Acetyl [K349]
Q99PP7	Trim33	E3 ubiquitin-protein ligase TRIM33	Protein degradation	Acetyl [K784; K966; K968; K1142]
Q9CPY7	Lap3	Cytosol aminopeptidase	Protein degradation	Acetyl [K103; K221; K237; K455]
Q9CQ21	Mcts2	Malignant T-cell-amplified sequence 2	Protein degradation	Acetyl [K51]
Q9CR41	Hypk	Huntingtin-interacting protein K	Protein degradation	Acetyl [K35]
Q9CX34	Sugt1	Protein SGT1 homolog	Protein degradation	Acetyl [K245]
Q9CX56	Psmd8	26S proteasome non-ATPase regulatory subunit 8	Protein degradation	Acetyl [K141]
Q9CXW3	Cacybp	Calcyclin-binding protein	Protein degradation	Acetyl [K86; K147]
Q9CXX9	Cuedc2	CUE domain-containing protein 2	Protein degradation	Acetyl [K276]
Q9D2M8	Ube2v2	Ubiquitin-conjugating enzyme E2 variant 2	Protein degradation	Acetyl [K66]
Q9D8V0	Hm13	Minor histocompatibility antigen H13	Protein degradation	Acetyl [K61]
Q9ERU9	Ranbp2	E3 SUMO-protein ligase RanBP2	Protein degradation	Acetyl [K2938]
Q9ES34	Ube3b	Ubiquitin-protein ligase E3B	Protein degradation	Acetyl [K709]
Q9JMA1	Usp14	Ubiquitin carboxyl-terminal hydrolase 14	Protein degradation	Acetyl [K62]
Q9QUM9	Psma6	Proteasome subunit alpha type-6	Protein degradation	Acetyl [K54; K55; K102; K181; K182]
Q9R0P9	Uchl1	Ubiquitin carboxyl-terminal hydrolase isozyme L1	Protein degradation	Acetyl [K78; K131; K135; K199]
Q9R1T2	Sae1	SUMO-activating enzyme subunit 1	Protein degradation	Acetyl [K199; K212; K213]
Q9Z172	Sumo3	Small ubiquitin-related modifier 3	Protein degradation	Acetyl [K11]
Q9Z1F9	Uba2	SUMO-activating enzyme subunit 2	Protein degradation	Acetyl [K621; K622]
Q9Z1K5	Arih1	E3 ubiquitin-protein ligase ARIH1	Protein degradation	Acetyl [K140; K142; K520; K522]
A0A0A1HAM8	Marcks	80K protein	Signal transduction	Acetyl [K30; K165; K166]
A0A0A6YW36	Rgs7	Regulator of G-protein-signaling 7	Signal transduction	Acetyl [K215; K216; K428; K431; K451]
A0A0A6YWG7	Rapgef2	Cyclic nucleotide ras GEF	Signal transduction	Acetyl [K528; K530]
A0A0R4J2B2	Kctd12	BTB/POZ domain-containing protein KCTD12	Signal transduction	Acetyl [K243]
A0A0U1RP94	Csnk1g1	Non-specific serine/threonine protein kinase	Signal transduction	Acetyl [K62]
A0A1D5RMH7	Psd3	PH and SEC7 domain-containing protein 3	Signal transduction	Acetyl [K973; K1084; K1110; K1285; K1287]
A0A286YCB8	Camk2g	Calcium/calmodulin-dependent protein kinase type II subunit gamma (Fragment)	Signal transduction	Acetyl [K65; K74]
A0A286YCI8	Sorbs1	Sorbin and SH3 domain-containing protein 1	Signal transduction	Acetyl [K331]
A0A2I3BPW0	Ndrg2	Protein NDRG2 (Fragment)	Signal transduction	Acetyl [K62; K273]
A0A2X0SZ45	SRGAP2	SRGAP2 (Fragment)	Signal transduction	Acetyl [K453]
A0A338P6I6	Dlg4	Disks large homolog 4	Signal transduction	Acetyl [K242; K531; K703]
A0A338P6J0	Dlg2	Disks large homolog 2	Signal transduction	Acetyl [K31; K307; K894; K906]
A0A3B2WCL5	Ranbp3	Ran-binding protein 3	Signal transduction	Acetyl [K157; K231]
A0A494B945	Rab1b	Ras-related protein Rab-1B (Fragment)	Signal transduction	Acetyl [K179; K185; K250]
A0A571BG39	Srcin1	SRC kinase-signaling inhibitor 1	Signal transduction	Acetyl [K814]
A0A571BG95	Abr	Active breakpoint cluster region-related protein	Signal transduction	Acetyl [K980]
A2A9V9	Kctd2	BTB/POZ domain-containing protein KCTD2	Signal transduction	Acetyl [K252]
A2AEG6	Gpm6b	Neuronal membrane glycoprotein M6-b	Signal transduction	Acetyl [K306; K308]
A2AGQ4	Madd	MAP kinase-activating death domain protein	Signal transduction	Acetyl [K981]
A2ALS4	Rap1gap	Rap1 GTPase-activating protein 1	Signal transduction	Acetyl [K326; K442]
A3KN68	Ptprn2	Protein tyrosine phosphatase, receptor type, N polypeptide 2	Signal transduction	Acetyl [K879]
A6H6B3	Ralbp1	RalA binding protein 1	Signal transduction	Acetyl [K128; K130]
A8IP69	Ywhag	14-3-3 protein gamma subtype	Signal transduction	Acetyl [K10; K50; K69; K77; K120; K125; K127; K142; K162]
B0V2P5	Dmxl2	DmX-like protein 2	Signal transduction	Acetyl [K316; K1029; K1788; K2063; K2442; K2444]
B1AZP2	Dlgap4	Disks large-associated protein 4	Signal transduction	Acetyl [K558; K559; K661]
B2RQQ7	Cdc42bpb	Non-specific serine/threonine protein kinase	Signal transduction	Acetyl [K337; K338]
B2RRX2	Ppp3ca	Serine/threonine-protein phosphatase	Signal transduction	Acetyl [K32; K163]
B2RSH2	Gnai1	Guanine nucleotide-binding protein G(i) subunit alpha-1	Signal transduction	Acetyl [K46; K51; K67; K180; K192; K330]
B2RSY3	Hepacam	Hepatocyte cell adhesion molecule	Signal transduction	Acetyl [K49]
B2RXQ5	Prex1	Phosphatidylinositol-3,4, 5-trisphosphate-dependent Rac exchange factor 1	Signal transduction	Acetyl [K481]
B2RXR2	Pik3r4	Non-specific serine/threonine protein kinase	Signal transduction	Acetyl [K951]
B7ZWM6	Sorbs2	Sorbin and SH3 domain-containing protein 2	Signal transduction	Acetyl [K314; K1194]
B9EKR1	Ptprz1	Receptor-type tyrosine-protein phosphatase zeta	Signal transduction	Acetyl [K81; K125; K132]
C5H0E8	Gm9392	Rap1A-retro1	Signal transduction	Acetyl [K149; K151]
D3Z230	Inpp4a	Phosphatidylinositol-3,4-bisphosphate 4-phosphatase	Signal transduction	Acetyl [K371]
D3Z5M6	Adgrl3	Adhesion G protein-coupled receptor L3	Signal transduction	Acetyl [K375]
D3Z656	Synj1	Phosphoinositide 5-phosphatase	Signal transduction	Acetyl [K237; K489; K491; K558; K594; K617; K838]
E9PU87	Sik3	Non-specific serine/threonine protein kinase	Signal transduction	Acetyl [K337]
E9PX30	Map4k5	Mitogen-activated protein kinase kinase kinase kinase 5	Signal transduction	Acetyl [K797]
E9Q1T1	Camk2d	Calcium/calmodulin-dependent protein kinase	Signal transduction	Acetyl [K57; K69; K147; K259; K268; K292; K293; K479]
E9Q3L2	Pi4ka	Phosphatidylinositol 4-kinase alpha	Signal transduction	Acetyl [K610; K1486; K1566; K1843; K1844]
E9Q4F9	Homer2	Homer protein homolog 2	Signal transduction	Acetyl [K5; K252]
E9Q912	Rap1gds1	Rap1 GTPase-GDP dissociation stimulator 1	Signal transduction	Acetyl [K395; K397; K457]
E9Q9C3	Afdn	Afadin	Signal transduction	Acetyl [K129]
E9QKR0	Gnb2	Guanine nucleotide-binding protein G(I)/G(S)/G(T) subunit beta-2	Signal transduction	Acetyl [K99; K131]
E9QNE9	Map4k3	Mitogen-activated protein kinase kinase kinase kinase 3	Signal transduction	Acetyl [K460]
F6SEU4	Syngap1	Ras/Rap GTPase-activating protein SynGAP	Signal transduction	Acetyl [K392]
F7D3W5	Gm45837	Phosphodiesterase	Signal transduction	Acetyl [K139]
F8VQ93	Phip	PH-interacting protein	Signal transduction	Acetyl [K1399]
F8VQE9	Agap3	Arf-GAP with GTPase, ANK repeat and PH domain-containing protein 3	Signal transduction	Acetyl [K139]
F8VQK3	Gucy1a2	Guanylate cyclase	Signal transduction	Acetyl [K665]
F8WHW6	Pip5k1c	Phosphatidylinositol 4-phosphate 5-kinase type-1 gamma	Signal transduction	Acetyl [K56; K57; K134]
G5E867	Raph1	Ras association (RalGDS/AF-6) and pleckstrin homology domains 1	Signal transduction	Acetyl [K303]
G5E884	Pak1	Non-specific serine/threonine protein kinase	Signal transduction	Acetyl [K114; K266; K267; K268; K419]
J3QNU6	Arrb1	Beta-arrestin-1	Signal transduction	Acetyl [K294]
K3W4S4	Mapk8ip3	C-Jun-amino-terminal kinase-interacting protein 3	Signal transduction	Acetyl [K141]
K7Q751	Ptk2	Non-specific protein-tyrosine kinase	Signal transduction	Acetyl [K916]
N0E4C0	Csnk2b	Casein kinase II subunit beta	Signal transduction	Acetyl [K147]
O70172	Pip4k2a	Phosphatidylinositol 5-phosphate 4-kinase type-2 alpha	Signal transduction	Acetyl [K73; K89; K91; K140; K160; K161; K252; K253; K395]
O70443	Gnaz	Guanine nucleotide-binding protein G(z) subunit alpha	Signal transduction	Acetyl [K46; K51]
P01831	Thy1	Thy-1 membrane glycoprotein	Signal transduction	Acetyl [K61]
P05132	Prkaca	cAMP-dependent protein kinase catalytic subunit alpha	Signal transduction	Acetyl [K62; K93; K280; K286]
P05480	Src	Neuronal proto-oncogene tyrosine-protein kinase Src	Signal transduction	Acetyl [K202]
P08414	Camk4	Calcium/calmodulin-dependent protein kinase type IV	Signal transduction	Acetyl [K311; K312; K370; K371]
P08752	Gnai2	Guanine nucleotide-binding protein G(i) subunit alpha-2	Signal transduction	Acetyl [K46; K51; K181; K193; K313; K331]
P12023	App	Amyloid-beta precursor protein	Signal transduction	Acetyl [K393; K395]
P12658	Calb1	Calbindin	Signal transduction	Acetyl [K223]
P12849	Prkar1b	cAMP-dependent protein kinase type I-beta regulatory subunit	Signal transduction	Acetyl [K367]
P12960	Cntn1	Contactin-1	Signal transduction	Acetyl [K76; K105; K107; K373; K772; K961; K993]
P16054	Prkce	Protein kinase C epsilon type	Signal transduction	Acetyl [K210]
P18872	Gnao1	Guanine nucleotide-binding protein G(o) subunit alpha	Signal transduction	Acetyl [K32; K46; K51; K67; K98; K154; K181; K193]
P27671	Rasgrf1	Ras-specific guanine nucleotide-releasing factor 1	Signal transduction	Acetyl [K629]
P29352	Ptpn22	Tyrosine-protein phosphatase non-receptor type 22	Signal transduction	Acetyl [K16; K17]
P31324	Prkar2b	cAMP-dependent protein kinase type II-beta regulatory subunit	Signal transduction	Acetyl [K135; K256; K391]
P31750	Akt1	RAC-alpha serine/threonine-protein kinase	Signal transduction	Acetyl [K30]
P35235	Ptpn11	Tyrosine-protein phosphatase non-receptor type 11	Signal transduction	Acetyl [K131; K280]
P35288	Rab23	Ras-related protein Rab-23	Signal transduction	Acetyl [K22]
P35802	Gpm6a	Neuronal membrane glycoprotein M6-a	Signal transduction	Acetyl [K189; K190]
P47708	Rph3a	Rabphilin-3A	Signal transduction	Acetyl [K582; K587; K588; K653; K660; K662]
P49443	Ppm1a	Protein phosphatase 1A	Signal transduction	Acetyl [K369]
P51859	Hdgf	Hepatoma-derived growth factor	Signal transduction	Acetyl [K19; K105; K106; K125; K126]
P56942	Pmch	Pro-MCH	Signal transduction	Acetyl [K67]
P58389	Ptpa	Serine/threonine-protein phosphatase 2A activator	Signal transduction	Acetyl [K296]
P60761	Nrgn	Neurogranin	Signal transduction	Acetyl [K47]
P62137	Ppp1ca	Serine/threonine-protein phosphatase PP1-alpha catalytic subunit	Signal transduction	Acetyl [K26; K141; K147; K238; K260]
P62259	Ywhae	14-3-3 protein epsilon	Signal transduction	Acetyl [K12; K28; K29; K50; K69; K73; K78; K106; K118; K123; K125]
P62881	Gnb5	Guanine nucleotide-binding protein subunit beta-5	Signal transduction	Acetyl [K115; K180]
P63085	Mapk1	Mitogen-activated protein kinase 1	Signal transduction	Acetyl [K268; K270; K298]
P63087	Ppp1cc	Serine/threonine-protein phosphatase PP1-gamma catalytic subunit	Signal transduction	Acetyl [K23; K26; K141; K147; K238; K260]
P63101	Ywhaz	14-3-3 protein zeta/delta	Signal transduction	Acetyl [K3; K9; K11; K27; K49; K68; K74; K85; K115; K120; K122; K138; K139; K157; K158]
P63213	Gng2	Guanine nucleotide-binding protein G(I)/G(S)/G(O) subunit gamma-2	Signal transduction	Acetyl [K46]
P63321	Rala	Ras-related protein Ral-A	Signal transduction	Acetyl [K134; K143]
P63330	Ppp2ca	Serine/threonine-protein phosphatase 2A catalytic subunit alpha isoform	Signal transduction	Acetyl [K29; K34]
P68040	Rack1	Receptor of activated protein C kinase 1	Signal transduction	Acetyl [K185]
P68254	Ywhaq	14-3-3 protein theta	Signal transduction	Acetyl [K9; K11; K49; K68; K74; K120; K122; K139; K157; K158]
P68404	Prkcb	Protein kinase C beta type	Signal transduction	Acetyl [K76; K141; K391; K481; K578]
P68510	Ywhah	14-3-3 protein eta	Signal transduction	Acetyl [K50; K69; K77; K78; K110; K125; K127; K142; K143; K155]
P70663	Sparcl1	SPARC-like protein 1	Signal transduction	Acetyl [K425; K538]
P97797	Sirpa	Tyrosine-protein phosphatase non-receptor type substrate 1	Signal transduction	Acetyl [K204; K335]
Q06138	Cab39	Calcium-binding protein 39	Signal transduction	Acetyl [K226]
Q0PD63	Rab3a	Ras-related protein Rab-3	Signal transduction	Acetyl [K72; K186; K202]
Q0VF59	Dlgap2	Disks large-associated protein 2	Signal transduction	Acetyl [K716; K767]
Q2TBE6	Pi4k2a	Phosphatidylinositol 4-kinase type 2-alpha	Signal transduction	Acetyl [K152; K154]
Q3KNA5	Rab9b	RAB9B, member RAS oncogene family	Signal transduction	Acetyl [K20]
Q3TDS7	Capn5	Uncharacterized protein	Signal transduction	Acetyl [K17]
Q3TGC5	Pebp1	Uncharacterized protein	Signal transduction	Acetyl [K93; K150; K187]
Q3THR3	Arl6ip1	Uncharacterized protein	Signal transduction	Acetyl [K124; K188]
Q3TIR3	Ric8a	Synembryn-A	Signal transduction	Acetyl [K61]
Q3TJB4	Sh3gl1	Uncharacterized protein	Signal transduction	Acetyl [K159; K171; K172; K294]
Q3TL44	Nlrx1	NLR family member X1	Signal transduction	Acetyl [K659; K660; K934]
Q3TLP8	Rac1	Ras-related C3 botulinum toxin substrate 1	Signal transduction	Acetyl [K147; K166; K202; K203]
Q3TMJ8	Map2k1	Mitogen activated protein kinase kinase 1	Signal transduction	Acetyl [K35; K36; K57; K59; K70]
Q3TN61	Rhoa	Uncharacterized protein	Signal transduction	Acetyl [K118; K119; K162; K164]
Q3TQ70	Gnb1	Beta1 subnuit of GTP-binding protein	Signal transduction	Acetyl [K15; K57; K89; K209]
Q3TYK4	Prkar1a	Uncharacterized protein	Signal transduction	Acetyl [K496]
Q3TYV5	Cnp	2',3'-cyclic-nucleotide 3'-phosphodiesterase	Signal transduction	Acetyl [K15; K63; K73; K101; K161; K163; K174; K175; K177; K216; K219; K220; K232; K234; K243; K254; K260; K274; K370; K376; K385; K386; K390; K401]
Q3U2K8	Agfg2	Arf-GAP domain and FG repeat-containing protein 2	Signal transduction	Acetyl [K174]
Q3U3T6	Stk24	Protein kinase domain-containing protein	Signal transduction	Acetyl [K233]
Q3U405	Rasa2	Uncharacterized protein	Signal transduction	Acetyl [K584]
Q3UDZ1	Rhog	Uncharacterized protein	Signal transduction	Acetyl [K183]
Q3UGZ6	Arhgef10	DH domain-containing protein	Signal transduction	Acetyl [K981]
Q3UHL1	Camkv	CaM kinase-like vesicle-associated protein	Signal transduction	Acetyl [K68; K466]
Q3UK24	Wdr37	Uncharacterized protein	Signal transduction	Acetyl [K121]
Q3UKW2	Uncharacterized protein OS=Mus musculus OX=10090	Uncharacterized protein	Signal transduction	Acetyl [K70; K79; K143]
Q3ULN8	Ppp2r5a	Uncharacterized protein (Fragment)	Signal transduction	Acetyl [K184]
Q3UN66	Prkcg	Protein kinase C	Signal transduction	Acetyl [K335; K384; K400; K495; K592]
Q3UNH4	Gprin1	G protein-regulated inducer of neurite outgrowth 1	Signal transduction	Acetyl [K177]
Q3UQL2	Cops3	COP9 signalosome complex subunit 3	Signal transduction	Acetyl [K281]
Q3UYM8	Plp1	Uncharacterized protein	Signal transduction	Acetyl [K105; K111; K122; K144; K229]
Q3V1Q3	Adcy2	Adenylate cyclase type 2	Signal transduction	Acetyl [K1076]
Q3V3N6	Cops2	COP9 signalosome complex subunit 2	Signal transduction	Acetyl [K307; K422]
Q4FJR0	Nudt4	Nudt4 protein	Signal transduction	Acetyl [K132]
Q52L50	Rap1b	RAS related protein 1b	Signal transduction	Acetyl [K149]
Q542P4	Mpp1	55 kDa erythrocyte membrane protein	Signal transduction	Acetyl [K247; K248; K281]
Q542T7	Rab3c	Ras-related protein Rab-3	Signal transduction	Acetyl [K74; K77; K80]
Q543X6	Map2k4	Protein kinase domain-containing protein	Signal transduction	Acetyl [K129]
Q571J7	Ppp2r2a	Serine/threonine-protein phosphatase 2A 55 kDa regulatory subunit B (Fragment)	Signal transduction	Acetyl [K455; K479; K480]
Q5DTQ3	Ptprn	MKIAA4064 protein (Fragment)	Signal transduction	Acetyl [K872]
Q5DTY9	Kctd16	BTB/POZ domain-containing protein KCTD16	Signal transduction	Acetyl [K185]
Q5RJI5	Brsk1	Serine/threonine-protein kinase BRSK1	Signal transduction	Acetyl [K659]
Q5SVJ0	Camk2b	Calcium/calmodulin-dependent protein kinase	Signal transduction	Acetyl [K33; K57; K69; K138; K147; K259; K268; K292; K293; K649]
Q5U4C1	Gprasp1	G-protein coupled receptor-associated sorting protein 1	Signal transduction	Acetyl [K470; K471]
Q60676	Ppp5c	Serine/threonine-protein phosphatase 5	Signal transduction	Acetyl [K40; K42; K320]
Q61151	Ppp2r5e	Serine/threonine-protein phosphatase 2A 56 kDa regulatory subunit epsilon isoform	Signal transduction	Acetyl [K173; K174]
Q61315	Apc	Adenomatous polyposis coli protein	Signal transduction	Acetyl [K396]
Q61481	Pde1a	Calcium/calmodulin-dependent 3',5'-cyclic nucleotide phosphodiesterase 1A	Signal transduction	Acetyl [K53; K54]
Q61644	Pacsin1	Protein kinase C and casein kinase substrate in neurons protein 1	Signal transduction	Acetyl [K62; K99; K145; K162; K186; K187; K237; K250]
Q63739	Ptp4a1	Protein tyrosine phosphatase type IVA 1	Signal transduction	Acetyl [K15]
Q63810	Ppp3r1	Calcineurin subunit B type 1	Signal transduction	Acetyl [K91]
Q63844	Mapk3	Mitogen-activated protein kinase 3	Signal transduction	Acetyl [K299]
Q64487	Ptprd	Receptor-type tyrosine-protein phosphatase delta	Signal transduction	Acetyl [K1670]
Q66L47	Gnal	Guanine nucleotide binding protein, alpha stimulating, olfactory type	Signal transduction	Acetyl [K122]
Q69Z98	Brsk2	Serine/threonine-protein kinase BRSK2	Signal transduction	Acetyl [K586]
Q6NS52	Dgkb	Diacylglycerol kinase beta	Signal transduction	Acetyl [K794]
Q6PD28	Ppp2r5b	Serine/threonine-protein phosphatase 2A 56 kDa regulatory subunit beta isoform	Signal transduction	Acetyl [K187]
Q6PFD5	Dlgap3	Disks large-associated protein 3	Signal transduction	Acetyl [K359]
Q6PFX7	Nyap1	Neuronal tyrosine-phosphorylated phosphoinositide-3-kinase adapter 1	Signal transduction	Acetyl [K114]
Q6R0H7	Gnas	Guanine nucleotide-binding protein G(s) subunit alpha isoforms XLas	Signal transduction	Acetyl [K792; K835]
Q6ZPQ6	Pitpnm2	Membrane-associated phosphatidylinositol transfer protein 2	Signal transduction	Acetyl [K27]
Q76MZ3	Ppp2r1a	Serine/threonine-protein phosphatase 2A 65 kDa regulatory subunit A alpha isoform	Signal transduction	Acetyl [K133; K255; K280; K342; K467; K468; K472; K542]
Q7TPV1	Stk25	Serine/threonine kinase 25 (Yeast)	Signal transduction	Acetyl [K229]
Q80TL4	Phf24	PHD finger protein 24	Signal transduction	Acetyl [K293; K326]
Q80TN1	Camk2a	Calcium/calmodulin-dependent protein kinase (Fragment)	Signal transduction	Acetyl [K65; K77; K155; K267; K276; K300; K301; K326; K331; K470]
Q80XI4	Pip4k2b	Phosphatidylinositol 5-phosphate 4-kinase type-2 beta	Signal transduction	Acetyl [K78; K165; K166; K405]
Q80Y82	Zmynd8	Protein kinase C binding protein 1	Signal transduction	Acetyl [K437]
Q8BIV3	Ranbp6	Ran-binding protein 6	Signal transduction	Acetyl [K814]
Q8BW96	Camk1d	Calcium/calmodulin-dependent protein kinase type 1D	Signal transduction	Acetyl [K266]
Q8C266	Rab5c	Ras-related protein Rab-5C	Signal transduction	Acetyl [K141; K202]
Q8K1M3	Prkar2a	Protein kinase, cAMP dependent regulatory, type II alpha	Signal transduction	Acetyl [K159; K241]
Q91UZ1	Plcb4	1-phosphatidylinositol 4,5-bisphosphate phosphodiesterase	Signal transduction	Acetyl [K340]
Q91V41	Rab14	Ras-related protein Rab-14	Signal transduction	Acetyl [K61; K170; K171]
Q91X97	Ncald	Neurocalcin-delta	Signal transduction	Acetyl [K49; K50; K100; K147]
Q91XU3	Pip4k2c	Phosphatidylinositol 5-phosphate 4-kinase type-2 gamma	Signal transduction	Acetyl [K99; K410]
Q91ZM2	Sh2b1	SH2B adapter protein 1	Signal transduction	Acetyl [K289]
Q920R0	Als2	Alsin	Signal transduction	Acetyl [K527; K529]
Q925I1	Atad3	ATPase family AAA domain-containing protein 3	Signal transduction	Acetyl [K512; K513]
Q99JG2	Gpr37l1	G-protein coupled receptor 37-like 1	Signal transduction	Acetyl [K467]
Q9CQV8	Ywhab	14-3-3 protein beta/alpha	Signal transduction	Acetyl [K11; K13; K51; K70; K122; K124; K159; K160]
Q9CRQ7	Rabgap1l	Uncharacterized protein (Fragment)	Signal transduction	Acetyl [K133]
Q9D5T0	Atad1	Outer mitochondrial transmembrane helix translocase	Signal transduction	Acetyl [K263; K274]
Q9D7B2	Lims1	LIM and senescent cell antigen-like-containing domain protein	Signal transduction	Acetyl [K212]
Q9EPN1	Nbea	Neurobeachin	Signal transduction	Acetyl [K2030; K2032; K2271]
Q9JJ28	Flii	Protein flightless-1 homolog	Signal transduction	Acetyl [K458]
Q9JJK2	Lancl2	LanC-like protein 2	Signal transduction	Acetyl [K75; K134]
Q9JJY3	Smpd3	Sphingomyelin phosphodiesterase 3	Signal transduction	Acetyl [K103]
Q9JMF3	Gng13	Guanine nucleotide-binding protein G(I)/G(S)/G(O) subunit gamma-13	Signal transduction	Acetyl [K23]
Q9Z0E0	Ncdn	Neurochondrin	Signal transduction	Acetyl [K272]
Q9Z1B3	Plcb1	1-phosphatidylinositol 4,5-bisphosphate phosphodiesterase beta-1	Signal transduction	Acetyl [K172; K691; K692; K1055; K1056; K1139]
Q9Z268	Rasal1	RasGAP-activating-like protein 1	Signal transduction	Acetyl [K348]
Q9Z2Y3	Homer1	Homer protein homolog 1	Signal transduction	Acetyl [K98; K193; K258; K311]
S4R2F3	Ank2	Ankyrin-2	Signal transduction	Acetyl [K223; K275; K330; K382; K407; K408; K627; K638; K716; K759; K802; K1207; K1208; K1335; K1407; K1416; K2593]
W6PPR4	Ank3	480-kDa ankyrinG	Signal transduction	Acetyl [K277; K409; K410; K640; K1190; K1191]
A0A0R4J2C2	Syt2	Synaptotagmin	Synapse and Vesicle transport	Acetyl [K190; K191; K192; K322]
A0A0R4J2D3	Mia3	Transport and Golgi organization protein 1 homolog	Synapse and Vesicle transport	Acetyl [K1615]
A0A498WGM0	Syt7	Synaptotagmin-7	Synapse and Vesicle transport	Acetyl [K50]
A0A571BES1	Ap3b2	AP-3 complex subunit beta	Synapse and Vesicle transport	Acetyl [K37]
A0A668KM31	Amph	Amphiphysin	Synapse and Vesicle transport	Acetyl [K11; K35; K47; K159; K215; K233]
A2ALV3	Sh3gl2	Endophilin-A1	Synapse and Vesicle transport	Acetyl [K28; K149; K159; K171; K172]
A6H5Z3	Exoc6b	Exocyst complex component 6B	Synapse and Vesicle transport	Acetyl [K92; K546]
B0QZN5	Vamp2	Synaptobrevin-2	Synapse and Vesicle transport	Acetyl [K52; K83; K85]
B1AWD9	Clta	Clathrin light chain	Synapse and Vesicle transport	Acetyl [K223]
B1AWV9	Slc4a10	Anion exchange protein	Synapse and Vesicle transport	Acetyl [K286]
B2RU82	Slc30a9	Solute carrier family 30 member 9	Synapse and Vesicle transport	Acetyl [K126]
E9PUA3	Iqsec1	IQ motif and SEC7 domain-containing protein 1	Synapse and Vesicle transport	Acetyl [K78; K137; K902]
E9PWX1	Dpp6	Dipeptidyl aminopeptidase-like protein 6	Synapse and Vesicle transport	Acetyl [K415]
E9Q2W8	Borcs5	BLOC-1-related complex subunit 5	Synapse and Vesicle transport	Acetyl [K117]
E9Q3E2	Synpo	Synaptopodin	Synapse and Vesicle transport	Acetyl [K586]
E9QL65	Cog3	Component of oligomeric Golgi complex 3	Synapse and Vesicle transport	Acetyl [K320]
E9QLK9	Snap91	Clathrin coat assembly protein AP180	Synapse and Vesicle transport	Acetyl [K38; K39; K163; K238; K785]
E9QPA1	Ric1	Protein RIC1 homolog	Synapse and Vesicle transport	Acetyl [K524; K525]
F6Z1R4	Cltc	Clathrin heavy chain 1 (Fragment)	Synapse and Vesicle transport	Acetyl [K35; K50; K63; K64; K143; K148]
F7CZ64	Cacng8	Voltage-dependent calcium channel gamma-8 subunit	Synapse and Vesicle transport	Acetyl [K96]
F8WHL2	Copa	Coatomer subunit alpha	Synapse and Vesicle transport	Acetyl [K1091]
G5E829	Atp2b1	Plasma membrane calcium-transporting ATPase 1	Synapse and Vesicle transport	Acetyl [K48; K62; K64; K251; K252; K365; K476; K495; K590; K609; K610; K761; K773; K806; K807; K921]
G5E8D5	Grm7	Metabotropic glutamate receptor 7	Synapse and Vesicle transport	Acetyl [K71]
O08599	Stxbp1	Syntaxin-binding protein 1	Synapse and Vesicle transport	Acetyl [K20; K98; K120; K213; K225; K294; K332; K356; K364; K493; K497; K524; K583; K584]
O08917	Flot1	Flotillin-1	Synapse and Vesicle transport	Acetyl [K166; K184]
O08997	Atox1	Copper transport protein ATOX1	Synapse and Vesicle transport	Acetyl [K38; K39]
O54774	Ap3d1	AP-3 complex subunit delta-1	Synapse and Vesicle transport	Acetyl [K580; K584]
O70589	Cask	Peripheral plasma membrane protein CASK	Synapse and Vesicle transport	Acetyl [K316; K738; K756]
O88737	Bsn	Protein bassoon	Synapse and Vesicle transport	Acetyl [K517; K761; K3702]
O88935	Syn1	Synapsin-1	Synapse and Vesicle transport	Acetyl [K128; K179; K311; K324; K576]
P17426	Ap2a1	AP-2 complex subunit alpha-1	Synapse and Vesicle transport	Acetyl [K31; K35; K117; K177; K378; K498; K905; K907]
P17563	Selenbp1	Methanethiol oxidase	Synapse and Vesicle transport	Acetyl [K279]
P28663	Napb	Beta-soluble NSF attachment protein	Synapse and Vesicle transport	Acetyl [K19; K53; K56; K78; K93; K94; K153; K163; K298]
P34022	Ranbp1	Ran-specific GTPase-activating protein	Synapse and Vesicle transport	Acetyl [K150]
P35585	Ap1m1	AP-1 complex subunit mu-1	Synapse and Vesicle transport	Acetyl [K326; K396]
P46096	Syt1	Synaptotagmin-1	Synapse and Vesicle transport	Acetyl [K189; K190; K191; K196; K222; K236; K272; K297; K321; K369; K420; K421]
P46460	Nsf	Vesicle-fusing ATPase	Synapse and Vesicle transport	Acetyl [K44; K198; K200; K251; K283; K462; K529; K699; K701]
P50396	Gdi1	Rab GDP dissociation inhibitor alpha	Synapse and Vesicle transport	Acetyl [K137; K221; K269; K309; K435]
P50516	Atp6v1a	V-type proton ATPase catalytic subunit A	Synapse and Vesicle transport	Acetyl [K163; K165; K307; K467; K585]
P50518	Atp6v1e1	V-type proton ATPase subunit E 1	Synapse and Vesicle transport	Acetyl [K26; K59; K60; K99; K156; K223]
P51863	Atp6v0d1	V-type proton ATPase subunit d 1	Synapse and Vesicle transport	Acetyl [K239; K265; K288; K300]
P57746	Atp6v1d	V-type proton ATPase subunit D	Synapse and Vesicle transport	Acetyl [K20; K133]
P59648	Fxyd7	FXYD domain-containing ion transport regulator 7	Synapse and Vesicle transport	Acetyl [K67]
P60879	Snap25	Synaptosomal-associated protein 25	Synapse and Vesicle transport	Acetyl [K69; K72; K94; K96]
P61205	Arf3	ADP-ribosylation factor 3	Synapse and Vesicle transport	Acetyl [K36]
P61264	Stx1b	Syntaxin-1B	Synapse and Vesicle transport	Acetyl [K45; K54; K55; K69; K71; K82; K83; K139]
P62743	Ap2s1	AP-2 complex subunit sigma	Synapse and Vesicle transport	Acetyl [K28; K45]
P63040	Cplx1	Complexin-1	Synapse and Vesicle transport	Acetyl [K32; K133; K134]
P84086	Cplx2	Complexin-2	Synapse and Vesicle transport	Acetyl [K32; K33; K98; K99; K133; K134]
P97390	Vps45	Vacuolar protein sorting-associated protein 45	Synapse and Vesicle transport	Acetyl [K185; K432]
Q03517	Scg2	Secretogranin-2	Synapse and Vesicle transport	Acetyl [K575]
Q0PD14	Rab39b	Rab39B	Synapse and Vesicle transport	Acetyl [K56; K59]
Q0PD50	Rab8a	Rab8A	Synapse and Vesicle transport	Acetyl [K58; K197]
Q0PD53	Rab6b	Rab6B	Synapse and Vesicle transport	Acetyl [K133; K183]
Q0PD67	Rab1a	Rab1A	Synapse and Vesicle transport	Acetyl [K119]
Q3TD78	Nipsnap2	NIPSNAP domain-containing protein	Synapse and Vesicle transport	Acetyl [K62; K63; K86; K138; K140]
Q3TH69	Ap2m1	AP-2 complex subunit mu	Synapse and Vesicle transport	Acetyl [K59; K139; K308; K312; K319; K339; K378; K379; K420]
Q3TJN6	Snx5	Sorting nexin	Synapse and Vesicle transport	Acetyl [K365]
Q3TRJ1	Vps35	Vacuolar protein sorting-associated protein 35	Synapse and Vesicle transport	Acetyl [K31; K694; K701; K702]
Q3TUM2	Arl6	ADP-ribosylation factor-like protein 6	Synapse and Vesicle transport	Acetyl [K119]
Q3TXV4	Rab31	Rab22B	Synapse and Vesicle transport	Acetyl [K19; K98]
Q3U4S9	Arcn1	Coatomer subunit delta	Synapse and Vesicle transport	Acetyl [K335]
Q3U5L3	Snx2	Sorting nexin-2	Synapse and Vesicle transport	Acetyl [K447]
Q3U8S0	Ap3s1	Adaptor-related protein complex 3, sigma 1 subunit	Synapse and Vesicle transport	Acetyl [K41]
Q3UAP1	Preb	Uncharacterized protein	Synapse and Vesicle transport	Acetyl [K142]
Q3UDC3	Tom1	Target of Myb protein 1	Synapse and Vesicle transport	Acetyl [K106]
Q3UHD6	Snx27	Sorting nexin-27	Synapse and Vesicle transport	Acetyl [K46]
Q3UHJ0	Aak1	AP2-associated protein kinase 1	Synapse and Vesicle transport	Acetyl [K88; K218; K219]
Q3UPA3	Gdi2	Rab GDP dissociation inhibitor (Fragment)	Synapse and Vesicle transport	Acetyl [K121; K231; K232; K288; K336; K355; K376; K485; K489; K502]
Q3UPL0	Sec31a	Protein transport protein Sec31A	Synapse and Vesicle transport	Acetyl [K459; K460]
Q3UVN5	Nsfl1c	NSFL1 cofactor p47	Synapse and Vesicle transport	Acetyl [K247]
Q3UYK6	Slc1a2	Amino acid transporter	Synapse and Vesicle transport	Acetyl [K29; K157; K193; K382; K497; K525; K557; K569]
Q3V2H3	Snx12	Sorting nexin-12	Synapse and Vesicle transport	Acetyl [K79]
Q497P1	Stx1a	Syntaxin 1A (Brain)	Synapse and Vesicle transport	Acetyl [K55; K70; K83; K84]
Q4FJL2	Rtn1	Reticulon	Synapse and Vesicle transport	Acetyl [K206; K646; K767]
Q4FJQ0	Rab7	Rab7	Synapse and Vesicle transport	Acetyl [K31; K146]
Q543U3	Slc1a3	Amino acid transporter	Synapse and Vesicle transport	Acetyl [K191; K542]
Q54AH9	Hbb-b2	Beta-2-globin (Fragment)	Synapse and Vesicle transport	Acetyl [K95]
Q5SVF7	Nipsnap1	NIPSNAP domain-containing protein	Synapse and Vesicle transport	Acetyl [K65; K66; K141; K143; K146; K191; K193]
Q5SWR1	Ap2b1	AP complex subunit beta	Synapse and Vesicle transport	Acetyl [K26; K282; K283; K318; K322; K733; K735; K892; K931]
Q60770	Stxbp3	Syntaxin-binding protein 3	Synapse and Vesicle transport	Acetyl [K357; K359]
Q62277	Syp	Synaptophysin	Synapse and Vesicle transport	Acetyl [K89]
Q64332	Syn2	Synapsin-2	Synapse and Vesicle transport	Acetyl [K129; K244; K442; K448]
Q69ZS6	Sv2c	Synaptic vesicle glycoprotein 2C	Synapse and Vesicle transport	Acetyl [K506; K513]
Q69ZW4	Ap2a2	MKIAA0899 protein (Fragment)	Synapse and Vesicle transport	Acetyl [K60; K64; K146; K406; K598; K660; K884]
Q6IRU5	Cltb	Clathrin light chain B	Synapse and Vesicle transport	Acetyl [K204]
Q6KAR6	Exoc3	Exocyst complex component 3	Synapse and Vesicle transport	Acetyl [K38]
Q6P1Y9	Exoc1	Exocyst complex component 1	Synapse and Vesicle transport	Acetyl [K759; K760]
Q6P5U7	Nwd2	NACHT and WD repeat domain-containing protein 2	Synapse and Vesicle transport	Acetyl [K431; K432]
Q6P8X1	Snx6	Sorting nexin-6	Synapse and Vesicle transport	Acetyl [K53; K325; K333; K335]
Q7TMQ1	Gja1	Gap junction protein	Synapse and Vesicle transport	Acetyl [K144; K258]
Q7TN29	Smap2	Stromal membrane-associated protein 2	Synapse and Vesicle transport	Acetyl [K151]
Q80TB8	Vat1l	Synaptic vesicle membrane protein VAT-1 homolog-like	Synapse and Vesicle transport	Acetyl [K238; K343; K344]
Q80TZ3	Dnajc6	Putative tyrosine-protein phosphatase auxilin	Synapse and Vesicle transport	Acetyl [K139]
Q80W45	Stx2	Syntaxin-2	Synapse and Vesicle transport	Acetyl [K83; K84]
Q8BG39	Sv2b	Synaptic vesicle glycoprotein 2B	Synapse and Vesicle transport	Acetyl [K341; K424; K426; K465; K508]
Q8BH66	Atl1	Atlastin-1	Synapse and Vesicle transport	Acetyl [K285; K287]
Q8BH80	Vapb	Vesicle-associated membrane protein, associated protein B and C	Synapse and Vesicle transport	Acetyl [K17; K43; K118; K167; K168]
Q8BL66	Eea1	Early endosome antigen 1	Synapse and Vesicle transport	Acetyl [K700; K948; K950]
Q8BNE3	Ap3s2	Clat_adaptor_s domain-containing protein	Synapse and Vesicle transport	Acetyl [K41]
Q8BVE3	Atp6v1h	V-type proton ATPase subunit H	Synapse and Vesicle transport	Acetyl [K116; K147; K371]
Q8C1T5	Napg	Uncharacterized protein	Synapse and Vesicle transport	Acetyl [K15; K21; K28; K46; K76; K185; K195; K196]
Q8CB16	Palm	Uncharacterized protein	Synapse and Vesicle transport	Acetyl [K21]
Q8CC13	Ap1b1	AP complex subunit beta	Synapse and Vesicle transport	Acetyl [K12; K318; K322; K891]
Q8CI71	Vps50	Syndetin	Synapse and Vesicle transport	Acetyl [K246; K450]
Q8K0G5	Eipr1	EARP and GARP complex-interacting protein 1	Synapse and Vesicle transport	Acetyl [K86]
Q8R1B5	Cplx3	Complexin-3	Synapse and Vesicle transport	Acetyl [K84]
Q8VD75	Hip1	Huntingtin-interacting protein 1	Synapse and Vesicle transport	Acetyl [K118; K283]
Q8VEJ9	Vps4a	Vacuolar protein sorting-associated protein 4A	Synapse and Vesicle transport	Acetyl [K23; K51]
Q91VW5	Golga4	Golgin subfamily A member 4	Synapse and Vesicle transport	Acetyl [K1710]
Q91YJ2	Snx4	Sorting nexin-4	Synapse and Vesicle transport	Acetyl [K390]
Q99P72	Rtn4	Reticulon-4	Synapse and Vesicle transport	Acetyl [K760; K762; K1036; K1074; K1141]
Q9CQD1	Rab5a	Ras-related protein Rab-5A	Synapse and Vesicle transport	Acetyl [K140; K183]
Q9CXX1	Napa	Uncharacterized protein	Synapse and Vesicle transport	Acetyl [K53; K93; K94; K153; K163]
Q9D1D4	Tmed10	Transmembrane emp24 domain-containing protein 10	Synapse and Vesicle transport	Acetyl [K133]
Q9D1M0	Sec13	Protein SEC13 homolog	Synapse and Vesicle transport	Acetyl [K175; K180; K181]
Q9D4H1	Exoc2	Exocyst complex component 2	Synapse and Vesicle transport	Acetyl [K354]
Q9ES97	Rtn3	Reticulon-3	Synapse and Vesicle transport	Acetyl [K707; K709; K829; K930; K954; K960]
Q9JIA1	Lgi1	Leucine-rich glioma-inactivated protein 1	Synapse and Vesicle transport	Acetyl [K180; K532]
Q9JIS5	Sv2a	Synaptic vesicle glycoprotein 2A	Synapse and Vesicle transport	Acetyl [K398; K515]
Q9QYS2	Grm3	Metabotropic glutamate receptor 3	Synapse and Vesicle transport	Acetyl [K366]
Q9QYX7	Pclo	Protein piccolo	Synapse and Vesicle transport	Acetyl [K919]
Q9QZ88	Vps29	Vacuolar protein sorting-associated protein 29	Synapse and Vesicle transport	Acetyl [K21]
Q9WV55	Vapa	Vesicle-associated membrane protein-associated protein A	Synapse and Vesicle transport	Acetyl [K50; K125; K180]
Q9Z1A1	Tfg	TFG protein	Synapse and Vesicle transport	Acetyl [K57]
Q9Z1G3	Atp6v1c1	V-type proton ATPase subunit C 1	Synapse and Vesicle transport	Acetyl [K28; K119; K137; K171; K172]
Q9Z1G4	Atp6v0a1	V-type proton ATPase 116 kDa subunit a1	Synapse and Vesicle transport	Acetyl [K119; K237; K295; K303; K373; K376; K674]
Q9Z1Z0	Uso1	General vesicular transport factor p115	Synapse and Vesicle transport	Acetyl [K656]
V9GXM1	Arfgap1	ADP-ribosylation factor GTPase-activating protein 1	Synapse and Vesicle transport	Acetyl [K74; K194]
A0A087WSB8	Hmgn3	High mobility group nucleosome-binding domain-containing protein 3	Transcription	Acetyl [K42; K55]
A0A0A0MQ73	Kmt2d	[Histone H3]-lysine(4) N-trimethyltransferase	Transcription	Acetyl [K3071]
A0A0N4SUT9	Brpf1	Peregrin	Transcription	Acetyl [K900; K901]
A0A0R4J008	Hdac2	Histone deacetylase 2	Transcription	Acetyl [K32]
A0A0R4J0J6	Thoc5	THO complex subunit 5 homolog	Transcription	Acetyl [K24]
A0A0R4J0V4	Jmy	Junction-mediating and -regulatory protein	Transcription	Acetyl [K493; K494]
A0A0R4J1S2	Prpf40b	Pre-mRNA-processing factor 40 homolog B	Transcription	Acetyl [K840]
A0A140T8R5	Jade3	Protein Jade-3	Transcription	Acetyl [K33; K36]
A0A1S6GWJ8	Hnrnpm	Uncharacterized protein	Transcription	Acetyl [K148; K777]
A0A1W2P872	Nova2	RNA-binding protein Nova-2	Transcription	Acetyl [K23]
A0A1Y7VK55	Nfic	Nuclear factor 1	Transcription	Acetyl [K302]
A0A1Y7VM56	Sirt5	NAD-dependent protein deacylase sirtuin-5, mitochondrial	Transcription	Acetyl [K203]
A0A338P6D0	Hmga1	High mobility group protein HMG-I/HMG-Y	Transcription	Acetyl [K15]
A0A338P6U8	Arid1b	AT-rich interactive domain-containing protein 1B	Transcription	Acetyl [K1902]
A0A5F8MPX1	Kat6a	Histone acetyltransferase	Transcription	Acetyl [K863; K866]
A0A5F8MQ39	Kat6b	Histone acetyltransferase	Transcription	Acetyl [K394; K1038; K1042; K1044]
A0A6Q6PUT5	Prpf40a	Pre-mRNA-processing factor 40 homolog A (Fragment)	Transcription	Acetyl [K204]
A2A5Y4	Kansl1	KAT8 regulatory NSL complex subunit 1	Transcription	Acetyl [K180]
A2AGH6	Med12	Mediator of RNA polymerase II transcription subunit 12	Transcription	Acetyl [K1800]
A2AM29	Mllt3	Protein AF-9	Transcription	Acetyl [K254]
A2RSY1	Kansl3	KAT8 regulatory NSL complex subunit 3	Transcription	Acetyl [K639]
B1AR10	Mllt6	Myeloid/lymphoid or mixed-lineage leukemia; translocated to, 6	Transcription	Acetyl [K461]
B1AZI6	Thoc2	THO complex subunit 2	Transcription	Acetyl [K528]
B2KF05	Brpf3	Bromodomain and PHD finger-containing protein 3	Transcription	Acetyl [K89; K91; K96; K98; K105; K329]
B2M1R6	Hnrnpk	Heterogeneous nuclear ribonucleoprotein K	Transcription	Acetyl [K34; K115; K139; K142; K174]
B2RSV4	Sf3b3	Splicing factor 3b, subunit 3	Transcription	Acetyl [K137; K139; K975]
B2RUC7	Strap	Serine/threonine kinase receptor associated protein	Transcription	Acetyl [K131]
B2RWS6	Ep300	Histone acetyltransferase p300	Transcription	Acetyl [K1339; K1541; K1545; K1548; K1549; K1553; K1554; K1557; K1559; K1589; K1673; K1759; K1761; K1793]
B2RY56	Rbm25	RNA-binding protein 25	Transcription	Acetyl [K457]
B9EJX5	Taf2	Transcription initiation factor TFIID 150 kDa subunit	Transcription	Acetyl [K422]
D3YZ33	Znhit1	Zinc finger HIT domain-containing protein 1	Transcription	Acetyl [K70; K71]
D3YZC8	Brd8	Bromodomain-containing protein 8	Transcription	Acetyl [K554]
D3Z0M9	Ddx23	RNA helicase	Transcription	Acetyl [K759]
D3Z357	Nsd3	Histone-lysine N-methyltransferase NSD3	Transcription	Acetyl [K800]
D3Z3R4	Pbrm1	Protein polybromo-1 (Fragment)	Transcription	Acetyl [K25; K403; K404; K500]
E9PWW9	Rsf1	Remodeling and spacing factor 1	Transcription	Acetyl [K1053; K1064]
E9PYD5	Tcea1	Transcription elongation factor A protein 1	Transcription	Acetyl [K276]
E9PYL2	Prr12	Proline-rich protein 12	Transcription	Acetyl [K1214]
E9Q5K9	Ythdc1	YTH domain-containing protein 1	Transcription	Acetyl [K96]
E9QAQ7	Arid1a	AT-rich interactive domain-containing protein 1A	Transcription	Acetyl [K251; K1907]
E9QNN1	Dhx9	DEAH box protein 9	Transcription	Acetyl [K1027]
F6ZDS4	Tpr	Nucleoprotein TPR	Transcription	Acetyl [K551; K787; K797]
F8VPR5	Crebbp	Histone acetyltransferase	Transcription	Acetyl [K1217; K1377; K1584; K1587; K1588; K1592; K1593; K1596; K1598; K1628; K1712; K1742; K1745; K1763; K1798; K1800; K1832; K1938]
F8WI37	Kmt2c	[Histone H3]-lysine(4) N-trimethyltransferase	Transcription	Acetyl [K2863]
G3UVV3	Zfp407	Zinc finger protein 407	Transcription	Acetyl [K1608]
G3X8R8	Mrtfb	Myocardin-related transcription factor B	Transcription	Acetyl [K417]
G3X8X0	Dhx16	RNA helicase	Transcription	Acetyl [K147]
G3X9F2	Uty	Histone demethylase UTY	Transcription	Acetyl [K18; K19]
G5E866	Sf3b1	Splicing factor 3B subunit 1	Transcription	Acetyl [K333]
G5E8P1	Brd1	Bromodomain-containing protein 1	Transcription	Acetyl [K331; K418; K519]
G5E924	Hnrnpl	Heterogeneous nuclear ribonucleoprotein L (Fragment)	Transcription	Acetyl [K253; K258; K266; K291]
H3BL37	Tcof1	Treacle protein	Transcription	Acetyl [K153; K251; K327; K438; K442]
H7BWY8	Tsr2	Pre-rRNA-processing protein TSR2 homolog	Transcription	Acetyl [K119; K120]
H7BX95	Srsf1	Serine/arginine-rich splicing factor 1	Transcription	Acetyl [K179]
I6L9I7	Cbx3	Cbx3 protein	Transcription	Acetyl [K44]
O09106	Hdac1	Histone deacetylase 1	Transcription	Acetyl [K412]
O35295	Purb	Transcriptional activator protein Pur-beta	Transcription	Acetyl [K49; K82; K132; K279]
O54941	Smarce1	SWI/SNF-related matrix-associated actin-dependent regulator of chromatin subfamily E member 1	Transcription	Acetyl [K271]
O70494	Sp3	Transcription factor Sp3	Transcription	Acetyl [K595]
O70546	Kdm6a	Lysine-specific demethylase 6A	Transcription	Acetyl [K799]
O88532	Zfr	Zinc finger RNA-binding protein	Transcription	Acetyl [K495; K496; K509]
O88569	Hnrnpa2b1	Heterogeneous nuclear ribonucleoproteins A2/B1	Transcription	Acetyl [K59; K112; K113]
O88712	Ctbp1	C-terminal-binding protein 1	Transcription	Acetyl [K348]
P09405	Ncl	Nucleolin	Transcription	Acetyl [K70; K71; K79; K80; K87; K88; K96; K109; K110; K124; K125; K429; K478; K522; K569; K702; K703]
P11031	Sub1	Activated RNA polymerase II transcriptional coactivator p15	Transcription	Acetyl [K38; K39]
P28656	Nap1l1	Nucleosome assembly protein 1-like 1	Transcription	Acetyl [K82; K116]
P29341	Pabpc1	Polyadenylate-binding protein 1	Transcription	Acetyl [K104; K299; K606]
P32067	Ssb	Lupus La protein homolog	Transcription	Acetyl [K105; K109; K174; K327]
P37242	Thrb	Thyroid hormone receptor beta	Transcription	Acetyl [K206; K211]
P54823	Ddx6	Probable ATP-dependent RNA helicase DDX6	Transcription	Acetyl [K104; K231; K232]
P55200	Kmt2a	Histone-lysine N-methyltransferase 2A	Transcription	Acetyl [K3459]
P56959	Fus	RNA-binding protein FUS	Transcription	Acetyl [K325]
P60762	Morf4l1	Mortality factor 4-like protein 1	Transcription	Acetyl [K127]
P62317	Snrpd2	Small nuclear ribonucleoprotein Sm D2	Transcription	Acetyl [K18]
P62774	Mtpn	Myotrophin	Transcription	Acetyl [K24; K66; K114]
P70298	Cux2	Homeobox protein cut-like 2	Transcription	Acetyl [K74]
P70670	Naca	Nascent polypeptide-associated complex subunit alpha, muscle-specific form	Transcription	Acetyl [K2072]
P83870	Phf5a	PHD finger-like domain-containing protein 5A	Transcription	Acetyl [K95]
P83917	Cbx1	Chromobox protein homolog 1	Transcription	Acetyl [K84; K139]
P84104	Srsf3	Serine/arginine-rich splicing factor 3	Transcription	Acetyl [K23]
P97471	Smad4	Mothers against decapentaplegic homolog 4	Transcription	Acetyl [K45; K46]
P97496	Smarcc1	SWI/SNF complex subunit SMARCC1	Transcription	Acetyl [K128; K353; K909]
Q00PI9	Hnrnpul2	Heterogeneous nuclear ribonucleoprotein U-like protein 2	Transcription	Acetyl [K568]
Q02614	Sap30bp	SAP30-binding protein	Transcription	Acetyl [K304; K305]
Q02780	Nfia	Nuclear factor 1 A-type	Transcription	Acetyl [K299]
Q04207	Rela	Transcription factor p65	Transcription	Acetyl [K122; K123]
Q09XV5	Chd8	Chromodomain-helicase-DNA-binding protein 8	Transcription	Acetyl [K544; K545]
Q2VPQ9	Meaf6	Chromatin modification-related protein MEAF6	Transcription	Acetyl [K69; K74; K151]
Q3TFE5	Dhx15	RNA helicase	Transcription	Acetyl [K17; K18; K491]
Q3THK3	Gtf2f1	General transcription factor IIF subunit 1	Transcription	Acetyl [K421]
Q3TVV6	Hnrnpu	Uncharacterized protein	Transcription	Acetyl [K21; K22; K176; K181; K307; K328; K492; K519; K520; K611; K789]
Q3U0V1	Khsrp	Far upstream element-binding protein 2	Transcription	Acetyl [K110; K204]
Q3U1C2	Ruvbl1	RuvB-like helicase	Transcription	Acetyl [K456]
Q3U6P5	Hnrnpc	RRM domain-containing protein	Transcription	Acetyl [K170; K176]
Q3U6Q1	Wbp11	Uncharacterized protein	Transcription	Acetyl [K316]
Q3U8W9	Hnrnpr	Uncharacterized protein	Transcription	Acetyl [K103; K285; K583]
Q3UEB3	Puf60	Poly(U)-binding-splicing factor PUF60	Transcription	Acetyl [K459]
Q3UH70	Brd4	Bromodomain-containing protein 4	Transcription	Acetyl [K696; K698]
Q3UHB1	Nt5dc3	5'-nucleotidase domain-containing protein 3	Transcription	Acetyl [K258; K336]
Q3UID0	Smarcc2	SWI/SNF complex subunit SMARCC2	Transcription	Acetyl [K326; K595; K597; K800; K801; K933]
Q3UK83	Hnrnpa1	Helix-destabilizing protein	Transcription	Acetyl [K52; K105; K106; K351]
Q3UKP5	Xab2	Uncharacterized protein	Transcription	Acetyl [K794]
Q3UM20	Nono	Uncharacterized protein	Transcription	Acetyl [K5; K111; K247; K340; K471]
Q3UXP2	Ruvbl2	RuvB-like helicase	Transcription	Acetyl [K234]
Q3UYR3	Cbfb	Uncharacterized protein (Fragment)	Transcription	Acetyl [K133; K134]
Q3UZG3	Hnrnpa3	Uncharacterized protein	Transcription	Acetyl [K73; K126; K127; K199; K200]
Q3V0Z8	Ddx5	DEAD box protein 5 (Fragment)	Transcription	Acetyl [K107; K108; K115; K272; K426]
Q3V1Z7	Ddx1	ATP-dependent RNA helicase DDX1	Transcription	Acetyl [K268; K281; K399; K516]
Q3V2R8	Nif3l1	NIF3-like protein 1	Transcription	Acetyl [K105]
Q497Z6	Hmgb1	High mobility group protein 1	Transcription	Acetyl [K30; K43; K44; K127; K128; K141]
Q542V3	Srsf4	Serine/arginine-rich-splicing factor 4	Transcription	Acetyl [K140; K286]
Q545C1	Tial1	Uncharacterized protein	Transcription	Acetyl [K153]
Q569Z5	Ddx46	Probable ATP-dependent RNA helicase DDX46	Transcription	Acetyl [K271; K272]
Q569Z6	Thrap3	Thyroid hormone receptor-associated protein 3	Transcription	Acetyl [K346; K398; K476; K555]
Q5CCJ9	Brd3	Orfx protein	Transcription	Acetyl [K303; K304]
Q5DTI6	Kansl1l	KAT8 regulatory NSL complex subunit 1-like protein	Transcription	Acetyl [K863]
Q5EBP9	Trim28	Tripartite motif-containing 28	Transcription	Acetyl [K214; K262]
Q5SUS9	Ewsr1	RNA-binding protein EWS	Transcription	Acetyl [K444; K446]
Q5SVQ0	Kat7	Histone acetyltransferase KAT7	Transcription	Acetyl [K173; K201]
Q5XJE5	Leo1	RNA polymerase-associated protein LEO1	Transcription	Acetyl [K640]
Q60520	Sin3a	Paired amphipathic helix protein Sin3a	Transcription	Acetyl [K876]
Q60749	Khdrbs1	KH domain-containing, RNA-binding, signal transduction-associated protein 1	Transcription	Acetyl [K21]
Q61026	Ncoa2	Nuclear receptor coactivator 2	Transcription	Acetyl [K31; K780; K785]
Q61926	Myb	Myb protein	Transcription	Acetyl [K440]
Q61990	Pcbp2	Poly(rC)-binding protein 2	Transcription	Acetyl [K31]
Q62348	Tsn	Translin	Transcription	Acetyl [K187]
Q63943	Mef2d	Myocyte-specific enhancer factor 2D	Transcription	Acetyl [K250; K504]
Q64213	Sf1	Splicing factor 1	Transcription	Acetyl [K165]
Q66JR8	Ptms	Ptms protein	Transcription	Acetyl [K47; K67; K68; K124; K201]
Q67FY2	Bcl9l	B-cell CLL/lymphoma 9-like protein	Transcription	Acetyl [K49; K73; K108; K110]
Q68ED7	Crtc1	CREB-regulated transcription coactivator 1	Transcription	Acetyl [K123]
Q69Z99	Znf512	Zinc finger protein 512	Transcription	Acetyl [K97]
Q6DFW4	Nop58	Nucleolar protein 58	Transcription	Acetyl [K353; K355; K441]
Q6NV83	U2surp	U2 snRNP-associated SURP motif-containing protein	Transcription	Acetyl [K80; K145]
Q6NZQ4	Paxip1	PAX-interacting protein 1	Transcription	Acetyl [K834]
Q6P5D8	Smchd1	Structural maintenance of chromosomes flexible hinge domain-containing protein 1	Transcription	Acetyl [K1988]
Q6PDM1	Msl1	Male-specific lethal 1 homolog	Transcription	Acetyl [K78]
Q6PE01	Snrnp40	U5 small nuclear ribonucleoprotein 40 kDa protein	Transcription	Acetyl [K18]
Q6T264	Maml1	Mastermind-like protein 1	Transcription	Acetyl [K412; K414]
Q6ZPI0	Jade1	Protein Jade-1	Transcription	Acetyl [K303]
Q7JJ13	Brd2	Bromodomain-containing protein 2	Transcription	Acetyl [K30]
Q7TMK9	Syncrip	Heterogeneous nuclear ribonucleoprotein Q	Transcription	Acetyl [K100; K282; K283]
Q7TNV0	Dek	Protein DEK	Transcription	Acetyl [K61]
Q80SW1	Ahcyl1	S-adenosylhomocysteine hydrolase-like protein 1	Transcription	Acetyl [K108; K246; K247; K284; K286; K302; K359; K389; K432; K478; K486; K487; K519; K524]
Q80TP8	Csde1	MKIAA0885 protein (Fragment)	Transcription	Acetyl [K782]
Q80X98	Dhx38	RNA helicase	Transcription	Acetyl [K876]
Q80XU3	Nucks1	Nuclear ubiquitous casein and cyclin-dependent kinase substrate 1	Transcription	Acetyl [K35; K36; K52; K184; K186]
Q810A7	Ddx42	ATP-dependent RNA helicase DDX42	Transcription	Acetyl [K709]
Q8BKI2	Tnrc6b	Trinucleotide repeat-containing gene 6B protein	Transcription	Acetyl [K739]
Q8BP27	Sfr1	Swi5-dependent recombination DNA repair protein 1 homolog	Transcription	Acetyl [K149]
Q8BTF8	Ralyl	RNA-binding Raly-like protein	Transcription	Acetyl [K192]
Q8BTI8	Srrm2	Serine/arginine repetitive matrix protein 2	Transcription	Acetyl [K1183; K2556]
Q8BXJ2	Trerf1	Transcriptional-regulating factor 1	Transcription	Acetyl [K639; K646]
Q8C0D7	Ing4	Inhibitor of growth protein 4	Transcription	Acetyl [K114; K127; K129; K146; K148; K156]
Q8C2Q3	Rbm14	RNA-binding protein 14	Transcription	Acetyl [K164]
Q8C2Q7	Hnrnph1	Heterogeneous nuclear ribonucleoprotein H	Transcription	Acetyl [K185]
Q8C6E9	Pura	Uncharacterized protein	Transcription	Acetyl [K70; K143; K228; K265; K272; K278; K279]
Q8C8N2	Scai	Protein SCAI	Transcription	Acetyl [K326]
Q8CAK3	Shfl	Shiftless antiviral inhibitor of ribosomal frameshifting protein homolog	Transcription	Acetyl [K157]
Q8CCK0	Macroh2a2	Core histone macro-H2A.2	Transcription	Acetyl [K123; K134]
Q8CCT4	Tceal5	Transcription elongation factor A protein-like 5	Transcription	Acetyl [K40]
Q8CD15	Riox2	Ribosomal oxygenase 2	Transcription	Acetyl [K20]
Q8CH09	Sugp2	SURP and G-patch domain-containing protein 2	Transcription	Acetyl [K233]
Q8CH25	Sltm	SAFB-like transcription modulator	Transcription	Acetyl [K1021]
Q8CHH5	Bicral	BRD4-interacting chromatin-remodeling complex-associated protein-like	Transcription	Acetyl [K614]
Q8CHI8	Ep400	E1A-binding protein p400	Transcription	Acetyl [K732]
Q8CI03	Flywch1	FLYWCH-type zinc finger-containing protein 1	Transcription	Acetyl [K69; K70]
Q8CIM8	Ints4	Integrator complex subunit 4	Transcription	Acetyl [K27]
Q8CJ76	Mllt1	Leukemia-associated protein MLLT1	Transcription	Acetyl [K246]
Q8K019	Bclaf1	Bcl-2-associated transcription factor 1	Transcription	Acetyl [K182; K419]
Q8K327	Champ1	Chromosome alignment-maintaining phosphoprotein 1	Transcription	Acetyl [K607; K608]
Q8K4P0	Wdr33	pre-mRNA 3' end processing protein WDR33	Transcription	Acetyl [K46]
Q8R0A0	Gtf2f2	General transcription factor IIF subunit 2	Transcription	Acetyl [K137]
Q8R0A5	Tceal3	Transcription elongation factor A protein-like 3	Transcription	Acetyl [K11; K64]
Q8R0L9	Tada3	Transcriptional adapter 3	Transcription	Acetyl [K97; K100; K109]
Q8R0W1	Cipc	CLOCK-interacting pacemaker	Transcription	Acetyl [K204]
Q8R326	Pspc1	Paraspeckle component 1	Transcription	Acetyl [K519]
Q8VDQ8	Sirt2	NAD-dependent protein deacetylase sirtuin-2	Transcription	Acetyl [K126; K144; K210; K287]
Q8VI84	Noc3l	Nucleolar complex protein 3 homolog	Transcription	Acetyl [K759]
Q8VIJ6	Sfpq	Splicing factor, proline- and glutamine-rich	Transcription	Acetyl [K203; K209]
Q91WM3	Rrp9	U3 small nucleolar RNA-interacting protein 2	Transcription	Acetyl [K25]
Q91XV3	Basp1	Brain acid soluble protein 1	Transcription	Acetyl [K18; K38; K52; K58; K60; K123; K146; K147; K159; K181; K195; K225]
Q921D4	Med6	Mediator of RNA polymerase II transcription subunit 6	Transcription	Acetyl [K236; K241]
Q924H7	Wac	WW domain-containing adapter protein with coiled-coil	Transcription	Acetyl [K144; K145]
Q925J9	Med1	Mediator of RNA polymerase II transcription subunit 1	Transcription	Acetyl [K994; K1311; K1313]
Q99JF8	Psip1	PC4 and SFRS1-interacting protein	Transcription	Acetyl [K215; K217; K242]
Q99JX1	Taf11	Transcription initiation factor TFIID subunit 11	Transcription	Acetyl [K82; K83]
Q99MU3	Adar	Double-stranded RNA-specific adenosine deaminase	Transcription	Acetyl [K360]
Q99P25	Tsnaxip1	Translin-associated factor X-interacting protein 1	Transcription	Acetyl [K437; K440; K441]
Q9CQY2	Ramac	RNA guanine-N7 methyltransferase activating subunit	Transcription	Acetyl [K24]
Q9CR11	Yeats4	YEATS domain-containing protein 4	Transcription	Acetyl [K131; K132; K212]
Q9CSH3	Dis3	Exosome complex exonuclease RRP44	Transcription	Acetyl [K952; K953]
Q9CU65	Zmym2	Zinc finger MYM-type protein 2	Transcription	Acetyl [K1279]
Q9CW03	Smc3	Structural maintenance of chromosomes protein 3	Transcription	Acetyl [K105; K106]
Q9CWV6	Prkrip1	PRKR-interacting protein 1	Transcription	Acetyl [K126]
Q9CX86	Hnrnpa0	Heterogeneous nuclear ribonucleoprotein A0	Transcription	Acetyl [K159]
Q9CXK9	Rbm33	RNA-binding protein 33	Transcription	Acetyl [K945]
Q9CYR0	Ssbp1	Single-stranded DNA-binding protein, mitochondrial	Transcription	Acetyl [K103; K104]
Q9CYZ8	Ssbp2	Single-stranded DNA-binding protein 2	Transcription	Acetyl [K6]
Q9CZ91	Srfbp1	Serum response factor-binding protein 1	Transcription	Acetyl [K435; K436]
Q9CZL5	Pcbd2	Pterin-4-alpha-carbinolamine dehydratase 2	Transcription	Acetyl [K120; K131]
Q9CZU3	Mtrex	Exosome RNA helicase MTR4	Transcription	Acetyl [K59]
Q9D0D3	Mtpap	Poly(A) RNA polymerase, mitochondrial	Transcription	Acetyl [K89; K90; K177]
Q9D0T1	Snu13	NHP2-like protein 1	Transcription	Acetyl [K20; K21]
Q9D1J3	Sarnp	SAP domain-containing ribonucleoprotein	Transcription	Acetyl [K119; K120]
Q9D892	Itpa	Inosine triphosphate pyrophosphatase	Transcription	Acetyl [K56]
Q9D8S5	Srsf5	Serine/arginine-rich-splicing factor 5	Transcription	Acetyl [K181]
Q9DAR7	Dcps	m7GpppX diphosphatase	Transcription	Acetyl [K137; K141; K253]
Q9DAT2	Mrgbp	MRG/MORF4L-binding protein	Transcription	Acetyl [K200]
Q9DBE9	Ftsj3	pre-rRNA 2'-O-ribose RNA methyltransferase FTSJ3	Transcription	Acetyl [K233; K234]
Q9DBP6	Wbp2	GRAM domain-containing protein	Transcription	Acetyl [K62]
Q9EPQ8	Tcf20	Transcription factor 20	Transcription	Acetyl [K1295]
Q9EPU0	Upf1	Regulator of nonsense transcripts 1	Transcription	Acetyl [K587]
Q9JJF0	Nap1l5	Nucleosome assembly protein 1-like 5	Transcription	Acetyl [K65]
Q9JLC6	Tef	Thyrotroph embryonic factor	Transcription	Acetyl [K38; K39]
Q9QZQ8	Macroh2a1	Core histone macro-H2A.1	Transcription	Acetyl [K134; K135; K295]
Q9R1Q8	Tagln3	Transgelin-3	Transcription	Acetyl [K17; K21]
Q9R226	Khdrbs3	KH domain-containing, RNA-binding, signal transduction-associated protein 3	Transcription	Acetyl [K152; K153]
Q9WVA4	Tagln2	Transgelin-2	Transcription	Acetyl [K78; K79]
Q9Z277	Baz1b	Tyrosine-protein kinase BAZ1B	Transcription	Acetyl [K410; K1331]
Q9Z2D6	Mecp2	Methyl-CpG-binding protein 2	Transcription	Acetyl [K210; K284; K285; K304; K305; K447; K449]
S4R1M2	Safb	Scaffold attachment factor B1	Transcription	Acetyl [K83; K84; K316]
A0A087WQH8	Slc35a4	Probable UDP-sugar transporter protein SLC35A4	Translation and PTM	Acetyl [K92]
A0A087WQS2	Bzw1	Basic leucine zipper and W2 domain-containing protein 1	Translation and PTM	Acetyl [K223]
A0A0A6YX26	Rpl31	60S ribosomal protein L31	Translation and PTM	Acetyl [K31; K39; K40]
A0A0R4IZY9	Dus3l	tRNA-dihydrouridine(47) synthase [NAD(P)(+)]	Translation and PTM	Acetyl [K64]
A0A0R4J0G4	Ranbp10	Ran-binding protein 10	Translation and PTM	Acetyl [K321]
A0A0R4J102	Cpeb3	Cytoplasmic polyadenylation element-binding protein 3	Translation and PTM	Acetyl [K640]
A0A1D5RM85	Rpl18a	60S ribosomal protein L18a (Fragment)	Translation and PTM	Acetyl [K41; K76; K136]
A0A1S6GWJ9	Tsfm	Elongation factor Ts, mitochondrial	Translation and PTM	Acetyl [K72]
A0A1W2P7A1	Rps12	40S ribosomal protein S12	Translation and PTM	Acetyl [K145]
A0A6I8MWZ8	Mtx1	Metaxin-1	Translation and PTM	Acetyl [K185]
A1L2Z3	Emc1	ER membrane protein complex subunit 1	Translation and PTM	Acetyl [K148; K149; K521]
A2A7S7	Yars	Tyrosine--tRNA ligase	Translation and PTM	Acetyl [K182; K183; K463; K466]
A2APY6	Esf1	ESF1, nucleolar pre-rRNA processing protein, homolog (S. cerevisiae)	Translation and PTM	Acetyl [K4]
A2AR02	Ppig	Peptidyl-prolyl cis-trans isomerase G	Translation and PTM	Acetyl [K52]
A8Y5T6	Pars2	Prolyl-tRNA synthetase	Translation and PTM	Acetyl [K279; K414; K415; K474]
B2CSK2	Heat shock protein 1-like protein OS=Mus musculus OX=10090	Heat shock protein 1-like protein	Translation and PTM	Acetyl [K58; K509]
B2CY77	Rpsa	Laminin receptor (Fragment)	Translation and PTM	Acetyl [K52]
B2MWM9	Calr	Calreticulin	Translation and PTM	Acetyl [K62; K64; K98; K111; K159; K248; K375]
B2RWW2	Golgb1	Golgb1 protein	Translation and PTM	Acetyl [K2010]
B7U582	Heat shock protein 70-2 OS=Mus musculus OX=10090	Heat shock protein 70-2	Translation and PTM	Acetyl [K78; K89; K188; K189; K249; K510; K542]
B9EIU1	Eprs	Glutamyl-tRNA synthetase	Translation and PTM	Acetyl [K497; K498]
D3YWJ3	Rps2	40S ribosomal protein S2	Translation and PTM	Acetyl [K211; K212]
D3YYT1	Glyr1	Glyoxylate reductase 1 homolog	Translation and PTM	Acetyl [K236]
D3Z4S3	Ptrhd1	Putative peptidyl-tRNA hydrolase PTRHD1	Translation and PTM	Acetyl [K134]
E9QB02	Mars1	Methionine--tRNA ligase, cytoplasmic	Translation and PTM	Acetyl [K728]
E9QMB7	Naa30	N-alpha-acetyltransferase 30	Translation and PTM	Acetyl [K235]
F6XI62	Rpl7	60S ribosomal protein L7 (Fragment)	Translation and PTM	Acetyl [K88; K101; K204]
G3UY93	Vars	Valyl-tRNA synthetase (Fragment)	Translation and PTM	Acetyl [K644]
G3X975	Cars2	Cysteinyl-tRNA synthetase	Translation and PTM	Acetyl [K309]
G3X9Q6	Larp4	La-related protein 4	Translation and PTM	Acetyl [K216]
H3BJW3	Cpsf6	Cleavage and polyadenylation specificity factor subunit 6	Translation and PTM	Acetyl [K79; K138; K139]
O54734	Ddost	Dolichyl-diphosphooligosaccharide--protein glycosyltransferase 48 kDa subunit	Translation and PTM	Acetyl [K174]
O54946	Dnajb6	DnaJ homolog subfamily B member 6	Translation and PTM	Acetyl [K20]
O54984	Get3	ATPase GET3	Translation and PTM	Acetyl [K267]
O55033	Nck2	Cytoplasmic protein NCK2	Translation and PTM	Acetyl [K227]
O55142	Rpl35a	60S ribosomal protein L35a	Translation and PTM	Acetyl [K15; K45]
O70194	Eif3d	Eukaryotic translation initiation factor 3 subunit D	Translation and PTM	Acetyl [K426]
O70251	Eef1b	Elongation factor 1-beta	Translation and PTM	Acetyl [K60; K129; K130; K185; K186]
O88441	Mtx2	Metaxin-2	Translation and PTM	Acetyl [K237]
P07901	Hsp90aa1	Heat shock protein HSP 90-alpha	Translation and PTM	Acetyl [K100; K153; K185; K191; K328; K408; K411; K444; K486; K490; K500; K559; K560; K561; K568; K632; K633]
P08113	Hsp90b1	Endoplasmin	Translation and PTM	Acetyl [K95; K161; K404; K405; K682; K683]
P09103	P4hb	Protein disulfide-isomerase	Translation and PTM	Acetyl [K108]
P10126	Eef1a1	Elongation factor 1-alpha 1	Translation and PTM	Acetyl [K5; K20; K36; K41; K165; K179; K180; K392]
P10630	Eif4a2	Eukaryotic initiation factor 4A-II	Translation and PTM	Acetyl [K370; K382]
P11881	Itpr1	Inositol 1,4,5-trisphosphate receptor type 1	Translation and PTM	Acetyl [K100; K101]
P11983	Tcp1	T-complex protein 1 subunit alpha	Translation and PTM	Acetyl [K73; K153; K317; K365; K400; K541]
P20029	Hspa5	Endoplasmic reticulum chaperone BiP	Translation and PTM	Acetyl [K97; K114; K214; K548; K618; K620]
P23116	Eif3a	Eukaryotic translation initiation factor 3 subunit A	Translation and PTM	Acetyl [K75]
P24369	Ppib	Peptidyl-prolyl cis-trans isomerase B	Translation and PTM	Acetyl [K89; K215]
P26883	Fkbp1a	Peptidyl-prolyl cis-trans isomerase FKBP1A	Translation and PTM	Acetyl [K35; K36; K48; K53]
P27659	Rpl3	60S ribosomal protein L3	Translation and PTM	Acetyl [K143; K356]
P27773	Pdia3	Protein disulfide-isomerase A3	Translation and PTM	Acetyl [K129; K130; K225; K226; K296; K362; K460; K461; K496]
P30416	Fkbp4	Peptidyl-prolyl cis-trans isomerase FKBP4	Translation and PTM	Acetyl [K390]
P35980	Rpl18	60S ribosomal protein L18	Translation and PTM	Acetyl [K30; K49]
P45878	Fkbp2	Peptidyl-prolyl cis-trans isomerase FKBP2	Translation and PTM	Acetyl [K43]
P48722	Hspa4l	Heat shock 70 kDa protein 4L	Translation and PTM	Acetyl [K53; K194; K272; K422; K436; K437; K539; K556; K774]
P58252	Eef2	Elongation factor 2	Translation and PTM	Acetyl [K32; K571; K572]
P60904	Dnajc5	DnaJ homolog subfamily C member 5	Translation and PTM	Acetyl [K32; K33; K46; K56; K58; K72]
P61358	Rpl27	60S ribosomal protein L27	Translation and PTM	Acetyl [K27; K59; K98]
P61759	Vbp1	Prefoldin subunit 3	Translation and PTM	Acetyl [K58; K60; K69; K70]
P62631	Eef1a2	Elongation factor 1-alpha 2	Translation and PTM	Acetyl [K5; K20; K36; K41; K165; K179; K180; K439]
P62702	Rps4x	40S ribosomal protein S4, X isoform	Translation and PTM	Acetyl [K62; K63]
P62858	Rps28	40S ribosomal protein S28	Translation and PTM	Acetyl [K10]
P62911	Rpl32	60S ribosomal protein L32	Translation and PTM	Acetyl [K106]
P63017	Hspa8	Heat shock cognate 71 kDa protein	Translation and PTM	Acetyl [K56; K71; K88; K102; K126; K187; K188; K246; K248; K328; K507; K524; K526; K531; K539; K550; K597; K601]
P63037	Dnaja1	DnaJ homolog subfamily A member 1	Translation and PTM	Acetyl [K23; K24; K296]
P63242	Eif5a	Eukaryotic translation initiation factor 5A-1	Translation and PTM	Acetyl [K47; K67; K68; K85]
P63325	Rps10	40S ribosomal protein S10	Translation and PTM	Acetyl [K24; K25]
P80313	Cct7	T-complex protein 1 subunit eta	Translation and PTM	Acetyl [K137; K144; K145; K172; K230; K320; K366; K368]
P80315	Cct4	T-complex protein 1 subunit delta	Translation and PTM	Acetyl [K21; K319; K321]
P80316	Cct5	T-complex protein 1 subunit epsilon	Translation and PTM	Acetyl [K376; K399]
P97351	Rps3a	40S ribosomal protein S3a	Translation and PTM	Acetyl [K27; K144; K145]
P97461	Rps5	40S ribosomal protein S5	Translation and PTM	Acetyl [K191; K192]
P99027	Rplp2	60S acidic ribosomal protein P2	Translation and PTM	Acetyl [K94]
Q03958	Pfdn6	Prefoldin subunit 6	Translation and PTM	Acetyl [K88]
Q05D44	Eif5b	Eukaryotic translation initiation factor 5B	Translation and PTM	Acetyl [K1011; K1012]
Q14DP3	Lars2	Leucyl-tRNA synthetase	Translation and PTM	Acetyl [K154; K327; K328]
Q2TGE7	Zdhhc8	Palmitoyltransferase	Translation and PTM	Acetyl [K92]
Q3T9S3	Set	SET translocation	Translation and PTM	Acetyl [K82]
Q3TF87	Dars	Aspartate--tRNA ligase, cytoplasmic	Translation and PTM	Acetyl [K40]
Q3TFF0	Dnaja2	Uncharacterized protein	Translation and PTM	Acetyl [K152]
Q3TG12	Farsb	Phenylalanyl-tRNA synthetase beta subunit (Fragment)	Translation and PTM	Acetyl [K6]
Q3TI05	Cct6a	Chaperonin containing Tcp1, subunit 6a (Zeta)	Translation and PTM	Acetyl [K199; K251; K381]
Q3TJ01	Rtcb	RNA-splicing ligase RtcB homolog	Translation and PTM	Acetyl [K17; K492; K493; K496]
Q3TJG6	Ptges3	CS domain-containing protein	Translation and PTM	Acetyl [K33; K35; K65; K67]
Q3TL53	40S ribosomal protein S6 OS=Mus musculus OX=10090	40S ribosomal protein S6	Translation and PTM	Acetyl [K79]
Q3TVM1	Sf3a1	Uncharacterized protein	Translation and PTM	Acetyl [K484; K485]
Q3TXE5	Canx	Uncharacterized protein	Translation and PTM	Acetyl [K218; K234; K235]
Q3TZ32	Aars	Alanine--tRNA ligase	Translation and PTM	Acetyl [K235]
Q3U186	Rars2	Probable arginine--tRNA ligase, mitochondrial	Translation and PTM	Acetyl [K557]
Q3U3N7	St13	STI1 domain-containing protein	Translation and PTM	Acetyl [K152; K185]
Q3U4U6	Cct3	T-complex protein 1 subunit gamma	Translation and PTM	Acetyl [K15; K44; K248; K249; K353; K354]
Q3U505	Rpn2	Dolichyl-diphosphooligosaccharide--protein glycosyltransferase subunit 2 (Fragment)	Translation and PTM	Acetyl [K655]
Q3U561	Rpl10a	Ribosomal protein	Translation and PTM	Acetyl [K91; K92; K130]
Q3U6U7	Wars	T1-TrpRS	Translation and PTM	Acetyl [K378]
Q3U890	Hars	Histidine--tRNA ligase, cytoplasmic	Translation and PTM	Acetyl [K418; K419]
Q3U900	Rpn1	Dolichyl-diphosphooligosaccharide--protein glycosyltransferase subunit 1	Translation and PTM	Acetyl [K539]
Q3UAJ1	Ppia	Peptidyl-prolyl cis-trans isomerase	Translation and PTM	Acetyl [K31; K49; K82; K125; K131]
Q3UC02	Rps11	40S ribosomal protein S11	Translation and PTM	Acetyl [K20; K30; K32; K38; K45; K58; K59; K79; K107]
Q3UK56	Rps3	40S ribosomal protein S3	Translation and PTM	Acetyl [K75]
Q3UL54	Rsl1d1	Uncharacterized protein	Translation and PTM	Acetyl [K423; K424]
Q3UXN3	Cars	Cysteinyl-tRNA synthetase	Translation and PTM	Acetyl [K131; K132; K231]
Q3UZG4	Aimp1	Aminoacyl tRNA synthase complex-interacting multifunctional protein 1	Translation and PTM	Acetyl [K221]
Q4FZE6	Rps7	40S ribosomal protein S7	Translation and PTM	Acetyl [K90]
Q4VAG4	Rpl22	Ribosomal protein L22	Translation and PTM	Acetyl [K80]
Q542X7	Cct2	CCT-beta	Translation and PTM	Acetyl [K191; K203; K204; K272; K274; K284]
Q5BLJ7	Rps13	40S ribosomal protein S13	Translation and PTM	Acetyl [K9]
Q5FWB6	Rplp0	60S acidic ribosomal protein P0	Translation and PTM	Acetyl [K10]
Q5I0T8	Rpl19	Ribosomal protein L19	Translation and PTM	Acetyl [K80]
Q5M9J8	Rpl28	60S ribosomal protein L28	Translation and PTM	Acetyl [K127]
Q5M9M4	Rps15a	40S ribosomal protein S15a	Translation and PTM	Acetyl [K19]
Q5M9P3	Rps19	40S ribosomal protein S19 (Fragment)	Translation and PTM	Acetyl [K29; K30; K149; K150]
Q5SQX6	Cyfip2	Cytoplasmic FMR1-interacting protein 2	Translation and PTM	Acetyl [K141; K178; K182; K750]
Q5U458	Dnajc11	DnaJ homolog subfamily C member 11	Translation and PTM	Acetyl [K45]
Q60864	Stip1	Stress-induced-phosphoprotein 1	Translation and PTM	Acetyl [K100; K169; K222; K223; K246; K317; K325; K337; K338; K364; K366; K381; K388; K446; K486; K523]
Q61699	Hsph1	Heat shock protein 105 kDa	Translation and PTM	Acetyl [K53; K68; K194; K234; K272; K351]
Q62446	Fkbp3	Peptidyl-prolyl cis-trans isomerase FKBP3	Translation and PTM	Acetyl [K56; K70]
Q66JS6	Eif3j2	Eukaryotic translation initiation factor 3 subunit J-B	Translation and PTM	Acetyl [K215; K217]
Q69ZP6	Cd2bp2	MKIAA1178 protein (Fragment)	Translation and PTM	Acetyl [K48]
Q6A0F1	Cct8	CCT-theta (Fragment)	Translation and PTM	Acetyl [K314; K446; K447; K483]
Q6NZJ6	Eif4g1	Eukaryotic translation initiation factor 4 gamma 1	Translation and PTM	Acetyl [K601]
Q6P5F9	Xpo1	Exportin-1	Translation and PTM	Acetyl [K693]
Q6PGB6	Naa50	N-alpha-acetyltransferase 50	Translation and PTM	Acetyl [K34]
Q6ZPT2	Lars	Leucyl-tRNA synthetase (Fragment)	Translation and PTM	Acetyl [K582]
Q6ZQI3	Mlec	Malectin	Translation and PTM	Acetyl [K245]
Q6ZWU9	Rps27	40S ribosomal protein S27	Translation and PTM	Acetyl [K16]
Q6ZWV7	Rpl35	60S ribosomal protein L35	Translation and PTM	Acetyl [K43]
Q71LX8	Hsp90ab1	Heat shock protein 84b	Translation and PTM	Acetyl [K95; K148; K180; K186; K204; K306; K347; K348; K399; K402; K435; K550; K551; K552; K559; K623; K624]
Q7TMB8	Cyfip1	Cytoplasmic FMR1-interacting protein 1	Translation and PTM	Acetyl [K178; K182; K751; K1188]
Q80UT7	Rpl7a	60S ribosomal protein L7a (Fragment)	Translation and PTM	Acetyl [K154; K155]
Q80WS3	Fbll1	rRNA/tRNA 2'-O-methyltransferase fibrillarin-like protein 1	Translation and PTM	Acetyl [K199; K200]
Q8BFR5	Tufm	Elongation factor Tu, mitochondrial	Translation and PTM	Acetyl [K88; K135; K169; K234; K297; K342]
Q8BFY9	Tnpo1	Transportin-1	Translation and PTM	Acetyl [K81; K869]
Q8BH30	Kpna6	Importin subunit alpha	Translation and PTM	Acetyl [K18; K134]
Q8BIJ6	Iars2	Isoleucine--tRNA ligase, mitochondrial	Translation and PTM	Acetyl [K104; K106; K194; K196; K241; K538; K540; K725; K781]
Q8BIP0	Dars2	Aspartate--tRNA ligase, mitochondrial	Translation and PTM	Acetyl [K453]
Q8BJM7	Tyw1	S-adenosyl-L-methionine-dependent tRNA 4-demethylwyosine synthase TYW1	Translation and PTM	Acetyl [K385]
Q8BJU0	Sgta	Small glutamine-rich tetratricopeptide repeat-containing protein alpha	Translation and PTM	Acetyl [K175]
Q8BKC5	Ipo5	Importin-5	Translation and PTM	Acetyl [K806]
Q8BLY2	Tars3	Threonine--tRNA ligase 2, cytoplasmic	Translation and PTM	Acetyl [K346]
Q8BMJ3	Eif1ax	Eukaryotic translation initiation factor 1A, X-chromosomal	Translation and PTM	Acetyl [K56]
Q8BP47	NARS1	Asparagine--tRNA ligase, cytoplasmic	Translation and PTM	Acetyl [K115]
Q8BT90	Rps17	40S ribosomal protein S17 (Fragment)	Translation and PTM	Acetyl [K38; K50; K51; K65]
Q8BU30	Iars1	Isoleucine--tRNA ligase, cytoplasmic	Translation and PTM	Acetyl [K917]
Q8BYL4	Yars2	Tyrosine--tRNA ligase, mitochondrial	Translation and PTM	Acetyl [K362]
Q8C483	Sars	Seryl-tRNA synthetase	Translation and PTM	Acetyl [K55]
Q8CGY8	Ogt	UDP-N-acetylglucosamine--peptide N-acetylglucosaminyltransferase 110 kDa subunit	Translation and PTM	Acetyl [K337; K385; K991; K992]
Q8CI32	Bag5	BAG family molecular chaperone regulator 5	Translation and PTM	Acetyl [K195; K419]
Q8K394	Plcl2	Inactive phospholipase C-like protein 2	Translation and PTM	Acetyl [K1079]
Q8QZY1	Eif3l	Eukaryotic translation initiation factor 3 subunit L	Translation and PTM	Acetyl [K301; K302]
Q8R1B4	Eif3c	Eukaryotic translation initiation factor 3 subunit C	Translation and PTM	Acetyl [K330]
Q8R2P8	Kars	Lysine--tRNA ligase	Translation and PTM	Acetyl [K202]
Q8R3R9	Pfdn1	Prefoldin 1	Translation and PTM	Acetyl [K83]
Q91V99	fau	40S ribosomal protein S30 (Fragment)	Translation and PTM	Acetyl [K129; K130]
Q91YQ3	Csdc2	Cold shock domain-containing protein C2	Translation and PTM	Acetyl [K71]
Q91ZJ5	Ugp2	UTP--glucose-1-phosphate uridylyltransferase	Translation and PTM	Acetyl [K52; K53; K127; K319; K438]
Q99KK9	Hars2	Histidine--tRNA ligase, mitochondrial	Translation and PTM	Acetyl [K443]
Q99KR7	Ppif	Peptidyl-prolyl cis-trans isomerase F, mitochondrial	Translation and PTM	Acetyl [K66; K72; K90; K174; K181; K182; K189]
Q99L45	Eif2s2	Eukaryotic translation initiation factor 2 subunit 2	Translation and PTM	Acetyl [K322]
Q9CQF3	Nudt21	Cleavage and polyadenylation specificity factor subunit 5	Translation and PTM	Acetyl [K23]
Q9CQK2	Rps24	40S ribosomal protein S24	Translation and PTM	Acetyl [K37]
Q9CQR2	Rps21	40S ribosomal protein S21	Translation and PTM	Acetyl [K51]
Q9CXW4	Rpl11	60S ribosomal protein L11	Translation and PTM	Acetyl [K52]
Q9CZD3	Gars1	Glycine--tRNA ligase	Translation and PTM	Acetyl [K119; K467]
Q9D0I9	Rars1	Arginine--tRNA ligase, cytoplasmic	Translation and PTM	Acetyl [K30; K143]
Q9D0R2	Tars1	Threonine--tRNA ligase 1, cytoplasmic	Translation and PTM	Acetyl [K278]
Q9D384	Snrnp35	U11/U12 small nuclear ribonucleoprotein 35 kDa protein	Translation and PTM	Acetyl [K147; K148]
Q9D823	Rpl37	60S ribosomal protein L37	Translation and PTM	Acetyl [K10]
Q9D832	Dnajb4	DnaJ homolog subfamily B member 4	Translation and PTM	Acetyl [K44]
Q9D8E6	Rpl4	60S ribosomal protein L4	Translation and PTM	Acetyl [K106]
Q9D8N0	Eef1g	Elongation factor 1-gamma	Translation and PTM	Acetyl [K136; K147; K275; K294; K434]
Q9DC23	Dnajc10	DnaJ homolog subfamily C member 10	Translation and PTM	Acetyl [K392]
Q9DD18	Dtd1	D-aminoacyl-tRNA deacylase 1	Translation and PTM	Acetyl [K61]
Q9EPL8	Ipo7	Importin-7	Translation and PTM	Acetyl [K312]
Q9ER35	Fn3k	Fructosamine-3-kinase	Translation and PTM	Acetyl [K116; K275]
Q9ERK4	Cse1l	Exportin-2	Translation and PTM	Acetyl [K158]
Q9QYI5	Dnajb2	DnaJ homolog subfamily B member 2	Translation and PTM	Acetyl [K59]
Q9Z2A5	Ate1	Arginyl-tRNA--protein transferase 1	Translation and PTM	Acetyl [K243; K245; K294; K302]

## Sheet: Brain specific acK proteins
Accession	Gene_name	Protein description	Categories	AcK sites	Annotation from Uniprot
Q80WU9	Ptpn5	Protein-tyrosine-phosphatase (Fragment)	Biosynthesis and degradation	Acetyl [K345]	May regulate the activity of several effector molecules involved in synaptic plasticity and neuronal cell survival, including MAPKs, Src family kinases and NMDA receptors. {ECO:0000250}.
P63046	Sult4a1	Sulfotransferase 4A1	Biosynthesis and degradation	Acetyl [K270]	Atypical sulfotransferase family member with very low affinity for 3'-phospho-5'-adenylyl sulfate (PAPS) and very low catalytic activity towards L-triiodothyronine, thyroxine, estrone, p-nitrophenol, 2-naphthylamine, and 2-beta-naphthol. May have a role in the metabolism of drugs and neurotransmitters in the CNS. {ECO:0000269|PubMed:12039030}.
Q548L6	Gad1	Glutamate decarboxylase	Biosynthesis and degradation	Acetyl [K59; K271; K294; K295; K404]	Catalyzes the synthesis of the inhibitory neurotransmitter gamma-aminobutyric acid (GABA) with pyridoxal 5'-phosphate as cofactor. {ECO:0000269|PubMed:9177246}.
Q548L4	Gad2	Glutamate decarboxylase	Biosynthesis and degradation	Acetyl [K172; K286; K287; K323; K396; K534]	Catalyzes the production of GABA.
P15105	Glul	Glutamine synthetase	Biosynthesis and degradation	Acetyl [K25; K103; K276; K279; K372]	Glutamine synthetase that catalyzes the ATP-dependent conversion of glutamate and ammonia to glutamine (By similarity). Its role depends on tissue localization: in the brain, it regulates the levels of toxic ammonia and converts neurotoxic glutamate to harmless glutamine, whereas in the liver, it is one of the enzymes responsible for the removal of ammonia (PubMed:25870278). Essential for prolife…
P05201	Got1	Aspartate aminotransferase, cytoplasmic	Biosynthesis and degradation	Acetyl [K166; K290; K396]	Biosynthesis of L-glutamate from L-aspartate or L-cysteine. Important regulator of levels of glutamate, the major excitatory neurotransmitter of the vertebrate central nervous system. Acts as a scavenger of glutamate in brain neuroprotection. The aspartate aminotransferase activity is involved in hepatic glucose synthesis during development and in adipocyte glyceroneogenesis. Using L-cysteine as …
Q8CGB9	Ide	Insulin-degrading enzyme	Biosynthesis and degradation	Acetyl [K527; K656]	Plays a role in the cellular breakdown of insulin, APP peptides, IAPP peptides, natriuretic peptides, glucagon, bradykinin, kallidin, and other peptides, and thereby plays a role in intercellular peptide signaling (PubMed:9830016, PubMed:12634421, PubMed:12732730, PubMed:24847884, PubMed:26394692). Substrate binding induces important conformation changes, making it possible to bind and degrade la…
Q8BW75	Maob	Amine oxidase [flavin-containing] B	Biosynthesis and degradation	Acetyl [K52]	Catalyzes the oxidative deamination of primary and some secondary amines such as neurotransmitters, and exogenous amines including the tertiary amine, neurotoxin 1-methyl-4-phenyl-1,2,3,6-tetrahydropyridine (MPTP), with concomitant reduction of oxygen to hydrogen peroxide and participates in the metabolism of neuroactive and vasoactive amines in the central nervous system and peripheral tissues (…
A0A0R4IZY0	Thop1	Thimet oligopeptidase	Biosynthesis and degradation	Acetyl [K2; K229]	Involved in the metabolism of neuropeptides under 20 amino acid residues long. Involved in cytoplasmic peptide degradation. Able to degrade the amyloid-beta precursor protein and generate amyloidogenic fragments (By similarity). {ECO:0000250}.
Q5F2D0	Acsl6	Uncharacterized protein	Fatty acid metabolism	Acetyl [K138; K153; K411; K619; K652; K653]	Catalyzes the conversion of long-chain fatty acids to their active form acyl-CoA for both synthesis of cellular lipids, and degradation via beta-oxidation (By similarity). Plays an important role in fatty acid metabolism in brain and the acyl-CoAs produced may be utilized exclusively for the synthesis of the brain lipid (By similarity). {ECO:0000250, ECO:0000250|UniProtKB:P33124}.
Q8BWF0	Aldh5a1	Succinate-semialdehyde dehydrogenase, mitochondrial	Mitochondria and Energy	Acetyl [K123; K136; K139; K172; K174; K289; K347; K353; K354; K382; K399]	Catalyzes one step in the degradation of the inhibitory neurotransmitter gamma-aminobutyric acid (GABA). {ECO:0000250}.
Q3UJ20	Eno2	2-phospho-D-glycerate hydro-lyase	Mitochondria and Energy	Acetyl [K64; K103; K105; K193; K335; K343; K406]	Has neurotrophic and neuroprotective properties on a broad spectrum of central nervous system (CNS) neurons. Binds, in a calcium-dependent manner, to cultured neocortical neurons and promotes cell survival (By similarity). {ECO:0000250}.
Q5HZI3	Nmnat2	Nicotinamide nucleotide adenylyltransferase 2	Mitochondria and Energy	Acetyl [K251]	Nicotinamide/nicotinate-nucleotide adenylyltransferase that acts as an axon maintenance factor (PubMed:20126265, PubMed:23082226). Catalyzes the formation of NAD(+) from nicotinamide mononucleotide (NMN) and ATP (By similarity). Can also use the deamidated form; nicotinic acid mononucleotide (NaMN) as substrate but with a lower efficiency (By similarity). Cannot use triazofurin monophosphate (TrM…
E9QN59	Mapk10	Stress-activated protein kinase JNK	Mitochondria and Energy	Acetyl [K136; K221; K228; K376]	Serine/threonine-protein kinase involved in various processes such as neuronal proliferation, differentiation, migration and programmed cell death. Extracellular stimuli such as pro-inflammatory cytokines or physical stress stimulate the stress-activated protein kinase/c-Jun N-terminal kinase (SAP/JNK) signaling pathway. In this cascade, two dual specificity kinases MAP2K4/MKK4 and MAP2K7/MKK7 ph…
G3X8U9	Mapk8	Stress-activated protein kinase JNK	Mitochondria and Energy	Acetyl [K68; K153; K160; K308]	Serine/threonine-protein kinase involved in various processes such as cell proliferation, differentiation, migration, transformation and programmed cell death (PubMed:9393873). Extracellular stimuli such as pro-inflammatory cytokines or physical stress stimulate the stress-activated protein kinase/c-Jun N-terminal kinase (SAP/JNK) signaling pathway. In this cascade, two dual specificity kinases M…
J3QJW3	Cadps	Calcium-dependent secretion activator 1	Others	Acetyl [K457; K488]	Calcium-binding protein involved in exocytosis of vesicles filled with neurotransmitters and neuropeptides. Probably acts upstream of fusion in the biogenesis or maintenance of mature secretory vesicles. Regulates catecholamine loading of DCVs. May specifically mediate the Ca(2+)-dependent exocytosis of large dense-core vesicles (DCVs) and other dense-core vesicles by acting as a PtdIns(4,5)P2-bi…
Q9R1V6	Adam22	Disintegrin and metalloproteinase domain-containing protein 22	Others	Acetyl [K312; K593]	Probable ligand for integrin in the brain. This is a non catalytic metalloprotease-like protein. Involved in regulation of cell adhesion and spreading and in inhibition of cell proliferation (By similarity). Neuronal receptor for LGI1. {ECO:0000250|UniProtKB:Q9P0K1, ECO:0000269|PubMed:16990550}.
M0QWP1	Agrn	Agrin	Others	Acetyl [K735]	[Isoform 1]: Heparan sulfate basal lamina glycoprotein that plays a central role in the formation and the maintenance of the neuromuscular junction (NMJ) and directs key events in postsynaptic differentiation. This neuron-specific (z+) isoform is a component of the AGRN-LRP4 receptor complex that induces the phosphorylation and activation of MUSK. The activation of MUSK in myotubes induces the fo…
Q80YN3	Bcas1	Breast carcinoma-amplified sequence 1 homolog	Others	Acetyl [K313; K631]	Required for myelination. {ECO:0000269|PubMed:28230289}.
Q08331	Calb2	Calretinin	Others	Acetyl [K67]	Calretinin is a calcium-binding protein which is abundant in auditory neurons.
Q9ESM3	Hapln2	Hyaluronan and proteoglycan link protein 2	Others	Acetyl [K168]	Mediates a firm binding of versican V2 to hyaluronic acid. May play a pivotal role in the formation of the hyaluronan-associated matrix in the central nervous system (CNS) which facilitates neuronal conduction and general structural stabilization. Binds to hyaluronic acid. {ECO:0000269|PubMed:11817897}.
A0A087WP80	Lsamp	Limbic system-associated membrane protein	Others	Acetyl [K94]	Mediates selective neuronal growth and axon targeting. Contributes to the guidance of developing axons and remodeling of mature circuits in the limbic system. Essential for normal growth of the hippocampal mossy fiber projection (By similarity). {ECO:0000250}.
O35685	Nudc	Nuclear migration protein nudC	Others	Acetyl [K68; K122; K123; K268; K269]	Plays a role in neurogenesis and neuronal migration (PubMed:11734602). Necessary for correct formation of mitotic spindles and chromosome separation during mitosis (By similarity). Necessary for cytokinesis and cell proliferation (By similarity). {ECO:0000250|UniProtKB:Q9Y266, ECO:0000269|PubMed:11734602}.
Q9JJC6	Rilpl1	RILP-like protein 1	Others	Acetyl [K187]	Neuroprotective protein, which acts by sequestring GAPDH in the cytosol and prevent the apoptotic function of GAPDH in the nucleus (By similarity). Competes with SIAH1 for binding GAPDH (By similarity). Does not regulate lysosomal morphology and distribution (By similarity). Plays a role in the regulation of cell shape and polarity (PubMed:23264467). Plays a role in cellular protein transport, in…
Q99LX0	Park7	Parkinson disease protein 7 homolog	Others	Acetyl [K130]	Multifunctional protein with controversial molecular function which plays an important role in cell protection against oxidative stress and cell death acting as oxidative stress sensor and redox-sensitive chaperone and protease (PubMed:15784737, PubMed:17015834, PubMed:20800516, PubMed:21068725). It is involved in neuroprotective mechanisms like the stabilization of NFE2L2 and PINK1 proteins, mal…
A0A668KM61	Slc4a4	Anion exchange protein	Others	Acetyl [K299]	Electrogenic sodium/bicarbonate cotransporter with a Na(+):HCO3(-) stoichiometry varying from 1:2 to 1:3. May regulate bicarbonate influx/efflux at the basolateral membrane of cells and regulate intracellular pH. {ECO:0000250|UniProtKB:Q9Y6R1, ECO:0000269|PubMed:19033647}.; [Isoform 2]: May have a higher activity than isoform 1. {ECO:0000250|UniProtKB:Q9Y6R1}.
Q9JKC6	Cend1	Cell cycle exit and neuronal differentiation protein 1	Others	Acetyl [K12; K16; K38; K41; K61; K62]	Involved in neuronal differentiation. {ECO:0000269|PubMed:23658157}.
Q3UHT7	Erc2	ERC protein 2	Protein degradation	Acetyl [K554; K682; K683]	Thought to be involved in the organization of the cytomatrix at the nerve terminals active zone (CAZ) which regulates neurotransmitter release. Seems to act together with BSN. May recruit liprin-alpha proteins to the CAZ.
O89050	Mkln1	Muskelin	Protein degradation	Acetyl [K563]	Component of the CTLH E3 ubiquitin-protein ligase complex that selectively accepts ubiquitin from UBE2H and mediates ubiquitination and subsequent proteasomal degradation of the transcription factor HBP1 (By similarity). Required for internalization of the GABA receptor GABRA1 from the cell membrane via endosomes and subsequent GABRA1 degradation (PubMed:21482357). Acts as a mediator of cell spre…
Q8C7M3	Trim9	E3 ubiquitin-protein ligase TRIM9	Protein degradation	Acetyl [K359]	E3 ubiquitin-protein ligase which ubiquitinates itself in cooperation with an E2 enzyme UBE2D2/UBC4 and serves as a targeting signal for proteasomal degradation. May play a role in regulation of neuronal functions. May act as a regulator of synaptic vesicle exocytosis by controlling the availability of SNAP25 for the SNARE complex formation. {ECO:0000250|UniProtKB:Q9C026}.
P12023	App	Amyloid-beta precursor protein	Signal transduction	Acetyl [K393; K395]	Functions as a cell surface receptor and performs physiological functions on the surface of neurons relevant to neurite growth, neuronal adhesion and axonogenesis. Interaction between APP molecules on neighboring cells promotes synaptogenesis. Involved in cell mobility and transcription regulation through protein-protein interactions. Can promote transcription activation through binding to APBB1-…
Q80TN1	Camk2a	Calcium/calmodulin-dependent protein kinase (Fragment)	Signal transduction	Acetyl [K65; K77; K155; K267; K276; K300; K301; K326; K331; K470]	Calcium/calmodulin-dependent protein kinase that functions autonomously after Ca(2+)/calmodulin-binding and autophosphorylation, and is involved in synaptic plasticity, neurotransmitter release and long-term potentiation. Member of the NMDAR signaling complex in excitatory synapses, it regulates NMDAR-dependent potentiation of the AMPAR and therefore excitatory synaptic transmission (By similarit…
Q5SVJ0	Camk2b	Calcium/calmodulin-dependent protein kinase	Signal transduction	Acetyl [K33; K57; K69; K138; K147; K259; K268; K292; K293; K649]	Calcium/calmodulin-dependent protein kinase that functions autonomously after Ca(2+)/calmodulin-binding and autophosphorylation, and is involved in dendritic spine and synapse formation, neuronal plasticity and regulation of sarcoplasmic reticulum Ca(2+) transport in skeletal muscle. In neurons, plays an essential structural role in the reorganization of the actin cytoskeleton during plasticity b…
Q3TYV5	Cnp	2',3'-cyclic-nucleotide 3'-phosphodiesterase	Signal transduction	Acetyl [K15; K63; K73; K101; K161; K163; K174; K175; K177; K216; K219; K220; K232; K234; K243; K254; K260; K274; K370; K376; K385; K386; K390; K401]	Catalyzes the formation of 2'-nucleotide products from 2',3'-cyclic substrates (By similarity). May participate in RNA metabolism in the myelinating cell, CNP is the third most abundant protein in central nervous system myelin (PubMed:22393399). {ECO:0000250|UniProtKB:P06623, ECO:0000269|PubMed:22393399}.
P12960	Cntn1	Contactin-1	Signal transduction	Acetyl [K76; K105; K107; K373; K772; K961; K993]	Contactins mediate cell surface interactions during nervous system development. Involved in the formation of paranodal axo-glial junctions in myelinated peripheral nerves and in the signaling between axons and myelinating glial cells via its association with CNTNAP1. Participates in oligodendrocytes generation by acting as a ligand of NOTCH1. Its association with NOTCH1 promotes NOTCH1 activation…
A0A338P6I6	Dlg4	Disks large homolog 4	Signal transduction	Acetyl [K242; K531; K703]	Postsynaptic scaffolding protein that plays a critical role in synaptogenesis and synaptic plasticity by providing a platform for the postsynaptic clustering of crucial synaptic proteins (PubMed:15358775, PubMed:9853749). Interacts with the cytoplasmic tail of NMDA receptor subunits and shaker-type potassium channels. Required for synaptic plasticity associated with NMDA receptor signaling. Overe…
Q6PFD5	Dlgap3	Disks large-associated protein 3	Signal transduction	Acetyl [K359]	May play a role in the molecular organization of synapses and neuronal cell signaling. Could be an adapter protein linking ion channel to the subsynaptic cytoskeleton. May induce enrichment of PSD-95/SAP90 at the plasma membrane.
B0V2P5	Dmxl2	DmX-like protein 2	Signal transduction	Acetyl [K316; K1029; K1788; K2063; K2442; K2444]	May serve as a scaffold protein for MADD and RAB3GA on synaptic vesicles of neuronal and endocrine homeostatic processes (By similarity). Plays a role in the brain as a key controller of neuronal and endocrine homeostatic processes (PubMed:25248098). {ECO:0000250|UniProtKB:Q8TDJ6, ECO:0000269|PubMed:25248098}.
P35802	Gpm6a	Neuronal membrane glycoprotein M6-a	Signal transduction	Acetyl [K189; K190]	Involved in neuronal differentiation, including differentiation and migration of neuronal stem cells. Plays a role in neuronal plasticity and is involved in neurite and filopodia outgrowth, filopodia motility and probably synapse formation. Gpm6a-induced filopodia formation involves mitogen-activated protein kinase (MAPK) and Src signaling pathways. Conflictingly, PubMed:22162747 reports that ind…
Q9Z2Y3	Homer1	Homer protein homolog 1	Signal transduction	Acetyl [K98; K193; K258; K311]	Postsynaptic density scaffolding protein. Binds and cross-links cytoplasmic regions of GRM1, GRM5, ITPR1, DNM3, RYR1, RYR2, SHANK1 and SHANK3. By physically linking GRM1 and GRM5 with ER-associated ITPR1 receptors, it aids the coupling of surface receptors to intracellular calcium release. May also couple GRM1 to PI3 kinase through its interaction with AGAP2. Isoform 1 regulates the trafficking a…
Q5DTY9	Kctd16	BTB/POZ domain-containing protein KCTD16	Signal transduction	Acetyl [K185]	Auxiliary subunit of GABA-B receptors that determine the pharmacology and kinetics of the receptor response. Increases agonist potency and markedly alter the G-protein signaling of the receptors by accelerating onset and promoting desensitization. {ECO:0000269|PubMed:20400944}.
D3Z5M6	Adgrl3	Adhesion G protein-coupled receptor L3	Signal transduction	Acetyl [K375]	Plays a role in cell-cell adhesion and neuron guidance via its interactions with FLRT2 and FLRT3 that are expressed at the surface of adjacent cells (PubMed:22405201, PubMed:25728924, PubMed:26235031). Plays a role in the development of glutamatergic synapses in the cortex (PubMed:22405201, PubMed:24739570). Important in determining the connectivity rates between the principal neurons in the cort…
Q5RJI5	Brsk1	Serine/threonine-protein kinase BRSK1	Signal transduction	Acetyl [K659]	Serine/threonine-protein kinase that plays a key role in polarization of neurons and centrosome duplication. Phosphorylates CDC25B, CDC25C, MAPT/TAU, RIMS1, TUBG1, TUBG2 and WEE1. Following phosphorylation and activation by STK11/LKB1, acts as a key regulator of polarization of cortical neurons, probably by mediating phosphorylation of microtubule-associated proteins such as MAPT/TAU at 'Thr-504'…
Q69Z98	Brsk2	Serine/threonine-protein kinase BRSK2	Signal transduction	Acetyl [K586]	Serine/threonine-protein kinase that plays a key role in polarization of neurons and axonogenesis, cell cycle progress and insulin secretion. Phosphorylates CDK16, CDC25C, MAPT/TAU, PAK1 and WEE1. Following phosphorylation and activation by STK11/LKB1, acts as a key regulator of polarization of cortical neurons, probably by mediating phosphorylation of microtubule-associated proteins such as MAPT…
Q9Z0E0	Ncdn	Neurochondrin	Signal transduction	Acetyl [K272]	Probably involved in signal transduction, in the nervous system, via increasing cell surface localization of GRM5 and positively regulating its signaling. Required for the spatial learning process. Acts as a negative regulator of Ca(2+)-calmodulin-dependent protein kinase 2 (CaMK2) phosphorylation. May play a role in modulating melanin-concentrating hormone-mediated functions via its interaction …
A0A338P6J0	Dlg2	Disks large homolog 2	Signal transduction	Acetyl [K31; K307; K894; K906]	Required for perception of chronic pain through NMDA receptor signaling. Regulates surface expression of NMDA receptors in dorsal horn neurons of the spinal cord. Interacts with the cytoplasmic tail of NMDA receptor subunits as well as inward rectifying potassium channels. Involved in regulation of synaptic stability at cholinergic synapses. Part of the postsynaptic protein scaffold of excitatory…
Q0VF59	Dlgap2	Disks large-associated protein 2	Signal transduction	Acetyl [K716; K767]	May play a role in the molecular organization of synapses and neuronal cell signaling. Could be an adapter protein linking ion channel to the subsynaptic cytoskeleton. May induce enrichment of PSD-95/SAP90 at the plasma membrane.
B1AZP2	Dlgap4	Disks large-associated protein 4	Signal transduction	Acetyl [K558; K559; K661]	May play a role in the molecular organization of synapses and neuronal cell signaling. Could be an adapter protein linking ion channel to the subsynaptic cytoskeleton. May induce enrichment of PSD-95/SAP90 at the plasma membrane (By similarity). {ECO:0000250}.
Q3UYM8	Plp1	Uncharacterized protein	Signal transduction	Acetyl [K105; K111; K122; K144; K229]	This is the major myelin protein from the central nervous system. It plays an important role in the formation or maintenance of the multilamellar structure of myelin.
Q9EPN1	Nbea	Neurobeachin	Signal transduction	Acetyl [K2030; K2032; K2271]	Binds to type II regulatory subunits of protein kinase A and anchors/targets them to the membrane. May anchor the kinase to cytoskeletal and/or organelle-associated proteins. May have a role in membrane trafficking. {ECO:0000269|PubMed:11102458, ECO:0000303|PubMed:11102458}.
Q91X97	Ncald	Neurocalcin-delta	Signal transduction	Acetyl [K49; K50; K100; K147]	May be involved in the calcium-dependent regulation of rhodopsin phosphorylation. Binds three calcium ions (By similarity). {ECO:0000250}.
Q3UN66	Prkcg	Protein kinase C	Signal transduction	Acetyl [K335; K384; K400; K495; K592]	Calcium-activated, phospholipid- and diacylglycerol (DAG)-dependent serine/threonine-protein kinase that plays diverse roles in neuronal cells and eye tissues, such as regulation of the neuronal receptors GRIA4/GLUR4 and GRIN1/NMDAR1, modulation of receptors and neuronal functions related to sensitivity to opiates, pain and alcohol, mediation of synaptic function and cell survival after ischemia,…
P60761	Nrgn	Neurogranin	Signal transduction	Acetyl [K47]	Regulates the affinity of calmodulin for calcium. Involved in synaptic plasticity and spatial learning. {ECO:0000269|PubMed:11016969}.
P56942	Pmch	Pro-MCH	Signal transduction	Acetyl [K67]	MCH may act as a neurotransmitter or neuromodulator in a broad array of neuronal functions directed toward the regulation of goal-directed behavior, such as food intake, and general arousal. {ECO:0000269|PubMed:8637571}.
Q64487	Ptprd	Receptor-type tyrosine-protein phosphatase delta	Signal transduction	Acetyl [K1670]	Can bidirectionally induce pre- and post-synaptic differentiation of neurons by mediating interaction with IL1RAP and IL1RAPL1 trans-synaptically (PubMed:25908590). Involved in pre-synaptic differentiation through interaction with SLITRK2 (PubMed:25989451). {ECO:0000269|PubMed:25908590, ECO:0000269|PubMed:25989451}.
Q5DTQ3	Ptprn	MKIAA4064 protein (Fragment)	Signal transduction	Acetyl [K872]	Plays a role in vesicle-mediated secretory processes (PubMed:21732083). Required for normal accumulation of secretory vesicles in hippocampus, pituitary and pancreatic islets. Required for the accumulation of normal levels of insulin-containing vesicles and preventing their degradation (PubMed:15939893, PubMed:21732083). Plays a role in insulin secretion in response to glucose stimuli (PubMed:120…
A3KN68	Ptprn2	Protein tyrosine phosphatase, receptor type, N polypeptide 2	Signal transduction	Acetyl [K879]	Plays a role in vesicle-mediated secretory processes (PubMed:21732083). Required for normal accumulation of secretory vesicles in hippocampus, pituitary and pancreatic islets. Required for the accumulation of normal levels of insulin-containing vesicles and preventing their degradation (PubMed:21732083). Plays a role in insulin secretion in response to glucose stimuli (PubMed:15220191, PubMed:164…
P47708	Rph3a	Rabphilin-3A	Signal transduction	Acetyl [K582; K587; K588; K653; K660; K662]	Plays an essential role in docking and fusion steps of regulated exocytosis (By similarity). At the presynaptic level, RPH3A is recruited by RAB3A to the synaptic vesicle membrane in a GTP-dependent manner where it modulates synaptic vesicle trafficking and calcium-triggered neurotransmitter release (By similarity). In the post-synaptic compartment, forms a ternary complex with GRIN2A and DLG4 an…
Q91ZM2	Sh2b1	SH2B adapter protein 1	Signal transduction	Acetyl [K289]	Adapter protein for several members of the tyrosine kinase receptor family. Involved in multiple signaling pathways mediated by Janus kinase (JAK) and receptor tyrosine kinases, including the receptors of insulin (INS), insulin-like growth factor I (IGF1), nerve growth factor (NGF), brain-derived neurotrophic factor (BDNF), glial cell line-derived neurotrophic factor (GDNF), platelet-derived grow…
P05480	Src	Neuronal proto-oncogene tyrosine-protein kinase Src	Signal transduction	Acetyl [K202]	Non-receptor protein tyrosine kinase which is activated following engagement of many different classes of cellular receptors including immune response receptors, integrins and other adhesion receptors, receptor protein tyrosine kinases, G protein-coupled receptors as well as cytokine receptors. Participates in signaling pathways that control a diverse spectrum of biological activities including g…
A0A2X0SZ45	SRGAP2	SRGAP2 (Fragment)	Signal transduction	Acetyl [K453]	Postsynaptic RAC1 GTPase activating protein (GAP) that plays a key role in neuronal morphogenesis and migration mainly during development of the cerebral cortex (PubMed:19737524, PubMed:22559944, PubMed:27373832). Regulates excitatory and inhibitory synapse maturation and density in cortical pyramidal neurons (PubMed:19737524, PubMed:22559944, PubMed:27373832). SRGAP2/SRGAP2A limits excitatory an…
P97797	Sirpa	Tyrosine-protein phosphatase non-receptor type substrate 1	Signal transduction	Acetyl [K204; K335]	Immunoglobulin-like cell surface receptor for CD47. Acts as docking protein and induces translocation of PTPN6, PTPN11 and other binding partners from the cytosol to the plasma membrane. Supports adhesion of cerebellar neurons, neurite outgrowth and glial cell attachment. May play a key role in intracellular signaling during synaptogenesis and in synaptic function. Involved in the negative regula…
F6SEU4	Syngap1	Ras/Rap GTPase-activating protein SynGAP	Signal transduction	Acetyl [K392]	Major constituent of the PSD essential for postsynaptic signaling. Inhibitory regulator of the Ras-cAMP pathway. Member of the NMDAR signaling complex in excitatory synapses, it may play a role in NMDAR-dependent control of AMPAR potentiation, AMPAR membrane trafficking and synaptic plasticity. Regulates AMPAR-mediated miniature excitatory postsynaptic currents. Exhibits dual GTPase-activating sp…
P01831	Thy1	Thy-1 membrane glycoprotein	Signal transduction	Acetyl [K61]	May play a role in cell-cell or cell-ligand interactions during synaptogenesis and other events in the brain.
E9QAQ7	Arid1a	AT-rich interactive domain-containing protein 1A	Transcription	Acetyl [K251; K1907]	Involved in transcriptional activation and repression of select genes by chromatin remodeling (alteration of DNA-nucleosome topology). Component of SWI/SNF chromatin remodeling complexes that carry out key enzymatic activities, changing chromatin structure by altering DNA-histone contacts within a nucleosome in an ATP-dependent manner. Binds DNA non-specifically (PubMed:22952240, PubMed:26601204)…
A0A338P6U8	Arid1b	AT-rich interactive domain-containing protein 1B	Transcription	Acetyl [K1902]	Involved in transcriptional activation and repression of select genes by chromatin remodeling (alteration of DNA-nucleosome topology). Component of SWI/SNF chromatin remodeling complexes that carry out key enzymatic activities, changing chromatin structure by altering DNA-histone contacts within a nucleosome in an ATP-dependent manner. Belongs to the neural progenitors-specific chromatin remodeli…
Q68ED7	Crtc1	CREB-regulated transcription coactivator 1	Transcription	Acetyl [K123]	Transcriptional coactivator for CREB1 which activates transcription through both consensus and variant cAMP response element (CRE) sites (PubMed:29211348). Acts as a coactivator, in the SIK/TORC signaling pathway, being active when dephosphorylated (PubMed:29211348). Acts independently of CREB1 'Ser-133' phosphorylation. Enhances the interaction of CREB1 with TAF4. Regulates the expression of spe…
P70298	Cux2	Homeobox protein cut-like 2	Transcription	Acetyl [K74]	Transcription factor involved in the control of neuronal proliferation and differentiation in the brain (PubMed:18033766, PubMed:20510857). Regulates dendrite development and branching, dendritic spine formation, and synaptogenesis in cortical layers II-III (PubMed:20510857). Binds to DNA in a sequence-specific manner. {ECO:0000269|PubMed:18033766, ECO:0000269|PubMed:20510857}.
P60904	Dnajc5	DnaJ homolog subfamily C member 5	Translation and PTM	Acetyl [K32; K33; K46; K56; K58; K72]	Acts as a co-chaperone for the SNARE protein SNAP-25 (PubMed:22187053). Involved in the calcium-mediated control of a late stage of exocytosis (PubMed:20847230). Acts as a general chaperone in regulated exocytosis (By similarity). May have an important role in presynaptic function (By similarity). May be involved in calcium-dependent neurotransmitter release at nerve endings (By similarity). {ECO…
O54946	Dnajb6	DnaJ homolog subfamily B member 6	Translation and PTM	Acetyl [K20]	Plays an indispensable role in the organization of KRT8/KRT18 filaments. Acts as an endogenous molecular chaperone for neuronal proteins including huntingtin. Suppresses aggregation and toxicity of polyglutamine-containing, aggregation-prone proteins (By similarity). Has a stimulatory effect on the ATPase activity of HSP70 in a dose-dependent and time-dependent manner and hence acts as a co-chape…
Q8BIZ1	Anks1b	Ankyrin repeat and sterile alpha motif domain-containing protein 1B	Cytoskeleton and celladhension	Acetyl [K1086]	Isoform 2 may participate in the regulation of nucleoplasmic coilin protein interactions in neuronal and transformed cells. {ECO:0000250}.
Q9ES28	Arhgef7	Rho guanine nucleotide exchange factor 7	Cytoskeleton and celladhension	Acetyl [K421]	Acts as a RAC1 guanine nucleotide exchange factor (GEF) and can induce membrane ruffling. May function as a positive regulator of apoptosis. Functions in cell migration, attachment and cell spreading. Promotes targeting of RAC1 to focal adhesions. Downstream of NMDA receptors and CaMKK-CaMK1 signaling cascade, promotes the formation of spines and synapses in hippocampal neurons (By similarity). {…
P28658	Atxn10	Ataxin-10	Cytoskeleton and celladhension	Acetyl [K384]	Necessary for the survival of cerebellar neurons. Induces neuritogenesis by activating the Ras-MAP kinase pathway. May play a role in the maintenance of a critical intracellular glycosylation level and homeostasis. {ECO:0000250}.
Q9Z0H8	Clip2	CAP-Gly domain-containing linker protein 2	Cytoskeleton and celladhension	Acetyl [K860]	Seems to link microtubules to dendritic lamellar body (DLB), a membranous organelle predominantly present in bulbous dendritic appendages of neurons linked by dendrodendritic gap junctions. May operate in the control of brain-specific organelle translocations (By similarity). {ECO:0000250}.
Q8BH44	Coro2b	Coronin-2B	Cytoskeleton and celladhension	Acetyl [K38; K471]	May play a role in the reorganization of neuronal actin structure. {ECO:0000250}.
Q3UPX0	Crym	Ketimine reductase mu-crystallin	Cytoskeleton and celladhension	Acetyl [K54]	Specifically catalyzes the reduction of imine bonds in brain substrates that may include cystathionine ketimine (CysK) and lanthionine ketimine (LK). Binds thyroid hormone which is a strong reversible inhibitor. Presumably involved in the regulation of the free intracellular concentration of triiodothyronine and access to its nuclear receptors (By similarity). {ECO:0000250}.
Q02248	Ctnnb1	Catenin beta-1	Cytoskeleton and celladhension	Acetyl [K180; K181]	Key downstream component of the canonical Wnt signaling pathway (PubMed:15132997). In the absence of Wnt, forms a complex with AXIN1, AXIN2, APC, CSNK1A1 and GSK3B that promotes phosphorylation on N-terminal Ser and Thr residues and ubiquitination of CTNNB1 via BTRC and its subsequent degradation by the proteasome. In the presence of Wnt ligand, CTNNB1 is not ubiquitinated and accumulates in the …
O35927	Ctnnd2	Catenin delta-2	Cytoskeleton and celladhension	Acetyl [K371]	Has a critical role in neuronal development, particularly in the formation and/or maintenance of dendritic spines and synapses (PubMed:17993462) (PubMed:25807484). Involved in the regulation of canonical Wnt signaling (By similarity). It probably acts on beta-catenin turnover, facilitating beta-catenin interaction with GSK3B, phosphorylation, ubiquitination and degradation (PubMed:20623542). May …
Q8CHG1	Dclk1	MKIAA0369 protein (Fragment)	Cytoskeleton and celladhension	Acetyl [K106; K107; K284]	Probable kinase that may be involved in a calcium-signaling pathway controlling neuronal migration in the developing brain. May also participate in functions of the mature nervous system (By similarity). {ECO:0000250}.
Q8BKX1	Baiap2	Brain-specific angiogenesis inhibitor 1-associated protein 2	Cytoskeleton and celladhension	Acetyl [K36; K142; K143; K206; K351]	Adapter protein that links membrane-bound small G-proteins to cytoplasmic effector proteins. Necessary for CDC42-mediated reorganization of the actin cytoskeleton and for RAC1-mediated membrane ruffling. Involved in the regulation of the actin cytoskeleton by WASF family members and the Arp2/3 complex. Plays a role in neurite growth. Acts syngeristically with ENAH to promote filipodia formation. …
E9QM99	Dock10	Dedicator of cytokinesis protein 10	Cytoskeleton and celladhension	Acetyl [K672]	Guanine nucleotide-exchange factor (GEF) that activates CDC42 and RAC1 by exchanging bound GDP for free GTP. Essential for dendritic spine morphogenesis in Purkinje cells and in hippocampal neurons, via a CDC42-mediated pathway (PubMed:25851601). Sustains B-cell lymphopoiesis in secondary lymphoid tissues and regulates FCER2/CD23 expression (PubMed:27502165). {ECO:0000269|PubMed:25851601, ECO:000…
A0A0R4J1N0	Dpysl4	Dihydropyrimidinase-related protein 4	Cytoskeleton and celladhension	Acetyl [K41; K289]	Necessary for signaling by class 3 semaphorins and subsequent remodeling of the cytoskeleton. Plays a role in axon guidance, neuronal growth cone collapse and cell migration (By similarity). {ECO:0000250}.
Q5EBJ4	Ermn	Ermin	Cytoskeleton and celladhension	Acetyl [K167]	Plays a role in cytoskeletal rearrangements during the late wrapping and/or compaction phases of myelinogenesis as well as in maintenance and stability of myelin sheath in the adult. May play an important role in late-stage oligodendroglia maturation, myelin/Ranvier node formation during CNS development, and in the maintenance and plasticity of related structures in the mature CNS (By similarity)…
E0CXB9	Ctnna2	Alpha N-catenin	Cytoskeleton and celladhension	Acetyl [K132; K693; K695; K707; K749; K759; K760; K920]	May function as a linker between cadherin adhesion receptors and the cytoskeleton to regulate cell-cell adhesion and differentiation in the nervous system (PubMed:12123610, PubMed:15034585). Required for proper regulation of cortical neuronal migration and neurite growth. It acts as negative regulator of Arp2/3 complex activity and Arp2/3-mediated actin polymerization. It thereby suppresses exces…
E0CZ72	Kif2a	Kinesin-like protein	Cytoskeleton and celladhension	Acetyl [K101; K259; K261]	Plus end-directed microtubule-dependent motor required for normal brain development. May regulate microtubule dynamics during axonal growth. Required for normal progression through mitosis. Required for normal congress of chromosomes at the metaphase plate. Required for normal spindle dynamics during mitosis. Promotes spindle turnover. Implicated in formation of bipolar mitotic spindles. Has micr…
Q80TH1	Dlg3	MKIAA1232 protein (Fragment)	Cytoskeleton and celladhension	Acetyl [K586; K850; K862]	Required for learning most likely through its role in synaptic plasticity following NMDA receptor signaling. {ECO:0000250}.
Q8C854	Myef2	Myelin expression factor 2	Cytoskeleton and celladhension	Acetyl [K512]	Transcriptional repressor of the myelin basic protein gene (MBP). Binds to the proximal MB1 element 5'-TTGTCC-3' of the MBP promoter. Its binding to MB1 and function are inhibited by PURA. {ECO:0000269|PubMed:7534248, ECO:0000269|PubMed:7539003, ECO:0000269|PubMed:9282330}.
O08553	Dpysl2	Dihydropyrimidinase-related protein 2	Cytoskeleton and celladhension	Acetyl [K20; K254; K258; K293; K297; K390; K423; K451; K480; K511; K520]	Plays a role in neuronal development and polarity, as well as in axon growth and guidance, neuronal growth cone collapse and cell migration. Necessary for signaling by class 3 semaphorins and subsequent remodeling of the cytoskeleton. May play a role in endocytosis. {ECO:0000269|PubMed:22057101}.
E9PWE8	Dpysl3	Dihydropyrimidinase-related protein 3	Cytoskeleton and celladhension	Acetyl [K367; K371; K503; K536]	Necessary for signaling by class 3 semaphorins and subsequent remodeling of the cytoskeleton. Plays a role in axon guidance, neuronal growth cone collapse and cell migration (By similarity). {ECO:0000250}.
Q9EQF6	Dpysl5	Dihydropyrimidinase-related protein 5	Cytoskeleton and celladhension	Acetyl [K13; K115; K504; K505; K546]	Involved in the negative regulation of dendrite outgrowth. {ECO:0000250|UniProtKB:Q9BPU6}.
Q80Z24	Negr1	Neuronal growth regulator 1	Cytoskeleton and celladhension	Acetyl [K92; K209; K210]	May be involved in cell-adhesion. May function as a trans-neural growth-promoting factor in regenerative axon sprouting in the mammalian brain. {ECO:0000269|PubMed:15946856}.
E9PV14	Epb41l1	Band 4.1-like protein 1	Cytoskeleton and celladhension	Acetyl [K115; K259; K291; K498; K514]	May function to confer stability and plasticity to neuronal membrane via multiple interactions, including the spectrin-actin-based cytoskeleton, integral membrane channels and membrane-associated guanylate kinases.
P97300	Nptn	Neuroplastin	Cytoskeleton and celladhension	Acetyl [K226; K243; K259]	Probable homophilic and heterophilic cell adhesion molecule involved in long term potentiation at hippocampal excitatory synapses through activation of p38MAPK. May also regulate neurite outgrowth by activating the FGFR1 signaling pathway. May play a role in synaptic plasticity (By similarity). Also acts as a chaperone for ATP2B1; stabilizes ATP2B1 and increases its ATPase activity. Promotes loca…
Q810U4	Nrcam	Neuronal cell adhesion molecule	Cytoskeleton and celladhension	Acetyl [K67; K529]	Cell adhesion protein that is required for normal responses to cell-cell contacts in brain and in the peripheral nervous system. Plays a role in neurite outgrowth in response to contactin binding (PubMed:11564762). Plays a role in mediating cell-cell contacts between Schwann cells and axons (PubMed:20188654). Plays a role in the formation and maintenance of the nodes of Ranvier on myelinated axon…
Q9CS84	Nrxn1	Neurexin-1	Cytoskeleton and celladhension	Acetyl [K451]	Cell surface protein involved in cell-cell-interactions, exocytosis of secretory granules and regulation of signal transmission. Function is isoform-specific. Alpha-type isoforms have a long N-terminus with six laminin G-like domains and play an important role in synaptic signal transmission. Alpha-type isoforms play a role in the regulation of calcium channel activity and Ca(2+)-triggered neurot…
E9Q7X7	Nrxn2	Neurexin-2	Cytoskeleton and celladhension	Acetyl [K457]	Neuronal cell surface protein that may be involved in cell recognition and cell adhesion. May mediate intracellular signaling. {ECO:0000250|UniProtKB:Q63374}.
Q6P9K9	Nrxn3	Neurexin-3	Cytoskeleton and celladhension	Acetyl [K411]	Neuronal cell surface protein that may be involved in cell recognition and cell adhesion. May mediate intracellular signaling (By similarity). {ECO:0000250}.
A0A0J9YUL3	Septin11	Septin	Cytoskeleton and celladhension	Acetyl [K170; K171; K184; K190; K195; K272; K315; K326; K336; K337; K397; K398; K418; K419]	Filament-forming cytoskeletal GTPase. May play a role in cytokinesis (Potential). May play a role in the cytoarchitecture of neurons, including dendritic arborization and dendritic spines, and in GABAergic synaptic connectivity (By similarity). {ECO:0000250, ECO:0000305}.
D3Z5K8	Shank2	SH3 and multiple ankyrin repeat domains protein 2	Cytoskeleton and celladhension	Acetyl [K996]	Seems to be an adapter protein in the postsynaptic density (PSD) of excitatory synapses that interconnects receptors of the postsynaptic membrane including NMDA-type and metabotropic glutamate receptors, and the actin-based cytoskeleton. May play a role in the structural and functional organization of the dendritic spine and synaptic junction (By similarity). {ECO:0000250}.
P06837	Gap43	Neuromodulin	Cytoskeleton and celladhension	Acetyl [K30; K37; K80; K81; K199; K206; K208]	This protein is associated with nerve growth. It is a major component of the motile 'growth cones' that form the tips of elongating axons. Plays a role in axonal and dendritic filopodia induction. {ECO:0000250|UniProtKB:P17677}.
P03995	Gfap	Glial fibrillary acidic protein	Cytoskeleton and celladhension	Acetyl [K92; K276; K353; K402]	GFAP, a class-III intermediate filament, is a cell-specific marker that, during the development of the central nervous system, distinguishes astrocytes from other glial cells.
Q80YX1	Tnc	Tenascin	Cytoskeleton and celladhension	Acetyl [K2056]	Extracellular matrix protein implicated in guidance of migrating neurons as well as axons during development, synaptic plasticity as well as neuronal regeneration. Promotes neurite outgrowth when provided to neurons in culture. May play a role in supporting the growth of epithelial tumors. Ligand for integrins ITGA8:ITGB1, ITGA9:ITGB1, ITGAV:ITGB3 and ITGAV:ITGB6. In tumors, stimulates angiogenes…
P46660	Ina	Alpha-internexin	Cytoskeleton and celladhension	Acetyl [K88; K111; K288; K290; K369; K447; K448]	Class-IV neuronal intermediate filament that is able to self-assemble. It is involved in the morphogenesis of neurons. It may form an independent structural network without the involvement of other neurofilaments or it may cooperate with NEFL to form the filamentous backbone to which NEFM and NEFH attach to form the cross-bridges (By similarity). May also cooperate with the neuronal intermediate …
E9Q0J5	Kif21a	Kinesin-like protein KIF21A	Cytoskeleton and celladhension	Acetyl [K671; K749]	Microtubule-binding motor protein probably involved in neuronal axonal transport. In vitro, has a plus-end directed motor activity. {ECO:0000269|PubMed:10225949}.
P20917	Mag	Myelin-associated glycoprotein	Cytoskeleton and celladhension	Acetyl [K75; K575]	Adhesion molecule that mediates interactions between myelinating cells and neurons by binding to neuronal sialic acid-containing gangliosides and to the glycoproteins RTN4R and RTN4RL2 (PubMed:7533044, PubMed:12089450, PubMed:27922006). Not required for initial myelination, but seems to play a role in the maintenance of normal axon myelination (PubMed:7516497, PubMed:9262180, PubMed:9482781, PubM…
A0A668KLC6	Map2	Microtubule-associated protein	Cytoskeleton and celladhension	Acetyl [K615; K616; K621; K771; K838; K960; K1278; K1658; K1669; K1687; K1795; K1804; K1805; K1833; K1859; K1860; K1869; K1874]	The exact function of MAP2 is unknown but MAPs may stabilize the microtubules against depolymerization. They also seem to have a stiffening effect on microtubules.
Q3UH19	Mapt	Microtubule-associated protein	Cytoskeleton and celladhension	Acetyl [K243; K256; K269; K270; K287; K300; K306; K358; K359; K374]	Promotes microtubule assembly and stability, and might be involved in the establishment and maintenance of neuronal polarity. The C-terminus binds axonal microtubules while the N-terminus binds neural plasma membrane components, suggesting that tau functions as a linker protein between both. Axonal polarity is predetermined by tau localization (in the neuronal cell) in the domain of the cell body…
Q542T4	Mbp	Myelin basic protein	Cytoskeleton and celladhension	Acetyl [K52; K57; K62; K83; K98; K115; K129]	The classic group of MBP isoforms (isoform 4-isoform 13) are with PLP the most abundant protein components of the myelin membrane in the CNS. They have a role in both its formation and stabilization. The non-classic group of MBP isoforms (isoform 1-isoform 3/Golli-MBPs) may preferentially have a role in the early developing brain long before myelination, maybe as components of transcriptional com…
Q9D2P8	Mobp	Myelin-associated oligodendrocyte basic protein	Cytoskeleton and celladhension	Acetyl [K36; K48; K55; K56; K67; K79; K95; K97; K104; K113]	May play a role in compacting or stabilizing the myelin sheath possibly by binding the negatively charged acidic phospholipids of the cytoplasmic membrane. {ECO:0000250}.
Q9WV34	Mpp2	MAGUK p55 subfamily member 2	Cytoskeleton and celladhension	Acetyl [K316; K317]	Postsynaptic MAGUK scaffold protein that links CADM1 cell adhesion molecules to core components of the postsynaptic density (By similarity). In CA1 pyramidal neurons, required for synaptic KCNN2-containing channel function and long-term potentiation expression (PubMed:26880549). Seems to negatively regulate SRC function in epithelial cells (By similarity). {ECO:0000250|UniProtKB:D3ZAA9, ECO:00002…
A0A0A6YY91	Ncam1	Neural cell adhesion molecule 1 (Fragment)	Cytoskeleton and celladhension	Acetyl [K75; K79; K251; K262; K268; K320; K501; K517; K612; K636; K658]	This protein is a cell adhesion molecule involved in neuron-neuron adhesion, neurite fasciculation, outgrowth of neurites, etc.
P19246	Nefh	Neurofilament heavy polypeptide	Cytoskeleton and celladhension	Acetyl [K435; K943]	Neurofilaments usually contain three intermediate filament proteins: NEFL, NEFM, and NEFH which are involved in the maintenance of neuronal caliber. NEFH has an important function in mature axons that is not subserved by the two smaller NF proteins. May additionally cooperate with the neuronal intermediate filament proteins PRPH and INA to form neuronal filamentous networks (PubMed:22723690). {EC…
P08551	Nefl	Neurofilament light polypeptide	Cytoskeleton and celladhension	Acetyl [K268; K272; K282; K294]	Neurofilaments usually contain three intermediate filament proteins: NEFL, NEFM, and NEFH which are involved in the maintenance of neuronal caliber. May additionally cooperate with the neuronal intermediate filament proteins PRPH and INA to form neuronal filamentous networks (PubMed:22723690). {ECO:0000269|PubMed:22723690}.
P08553	Nefm	Neurofilament medium polypeptide	Cytoskeleton and celladhension	Acetyl [K53; K166; K261; K291; K296; K599; K602; K622; K704; K751; K788; K789; K807]	Neurofilaments usually contain three intermediate filament proteins: NEFL, NEFM, and NEFH which are involved in the maintenance of neuronal caliber. May additionally cooperate with the neuronal intermediate filament proteins PRPH and INA to form neuronal filamentous networks (PubMed:22723690). {ECO:0000269|PubMed:22723690}.
A0A087WPX3	Nfasc	Neurofascin	Cytoskeleton and celladhension	Acetyl [K123; K299; K534]	Cell adhesion, ankyrin-binding protein which may be involved in neurite extension, axonal guidance, synaptogenesis, myelination and neuron-glial cell interactions. {ECO:0000250}.
G3XA53	Omg	Oligodendrocyte-myelin glycoprotein	Cytoskeleton and celladhension	Acetyl [K145]	Cell adhesion molecule contributing to the interactive process required for myelination in the central nervous system.
A0A0G2JFT8	Rufy3	Protein RUFY3	Cytoskeleton and celladhension	Acetyl [K455; K470; K472]	Plays a role in the generation of neuronal polarity formation and axon growth (PubMed:24720729). Implicated in the formation of a single axon by developing neurons (PubMed:24720729). May inhibit the formation of additional axons by inhibition of PI3K in minor neuronal processes (By similarity). Plays a role in the formation of F-actin-enriched protrusive structures at the cell periphery (By simil…
O55042	Snca	Alpha-synuclein	Cytoskeleton and celladhension	Acetyl [K21; K43; K58; K96; K97]	Neuronal protein that plays several roles in synaptic activity such as regulation of synaptic vesicle trafficking and subsequent neurotransmitter release (By similarity). Participates as a monomer in synaptic vesicle exocytosis by enhancing vesicle priming, fusion and dilation of exocytotic fusion pores (By similarity). Mechanistically, acts by increasing local Ca(2+) release from microdomains wh…
Q91ZZ3	Sncb	Beta-synuclein	Cytoskeleton and celladhension	Acetyl [K21; K43; K57; K84; K85]	May be involved in neuronal plasticity. {ECO:0000250}.
P54227	Stmn1	Stathmin	Cytoskeleton and celladhension	Acetyl [K52; K53; K119; K128]	Involved in the regulation of the microtubule (MT) filament system by destabilizing microtubules. Prevents assembly and promotes disassembly of microtubules. Phosphorylation at Ser-16 may be required for axon formation during neurogenesis (By similarity). Involved in the control of the learned and innate fear. {ECO:0000250, ECO:0000269|PubMed:16286011}.
Q8BYI9	Tnr	Tenascin-R	Cytoskeleton and celladhension	Acetyl [K424; K643; K1301; K1327]	Neural extracellular matrix (ECM) protein involved in interactions with different cells and matrix components. Theses interactions can influence cellular behavior by either evoking a stable adhesion and differentiation, or repulsion and inhibition of neurite growth. Binding to cell surface gangliosides inhibits RGD-dependent integrin-mediated cell adhesion and results in an inhibition of PTK2/FAK…
Q9CWF2	Tubb2b	Tubulin beta-2B chain	Cytoskeleton and celladhension	Acetyl [K19; K58; K103; K122; K174; K297; K336; K350; K379]	Tubulin is the major constituent of microtubules. It binds two moles of GTP, one at an exchangeable site on the beta chain and one at a non-exchangeable site on the alpha chain. Plays a critical role in proper axon guidance in both central and peripheral axon tracts. Implicated in neuronal migration. {ECO:0000250, ECO:0000250|UniProtKB:Q9BVA1}.
Q9ERD7	Tubb3	Tubulin beta-3 chain	Cytoskeleton and celladhension	Acetyl [K19; K58; K122; K154; K174; K297; K336; K379]	Tubulin is the major constituent of microtubules. It binds two moles of GTP, one at an exchangeable site on the beta chain and one at a non-exchangeable site on the alpha chain. TUBB3 plays a critical role in proper axon guidance and maintenance. Binding of NTN1/Netrin-1 to its receptor UNC5C might cause dissociation of UNC5C from polymerized TUBB3 in microtubules and thereby lead to increased mi…
P14231	Atp1b2	Sodium/potassium-transporting ATPase subunit beta-2	Neurotransmitter transmission	Acetyl [K147; K276]	This is the non-catalytic component of the active enzyme, which catalyzes the hydrolysis of ATP coupled with the exchange of Na(+) and K(+) ions across the plasma membrane. The exact function of the beta-2 subunit is not known.; Mediates cell adhesion of neurons and astrocytes, and promotes neurite outgrowth.
D5L240	Atp2b2	Calcium-transporting ATPase	Neurotransmitter transmission	Acetyl [K47; K77; K363; K389; K500; K633; K634; K784; K796; K829; K830; K944]	ATP-driven Ca(2+) ion pump involved in the maintenance of basal intracellular Ca(2+) levels in specialized cells of cerebellar circuit and vestibular and cochlear systems (PubMed:17234811, PubMed:9668038). Uses ATP as an energy source to transport cytosolic Ca(2+) ions across the plasma membrane to the extracellular compartment. Has fast activation and Ca(2+) clearance rate suited to control fast…
G3X9V4	Grin2b	Glutamate receptor	Neurotransmitter transmission	Acetyl [K221; K222]	Component of NMDA receptor complexes that function as heterotetrameric, ligand-gated ion channels with high calcium permeability and voltage-dependent sensitivity to magnesium. Channel activation requires binding of the neurotransmitter glutamate to the epsilon subunit, glycine binding to the zeta subunit, plus membrane depolarization to eliminate channel inhibition by Mg(2+) (PubMed:1377365, Pub…
P60521	Gabarapl2	Gamma-aminobutyric acid receptor-associated protein-like 2	Neurotransmitter transmission	Acetyl [K46]	Ubiquitin-like modifier involved in intra-Golgi traffic. Modulates intra-Golgi transport through coupling between NSF activity and SNAREs activation. It first stimulates the ATPase activity of NSF which in turn stimulates the association with GOSR1 (By similarity). Involved in autophagy. Plays a role in mitophagy which contributes to regulate mitochondrial quantity and quality by eliminating the …
Q80T41	Gabbr2	Gamma-aminobutyric acid type B receptor subunit 2	Neurotransmitter transmission	Acetyl [K854]	Component of a heterodimeric G-protein coupled receptor for GABA, formed by GABBR1 and GABBR2 (PubMed:10075644). Within the heterodimeric GABA receptor, only GABBR1 seems to bind agonists, while GABBR2 mediates coupling to G proteins (By similarity). Ligand binding causes a conformation change that triggers signaling via guanine nucleotide-binding proteins (G proteins) and modulates the activity …
F6ZYH6	Gabrb3	Gamma-aminobutyric acid receptor subunit beta-3	Neurotransmitter transmission	Acetyl [K159]	Ligand-gated chloride channel which is a component of the heteropentameric receptor for GABA, the major inhibitory neurotransmitter in the brain (PubMed:9108119). Plays an important role in the formation of functional inhibitory GABAergic synapses in addition to mediating synaptic inhibition as a GABA- gated ion channel (PubMed:27129275). The gamma2 subunit is necessary but not sufficient for a r…
C9K0Z0	Gria2	Glutamate receptor	Neurotransmitter transmission	Acetyl [K782; K850]	Receptor for glutamate that functions as ligand-gated ion channel in the central nervous system and plays an important role in excitatory synaptic transmission. L-glutamate acts as an excitatory neurotransmitter at many synapses in the central nervous system. Binding of the excitatory neurotransmitter L-glutamate induces a conformation change, leading to the opening of the cation channel, and the…
B0QZW1	Gria3	Glutamate receptor	Neurotransmitter transmission	Acetyl [K787; K861]	Receptor for glutamate that functions as ligand-gated ion channel in the central nervous system and plays an important role in excitatory synaptic transmission. L-glutamate acts as an excitatory neurotransmitter at many synapses in the central nervous system. Binding of the excitatory neurotransmitter L-glutamate induces a conformation change, leading to the opening of the cation channel, and the…
C9K0Y7	Gria4	Glutamate receptor	Neurotransmitter transmission	Acetyl [K783]	Receptor for glutamate that functions as ligand-gated ion channel in the central nervous system and plays an important role in excitatory synaptic transmission. L-glutamate acts as an excitatory neurotransmitter at many synapses in the central nervous system. Binding of the excitatory neurotransmitter L-glutamate induces a conformation change, leading to the opening of the cation channel, and the…
A2AI21	Grin1	Glutamate receptor	Neurotransmitter transmission	Acetyl [K207; K564; K565]	Component of NMDA receptor complexes that function as heterotetrameric, ligand-gated ion channels with high calcium permeability and voltage-dependent sensitivity to magnesium. Channel activation requires binding of the neurotransmitter glutamate to the epsilon subunit, glycine binding to the zeta subunit, plus membrane depolarization to eliminate channel inhibition by Mg(2+) (PubMed:1532151, Pub…
Q03717	Kcnb1	Potassium voltage-gated channel subfamily B member 1	Neurotransmitter transmission	Acetyl [K822]	Voltage-gated potassium channel that mediates transmembrane potassium transport in excitable membranes, primarily in the brain, but also in the pancreas and cardiovascular system. Contributes to the regulation of the action potential (AP) repolarization, duration and frequency of repetitive AP firing in neurons, muscle cells and endocrine cells and plays a role in homeostatic attenuation of elect…
Q91V14	Slc12a5	Solute carrier family 12 member 5	Neurotransmitter transmission	Acetyl [K691; K1085]	Mediates electroneutral potassium-chloride cotransport in mature neurons and is required for neuronal Cl(-) homeostasis. As major extruder of intracellular chloride, it establishes the low neuronal Cl(-) levels required for chloride influx after binding of GABA-A and glycine to their receptors, with subsequent hyperpolarization and neuronal inhibition. Involved in the regulation of dendritic spin…
P31650	Slc6a11	Sodium- and chloride-dependent GABA transporter 3	Neurotransmitter transmission	Acetyl [K570; K590; K610; K612]	Terminates the action of GABA by its high affinity sodium-dependent reuptake into presynaptic terminals. Can also transport beta-alanine and taurine.
Q8K596	Slc8a2	Sodium/calcium exchanger 2	Neurotransmitter transmission	Acetyl [K348; K618]	Mediates the electrogenic exchange of Ca(2+) against Na(+) ions across the cell membrane, and thereby contributes to the regulation of cytoplasmic Ca(2+) levels and Ca(2+)-dependent cellular processes (PubMed:12818181). Contributes to cellular Ca(2+) homeostasis in excitable cells (PubMed:12818181). Contributes to the rapid decrease of cytoplasmic Ca(2+) levels back to baseline after neuronal act…
P31648	Slc6a1	Sodium- and chloride-dependent GABA transporter 1	Neurotransmitter transmission	Acetyl [K26; K28]	Terminates the action of GABA by its high affinity sodium-dependent reuptake into presynaptic terminals.
P17426	Ap2a1	AP-2 complex subunit alpha-1	Synapse and Vesicle transport	Acetyl [K31; K35; K117; K177; K378; K498; K905; K907]	Component of the adaptor protein complex 2 (AP-2). Adaptor protein complexes function in protein transport via transport vesicles in different membrane traffic pathways. Adaptor protein complexes are vesicle coat components and appear to be involved in cargo selection and vesicle formation. AP-2 is involved in clathrin-dependent endocytosis in which cargo proteins are incorporated into vesicles s…
Q5SWR1	Ap2b1	AP complex subunit beta	Synapse and Vesicle transport	Acetyl [K26; K282; K283; K318; K322; K733; K735; K892; K931]	Component of the adaptor protein complex 2 (AP-2). Adaptor protein complexes function in protein transport via transport vesicles in different membrane traffic pathways. Adaptor protein complexes are vesicle coat components and appear to be involved in cargo selection and vesicle formation. AP-2 is involved in clathrin-dependent endocytosis in which cargo proteins are incorporated into vesicles s…
Q3TH69	Ap2m1	AP-2 complex subunit mu	Synapse and Vesicle transport	Acetyl [K59; K139; K308; K312; K319; K339; K378; K379; K420]	Component of the adaptor protein complex 2 (AP-2) (PubMed:14745134, PubMed:15473838). Adaptor protein complexes function in protein transport via transport vesicles in different membrane traffic pathways (PubMed:14745134, PubMed:15473838). Adaptor protein complexes are vesicle coat components and appear to be involved in cargo selection and vesicle formation (PubMed:14745134, PubMed:15473838). AP…
Q3U8S0	Ap3s1	Adaptor-related protein complex 3, sigma 1 subunit	Synapse and Vesicle transport	Acetyl [K41]	Part of the AP-3 complex, an adaptor-related complex which is not clathrin-associated. The complex is associated with the Golgi region as well as more peripheral structures. It facilitates the budding of vesicles from the Golgi membrane and may be directly involved in trafficking to lysosomes. In concert with the BLOC-1 complex, AP-3 is required to target cargos into vesicles assembled at cell bo…
O88737	Bsn	Protein bassoon	Synapse and Vesicle transport	Acetyl [K517; K761; K3702]	Scaffold protein of the presynaptic cytomatrix at the active zone (CAZ) which is the place in the synapse where neurotransmitter is released (PubMed:12628168, PubMed:12628169, PubMed:19812333). After synthesis, participates in the formation of Golgi-derived membranous organelles termed Piccolo-Bassoon transport vesicles (PTVs) that are transported along axons to sites of nascent synaptic contacts…
P84086	Cplx2	Complexin-2	Synapse and Vesicle transport	Acetyl [K32; K33; K98; K99; K133; K134]	Negatively regulates the formation of synaptic vesicle clustering at active zone to the presynaptic membrane in postmitotic neurons. Positively regulates a late step in exocytosis of various cytoplasmic vesicles, such as synaptic vesicles and other secretory vesicles (PubMed:11163241, PubMed:23345244). Also involved in mast cell exocytosis (PubMed:11163241). Although not essential for development…
Q80TZ3	Dnajc6	Putative tyrosine-protein phosphatase auxilin	Synapse and Vesicle transport	Acetyl [K139]	Recruits HSPA8/HSC70 to clathrin-coated vesicles and promotes uncoating of clathrin-coated vesicles. Plays a role in clathrin-mediated endocytosis in neurons. {ECO:0000269|PubMed:20160091}.
Q9QYX7	Pclo	Protein piccolo	Synapse and Vesicle transport	Acetyl [K919]	Scaffold protein of the presynaptic cytomatrix at the active zone (CAZ) which is the place in the synapse where neurotransmitter is released (PubMed:19812333). After synthesis, participates in the formation of Golgi-derived membranous organelles termed Piccolo-Bassoon transport vesicles (PTVs) that are transported along axons to sites of nascent synaptic contacts (By similarity). At the presynapt…
Q03517	Scg2	Secretogranin-2	Synapse and Vesicle transport	Acetyl [K575]	Neuroendocrine protein of the granin family that regulates the biogenesis of secretory granules. {ECO:0000250|UniProtKB:P13521}.
A2ALV3	Sh3gl2	Endophilin-A1	Synapse and Vesicle transport	Acetyl [K28; K149; K159; K171; K172]	Implicated in synaptic vesicle endocytosis. May recruit other proteins to membranes with high curvature. Required for BDNF-dependent dendrite outgrowth (PubMed:21849472). Cooperates with SH3GL2 to mediate BDNF-NTRK2 early endocytic trafficking and signaling from early endosomes (PubMed:21849472). {ECO:0000269|PubMed:10490020, ECO:0000269|PubMed:21849472}.
Q3UYK6	Slc1a2	Amino acid transporter	Synapse and Vesicle transport	Acetyl [K29; K157; K193; K382; K497; K525; K557; K569]	Sodium-dependent, high-affinity amino acid transporter that mediates the uptake of L-glutamate and also L-aspartate and D-aspartate (PubMed:7698742, PubMed:7557442, PubMed:9373176). Functions as a symporter that transports one amino acid molecule together with two or three Na(+) ions and one proton, in parallel with the counter-transport of one K(+) ion. Mediates Cl(-) flux that is not coupled to…
Q543U3	Slc1a3	Amino acid transporter	Synapse and Vesicle transport	Acetyl [K191; K542]	Sodium-dependent, high-affinity amino acid transporter that mediates the uptake of L-glutamate and also L-aspartate and D-aspartate (PubMed:7903437, PubMed:28032905). Functions as a symporter that transports one amino acid molecule together with two or three Na(+) ions and one proton, in parallel with the counter-transport of one K(+) ion (By similarity). Plays a redundant role in the rapid remov…
Q69ZW4	Ap2a2	MKIAA0899 protein (Fragment)	Synapse and Vesicle transport	Acetyl [K60; K64; K146; K406; K598; K660; K884]	Component of the adaptor protein complex 2 (AP-2). Adaptor protein complexes function in protein transport via transport vesicles in different membrane traffic pathways. Adaptor protein complexes are vesicle coat components and appear to be involved in cargo selection and vesicle formation. AP-2 is involved in clathrin-dependent endocytosis in which cargo proteins are incorporated into vesicles s…
E9QLK9	Snap91	Clathrin coat assembly protein AP180	Synapse and Vesicle transport	Acetyl [K38; K39; K163; K238; K785]	Adaptins are components of the adaptor complexes which link clathrin to receptors in coated vesicles. Clathrin-associated protein complexes are believed to interact with the cytoplasmic tails of membrane proteins, leading to their selection and concentration. Binding of AP180 to clathrin triskelia induces their assembly into 60-70 nm coats.
P63040	Cplx1	Complexin-1	Synapse and Vesicle transport	Acetyl [K32; K133; K134]	Positively regulates a late step in exocytosis of various cytoplasmic vesicles, such as synaptic vesicles and other secretory vesicles (PubMed:23345244). Organizes the SNAREs into a cross-linked zigzag topology that, when interposed between the vesicle and plasma membranes, is incompatible with fusion, thereby preventing SNAREs from releasing neurotransmitters until an action potential arrives at…
Q8R1B5	Cplx3	Complexin-3	Synapse and Vesicle transport	Acetyl [K84]	Complexin that regulates SNARE protein complex-mediated synaptic vesicle fusion (PubMed:19386896). Required for the maintenance of synaptic ultrastructure in the adult retina (PubMed:19386896). Positively regulates synaptic transmission through synaptic vesicle availability and exocytosis of neurotransmitters at photoreceptor ribbon synapses in the retina (PubMed:15911881, PubMed:19386896, PubMed…
Q9QYS2	Grm3	Metabotropic glutamate receptor 3	Synapse and Vesicle transport	Acetyl [K366]	G-protein coupled receptor for glutamate. Ligand binding causes a conformation change that triggers signaling via guanine nucleotide-binding proteins (G proteins) and modulates the activity of down-stream effectors. Signaling inhibits adenylate cyclase activity.
G5E8D5	Grm7	Metabotropic glutamate receptor 7	Synapse and Vesicle transport	Acetyl [K71]	G-protein coupled receptor activated by glutamate that regulates axon outgrowth through the MAPK-cAMP-PKA signaling pathway during neuronal development (By similarity). Ligand binding causes a conformation change that triggers signaling via guanine nucleotide-binding proteins (G proteins) and modulates the activity of downstream effectors, such as adenylate cyclase that it inhibits (By similarity…
Q497P1	Stx1a	Syntaxin 1A (Brain)	Synapse and Vesicle transport	Acetyl [K55; K70; K83; K84]	Plays an essential role in hormone and neurotransmitter calcium-dependent exocytosis and endocytosis (PubMed:17502420, PubMed:28596237, PubMed:28031464). Part of the SNARE (Soluble NSF Attachment Receptor) complex composed of SNAP25, STX1A and VAMP2 which mediates the fusion of synaptic vesicles with the presynaptic plasma membrane. STX1A and SNAP25 are localized on the plasma membrane while VAMP…
P61264	Stx1b	Syntaxin-1B	Synapse and Vesicle transport	Acetyl [K45; K54; K55; K69; K71; K82; K83; K139]	Potentially involved in docking of synaptic vesicles at presynaptic active zones (By similarity). May mediate Ca(2+)-regulation of exocytosis acrosomal reaction in sperm. {ECO:0000250, ECO:0000269|PubMed:15774481}.
O08599	Stxbp1	Syntaxin-binding protein 1	Synapse and Vesicle transport	Acetyl [K20; K98; K120; K213; K225; K294; K332; K356; K364; K493; K497; K524; K583; K584]	Participates in the regulation of synaptic vesicle docking and fusion through interaction with GTP-binding proteins (By similarity). Essential for neurotransmission and binds syntaxin, a component of the synaptic vesicle fusion machinery probably in a 1:1 ratio. Can interact with syntaxins 1, 2, and 3 but not syntaxin 4. May play a role in determining the specificity of intracellular fusion react…
Q9JIS5	Sv2a	Synaptic vesicle glycoprotein 2A	Synapse and Vesicle transport	Acetyl [K398; K515]	Plays a role in the control of regulated secretion in neural and endocrine cells, enhancing selectively low-frequency neurotransmission. Positively regulates vesicle fusion by maintaining the readily releasable pool of secretory vesicles.; (Microbial infection) Receptor for C.botulinum neurotoxin type A (BoNT/A, botA); the toxin probably binds via extracellular loop 4 (PubMed:16543415). {ECO:0000…
Q8BG39	Sv2b	Synaptic vesicle glycoprotein 2B	Synapse and Vesicle transport	Acetyl [K341; K424; K426; K465; K508]	Probably plays a role in the control of regulated secretion in neural and endocrine cells. {ECO:0000305|PubMed:10624962}.; (Microbial infection) Receptor for C.botulinum neurotoxin type A (BoNT/A, botA); the toxin probably binds via extracellular loop 4 (PubMed:16543415). {ECO:0000269|PubMed:16543415}.; (Microbial infection) Possible receptor for C.botulinum neurotoxin type D (BoNT/D, botD) (PubM…
B1AWV9	Slc4a10	Anion exchange protein	Synapse and Vesicle transport	Acetyl [K286]	Sodium/bicarbonate cotransporter which plays an important role in regulating intracellular pH (PubMed:10993873, PubMed:20566632). Has been shown to act as a sodium/bicarbonate cotransporter in exchange for intracellular chloride (PubMed:10993873, PubMed:20566632). Has also been shown to act as a sodium/biocarbonate cotransporter which is not responsible for net efflux of chloride, with the observ…
P60879	Snap25	Synaptosomal-associated protein 25	Synapse and Vesicle transport	Acetyl [K69; K72; K94; K96]	t-SNARE involved in the molecular regulation of neurotransmitter release (PubMed:8243676, PubMed:8103915). May play an important role in the synaptic function of specific neuronal systems. Associates with proteins involved in vesicle docking and membrane fusion. Regulates plasma membrane recycling through its interaction with CENPF (PubMed:16672379). Modulates the gating characteristics of the de…
Q69ZS6	Sv2c	Synaptic vesicle glycoprotein 2C	Synapse and Vesicle transport	Acetyl [K506; K513]	Plays a role in the control of regulated secretion in neural and endocrine cells, enhancing selectively low-frequency neurotransmission. Positively regulates vesicle fusion by maintaining the readily releasable pool of secretory vesicles. {ECO:0000250|UniProtKB:Q9Z2I6}.; (Microbial infection) Receptor for C.botulinum neurotoxin type A (BoNT/A, botA); the toxin binds Sv2c via extracellular loop 4 …
O88935	Syn1	Synapsin-1	Synapse and Vesicle transport	Acetyl [K128; K179; K311; K324; K576]	Neuronal phosphoprotein that coats synaptic vesicles, binds to the cytoskeleton, and is believed to function in the regulation of neurotransmitter release. Regulation of neurotransmitter release. The complex formed with NOS1 and CAPON proteins is necessary for specific nitric-oxide functions at a presynaptic level.
Q64332	Syn2	Synapsin-2	Synapse and Vesicle transport	Acetyl [K129; K244; K442; K448]	Neuronal phosphoprotein that coats synaptic vesicles, binds to the cytoskeleton, and is believed to function in the regulation of neurotransmitter release. May play a role in noradrenaline secretion by sympathetic neurons. {ECO:0000269|PubMed:22673524}.
Q80W45	Stx2	Syntaxin-2	Synapse and Vesicle transport	Acetyl [K83; K84]	Essential for epithelial morphogenesis. May mediate Ca(2+)-regulation of exocytosis acrosomal reaction in sperm. {ECO:0000269|PubMed:15774481, ECO:0000269|PubMed:7957204}.
Q60770	Stxbp3	Syntaxin-binding protein 3	Synapse and Vesicle transport	Acetyl [K357; K359]	Together with STX4 and VAMP2, may play a role in insulin-dependent movement of GLUT4 and in docking/fusion of intracellular GLUT4-containing vesicles with the cell surface in adipocytes. {ECO:0000269|PubMed:9045631}.
Q62277	Syp	Synaptophysin	Synapse and Vesicle transport	Acetyl [K89]	Possibly involved in structural functions as organizing other membrane components or in targeting the vesicles to the plasma membrane (By similarity). Involved in the regulation of short-term and long-term synaptic plasticity. {ECO:0000250, ECO:0000269|PubMed:10595519}.
P46096	Syt1	Synaptotagmin-1	Synapse and Vesicle transport	Acetyl [K189; K190; K191; K196; K222; K236; K272; K297; K321; K369; K420; K421]	Calcium sensor that participates in triggering neurotransmitter release at the synapse (PubMed:11242035). May have a regulatory role in the membrane interactions during trafficking of synaptic vesicles at the active zone of the synapse (PubMed:7961887). It binds acidic phospholipids with a specificity that requires the presence of both an acidic head group and a diacyl backbone. A Ca(2+)-dependen…
A0A0R4J2C2	Syt2	Synaptotagmin	Synapse and Vesicle transport	Acetyl [K190; K191; K192; K322]	Exhibits calcium-dependent phospholipid and inositol polyphosphate binding properties (PubMed:7961887). May have a regulatory role in the membrane interactions during trafficking of synaptic vesicles at the active zone of the synapse (PubMed:7961887). Plays a role in dendrite formation by melanocytes (By similarity). {ECO:0000250|UniProtKB:Q8N9I0, ECO:0000269|PubMed:7961887}.; (Microbial infectio…
E9Q3E2	Synpo	Synaptopodin	Synapse and Vesicle transport	Acetyl [K586]	Actin-associated protein that may play a role in modulating actin-based shape and motility of dendritic spines and renal podocyte foot processes. Seems to be essential for the formation of spine apparatuses in spines of telencephalic neurons, which is involved in synaptic plasticity. {ECO:0000269|PubMed:12928494}.
A0A498WGM0	Syt7	Synaptotagmin-7	Synapse and Vesicle transport	Acetyl [K50]	Ca(2+) sensor involved in Ca(2+)-dependent exocytosis of secretory and synaptic vesicles through Ca(2+) and phospholipid binding to the C2 domain. Ca(2+) induces binding of the C2-domains to phospholipid membranes and to assembled SNARE-complexes; both actions contribute to triggering exocytosis. SYT7 binds Ca(2+) with high affinity and slow kinetics compared to other synaptotagmins (PubMed:26738…
B0QZN5	Vamp2	Synaptobrevin-2	Synapse and Vesicle transport	Acetyl [K52; K83; K85]	Involved in the targeting and/or fusion of transport vesicles to their target membrane (PubMed:9430681). Major SNARE protein of synaptic vesicles which mediates fusion of synaptic vesicles to release neurotransmitters. Essential for fast vesicular exocytosis and activity-dependent neurotransmitter release as well as fast endocytosis that mediates rapid reuse of synaptic vesicles (PubMed:15475946)…
Q80TB8	Vat1l	Synaptic vesicle membrane protein VAT-1 homolog-like	Synapse and Vesicle transport	Acetyl [K238; K343; K344]
