# Supplementary material for: A comprehensive mouse brain acetylome-the cellular-specific distribution of acetylated brain proteins
Source: Front Cell Neurosci. 2022 Aug 30;16:980815. doi: 10.3389/fncel.2022.980815 (PMC9468461; doi:10.3389/fncel.2022.980815)
Supplement: Supplementary Table 7 — Comparison of the workflows in the current and a previous study. [file Table_7.xlsx]

## Sheet: Sheet1
	Current study	Lundby et.al. 's study
Species	Mouse	Rat
The amount of protein	4 mg	50 mg
Lysis buffer	8 M sequencing grade urea, 100 mM Tris-HCl, PH 8.0	6 M urea/2 M thiourea, 10 mM HEPES, pH 8.0
Digestion	Filter aided sample preparation (FASP)	Insolution digestion
Beads for	PTM-104, Biolab	ICP0388, Immunechem
lysine-acetylated
peptides enrichment
Peptides fractionation	No pre or post-fraction	SCX fractionation after enrichment (post fraction)
mass spectrometer	Orbitrap Fusion Lumos	LTQ Orbitrap Velos
